# Supplementary material for: Nanopore detection of single-nucleotide RNA mutations and modifications with programmable nanolatches
Source: Nat Nanotechnol. 2025 Jun 27;20(10):1473–81. doi: 10.1038/s41565-025-01965-6 (PMC12534182; doi:10.1038/s41565-025-01965-6)
Supplement: Supplementary file 2 — Statistical source data for Supplementary Figs. 3 and 4. [file 41565_2025_1965_MOESM2_ESM.xlsx]

## Sheet: Supplementary Figure 3
Nanolatch:carrier	Measurement 1	Measurement 2	Measurement 3	Mean	SD
1	8	7	10	8.33333	1.52753
5	19	23	25	22.3333	2.49444
10	46	44	48	46	1.63299
15	49	41	44	44.6667	3.29983
20	42	41	45	42.6667	1.69967

## Sheet: Supplementary Figure 4
end event number	positive event	positive event ratio	positive event ratio (%)	SE	SE(%)
10	3	0.3	30	0.144914	14.4914
20	7	0.35	35	0.106654	10.6654
30	11	0.366667	36.6667	0.0879815	8.79815
40	16	0.4	40	0.0774597	7.74597
50	20	0.4	40	0.069282	6.9282
60	22	0.366667	36.6667	0.0622123	6.22123
70	27	0.385714	38.5714	0.0581794	5.81794
80	33	0.4125	41.25	0.055039	5.5039
90	36	0.4	40	0.0516398	5.16398
100	44	0.44	44	0.0496387	4.96387
110	47	0.427273	42.7273	0.0471661	4.71661
120	51	0.425	42.5	0.0451271	4.51271
130	54	0.415385	41.5385	0.0432204	4.32204
140	58	0.414286	41.4286	0.0416322	4.16322
150	63	0.42	42	0.0402989	4.02989
160	68	0.425	42.5	0.0390812	3.90812
170	72	0.423529	42.3529	0.0378971	3.78971
180	74	0.411111	41.1111	0.0366741	3.66741
190	81	0.426316	42.6316	0.0358778	3.58778
200	83	0.415	41.5	0.0348407	3.48407
210	90	0.428571	42.8571	0.0341494	3.41494
220	96	0.436364	43.6364	0.0334359	3.34359
230	100	0.434783	43.4783	0.0326874	3.26874
240	106	0.441667	44.1667	0.0320545	3.20545
250	110	0.44	44	0.0313943	3.13943
260	116	0.446154	44.6154	0.0308283	3.08283
270	119	0.440741	44.0741	0.0302146	3.02146
280	123	0.439286	43.9286	0.0296596	2.96596
290	127	0.437931	43.7931	0.0291339	2.91339
300	130	0.433333	43.3333	0.0286098	2.86098
310	134	0.432258	43.2258	0.0281362	2.81362
320	141	0.440625	44.0625	0.0277531	2.77531
330	145	0.439394	43.9394	0.0273211	2.73211
340	151	0.444118	44.4118	0.0269464	2.69464
350	154	0.44	44	0.026533	2.6533
