# Supplementary material for: Nanopore detection of single-nucleotide RNA mutations and modifications with programmable nanolatches
Source: Nat Nanotechnol. 2025 Jun 27;20(10):1473–81. doi: 10.1038/s41565-025-01965-6 (PMC12534182; doi:10.1038/s41565-025-01965-6)
Supplement: Supplementary file 4 — Statistical source data. [file 41565_2025_1965_MOESM4_ESM.xlsx]

## Sheet: Sheet1
Group	Measurement 1	Measurement 2	Measurement 3	Mean	SD
MH	46	44	48	46	2
MHm1	4	6	8	6	2
MHm2	6	3	3	4	1.73205
MHm3	17	19	15	17	2
MHm4	2	0	2	1.33333	1.1547
MHm5	7	8	12	9	2.64575
MHm6	7	5	6	6	1
