# Supplementary material for: Nanopore detection of single-nucleotide RNA mutations and modifications with programmable nanolatches
Source: Nat Nanotechnol. 2025 Jun 27;20(10):1473–81. doi: 10.1038/s41565-025-01965-6 (PMC12534182; doi:10.1038/s41565-025-01965-6)
Supplement: Supplementary file 5 — Statistical source data. [file 41565_2025_1965_MOESM5_ESM.xlsx]

## Sheet: sheet 1
Type Of Modification	Name of Modifications	Measurement 1	Measurement 2	Measurement 3	Average	Error						No. of Modfications	lnK
C -> 5mC	MHmC0	48	44	51	47.6667	3.51188	-0.0800427	-0.241162	0.0400053	-0.0937331	0.141083	0	-0.0934012
	MH5mC1	51	54	55	53.3333	2.08167	0.0400053	0.160343	0.200671	0.133673	0.0835871	1	0.133531
	MH5mC2	57	56	61	58	2.64575	0.281851	0.241162	0.447312	0.323442	0.109187	2	0.322773
	MH5mC3	61	64	66	63.6667	2.51661	0.447312	0.575364	0.663294	0.56199	0.10861	3	0.560926
	MH5mC4	67	70	69	68.6667	1.52753	0.708185	0.847298	0.800119	0.785201	0.0707461	4	0.784581
C -> U	MH5mC4_methy	53	48	55	52	3.60555	0.120144	-0.0800427	0.200671	0.0802574	0.144545	0	0.0800427
	MH5mC3_methy	22	19	18	19.6667	2.08167	-1.26567	-1.45001	-1.51635	-1.41067	0.129887	1	-1.40726
	MH5mC2_methy	14	15	14	14.3333	0.57735	-1.81529	-1.7346	-1.81529	-1.78839	0.0465858	2	-1.78788
	MH5mC1_methy	11	7	10	9.33333	2.08167	-2.09074	-2.58669	-2.19722	-2.29155	0.261083	3	-2.2736
	MHmC0_methy	1	3	5	3	2	-4.59512	-3.4761	-2.94444	-3.67189	0.842577	4	-3.4761
A -> I	MHdIA0	47	44	50	47	3	-0.120144	-0.241162	0	-0.120435	0.120581	0	-0.120144
	MHdIA1	17	20	19	18.6667	1.52753	-1.58563	-1.38629	-1.45001	-1.47398	0.101805	1	-1.47182
	MHdIA2	10	11	7	9.33333	2.08167	-2.19722	-2.09074	-2.58669	-2.29155	0.261083	2	-2.2736
	MHdIA3	1	1	2	1.33333	0.57735	-4.59512	-4.59512	-3.89182	-4.36069	0.40605	3	-4.30407
	MHdIA4	2	1	1	1.33333	0.57735	-3.89182	-4.59512	-4.59512	-4.36069	0.40605	4	-4.30407
C -> 2' MOE	MHmC0	48	44	51	47.6667	3.51188	-0.0800427	-0.241162	0.0400053	-0.0937331	0.141083	0	-0.0934012
	MHMeC1	56	61	58	58.3333	2.51661	0.241162	0.447312	0.322773	0.337083	0.103817	1	0.336472
	MHMeC2	64	68	64	65.3333	2.3094	0.575364	0.753772	0.575364	0.634833	0.103004	2	0.633724
	MHMeC3	72	74	77	74.3333	2.51661	0.944462	1.04597	1.20831	1.06625	0.133089	3	1.06337
	MHMeC4	82	79	82	81	1.73205	1.51635	1.32493	1.51635	1.45254	0.110518	4	1.45001
	Slope	ΔΔG / kcal mol-1	RT at 298 K / kcal mol-1
	0.218336	-0.129299	0.5922
	-0.797862	-0.472494
	-1.33535	0.790797
	0.381372	-0.225848
