# Supplementary material for: Nanopore detection of single-nucleotide RNA mutations and modifications with programmable nanolatches
Source: Nat Nanotechnol. 2025 Jun 27;20(10):1473–81. doi: 10.1038/s41565-025-01965-6 (PMC12534182; doi:10.1038/s41565-025-01965-6)
Supplement: Supplementary file 6 — Statistical source data. [file 41565_2025_1965_MOESM6_ESM.xlsx]

## Sheet: Sheet1
	Measrement 1	Measurement 2	Measurement 3	Mean	SD
E.coli carrier_E.coli nanolatch	49	55	55	53	3.4641
E.coli carrier+S.Typhi nanolatch	6	9	3	6	3
S.Typhi carrier+S.Typhi nanolatch	52	51	53	52	1
S.Typhi carrier+E.coli nanolatch	6	5	4	5	1
T+t	50	46	54	50	4		T=S.Typhi RNA
T+e	4	4	1	3	1.73205		t=S.Typhi nanolatch
E+e	48	53	56	52.3333	4.04145		E=S.Enteritidis RNA
E+t	1	4	4	3	1.73205		e=S.Enteritidis nanolatch
T1E1+t	21	28	26	25	3.60555
T1E1+e	28	23	23	24.6667	2.88675
T1E3+t	14	15	16	15	1
T1E3+e	37	36	42	38.3333	3.21455
T3E1+t	36	40	39	38.3333	2.08167
T3E1+e	13	14	16	14.3333	1.52753
