# Supplementary material for: Nanopore detection of single-nucleotide RNA mutations and modifications with programmable nanolatches
Source: Nat Nanotechnol. 2025 Jun 27;20(10):1473–81. doi: 10.1038/s41565-025-01965-6 (PMC12534182; doi:10.1038/s41565-025-01965-6)
Supplement: Supplementary file 7 — Statistical source data. [file 41565_2025_1965_MOESM7_ESM.xlsx]

## Sheet: Sheet1
	Measurement 1	Measurement 2	Measurement 3	Mean	SD
E.coli carrier+nanolatch	62	67	66	65	2.64575
A.baumannii carrier+nanolatch	52	57	57	55.3333	2.88675
