# Supplementary material for: Nanopore detection of single-nucleotide RNA mutations and modifications with programmable nanolatches
Source: Nat Nanotechnol. 2025 Jun 27;20(10):1473–81. doi: 10.1038/s41565-025-01965-6 (PMC12534182; doi:10.1038/s41565-025-01965-6)
Supplement: Supplementary file 8 — Statistical source data. [file 41565_2025_1965_MOESM8_ESM.xlsx]

## Sheet: Sheet1
MH_1	Ref_1	MH_2	Ref_2	MH_3	Ref_3
1.1813	0.4		0.4036	0.8516	0.2244
	0.5572		0.5224		0.3624
1.1959	0.6446	1.0294	0.2324	0.8109	0.2317
	0.2456	0.7986	0.4667	0.8695	0.4966
	0.473	1.0395	0.1916		0.455
	0.6162	0.9619	0.3703		0.282
0.8391	0.3973		0.3673	0.9939	0.2866
0.96369	0.4735	0.9096	0.3996	0.8283	0.3725
	0.3843		0.69	0.9743	0.5313
	0.4505		0.4342		0.3823
1.1359	0.3721	0.8568	0.3833		0.5763
0.8103	0.1622		0.4155	0.9534	0.1629
	0.4855	0.8976	0.3339		0.5742
0.8011	0.2863		0.4754		0.5297
	0.3699	0.769	0.3942	0.6939	0.3044
	0.4423		0.496		0.5115
	0.3334		0.5841	0.7071	0.3087
	0.5109	0.7387	0.5893	0.9171	0.3615
0.9477	0.3597		0.3757	1.2292	0.299
0.8269	0.3375	0.8422	0.3609	0.8371	0.3694
	0.6689		0.4023	1.0327	0.4705
	0.3667	0.7993	0.6545		0.6371
	0.505		0.344	0.991	0.4344
0.8523	0.4625		0.4495		0.3598
	0.4428		0.4594		0.5076
1.042	0.5558		0.226		0.3142
	0.402	1.2653	0.1395		0.4923
	0.4577	0.8704	0.1862		0.6608
1.129	0.6509	0.8249	0.4327	1.1432	0.5003
1.2095	0.5067		0.3824	0.9767	0.4792
1.0243	0.2305		0.1669		0.5421
	0.2806	0.8769	0.3746		0.4623
	0.4657	0.8707	0.5933	0.9545	0.5325
0.9094	0.4497		0.5743		0.5115
	0.4509		0.4408		0.5359
	0.4027		0.4679	0.9343	0.3499
	0.3948		0.4773	0.8798	0.3536
0.8694	0.5486	0.9141	0.4273		0.5483
	0.3638		0.4881		0.4659
	0.3778	1.0254	0.3431	0.7222	0.4083
0.8339	0.2701		0.4258		0.3081
	0.319	0.9841	0.3192		0.6029
0.7176	0.188	0.8612	0.2373	0.8786	0.3522
1.0725	0.4521	1.1885	0.3917	0.8356	0.2147
	0.5361		0.382		0.3991
	0.3626		0.3694	0.9763	0.304
	0.3518	1.1043	0.4624		0.5344
0.8869	0.3998	0.9323	0.3138	1.3014	0.3306
	0.5218		0.288	0.9513	0.4407
	0.6286	1.3095	0.3257	0.862	0.3823
1.0971	0.4863		0.1304		0.592
0.9865	0.5215	1.2916	0.4168		0.371
	0.4693	0.7798	0.5501	0.8299	0.6764
	0.4521		0.3994		0.3578
0.825	0.6113	0.8386	0.4847		0.4564
0.9845	0.3626		0.3549	0.8498	0.3769
	0.56		0.5064		0.4127
	0.3997		0.2579		0.611
0.9785	0.4169		0.449	0.8828	0.2129
	0.464	0.7685	0.597		0.4923
1.0122	0.3371		0.4781	0.9059	0.4768
0.8744	0.211		0.4769		0.5737
1.0228	0.3405		0.3519	1.1527	0.5696
0.8547	0.4149	0.8269	0.2812	1.1105	0.4271
0.8905	0.2636	0.6721	0.3418		0.2798
0.9567	0.4795		0.4302		0.3308
0.7711	0.2793	0.8171	0.1475		0.375
	0.5773	0.7726	0.483	0.8661	0.3961
0.9241	0.4254	0.7514	0.4011	0.9247	0.3344
	0.3728		0.2902		0.2848
	0.5038	0.9896	0.5411		0.267
	0.5678	1.2343	0.47		0.377
0.7883	0.3074		0.4179	0.8951	0.4666
	0.4738	0.9595	0.4816	0.74	0.2024
1.0632	0.5261	1.0328	0.3602		0.3191
0.8186	0.3219		0.66	1.072	0.2542
	0.4082		0.398		0.4445
	0.5976		0.2335	0.7747	0.4964
0.962	0.2661	0.69	0.4532	0.837	0.4567
	0.6326		0.3991		0.4324
1.1125	0.4681		0.3468	0.9495	0.1767
	0.3844		0.3995	0.9852	0.554
1.1649	0.386		0.57	0.8445	0.1682
	0.5159		0.4206		0.5833
	0.525	0.9905	0.3984		0.3964
	0.5214	1.0813	0.5328	1.0161	0.3589
	0.7133	0.8235	0.4517		0.5449
0.8613	0.7001		0.5784	1.0007	0.19
0.7914	0.1851		0.472		0.5234
	0.473		0.4023		0.3665
1.0033	0.4078		0.4186		0.6014
	0.5507	1.2207	0.3821	0.9621	0.2175
0.8749	0.2321		0.3891		0.3975
	0.3974		0.3406		0.4108
0.7834	0.473		0.4483		0.315
	0.5634		0.383	1.0054	0.1445
0.8273	0.4404	0.8981	0.4265	1.0422	0.507
	0.5049		0.2375		0.3777
	0.4816	0.8245	0.4589	0.9661	0.3161
0.9206	0.4342		0.4097		0.4532

## Sheet: Sheet2
MO_1	Ref_1	MO_2	Ref_2	MO_3	Ref_3
	0.2827	0.2287	0.4565	0.2415	0.3939
0.258	0.5215	0.3171	0.4051		0.5701
	0.483		0.3522	0.2401	0.3855
0.2659	0.6121		0.412		0.5374
	0.457	0.1556	0.7112	0.25	0.3142
0.2702	0.4451		0.4146		0.6787
	0.215		0.694		0.6177
	0.5062		0.3691		0.5229
	0.4233		0.503		0.4511
	0.6067		0.5987	0.3433	0.493
0.2926	0.5961		0.536		0.4929
	0.6141		0.623		0.401
	0.4867		0.2778		0.3861
	0.4242		0.714		0.4095
	0.4766		0.4753	0.3158	0.4048
	0.6123			0.187	0.4306
	0.4876	0.3189	0.5435	0.2441	0.3385
0.3111	0.5062		0.2944		0.6613
	0.5021		0.453		0.49
	0.513		0.5781		0.5891
	0.4367		0.4133		0.769
	0.427	0.2554	0.4609		0.6399
	0.3556	0.243	0.3638		0.4861
	0.3436		0.5035		0.7073
	0.5444		0.6496	0.3436	0.459
	0.6172		0.4339		0.4133
	0.765	0.2493	0.5674		0.426
	0.5477	0.2675	0.4308	0.276	0.3981
	0.602		0.5457		0.3993
	0.567		0.622		0.4357
0.4615	0.679		0.3951		0.5963
	0.4947		0.527		0.5016
	0.7613		0.374		0.6062
0.2753	0.5069		0.624		0.5115
	0.4667	0.2988	0.4161	0.1981	0.691
0.2445	0.5818		0.6041		0.668
0.1957	0.8213		0.5831		0.481
0.2016	0.5642	0.1746	0.3988		0.51
	0.4127		0.4118
0.2329	0.3997		0.3307	0.2973	0.4232
	0.4383	0.2557	0.5118		0.48
	0.3934		0.638	0.2761	0.5642
0.2423	0.5651	0.1754	0.504	0.3618	0.519
	0.6513	0.2575	0.4265		0.4296
	0.4078		0.5592		0.4118
0.3331	0.4351		0.4081		0.5667
0.2652	0.4353		0.5239	0.2345	0.4068
	0.7586		0.3924		0.4651
	0.3975	0.2969	0.5955		0.5005
	0.3795		0.4522		0.4468
0.2724	0.3562		0.543		0.6335
	0.5911		0.3614
	0.4527	0.3233	0.443		0.4731
0.2579	0.6447	0.2344	0.2472		0.706
	0.6162	0.3772	0.4556	0.4477	0.6356
	0.4085		0.4939	0.3467	0.5432
	0.627	0.2011	0.4129	0.4775	0.4402
	0.6505	0.1616	0.4564		0.3785
0.2484	0.4086	0.1959	0.5541		0.5627
	0.596		0.3989		0.636
	0.5292		0.4732		0.609
	0.4085		0.3692	0.1955	0.3428
0.2371	0.3293		0.464		0.6244
0.2388	0.74	0.3511	0.6691		0.5261
0.3711	0.4698		0.5853		0.4255
	0.4361		0.5367		0.5065
	0.2172		0.2128		0.4625
	0.4277		0.7146		0.4859
0.3451	0.624		0.4377		0.3911
	0.4938		0.574	0.2695	0.507
	0.2619	0.2064	0.5098		0.4828
	0.4646		0.4642		0.4894
0.2867	0.5339		0.5668		0.7264
	0.3978		0.3325		0.3891
	0.5989		0.4348	0.3011	0.5198
	0.606	0.2148	0.558	0.2067	0.3166
0.2985	0.3147	0.2197	0.6697		0.7141
	0.5964		0.475		0.5882
	0.4175	0.2391	0.6006	0.2946	0.3539
	0.5252		0.4032	0.3659	0.6453
0.2572	0.3985	0.3487	0.5416		0.4433
0.2894	0.4814		0.4285		0.4203
0.2174	0.3869		0.4296		0.4726
0.2034	0.6144	0.1951	0.481		0.52
	0.5328	0.2276	0.3963	0.208	0.3318
	0.4121		0.4006		0.554
	0.4662		0.4704	0.6854	0.4412
	0.4499		0.4775	0.2431	0.4336
	0.3765		0.5072	0.2282	0.6681
0.3809	0.4344	0.5006	0.2542		0.5807
	0.5773		0.4567		0.5304
	0.4762	0.2351	0.4819		0.6725
	0.4426		0.4321		0.4767
0.2264	0.4846		0.4899		0.4
0.2001	0.3878		0.3802		0.7253
0.2967	0.4024		0.6507		0.4833
0.2277	0.3904	0.2671	0.3565	0.3064	0.4836
0.2315	0.3815		0.5655		0.579
	0.5268	0.2206	0.7265	0.2685	0.74
0.4627	0.4866		0.4817		0.7118

## Sheet: Sheet3
MH_1_negative	MH_2_negative	MH_3_negative
0.4094	0.2175	0.2878
0.2861	0.2603	0.2639
0.2505	0.2245	0.2423
0.2254	0.2306	0.2718
0.2942	0.2679	0.2356
0.3291	0.283	0.2925
0.2937	0.263	0.2875
0.3005	0.2556	0.3126
0.2262	0.2797	0.2991
0.3006		0.2645
0.3331		0.2616
		0.2429
		0.3339
		0.217
		0.3345
