# Supplementary material for: Nanopore detection of single-nucleotide RNA mutations and modifications with programmable nanolatches
Source: Nat Nanotechnol. 2025 Jun 27;20(10):1473–81. doi: 10.1038/s41565-025-01965-6 (PMC12534182; doi:10.1038/s41565-025-01965-6)
Supplement: Supplementary file 9 — Fluorescence data. [file 41565_2025_1965_MOESM9_ESM.xlsx]

## Sheet: Extended Data Figure 2b
	FI at 520 nm			Mean
MT	362.608	366.797	367.813	365.739	1
MH	82.6418	82.6841	82.3651	82.5637	0.225745

## Sheet: Extended Data Figure 2c
M1		M2			M1		M2
Time (min)	Intensity (a.u.)	Time (min)	Intensity (a.u.)		Time (min)		Time (min)
0.000833333	184.829	0.035	193.925		0.000833333	0.947842	0.035	0.994488
0.0691667	186.745	0.103375	191.78		0.0691667	0.957667	0.103375	0.983487
0.137542	187.745	0.171708	189.291		0.137542	0.962795	0.171708	0.970723
0.206708	184.592	0.240875	189.069		0.206708	0.946625	0.240875	0.969583
0.275042	185.133	0.309208	188.293		0.275042	0.9494	0.309208	0.965603
0.343396	186.924	0.377542	190.939		0.343396	0.958586	0.377542	0.979176
0.411708	184.224	0.445896	191.558		0.411708	0.944739	0.445896	0.982348
0.480042	186.035	0.514208	195.806		0.480042	0.954024	0.514208	1.00413
0.548396	186.243	0.582542	192.183		0.548396	0.955092	0.582542	0.985552
0.616708	186.26	0.650896	193.275		0.616708	0.95518	0.650896	0.991152
0.685042	183.629	0.719208	190.637		0.685042	0.941687	0.719208	0.977628
0.753396	181.299	0.787542	195.675		0.753396	0.929741	0.787542	1.00346
0.821708	182.813	0.855875	194.806		0.821708	0.937503	0.855875	0.999005
0.890042	182.888	0.924208	195.543		0.890042	0.937886	0.924208	1.00279
0.958396	188.845	0.992542	194.533		0.958396	0.968436	0.992542	0.997606
1.02671	186.596	1.0609	190.357		1.02671	0.956905	1.0609	0.97619
1.09504	170.633	1.12921	190.018		1.09504	0.875043	1.12921	0.974451
1.16338	179.756	1.19754	190.519		1.16338	0.921828	1.19754	0.977018
1.23171	191.491	1.26587	192.749		1.23171	0.982004	1.26587	0.988454
1.30004	188.542	1.33421	193.32		1.30004	0.96688	1.33421	0.991387
1.3684	191.94	1.40254	194.67		1.3684	0.984307	1.40254	0.998306
1.43671	189.833	1.47088	191.449		1.43671	0.973501	1.47088	0.981787
1.5059	189.108	1.54004	193.228		1.5059	0.969782	1.54004	0.990915
1.57421	190.3	1.6084	194.809		1.57421	0.975896	1.6084	0.999022
1.64254	191.314	1.67671	192.551		1.64254	0.981099	1.67671	0.987443
1.7109	191.06	1.74504	192.656		1.7109	0.979795	1.74504	0.987979
1.77921	189.656	1.81421	193.515		1.77921	0.972596	1.81421	0.992385
1.8484	184.902	1.88254	193.885		1.8484	0.948213	1.88254	0.994281
1.91671	192.154	1.9509	189.403		1.91671	0.985403	1.9509	0.971299
1.98504	192.07	2.01921	194.837		1.98504	0.984975	2.01921	0.999164
2.0534	187.714	2.08754	184.586		2.0534	0.962637	2.08754	0.946594
2.12171	186.939	2.15671	185.718		2.12171	0.958663	2.15671	0.9524
2.19088	190.01	2.22504	181.754		2.19088	0.974409	2.22504	0.932071
2.25921	188.19	2.2934	171.78		2.25921	0.965079	2.2934	0.880921
2.32754	189.075	2.36171	167.577		2.32754	0.969616	2.36171	0.859371
2.3959	191.91	2.43004	162.374		2.3959	0.984154	2.43004	0.832689
2.46421	195.669	2.4984	153.183		2.46421	1.00343	2.4984	0.785554
2.5334	188.034	2.56671	148.753		2.5334	0.964275	2.56671	0.762835
2.60173	187.408	2.6359	140.669		2.60173	0.961069	2.6359	0.721382
2.67004	190.439	2.70421	136.86		2.67004	0.976613	2.70421	0.701846
2.7384	192.44	2.77254	133.623		2.7384	0.986872	2.77254	0.685248
2.80671	191.975	2.8409	126.093		2.80671	0.984485	2.8409	0.646633
2.87504	192.248	2.90921	124.114		2.87504	0.985888	2.90921	0.636484
2.94421	187.929	2.9784	116.171		2.94421	0.963738	2.9784	0.595751
3.01254	189.266	3.04671	113.474		3.01254	0.970592	3.04671	0.581919
3.0809	191.037	3.11504	111.581		3.0809	0.979676	3.11504	0.572211
3.14921	190.092	3.1834	105.826		3.14921	0.974829	3.1834	0.542699
3.21754	193.084	3.25171	105.505		3.21754	0.990176	3.25171	0.541051
3.28673	192.119	3.3209	101.43		3.28673	0.985223	3.3209	0.520152
3.35504	191.81	3.38921	96.8385		3.35504	0.983641	3.38921	0.496607
3.4234	194.254	3.4584	90.7921		3.4234	0.996174	3.4584	0.465601
3.49171	188.102	3.52673	88.9217		3.49171	0.964628	3.52673	0.456009
3.5609	189.516	3.59504	90.174		3.5609	0.971879	3.59504	0.462431
3.62921	190.058	3.6634	87.8096		3.62921	0.974654	3.6634	0.450306
3.6984	194.473	3.73254	85.0846		3.6984	0.997297	3.73254	0.436331
3.76673	190.045	3.8009	82.8406		3.76673	0.974589	3.8009	0.424824
3.83504	192.888	3.86921	77.0564		3.83504	0.989169	3.86921	0.395161
3.9034	194.843	3.9384	74.3866		3.9034	0.999194	3.9384	0.381469
3.97254	191.695	4.00671	75.6071		3.97254	0.983053	4.00671	0.387729
4.04171	190.276	4.0759	72.2815		4.04171	0.975776	4.0759	0.370674
4.11004	191.71	4.14421	74.333		4.11004	0.983129	4.14421	0.381195
4.1784	191.718	4.2134	72.379		4.1784	0.983168	4.2134	0.371174
4.24754	188.564	4.28171	68.9011		4.24754	0.966993	4.28171	0.353339
4.31671	191.824	4.3509	66.6366		4.31671	0.983713	4.3509	0.341726
4.38504	186.343	4.41921	66.7227		4.38504	0.955605	4.41921	0.342168
4.4534	191.1	4.48754	66.4824		4.4534	0.98	4.48754	0.340935
4.52173	193.814	4.5559	61.9332		4.52173	0.993918	4.5559	0.317606
4.5909	190.269	4.62506	61.5719		4.5909	0.975738	4.62506	0.315754
4.66004	189.928	4.69421	61.2667		4.66004	0.97399	4.69421	0.314188
4.7284	188.537	4.76254	60.0466		4.7284	0.966857	4.76254	0.307931
4.79671	190.918	4.83171	59.5698		4.79671	0.979069	4.83171	0.305486
4.86588	190.632	4.90006	55.0954		4.86588	0.977601	4.90006	0.28254
4.93421	189.54	4.9684	57.0617		4.93421	0.972002	4.9684	0.292624
5.00254	190.11	5.03754	54.7928		5.00254	0.974924	5.03754	0.280989
5.07171	188.942	5.10588	53.3753		5.07171	0.968933	5.10588	0.273719
5.14088	190.9	5.17504	53.9279		5.14088	0.978976	5.17504	0.276553
5.20921	189.519	5.24338	54.3137		5.20921	0.971891	5.24338	0.278532
5.27754	191.393	5.31254	53.4828		5.27754	0.981505	5.31254	0.274271
5.34671	188.047	5.3809	50.7667		5.34671	0.964344	5.3809	0.260342
5.4159	188.51	5.45004	51.2355		5.4159	0.966717	5.45004	0.262746
5.48504	188.517	5.51921	50.5024		5.48504	0.966755	5.51921	0.258987
5.55338	190.25	5.58754	48.8792		5.55338	0.975642	5.58754	0.250662
5.62171	187.165	5.65671	47.0047		5.62171	0.959819	5.65671	0.24105
5.69171	190.317	5.72587	49.0873		5.69171	0.975987	5.72587	0.25173
5.76004	189.505	5.79421	48.6057		5.76004	0.97182	5.79421	0.24926
5.82915	191.545	5.8634	48.4163		5.82915	0.982283	5.8634	0.248289
5.89848	191.402	5.93265	46.9251		5.89848	0.981547	5.93265	0.240642
5.9669	185.154	6.00181	44.8772		5.9669	0.949508	6.00181	0.230139
6.03598	188.007	6.07098	46.4606		6.03598	0.96414	6.07098	0.23826
6.10515	191.156	6.14015	43.4839		6.10515	0.980285	6.14015	0.222994
6.17515	187.654	6.20931	44.751		6.17515	0.962326	6.20931	0.229492
6.24431	189.318	6.27848	43.1162		6.24431	0.970863	6.27848	0.221108
6.31265	188.936	6.34765	43.8018		6.31265	0.968901	6.34765	0.224624
6.38265	193.173	6.41598	43.9731		6.38265	0.990631	6.41598	0.225503
6.45098	191.757	6.48515	41.9634		6.45098	0.983369	6.48515	0.215197
6.52031	192.085	6.55281	42.2653		6.52031	0.985053	6.55281	0.216745
6.58715	191.416	6.62131	42.7821		6.58715	0.981619	6.62131	0.219396
6.65631	190.632	6.69131	40.178		6.65631	0.977599	6.69131	0.206041
6.72548	187.564	6.76048	39.061		6.72548	0.961869	6.76048	0.200313
6.79465	186.578	6.82965	40.2343		6.79465	0.956809	6.82965	0.20633
6.86465	188.24	6.89881	39.9613		6.86465	0.965332	6.89881	0.20493
6.93381	188.342	6.96631	41.9426		6.93381	0.965856	6.96631	0.21509
7.00131	191.282	7.03631	38.3142		7.00131	0.980935	7.03631	0.196483
7.07131	189.132	7.10631	40.0698		7.07131	0.969908	7.10631	0.205486
7.14048	189.435	7.17465	40.0413		7.14048	0.97146	7.17465	0.20534
7.20965	190.176	7.24465	37.2075		7.20965	0.975262	7.24465	0.190808
7.27965	191.35	7.31381	36.7695		7.27965	0.981284	7.31381	0.188561
7.34798	188.222	7.38298	35.7442		7.34798	0.965243	7.38298	0.183304
7.41715	189.797	7.45215	37.7055		7.41715	0.973318	7.45215	0.193362
7.48631	185.724	7.52129	38.1082		7.48631	0.952433	7.52129	0.195427
7.55463	188.242	7.58962	36.7747		7.55463	0.965344	7.58962	0.188588
7.62463	188.668	7.65963	36.5633		7.62463	0.96753	7.65963	0.187504
7.69379	191.025	7.72879	36.9677		7.69379	0.979615	7.72879	0.189578
7.76296	187.929	7.79713	37.3042		7.76296	0.963738	7.79713	0.191304
7.83129	189.505	7.86462	35.7508		7.83129	0.971819	7.86462	0.183338
7.89963	189.434	7.93463	37.4207		7.89963	0.971454	7.93463	0.191901
7.96879	193.097	8.00296	35.0159		7.96879	0.990242	8.00296	0.179569
8.03796	190.212	8.07296	35.1765		8.03796	0.975448	8.07296	0.180392
8.10713	188.749	8.14213	35.0222		8.10713	0.967945	8.14213	0.179601
8.17629	185.548	8.21046	34.2259		8.17629	0.951526	8.21046	0.175517
8.24546	189.424	8.27796	36.2263		8.24546	0.971403	8.27796	0.185776
8.31296	189.49	8.34796	36.1895		8.31296	0.971743	8.34796	0.185587
8.38296	186.72	8.41712	35.3824		8.38296	0.957539	8.41712	0.181448
8.45212	189.487	8.48629	34.4472		8.45212	0.971726	8.48629	0.176652
8.52129	191.253	8.55379	34.3718		8.52129	0.980783	8.55379	0.176266
8.58796	187.629	8.62208	31.4996		8.58796	0.962198	8.62208	0.161536
8.65629	188.786	8.69046	35.5053		8.65629	0.968133	8.69046	0.182078
8.72462	187.101	8.75879	33.8775		8.72462	0.959494	8.75879	0.173731
8.79296	188.157	8.82712	35.4068		8.79296	0.96491	8.82712	0.181573
8.86129	197.26	8.89546	34.1231		8.86129	1.01159	8.89546	0.17499
8.92963	185.708	8.96292	35.0255		8.92963	0.952348	8.96292	0.179618
8.99796	185.905	9.03212	34.0329		8.99796	0.953359	9.03212	0.174528
9.06629	191.425	9.09975	33.2881		9.06629	0.981666	9.09975	0.170708
9.13479	188.104	9.16892	33.2181		9.13479	0.964637	9.16892	0.170349
9.20396	186.915	9.23812	33.1848		9.20396	0.95854	9.23812	0.170179
9.27229	188.935	9.30646	33.222		9.27229	0.968899	9.30646	0.170369
9.34062	187.732	9.37479	32.7242		9.34062	0.962727	9.37479	0.167816
9.40896	194.352	9.44313	31.9286		9.40896	0.996674	9.44313	0.163736
9.47729	186.555	9.51146	33.7877		9.47729	0.956691	9.51146	0.17327
9.54562	191.54	9.57979	33.1177		9.54562	0.982255	9.57979	0.169834
9.61392	190.268	9.64808	32.2976		9.61392	0.975735	9.64808	0.165629
9.68225	190.702	9.71729	32.8705		9.68225	0.97796	9.71729	0.168567
9.75146	186.479	9.78392	32.2851		9.75146	0.956302	9.78392	0.165565
9.81808	194.159	9.85225	32.0031		9.81808	0.995685	9.85225	0.164118
9.88558	190.106	9.91975	32.6438		9.88558	0.9749	9.91975	0.167404
9.95396	190.177	9.98812	32.3058		9.95396	0.975268	9.98812	0.165671
10.0223	188.502	10.0564	30.5957		10.0223	0.966675	10.0564	0.156901
10.0898	191.563	10.1239	32.166		10.0898	0.982377	10.1239	0.164954
10.1581	186.494	10.1922	31.266		10.1581	0.956379	10.1922	0.160339
10.2264	188.733	10.2606	33.0294		10.2264	0.96786	10.2606	0.169382
10.2948	195.752	10.3289	30.9145		10.2948	1.00386	10.3289	0.158536
10.3622	189.491	10.3964	32.636		10.3622	0.971747	10.3964	0.167364
10.4306	189.242	10.4648	31.0142		10.4306	0.97047	10.4648	0.159047
10.4989	187.941	10.5331	30.163		10.4989	0.963802	10.5331	0.154682
10.5665	188.146	10.6006	32.2581		10.5665	0.964852	10.6006	0.165426
10.6356	187.845	10.669	33.5214		10.6356	0.963306	10.669	0.171904
10.7031	192.219	10.7372	31.0454		10.7031	0.985737	10.7372	0.159207
10.7714	190.164	10.8056	32.0294		10.7714	0.975198	10.8056	0.164253
10.8398	191.204	10.8739	31.694		10.8398	0.980533	10.8739	0.162533
10.9073	189.499	10.9414	29.8948		10.9073	0.971788	10.9414	0.153307
10.9756	187.863	11.0098	32.0135		10.9756	0.963398	11.0098	0.164172
11.0439	192.968	11.0781	31.7917		11.0439	0.989578	11.0781	0.163034
11.1122	189.128	11.1464	31.0794		11.1122	0.969887	11.1464	0.159382
11.1799	190.214	11.2141	31.7204		11.1799	0.975454	11.2141	0.162669
11.2483	189.972	11.2824	32.7184		11.2483	0.974218	11.2824	0.167787
11.3159	194.744	11.3507	33.0311		11.3159	0.998689	11.3507	0.16939
11.3849	187.403	11.4182	30.4082		11.3849	0.961041	11.4182	0.15594
11.4524	193.399	11.4866	32.1707		11.4524	0.991788	11.4866	0.164978
11.5207	190.587	11.5549	32.8675		11.5207	0.977368	11.5549	0.168551
11.5891	192.863	11.6233	31.2682		11.5891	0.989042	11.6233	0.16035
11.6566	190.792	11.6908	31.5735		11.6566	0.978423	11.6908	0.161915
11.7249	191.558	11.7591	32.5329		11.7249	0.982347	11.7591	0.166835
11.7932	188.835				11.7932	0.968382
M1					M1
M1					M1
Collection Time: 2024/4/26 16:28:12					Collection Time: 2024/4/26 16:28:12
Operator Name :					Operator Name :
Kinetics Software Version: 1.2(146)					Kinetics Software Version: 1.2(146)
Parameter List :					Parameter List :
Report Time: 周五 26 四月 04:28:12 PM 2024					Report Time: 周五 26 四月 04:28:12 PM 2024
Software version: 1.2(146)					Software version: 1.2(146)
Operator:					Operator:
Instrument Parameters					Instrument Parameters
Instrument Cary Eclipse					Instrument Cary Eclipse
Instrument Serial Number el02015517					Instrument Serial Number el02015517
Data mode Fluorescence					Data mode Fluorescence
Ex. wavelength (nm) 494.00					Ex. wavelength (nm) 494.00
Em. wavelength (nm) 520.00					Em. wavelength (nm) 520.00
Ex. Slit (nm) 5					Ex. Slit (nm) 5
Em. Slit (nm) 10					Em. Slit (nm) 10
Averaging Time (s) 0.1000					Averaging Time (s) 0.1000
Dwell time(s) 0.0000					Dwell time(s) 0.0000
Cycle time(min) 0.0000					Cycle time(min) 0.0000
Stop time(min) 30.0000					Stop time(min) 30.0000
Emission filter Open					Emission filter Open
Excitation Filter Auto					Excitation Filter Auto
PMT voltage (V) Medium					PMT voltage (V) Medium
Multicell holder Multicell					Multicell holder Multicell
Comments:					Comments:
Method Log :					Method Log :
Method Name : C:\Users\Public\Documents\Agilent\Cary Eclipse WInFLR\Default.FMKN					Method Name : C:\Users\Public\Documents\Agilent\Cary Eclipse WInFLR\Default.FMKN
Date/Time stamp: 2024/4/26 16:15:20					Date/Time stamp: 2024/4/26 16:15:20
Method Modifications:					Method Modifications:
Wellplate Overlay Mode Changed: 2024/4/26 16:15:20	Old:Individual	New:Choice 1			Wellplate Overlay Mode Changed: 2024/4/26 16:15:20		New:Choice 1
Wellplate Overlay Mode Changed: 2024/4/26 16:15:20	Old:Overlay all	New:Choice 2			Wellplate Overlay Mode Changed: 2024/4/26 16:15:20		New:Choice 2
Wellplate Overlay Mode Changed: 2024/4/26 16:15:20	Old:Overlay rows	New:Choice 3			Wellplate Overlay Mode Changed: 2024/4/26 16:15:20		New:Choice 3
Wellplate Overlay Mode Changed: 2024/4/26 16:15:20	Old:Overlay columns	New:Choice 4			Wellplate Overlay Mode Changed: 2024/4/26 16:15:20		New:Choice 4
Wellplate Overlay Mode Changed: 2024/4/26 16:15:20	Old:User defined	New:Overlay columns			Wellplate Overlay Mode Changed: 2024/4/26 16:15:20		New:Overlay columns
Overlayed Graphs Changed: 2024/4/26 16:17:49	Old:OFF	New:ON			Overlayed Graphs Changed: 2024/4/26 16:17:49		New:ON
Cell Changer Changed: 2024/4/26 16:17:49	Old:OFF	New:ON			Cell Changer Changed: 2024/4/26 16:17:49		New:ON
Cell1 Changed: 2024/4/26 16:17:49	Old:OFF	New:ON			Cell1 Changed: 2024/4/26 16:17:49		New:ON
Cell2 Changed: 2024/4/26 16:17:49	Old:OFF	New:ON			Cell2 Changed: 2024/4/26 16:17:49		New:ON
Monitoring device: Changed: 2024/4/26 16:17:49	Old:PCB 150	New:Block			Monitoring device: Changed: 2024/4/26 16:17:49		New:Block
Excitation Wavelength Changed: 2024/4/26 16:17:49	Old: 400.00	New: 494.00			Excitation Wavelength Changed: 2024/4/26 16:17:49		New: 494.00
Emission Wavelength Changed: 2024/4/26 16:17:49	Old: 600.00	New: 520.00			Emission Wavelength Changed: 2024/4/26 16:17:49		New: 520.00
Ex. Slit Width (nm): Changed: 2024/4/26 16:17:49	Old:5	New:10			Ex. Slit Width (nm): Changed: 2024/4/26 16:17:49		New:10
Em. Slit Width (nm): Changed: 2024/4/26 16:17:49	Old:5	New:10			Em. Slit Width (nm): Changed: 2024/4/26 16:17:49		New:10
Stop Time 1 Changed: 2024/4/26 16:17:49	Old: 1.0000	New:30.0000			Stop Time 1 Changed: 2024/4/26 16:17:49		New:30.0000
Sample1 Changed: 2024/4/26 16:25:34	Old:Sample1	New:M1			Sample1 Changed: 2024/4/26 16:25:34		New:M1
Sample2 Changed: 2024/4/26 16:25:34	Old:Sample2	New:M2			Sample2 Changed: 2024/4/26 16:25:34		New:M2
Ex. Slit Width (nm): Changed: 2024/4/26 16:27:57	Old:10	New:5			Ex. Slit Width (nm): Changed: 2024/4/26 16:27:57		New:5
End Method Modifications					End Method Modifications
M2					M2
M2					M2
Collection Time: 2024/4/26 16:28:12					Collection Time: 2024/4/26 16:28:12
Operator Name :					Operator Name :
Kinetics Software Version: 1.2(146)					Kinetics Software Version: 1.2(146)
Parameter List :					Parameter List :
Report Time: 周五 26 四月 04:28:12 PM 2024					Report Time: 周五 26 四月 04:28:12 PM 2024
Software version: 1.2(146)					Software version: 1.2(146)
Operator:					Operator:
Instrument Parameters					Instrument Parameters
Instrument Cary Eclipse					Instrument Cary Eclipse
Instrument Serial Number el02015517					Instrument Serial Number el02015517
Data mode Fluorescence					Data mode Fluorescence
Ex. wavelength (nm) 494.00					Ex. wavelength (nm) 494.00
Em. wavelength (nm) 520.00					Em. wavelength (nm) 520.00
Ex. Slit (nm) 5					Ex. Slit (nm) 5
Em. Slit (nm) 10					Em. Slit (nm) 10
Averaging Time (s) 0.1000					Averaging Time (s) 0.1000
Dwell time(s) 0.0000					Dwell time(s) 0.0000
Cycle time(min) 0.0000					Cycle time(min) 0.0000
Stop time(min) 30.0000					Stop time(min) 30.0000
Emission filter Open					Emission filter Open
Excitation Filter Auto					Excitation Filter Auto
PMT voltage (V) Medium					PMT voltage (V) Medium
Multicell holder Multicell					Multicell holder Multicell
Comments:					Comments:
Method Log :					Method Log :
Method Name : C:\Users\Public\Documents\Agilent\Cary Eclipse WInFLR\Default.FMKN					Method Name : C:\Users\Public\Documents\Agilent\Cary Eclipse WInFLR\Default.FMKN
Date/Time stamp: 2024/4/26 16:15:20					Date/Time stamp: 2024/4/26 16:15:20
Method Modifications:					Method Modifications:
Wellplate Overlay Mode Changed: 2024/4/26 16:15:20	Old:Individual	New:Choice 1			Wellplate Overlay Mode Changed: 2024/4/26 16:15:20		New:Choice 1
Wellplate Overlay Mode Changed: 2024/4/26 16:15:20	Old:Overlay all	New:Choice 2			Wellplate Overlay Mode Changed: 2024/4/26 16:15:20		New:Choice 2
Wellplate Overlay Mode Changed: 2024/4/26 16:15:20	Old:Overlay rows	New:Choice 3			Wellplate Overlay Mode Changed: 2024/4/26 16:15:20		New:Choice 3
Wellplate Overlay Mode Changed: 2024/4/26 16:15:20	Old:Overlay columns	New:Choice 4			Wellplate Overlay Mode Changed: 2024/4/26 16:15:20		New:Choice 4
Wellplate Overlay Mode Changed: 2024/4/26 16:15:20	Old:User defined	New:Overlay columns			Wellplate Overlay Mode Changed: 2024/4/26 16:15:20		New:Overlay columns
Overlayed Graphs Changed: 2024/4/26 16:17:49	Old:OFF	New:ON			Overlayed Graphs Changed: 2024/4/26 16:17:49		New:ON
Cell Changer Changed: 2024/4/26 16:17:49	Old:OFF	New:ON			Cell Changer Changed: 2024/4/26 16:17:49		New:ON
Cell1 Changed: 2024/4/26 16:17:49	Old:OFF	New:ON			Cell1 Changed: 2024/4/26 16:17:49		New:ON
Cell2 Changed: 2024/4/26 16:17:49	Old:OFF	New:ON			Cell2 Changed: 2024/4/26 16:17:49		New:ON
Monitoring device: Changed: 2024/4/26 16:17:49	Old:PCB 150	New:Block			Monitoring device: Changed: 2024/4/26 16:17:49		New:Block
Excitation Wavelength Changed: 2024/4/26 16:17:49	Old: 400.00	New: 494.00			Excitation Wavelength Changed: 2024/4/26 16:17:49		New: 494.00
Emission Wavelength Changed: 2024/4/26 16:17:49	Old: 600.00	New: 520.00			Emission Wavelength Changed: 2024/4/26 16:17:49		New: 520.00
Ex. Slit Width (nm): Changed: 2024/4/26 16:17:49	Old:5	New:10			Ex. Slit Width (nm): Changed: 2024/4/26 16:17:49		New:10
Em. Slit Width (nm): Changed: 2024/4/26 16:17:49	Old:5	New:10			Em. Slit Width (nm): Changed: 2024/4/26 16:17:49		New:10
Stop Time 1 Changed: 2024/4/26 16:17:49	Old: 1.0000	New:30.0000			Stop Time 1 Changed: 2024/4/26 16:17:49		New:30.0000
Sample1 Changed: 2024/4/26 16:25:34	Old:Sample1	New:M1			Sample1 Changed: 2024/4/26 16:25:34		New:M1
Sample2 Changed: 2024/4/26 16:25:34	Old:Sample2	New:M2			Sample2 Changed: 2024/4/26 16:25:34		New:M2
Ex. Slit Width (nm): Changed: 2024/4/26 16:27:57	Old:10	New:5			Ex. Slit Width (nm): Changed: 2024/4/26 16:27:57		New:5
End Method Modifications					End Method Modifications
