# Supplementary material for: Nanopore detection of single-nucleotide RNA mutations and modifications with programmable nanolatches
Source: Nat Nanotechnol. 2025 Jun 27;20(10):1473–81. doi: 10.1038/s41565-025-01965-6 (PMC12534182; doi:10.1038/s41565-025-01965-6)
Supplement: Supplementary file 11 — Statistical source data. [file 41565_2025_1965_MOESM11_ESM.xlsx]

## Sheet: Sheet1
Pairing+competitive	Measurement 1	Measurement 2	Measurement 3	Mean	SD
10+8	46	44	48	46	2
	6	3	3	4	1.73205
8+8	22	15	19	18.6667	3.51188
	4	5	5	4.66667	0.57735
10+10	22	18	23	21	2.64575
	9	10	11	10	1
8+10	22	24	23	23	1
	3	7	4	4.66667	2.08167
10+6	37	37	43	39	3.4641
	6	3	5	4.66667	1.52753
12+8	28	35	32	31.6667	3.51188
	6	3	4	4.33333	1.52753
