# Supplementary material for: Nanopore detection of single-nucleotide RNA mutations and modifications with programmable nanolatches
Source: Nat Nanotechnol. 2025 Jun 27;20(10):1473–81. doi: 10.1038/s41565-025-01965-6 (PMC12534182; doi:10.1038/s41565-025-01965-6)
Supplement: Supplementary file 12 — Source data for nanopore events. [file 41565_2025_1965_MOESM12_ESM.xlsx]

## Sheet: MH_EVENTS_events
Event 1	Event 2	Event 3	Event 4	Event 5	Event 6	Event 7	Event 8	Event 9	Event 10	Event 11	Event 12	Event 13	Event 14	Event 15	Event 16	Event 17	Event 18	Event 19	Event 20	Event 21	Event 22	Event 23	Event 24	Event 25	Event 26	Event 27	Event 28	Event 29	Event 30	Event 31	Event 32	Event 33	Event 34	Event 35	Event 36	Event 37	Event 38	Event 39	Event 40	Event 41	Event 42	Event 43	Event 44	Event 45	Event 46	Event 47	Event 48	Event 49	Event 50
-0.0280616	-0.00228003	0.00214905	-0.00250887	-0.00293991	-0.00475071	0.00479339	-0.000158144	0.00156992	0.00348564	-0.00797698	0.000835871	0.00282536	0.00912391	0.00125816	0.00331141	-0.0114451	0.00975425	0.0124156	-0.000614566	0.00155502	-0.00431081	-0.0146728	-0.00747424	0.000896229	0.00363538	-0.000500618	-0.00217198	0.0137121	-0.0049756	0.0106683	-0.000252172	0.000490954	0.000913726	9.04773e-05	-0.00570027	0.00484007	0.0039656	-0.0103854	0.00452087	0.00490704	0.0010242	-0.0148345	-0.00910383	0.00160025	-0.00708532	-0.00821237	0.00920822	0.0058344	-0.0136501
-0.0287058	-0.00228003	0.00214905	6.80989e-05	-0.00229567	-0.00217375	0.00672612	0.00177458	0.00221416	0.00348564	-0.0111982	0.00212436	0.00153688	0.0104124	0.00254664	-0.000554044	-0.00951235	0.0110427	0.0130598	0.000673919	0.000910773	-0.00495505	-0.0120958	-0.00683	0.000896229	-0.000874319	0.000143625	-0.00539319	0.0150006	-0.00561984	0.00937981	0.00103631	0.00306792	-0.000374758	-0.00248649	-0.00441178	0.00741704	0.000100146	-0.00845271	0.00580935	0.00748401	0.0010242	-0.0129018	-0.00781534	0.000956009	-0.00772956	-0.00756813	0.0104967	0.0058344	-0.0130058
-0.0287058	-0.000347303	-0.000427921	0.00264507	-0.00036294	-0.000241019	0.00672612	0.00435155	0.0028584	0.00412989	-0.0157079	0.0027686	0.00153688	0.0136336	0.00447937	-0.00248677	-0.0056469	0.011687	0.016281	2.96763e-05	0.000910773	-0.00431081	-0.0101631	-0.00683	0.0034732	-0.00151856	-0.00114486	-0.00603744	0.0156449	-0.00433136	0.00680284	0.00296904	0.00435641	0.000913726	-0.00184225	-0.00376754	0.00806129	-0.000544096	-0.00716423	0.0064536	0.00941674	0.00295692	-0.0129018	-0.00523838	0.000311767	-0.00708532	-0.00821237	0.0104967	0.00647865	-0.0136501
-0.0287058	0.00222967	-0.00107216	0.00586628	0.000281302	0.00169171	0.00801461	0.00499579	0.00479113	0.00412989	-0.0182849	0.00341284	-0.000395849	0.0142778	0.00576785	-0.00764071	-0.00371417	0.0123312	0.0156368	0.000673919	0.00155502	-0.00366657	-0.00823033	-0.00489727	0.00733865	-0.00473977	-0.00114486	-0.00797016	0.0162891	-0.00433136	0.00809133	0.00361328	0.00371217	0.00284645	-0.00248649	-0.00119057	0.00934977	-0.00247682	-0.00587574	0.0064536	0.00941674	0.00295692	-0.0103248	-0.00459413	-0.000976718	-0.00579684	-0.00692389	0.00920822	0.00647865	-0.0136501
-0.0248404	0.00158542	-0.00107216	0.00779901	0.00156979	0.00491292	0.00865885	0.00757276	0.00479113	0.00348564	-0.0253715	0.00598981	-0.00104009	0.0123451	0.00576785	-0.00828495	0.000151283	0.0103985	0.0156368	2.96763e-05	0.0028435	-0.00302233	-0.00629761	-0.00360879	0.00927138	-0.00409553	-0.00114486	-0.00925865	0.0156449	-0.00239863	0.00744709	0.00554601	0.00564489	0.00284645	-0.00248649	-0.00119057	0.00934977	-0.00247682	-0.00587574	0.00838632	0.010061	0.00488965	-0.0103248	-0.00266141	-0.0022652	-0.00450835	-0.00692389	0.00985246	0.00325743	-0.0104289
-0.0241961	0.00351815	-0.000427921	0.00844325	0.00221403	0.00555716	0.00865885	0.00628428	0.00543537	0.000908675	-0.0285927	0.00792254	-0.00297282	0.0110566	0.00705634	-0.00699647	0.00466098	0.0110427	0.016281	-0.00190305	0.00413198	-0.00237808	-0.00436488	-0.0023203	0.00991562	-0.00538402	-0.000500618	-0.00990289	0.0143564	-0.00111015	0.00551436	0.00683449	0.00371217	0.00413494	9.04773e-05	-0.00119057	0.00806129	-0.00312107	-0.00458726	0.0103191	0.010061	0.00424541	-0.00774787	-0.000728679	-0.00419793	-0.00128714	-0.00434692	0.00791974	0.00390168	-0.00720766
-0.0216192	0.00416239	-0.00171641	0.00779901	0.00285827	0.0062014	0.00865885	0.00564004	0.00607961	0.000264433	-0.0337467	0.00921102	-0.00297282	0.0117009	0.00834482	-0.00570798	0.00723795	0.00782152	0.016281	-0.00190305	0.00670895	-0.000445357	-0.00372064	-0.00103182	0.0112041	-0.00473977	0.000787867	-0.0105471	0.0156449	-0.00111015	0.00551436	0.00747874	0.00435641	0.00542342	9.04773e-05	-0.000546328	0.00806129	-0.00183258	-0.00458726	0.0103191	0.00748401	0.00553389	-0.00645939	-8.44371e-05	-0.0067749	1.3451e-06	-0.00370268	0.00920822	0.00261319	-0.00527493
-0.0183979	0.00480663	-0.000427921	0.00715476	0.00156979	0.0062014	0.00801461	0.00564004	0.00479113	-0.000379809	-0.0389006	0.00856678	-0.00232858	0.00976815	0.00705634	-0.00313101	0.0117476	0.00653303	0.0143483	-0.00319154	0.00670895	0.000843128	-0.00372064	0.00154515	0.0105599	-0.00409553	-0.00114486	-0.00861441	0.0143564	0.00211106	0.00422587	0.00876722	0.00371217	0.00542342	0.00331169	-0.000546328	0.00484007	-0.00118834	-0.00458726	0.0116075	0.00683977	0.00682238	-0.00452666	-8.44371e-05	-0.00613066	1.3451e-06	0.000162777	0.00791974	0.000680464	-0.00205372
-0.0177537	0.00416239	-0.000427921	0.00586628	0.000925544	0.00426868	0.00865885	0.00564004	0.00479113	-0.00166829	-0.0427661	0.0111437	-0.00232858	0.00783542	0.00770058	-0.000554044	0.0149689	0.00202334	0.0117713	-0.00512426	0.0073532	0.00277585	-0.00372064	0.00476636	0.0144253	-0.00409553	-0.00114486	-0.00797016	0.0124237	0.00146682	0.00487012	0.00876722	0.00242368	0.00606766	0.00524442	0.000742157	0.00419583	0.000744388	-0.0052315	0.0103191	0.00490704	0.00682238	-0.00323818	0.00120405	-0.00806338	-0.000642897	0.0020955	0.00534277	-0.000608021	0.000523248
-0.0171095	0.00351815	0.000860563	0.00651052	0.000281302	0.00491292	0.00801461	0.00370731	0.00414688	-0.00360102	-0.0492085	0.0104995	-0.00104009	0.00783542	0.00705634	0.00202293	0.0169016	0.0013791	0.00983862	-0.00705699	0.00799744	0.00277585	-0.00178791	0.000900908	0.0124926	-0.00345129	-0.00114486	-0.00539319	0.0104909	0.00339955	0.00358163	0.00747874	0.00177944	0.00542342	0.0065329	0.0013864	0.00290735	0.00332136	-0.00651998	0.00967481	0.0042628	0.00617813	-0.00130545	-8.44371e-05	-0.00806338	-0.00193138	0.00402823	0.00469853	-0.000608021	0.00116749
-0.0151767	0.00287391	0.00150481	0.00393355	-0.00036294	0.00362443	0.00543764	0.00241883	0.00414688	-0.00360102	-0.050497	0.0111437	0.000248393	0.00783542	0.00576785	0.00588838	0.0194786	9.06112e-05	0.0066174	-0.00705699	0.00799744	0.0034201	-0.00243215	0.00476636	0.0131368	-0.00409553	-0.00114486	-0.00346047	0.00662548	0.00404379	0.00358163	0.00490177	-0.000153289	0.00542342	0.00975411	0.00396337	0.00290735	0.00267712	-0.00845271	0.0064536	0.00168583	0.00682238	-0.00194969	-8.44371e-05	-0.00935187	-0.00128714	0.00596096	0.0027658	-0.00318499	0.00310022
-0.0151767	0.00158542	0.00150481	0.00457779	-0.00036294	0.00233595	0.00608188	0.000486099	0.00156992	-0.00488951	-0.0517854	0.00921102	0.000248393	0.00654694	0.00576785	0.00524414	0.0201228	-0.000553631	0.00275195	-0.00770123	0.00606471	0.00535282	-0.0030764	0.0054106	0.0124926	-0.00345129	-0.00243334	-0.000239256	0.00469275	0.00339955	0.00229315	0.00361328	-0.000797531	0.00542342	0.0103984	0.0058961	0.00419583	0.00332136	-0.0103854	0.00580935	0.00168583	0.00553389	-0.00130545	-0.00266141	-0.00741914	-0.00386411	0.00467247	0.00341004	-0.00189651	0.00116749
-0.0138882	0.00158542	0.000216321	0.00200083	0.000925544	0.00169171	0.00479339	-0.000158144	0.00156992	-0.00424526	-0.0537182	0.00792254	0.00282536	0.00719118	0.00512361	0.00331141	0.020767	-0.000553631	-0.000469261	-0.00705699	0.00542047	0.00470858	-0.00243215	0.00605485	0.0131368	-0.00345129	-0.0017891	0.000404986	0.00147154	0.007265	0.00229315	0.00296904	-0.0033745	0.00477918	0.00910987	0.00911731	0.00355159	0.0039656	-0.0116739	0.00580935	0.00104159	0.00617813	-0.00194969	-0.00459413	-0.00548641	-0.00386411	0.00531672	0.000833072	-0.00254075	0.000523248
-0.0145325	-0.000347303	0.000216321	0.00135658	-0.00036294	0.00169171	0.00286067	0.000486099	-0.000362812	-0.00488951	-0.0524297	0.00598981	0.00411385	0.00525845	0.00383513	0.00266717	0.0181901	-0.000553631	-0.00175775	-0.00641275	0.00348774	0.00535282	-0.00178791	0.00605485	0.0118483	-0.00409553	-0.00114486	0.00298196	-0.000461185	0.00790924	0.00100466	-0.000252172	-0.00144177	0.00413494	0.00717714	0.0116943	0.00355159	0.00267712	-0.0161836	0.00258814	0.00104159	0.00617813	-0.00452666	-0.00459413	-0.00355369	-0.00515259	0.00402823	0.000833072	-0.00189651	-0.000765236
-0.0151767	0.00158542	-0.00236065	0.00135658	0.000925544	0.00169171	0.00221643	-0.00144663	-0.000362812	-0.00553375	-0.0498527	0.00470132	0.00540233	0.00719118	0.000613916	0.00266717	0.0201228	0.0013791	-0.00304623	-0.00448002	0.00155502	0.00470858	-0.00178791	0.00605485	0.0150696	-0.00280705	0.000143625	0.00491468	-0.00303815	0.0104862	0.00100466	-0.0021849	-0.00144177	0.00606766	0.00395593	0.013627	0.00612856	0.00203287	-0.0181163	0.00258814	0.00104159	0.00424541	-0.00645939	-0.00588262	-0.000976718	-0.00579684	0.00145126	0.000833072	-0.000608021	-0.000765236
-0.0145325	0.00158542	-0.00364913	6.80989e-05	-0.00100718	0.000403223	0.00221643	-0.000158144	-0.000362812	-0.00617799	-0.04792	0.00534557	0.0079793	0.00654694	-0.000674568	-0.000554044	0.0162573	0.000734854	-0.00304623	-0.00125881	0.000266531	0.00277585	-0.00243215	0.0054106	0.0131368	-0.00409553	-0.00114486	0.00491468	-0.00625937	0.0117747	-0.000283822	-0.00282914	-0.00144177	0.00542342	0.00395593	0.016204	0.00484007	-0.00183258	-0.0206933	0.00258814	0.00297431	0.00553389	-0.0096806	-0.00845959	0.000311767	-0.00579684	-0.00112571	0.00212156	0.000680464	-0.000765236
-0.0151767	0.00222967	-0.00493762	-0.000576143	0.000281302	-0.000885261	0.00157218	-0.000802386	-0.00100705	-0.00617799	-0.0434103	0.00534557	0.00991203	0.0059027	-3.03259e-05	-0.00248677	0.0156131	0.00202334	-0.00304623	2.96763e-05	-0.000377712	0.0034201	-0.00178791	0.00605485	0.0137811	-0.00409553	0.000143625	0.00491468	-0.0101248	0.0117747	-0.000928065	-0.00282914	-0.000153289	0.00542342	9.04773e-05	0.0155597	0.00484007	-0.000544096	-0.0213376	0.00129966	0.00361855	0.00295692	-0.0135461	-0.00652686	0.00160025	-0.00450835	-0.00370268	0.00147731	0.00196895	-0.000765236
-0.0138882	0.00287391	-0.00558186	6.80989e-05	0.00285827	-0.000885261	0.000283698	-0.000802386	-0.000362812	-0.00746647	-0.0382564	0.00470132	0.0131332	0.0059027	-0.00131881	-0.00635222	0.0136804	-0.000553631	-0.00175775	0.00260665	-0.00102195	0.00148737	-0.0030764	0.00798757	0.0118483	-0.0021628	0.00143211	0.00555892	-0.00819209	0.0124189	-0.00157231	-0.00347338	0.00177944	0.00477918	-0.00119801	0.0149155	0.00548432	-0.00118834	-0.0232703	0.00387663	0.00490704	0.00360117	-0.0180558	-0.00523838	0.00288874	-0.00386411	-0.00692389	0.0027658	0.00454592	-0.000765236
-0.013244	0.00222967	-0.00558186	-0.000576143	0.00156979	-0.000885261	-0.000360544	-0.00209087	-0.000362812	-0.00746647	-0.0331024	0.00663405	0.0137775	0.0059027	-0.00196305	-0.00635222	0.0130361	-0.00119787	0.000174981	0.00260665	-0.0016662	0.000843128	-0.00372064	0.00798757	0.00927138	-0.00151856	0.000143625	0.00427044	-0.0101248	0.00984197	-0.00221655	-0.00540611	0.00177944	0.00477918	-0.00377498	0.0155597	0.00290735	-0.00247682	-0.025203	0.00323239	0.00619552	0.0010242	-0.0206327	-0.00588262	0.00482146	-0.00257562	-0.0114336	0.00341004	0.0058344	-0.000765236
-0.0113113	0.00287391	-0.0062261	0.000712341	0.00285827	-0.0015295	-0.00164903	-0.000802386	0.000281431	-0.00746647	-0.029237	0.00663405	0.0144217	0.00525845	-0.000674568	-0.00764071	0.0104592	-0.00248636	-0.000469261	0.00389513	-0.00102195	-0.00237808	-0.00243215	0.0099203	0.00411744	0.00105841	0.000143625	0.0036262	-0.00948058	0.00919773	-0.00221655	-0.00347338	0.00371217	0.00542342	-0.00441922	0.0123385	0.000330378	-0.00183258	-0.025203	0.00580935	0.00748401	0.00166844	-0.0238539	-0.00394989	0.00546571	-0.00257562	-0.0146548	0.00405428	0.00905561	-0.00140948
-0.0100228	0.00416239	-0.0062261	-0.00186463	0.00285827	-0.0015295	-0.000360544	-0.00144663	-0.00100705	-0.00617799	-0.02666	0.00727829	0.015066	0.00396997	0.000613916	-0.00828495	0.0104592	-0.00377484	0.000819224	0.00325089	-0.00102195	-0.00237808	-0.0030764	0.0105645	0.000251986	0.00105841	-0.000500618	0.00104923	-0.00948058	0.00597652	0.00036042	-0.00411763	0.00564489	0.00413494	-0.00506346	0.01105	-0.00160235	-0.00247682	-0.025203	0.00580935	0.00748401	-0.000264289	-0.0290079	-0.00330565	0.00675419	-0.00450835	-0.015299	0.00534277	0.00905561	-0.000765236
-0.00937855	0.00480663	-0.00429337	-0.00186463	0.00285827	-0.000885261	-0.00100479	-0.000802386	-0.0016513	-0.00617799	-0.0227945	0.00792254	0.0157102	0.00332573	0.0019024	-0.00764071	0.00917068	-0.00441908	0.000819224	0.00389513	-0.000377712	-0.00495505	-0.00372064	0.0099203	-0.00361347	0.00492386	-0.00243334	-0.00152774	-0.0101248	0.00339955	0.00100466	-0.00347338	0.00628913	0.00413494	-0.00248649	0.00782882	-0.00353508	-0.000544096	-0.0271357	0.00709784	0.00812825	-0.000264289	-0.0290079	-0.00137292	0.00933116	-0.00321987	-0.0159433	0.0072755	0.0116326	0.000523248
-0.00809006	0.00609512	-0.00364913	-0.00315311	0.00221403	-0.00217375	-0.00100479	-0.00144663	-0.00229554	-0.00553375	-0.0202176	0.00985526	0.0169987	0.00332573	0.00383513	-0.00635222	0.00852643	-0.00377484	-0.000469261	0.000673919	-0.0016662	-0.00817626	-0.0030764	0.00927606	-0.00876741	0.0055681	-0.00436607	-0.00281623	-0.00754785	-0.000465906	0.0016489	-0.00154066	0.00564489	0.00284645	-0.00441922	0.00396337	-0.00611205	0.000100146	-0.02778	0.00580935	0.00683977	0.0010242	-0.0290079	0.000559805	0.00868692	-0.00515259	-0.0146548	0.00663125	0.0122768	-0.000120994
-0.00744582	0.0073836	-0.00171641	-0.00508584	0.000281302	-0.0015295	0.00157218	-0.00144663	-0.00487251	-0.00360102	-0.0189291	0.00727829	0.0157102	0.00203724	0.00512361	-0.00699647	0.00723795	-0.00441908	-0.000469261	-0.000614566	0.000266531	-0.00882051	-0.00436488	0.00605485	-0.0139213	0.00685659	-0.00501031	-0.00152774	-0.00690361	-0.00239863	0.00293739	-0.0021849	0.00500065	0.00220221	-0.00184225	0.00267488	-0.00933326	0.000744388	-0.0258473	0.00516511	0.00361855	0.000379953	-0.0290079	0.00120405	0.0112639	-0.00644108	-0.015299	0.0072755	0.0116326	-0.00140948
-0.00744582	0.00480663	-0.00171641	-0.00701857	0.000281302	-0.000885261	0.00286067	-0.000158144	-0.00487251	-0.00360102	-0.0169964	0.00663405	0.015066	0.00268149	0.00576785	-0.00570798	0.00594946	-0.00506333	-0.0011135	-0.00254729	-0.000377712	-0.012686	-0.00436488	0.00412212	-0.0152098	0.0055681	-0.00436607	-0.00152774	-0.00561512	-0.00626409	0.00487012	-0.000896414	0.00306792	0.00220221	0.00073472	-0.00376754	-0.00933326	0.00203287	-0.0264915	0.00452087	0.000397343	0.000379953	-0.0270751	0.00313677	0.0112639	-0.00644108	-0.0127221	0.0072755	0.0103441	-0.000765236
-0.00615734	0.00416239	0.000216321	-0.00508584	0.000925544	0.000403223	0.00543764	0.00113034	-0.00358402	-0.00166829	-0.0176406	0.00598981	0.015066	0.00203724	0.00834482	-0.00377525	0.00530522	-0.00441908	0.000174981	-0.00254729	0.000910773	-0.0139744	-0.00436488	0.00283364	-0.0177868	0.00427962	-0.00243334	-0.000883498	-0.0036824	-0.00755257	0.00422587	0.00039207	0.00177944	0.00155797	0.00331169	-0.00634451	-0.00868901	0.00138863	-0.0271357	0.00452087	-0.00346811	0.0010242	-0.0219212	0.00442526	0.0099754	-0.00644108	-0.0101451	0.00791974	0.0103441	-0.000765236
-0.00744582	0.00351815	-0.00171641	-0.00637432	-0.00036294	0.00362443	0.00801461	0.00435155	-0.00551675	-0.00102405	-0.0176406	0.00148011	0.0137775	0.00203724	0.00834482	-0.00313101	0.00401674	-0.00377484	0.000174981	-0.00254729	0.000266531	-0.0146187	-0.0030764	0.000256666	-0.0190753	0.00170265	-0.00243334	0.00169347	-0.00497088	-0.00884106	0.00358163	0.00103631	-0.000797531	0.00220221	0.00460017	-0.0108542	-0.00804477	0.00267712	-0.0264915	0.0064536	-0.00733356	0.0010242	-0.0193442	0.00249253	0.00933116	-0.00772956	-0.00756813	0.00856398	0.00905561	0.00181173
-0.0055131	0.000941181	-0.00236065	-0.00637432	-0.00293991	0.00362443	0.0105916	0.00628428	-0.00680523	-0.000379809	-0.0163521	0.000191628	0.0118448	0.001393	0.00834482	-0.00248677	0.00272825	-0.00377484	0.00210771	-0.00254729	-0.00102195	-0.0146187	-0.00372064	-0.00103182	-0.018431	-0.0021628	0.000787867	0.00233771	-0.00239391	-0.0101295	0.00229315	0.00168055	-0.00273026	0.0034907	0.00782139	-0.0134312	-0.00611205	0.00267712	-0.0245588	0.0064536	-0.00991053	0.0010242	-0.0141903	0.00378102	0.00675419	-0.00708532	-0.0056354	0.00663125	0.00905561	0.00181173
-0.0055131	0.000941181	-0.00364913	-0.00508584	-0.00229567	0.00426868	0.014457	0.00950549	-0.00616099	-0.00231254	-0.0169964	-0.00367383	0.00862354	0.00203724	0.00834482	-0.00119829	0.00208401	-0.0031306	0.00468468	2.96763e-05	-0.00295468	-0.012686	-0.00178791	-0.00360879	-0.0152098	-0.00409553	0.00400908	0.0036262	-0.00174967	-0.0101295	0.0016489	0.0023248	-0.00530723	0.00477918	0.00846563	-0.0160081	-0.00224659	0.0039656	-0.0239145	0.00709784	-0.0124875	0.00231268	-0.0096806	0.00378102	0.00675419	-0.00644108	-0.00305843	0.00598701	0.00841137	0.00181173
-0.00680158	-0.000991546	-0.00171641	-0.00186463	-0.00293991	0.00555716	0.017034	0.0127267	-0.00616099	-0.00295678	-0.0169964	-0.00496231	0.00604657	0.00203724	0.00770058	-0.000554044	-0.0011372	-0.000553631	0.0066174	0.00131816	-0.00488741	-0.0107532	-0.00243215	-0.00425303	-0.0126329	-0.00538402	0.00529756	0.00491468	-0.00239391	-0.00884106	0.00036042	0.00103631	-0.00852844	0.00477918	0.00910987	-0.0153639	-0.000958107	0.00525408	-0.0232703	0.00774208	-0.0157087	0.0010242	-0.00645939	0.00184829	0.00482146	-0.00515259	-0.00112571	0.00405428	0.00841137	0.00245598
-0.0055131	-0.00356851	-0.00300489	0.000712341	-0.00229567	0.00555716	0.0163898	0.0153037	-0.00680523	-0.00488951	-0.0163521	-0.00625079	0.0034696	0.000104517	0.00834482	9.01987e-05	-0.00306993	0.000734854	0.00855013	0.00325089	-0.00682013	-0.00882051	-0.00178791	-0.00296455	-0.0113444	-0.00731674	0.00851877	0.0036262	-0.00110543	-0.00819681	0.00100466	-0.000896414	-0.00852844	0.00542342	0.0110426	-0.0160081	0.00290735	0.00589833	-0.022626	0.00838632	-0.0157087	-0.000264289	-0.00452666	0.00184829	0.00288874	-0.00579684	-0.00176995	0.00147731	0.00841137	0.0043887
-0.0055131	-0.00614548	-0.00236065	0.00264507	-0.00165142	0.00362443	0.0183225	0.0172364	-0.00744948	-0.00488951	-0.0131309	-0.00496231	0.000892635	0.001393	0.0064121	9.01987e-05	-0.00500265	0.00331182	0.00983862	0.0064721	-0.00875286	-0.00753202	-0.000499427	-0.00618576	-0.00876741	-0.0066725	0.0110957	0.00427044	-0.00110543	-0.00626409	0.00229315	-0.00347338	-0.0104612	0.00671191	0.00910987	-0.0147197	0.00419583	0.00525408	-0.0206933	0.00774208	-0.016353	0.0010242	-0.00194969	0.00184829	0.00160025	-0.00579684	-0.00112571	-0.00109965	0.00712289	0.00567719
-0.00293613	-0.00614548	-0.00300489	0.00586628	-0.00036294	0.00362443	0.0176782	0.0172364	-0.00873796	-0.00488951	-0.0124867	-0.00431807	0.000248393	0.000748759	0.00512361	-0.000554044	-0.00693538	0.00331182	0.0124156	0.00711634	-0.0093971	-0.00688778	0.000789058	-0.00747424	-0.00619044	-0.00602826	0.0123842	0.00427044	-0.000461185	-0.0049756	0.00422587	-0.00476187	-0.00917268	0.00671191	0.00782139	-0.0127869	0.00612856	0.00654257	-0.0181163	0.00580935	-0.0144202	0.00166844	-1.69668e-05	0.00184829	0.00288874	-0.00450835	-0.00305843	-0.000455412	0.00969986	0.00567719
-0.00164764	-0.00550124	-0.00171641	0.00715476	0.000281302	0.00169171	0.017034	0.0178806	-0.0093822	-0.00553375	-0.0099097	-0.00238534	-0.00232858	0.000104517	0.00383513	0.000734441	-0.00822387	0.00524455	0.0124156	0.00776058	-0.0100413	-0.00302233	0.000789058	-0.00554151	-0.00619044	-0.00280705	0.00980726	0.00298196	-0.00110543	-0.00239863	0.00422587	-0.00733884	-0.00852844	0.00671191	0.00782139	-0.0121427	0.00806129	0.00783105	-0.0155394	0.00452087	-0.0118433	0.0010242	0.000627275	0.000559805	0.00288874	-0.00386411	-0.00241419	-0.00432087	0.00905561	0.00760991
-0.000359157	-0.00421276	-0.000427921	0.00779901	0.00285827	-0.000885261	0.0157455	0.0185249	-0.0093822	-0.00553375	-0.00733273	0.000191628	-0.00361706	-0.000539726	0.00447937	0.00266717	-0.0101566	0.00524455	0.0111271	0.00840483	-0.0100413	-0.0010896	0.00336603	-0.00618576	-0.00619044	-0.00151856	0.0104515	0.00169347	-0.00174967	-0.00175439	0.00487012	-0.00862732	-0.00723995	0.00542342	0.00460017	-0.00956572	0.00806129	0.0084753	-0.0116739	1.11737e-05	-0.00926629	0.000379953	-0.00130545	-8.44371e-05	0.00288874	-0.00386411	-0.00370268	-0.00496511	0.00841137	0.0101869
0.000929327	-0.00356851	0.000216321	0.00973173	0.00285827	-0.00281799	0.0112358	0.0172364	-0.0093822	-0.00553375	-0.00540001	0.0027686	-0.00361706	-0.00247245	0.00319089	0.00202293	-0.0101566	0.00460031	0.00919437	0.00840483	-0.00746438	-0.000445357	0.0014333	-0.00618576	-0.00554619	0.00170265	0.00980726	-0.000239256	-0.00239391	-0.00175439	0.00551436	-0.0118485	-0.0033745	0.00542342	0.00331169	-0.00956572	0.00806129	0.00911954	-0.0110297	-0.00321004	-0.00668932	0.00231268	-0.00323818	0.000559805	0.00482146	-0.00450835	-0.00434692	-0.00432087	0.00841137	0.0101869
0.00286205	-0.00228003	0.00150481	0.010376	0.00543524	-0.0060392	0.00865885	0.0159479	-0.00809372	-0.00488951	-0.00346728	0.00470132	-0.00232858	-0.00311669	0.0019024	0.00331141	-0.0120893	0.00395606	0.00790589	0.0103376	-0.00488741	-0.000445357	0.00336603	-0.00683	-0.00747892	0.00299113	0.00916302	-0.000883498	-0.00174967	-0.00175439	0.0061586	-0.0112043	-0.000153289	0.00413494	0.00137896	-0.00698875	0.00806129	0.00654257	-0.00716423	-0.00707549	-0.00411235	0.0010242	-0.00517091	0.000559805	0.00482146	-0.00321987	-0.00370268	-0.00432087	0.00905561	0.0108311
0.00543902	-0.000347303	0.000860563	0.010376	0.00350251	-0.00732768	0.00672612	0.0159479	-0.00551675	-0.00360102	-0.00282304	0.00663405	-0.00297282	-0.00569366	0.00254664	0.00459989	-0.0127336	0.00202334	0.00532892	0.00904907	-0.00359892	0.000843128	0.00207754	-0.00425303	-0.00554619	0.00427962	0.00851877	-0.00152774	-0.00303815	-0.000465906	0.00551436	-0.0124928	0.00242368	0.00284645	9.04773e-05	-0.00505602	0.00870553	0.00460984	-0.00780847	-0.0102967	-0.00346811	0.00295692	-0.00710363	0.00120405	0.00739843	-0.00257562	-0.00499116	-0.00367662	0.00841137	0.00760991
0.00608326	-0.000347303	0.00150481	0.00973173	0.00543524	-0.00861617	0.00157218	0.0140152	-0.00422827	-0.00295678	-0.0021788	0.00856678	-0.00168433	-0.00440518	0.00254664	0.00395565	-0.0114451	0.0013791	0.00275195	0.0109818	0.000910773	-0.000445357	0.00207754	-0.0023203	-0.00683468	0.00492386	0.00851877	-0.00281623	-0.00303815	-0.000465906	0.00487012	-0.01056	0.00628913	0.0034907	-0.00248649	-0.00441178	0.00806129	0.0039656	-0.00651998	-0.0122294	-0.00153538	0.00424541	-0.00903636	0.00120405	0.00739843	-0.00321987	-0.00370268	-0.00109965	0.0058344	0.00632143
0.00737175	0.000296939	0.00150481	0.00844325	0.00543524	-0.00926041	0.000927941	0.0140152	-0.00358402	-0.00231254	-0.00346728	0.00856678	0.000248393	-0.00440518	0.0019024	0.00524414	-0.0114451	9.06112e-05	0.000174981	0.011626	0.00219926	-0.0010896	0.00272178	0.00218939	-0.00490195	0.0055681	0.00851877	-0.00217198	-0.0036824	-0.000465906	0.0016489	-0.0112043	0.00951035	0.000913726	-0.00441922	-0.00247905	0.00741704	0.000100146	-0.00716423	-0.0128737	-0.00217963	0.00360117	-0.0109691	0.000559805	0.00868692	-0.00128714	-0.00241419	0.00018883	0.00519016	0.00632143
0.00930448	-0.000347303	0.000216321	0.00779901	0.00607948	-0.00990465	-0.00164903	0.010794	-0.0016513	0.000264433	-0.00540001	0.00792254	0.000892635	-0.00440518	0.00125816	0.00331141	-0.0108008	9.06112e-05	-0.00240199	0.0122703	0.00348774	-0.000445357	0.0014333	0.0054106	-0.00168074	0.00427962	0.00851877	-0.00346047	-0.00625937	-0.00111015	0.00036042	-0.01056	0.0120873	-0.00166324	-0.00441922	-0.00119057	0.0067728	-0.00183258	-0.00587574	-0.0135179	-0.00217963	0.00488965	-0.0135461	0.00120405	0.00804267	-0.00257562	0.000807019	0.00405428	0.00519016	0.0043887
0.00866023	-0.00163579	0.000216321	0.00586628	0.00414676	-0.00926041	-0.00100479	0.00950549	0.000925673	-0.000379809	-0.00604425	0.00727829	0.0034696	-0.00376094	0.00383513	0.00331141	-0.0101566	0.000734854	-0.00369047	0.0122703	0.00477623	0.000198885	0.0014333	0.0099203	-0.000392256	0.00170265	0.00851877	-0.00474895	-0.00625937	0.000178336	-0.000928065	-0.00927156	0.0133758	-0.00359597	-0.00506346	0.00203064	0.00548432	-0.00440955	-0.00651998	-0.0122294	-0.00282387	0.00360117	-0.016123	-0.000728679	0.00868692	-0.00128714	0.00145126	0.00469853	0.00454592	0.00374446
0.00866023	-0.00421276	-0.000427921	0.00586628	0.00543524	-0.00797193	-0.00358176	0.00564004	0.000925673	-0.000379809	-0.00733273	0.00856678	0.00540233	-0.00118397	0.00383513	0.00202293	-0.00951235	0.000734854	-0.00433471	0.014203	0.00413198	0.000843128	0.000144815	0.011853	0.00282896	0.000414165	0.00851877	-0.00217198	-0.00819209	0.00146682	-0.000928065	-0.00733884	0.0146643	-0.00424021	-0.0057077	0.00203064	0.00355159	-0.00440955	-0.00909695	-0.00965246	-0.00282387	0.00617813	-0.016123	0.00120405	0.00804267	0.000645587	0.00338399	0.00534277	0.00390168	0.000523248
0.00866023	-0.004857	-0.00171641	0.00522204	0.00414676	-0.00668344	-0.00551448	0.00370731	0.000281431	0.000264433	-0.00668849	0.00663405	0.00540233	-0.00182821	0.00383513	0.00202293	-0.00951235	0.000734854	-0.00304623	0.014203	0.00155502	0.00213161	0.000144815	0.01443	0.00476168	-0.000230077	0.00787453	-0.00217198	-0.00948058	0.00275531	-0.000283822	-0.00733884	0.0159528	-0.0055287	-0.00506346	0.0013864	0.0022631	-0.00440955	-0.00780847	-0.00643125	-0.00411235	0.00553389	-0.0187	0.00120405	0.00804267	0.00193407	0.00467247	0.00663125	0.00390168	-0.00140948
0.00672751	-0.004857	-0.00171641	0.00135658	0.004791	-0.00475071	-0.00293751	0.00306307	0.00221416	-0.000379809	-0.00733273	0.00534557	0.00669082	-0.00118397	0.00447937	0.000734441	-0.00886811	0.00202334	-0.00369047	0.0135588	0.000910773	0.0034201	-0.0030764	0.0150742	0.00540592	-0.000230077	0.00658605	-0.00152774	-0.0101248	0.00211106	0.00036042	-0.00540611	0.01402	-0.0055287	-0.00377498	0.00331913	-0.000958107	-0.00505379	-0.00845271	-0.00514276	-0.0047566	0.00488965	-0.0187	0.000559805	0.00804267	0.00128983	0.00596096	0.0072755	0.00325743	-0.00205372
0.00672751	-0.00678973	-0.00300489	0.000712341	0.00543524	-0.00346223	-0.004226	-0.000158144	0.00221416	0.000908675	-0.00540001	0.00598981	0.00733506	0.000748759	0.00319089	-0.000554044	-0.00886811	0.00460031	-0.00240199	0.011626	-0.00231044	0.0034201	-0.00436488	0.0163627	0.00733865	0.00105841	0.00594181	-0.000239256	-0.00948058	0.00275531	0.00293739	-0.00540611	0.0120873	-0.00617294	-0.00313073	0.00331913	-0.00417932	-0.00440955	-0.00845271	-0.00321004	-0.00604508	0.00553389	-0.0199885	0.00120405	0.00868692	0.00193407	0.00531672	0.00534277	0.00261319	-0.00269796
0.0035063	-0.00421276	-0.00300489	0.000712341	0.00607948	-0.000241019	-0.00487024	-0.00144663	0.00221416	-0.000379809	-0.00346728	0.00534557	0.00733506	0.000104517	0.0019024	9.01987e-05	-0.00822387	0.00524455	-0.000469261	0.0064721	-0.00424317	0.00535282	-0.00500912	0.0157185	0.00733865	0.00299113	0.00336484	0.00233771	-0.00819209	0.00533227	0.0061586	-0.00476187	0.00951035	-0.0055287	-0.000553765	0.00331913	-0.00611205	-0.00247682	-0.0052315	-0.00127731	-0.00604508	0.00166844	-0.0206327	0.000559805	0.0106196	0.00257831	0.0066052	0.00469853	0.00390168	-0.00205372
0.00286205	-0.00228003	-0.00236065	-0.000576143	0.00607948	0.000403223	-0.004226	-0.00144663	0.00543537	-0.00231254	-0.00282304	0.00598981	0.00604657	-0.000539726	0.000613916	9.01987e-05	-0.00886811	0.00588879	0.000174981	0.00582786	-0.00617589	0.00599707	-0.00629761	0.0131415	0.00540592	0.00492386	0.00207635	0.0036262	-0.00948058	0.00597652	0.00809133	-0.00540611	0.00628913	-0.00617294	0.0020232	0.00460761	-0.00868901	-0.00247682	-0.0052315	1.11737e-05	-0.00540084	0.0010242	-0.0206327	0.00120405	0.0106196	0.00257831	0.00531672	0.0027658	0.00325743	-0.00205372
0.00221781	-0.000991546	-0.00236065	-0.00122039	0.00607948	0.00169171	-0.00487024	-0.00337935	0.00479113	-0.00360102	-0.000890312	0.00727829	0.00540233	0.000104517	0.000613916	9.01987e-05	-0.00757962	0.00524455	0.00210771	0.00325089	-0.00875286	0.00728555	-0.00758609	0.0099203	0.00540592	0.00685659	0.00143211	0.00620317	-0.0101248	0.00662076	0.00937981	-0.00476187	0.00177944	-0.00617294	0.00137896	0.00525185	-0.0106217	-0.00118834	-0.00329877	0.00129966	-0.00604508	-0.000264289	-0.0219212	-8.44371e-05	0.0106196	0.00257831	0.00467247	-0.000455412	0.00261319	-0.000765236
0.000929327	0.00416239	-0.00300489	-0.000576143	0.00543524	0.000403223	-0.00551448	-0.00337935	0.0073681	-0.00360102	0.000398173	0.00727829	0.00604657	0.000104517	0.00125816	9.01987e-05	-0.00629114	0.00588879	0.00339619	0.000673919	-0.0100413	0.00599707	-0.00694185	0.00669909	0.0034732	0.00814507	0.000143625	0.00491468	-0.00883633	0.00662076	0.0113125	-0.00411763	-0.00144177	-0.00746142	0.00460017	0.00654034	-0.013843	-0.00118834	-0.00136605	-0.00127731	-0.00604508	-0.00219702	-0.0219212	0.000559805	0.00933116	0.00193407	0.00402823	-0.0017439	0.00390168	-0.000120994
0.00221781	0.00609512	-0.00300489	-0.00250887	0.00543524	0.00104747	-0.00744721	-0.00273511	0.00865658	-0.00295678	0.000398173	0.00663405	0.00218112	-0.00182821	-0.00131881	0.00137868	-0.00693538	0.00524455	0.00339619	-0.00190305	-0.0119741	0.00599707	-0.00823033	0.00347788	0.000896229	0.0100778	-0.000500618	0.00620317	-0.00690361	0.00533227	0.0106683	-0.00411763	-0.00401874	-0.00874991	0.00331169	0.0058961	-0.013843	-0.000544096	0.00185517	-0.0025658	-0.0047566	-0.00412974	-0.021277	0.00184829	0.00804267	0.00257831	0.00402823	-0.00432087	0.00325743	-0.000765236
0.00415054	0.00931633	-0.00236065	-0.00122039	0.00543524	0.00104747	-0.00937994	-0.00209087	0.00801234	-0.00488951	0.000398173	0.00598981	0.00218112	-0.00182821	-0.00131881	0.000734441	-0.0056469	0.00331182	0.00275195	-0.00125881	-0.0106856	0.00470858	-0.00629761	-0.00103182	0.000896229	0.0113663	0.000143625	0.00684741	-0.00690361	0.00339955	0.0132453	-0.00154066	-0.00466298	-0.00810567	0.00395593	0.00718458	-0.0157757	-0.00118834	0.00443213	-0.0025658	-0.00668932	-0.00477399	-0.0206327	0.00249253	0.00610995	0.00322256	0.00402823	-0.00432087	0.00196895	-0.000120994
0.00415054	0.0125375	-0.00300489	-0.00186463	0.00607948	-0.0015295	-0.00937994	-0.00273511	0.00994506	-0.00553375	0.000398173	0.00470132	-0.000395849	-0.00118397	-0.000674568	0.00202293	-0.00435841	0.00395606	0.00210771	-0.00319154	-0.00875286	0.000198885	-0.00372064	-0.00425303	0.000896229	0.00878932	0.000143625	0.00491468	-0.00754785	0.00339955	0.0119568	-0.000252172	-0.00917268	-0.00681718	0.00395593	0.00782882	-0.0164199	-0.00247682	0.00636486	-0.00514276	-0.0047566	-0.00670671	-0.0206327	0.00313677	0.00417722	0.00193407	0.00467247	-0.00689784	0.00325743	0.000523248
0.00479478	0.0131818	-0.00558186	-0.00250887	0.004791	-0.0015295	-0.0106684	-0.00144663	0.00865658	-0.00360102	-0.000890312	0.00212436	-0.00104009	-0.00182821	0.0019024	0.00266717	-0.00435841	0.00395606	0.00339619	-0.00254729	-0.00682013	-0.00237808	-0.00178791	-0.00618576	0.000896229	0.00750083	0.00207635	0.00427044	-0.00883633	0.00146682	0.0106683	0.00039207	-0.00981692	-0.00617294	0.00395593	0.00782882	-0.013843	-0.00440955	0.00507638	-0.00514276	-0.00604508	-0.00735095	-0.0199885	0.00184829	0.00224449	0.00451104	0.00338399	-0.00625359	0.00261319	-0.000765236
0.00608326	0.0118933	-0.00687034	-0.00186463	0.00672372	-0.0015295	-0.00937994	-0.000802386	0.00930082	-0.00488951	-0.00475577	-0.000452614	-0.00232858	-0.00182821	-3.03259e-05	0.00202293	-0.00371417	0.00331182	0.00146347	-0.00125881	-0.00553165	-0.00302233	-0.00178791	-0.00747424	0.00154047	0.00427962	0.00400908	0.00298196	-0.00819209	-0.000465906	0.00873557	0.00168055	-0.0104612	-0.00617294	0.0020232	0.00847306	-0.013843	-0.00634228	0.00765335	-0.00385428	-0.00668932	-0.0079952	-0.0174115	0.00249253	-0.00162096	0.00451104	0.00402823	-0.00689784	0.000680464	-0.000120994
0.00672751	0.0125375	-0.00751459	-0.00186463	0.004791	-0.0015295	-0.0100242	0.000486099	0.00801234	-0.00360102	-0.00346728	-0.00109686	-0.00232858	-0.00182821	0.0019024	0.00202293	-0.00306993	0.00460031	-0.00175775	-0.00254729	-0.00295468	-0.00495505	0.0014333	-0.00618576	0.00282896	0.00234689	0.00594181	0.00104923	-0.00883633	-0.000465906	0.0061586	0.00554601	-0.0117496	-0.00424021	0.00331169	0.00847306	-0.0151314	-0.00634228	0.00829759	-0.0025658	-0.00604508	-0.00606247	-0.0167673	0.00378102	-0.00484217	0.00128983	0.00273975	-0.00625359	0.000680464	-0.000765236
0.00737175	0.0112491	-0.00944731	-0.00250887	0.004791	-0.000885261	-0.00937994	0.00113034	0.00801234	-0.00488951	-0.00540001	-0.00367383	-0.00297282	-0.00247245	0.0019024	0.00331141	-0.00435841	0.00331182	-0.00175775	-0.00190305	-0.000377712	-0.00753202	0.000789058	-0.00489727	0.00605017	-0.000230077	0.00723029	0.000404986	-0.00883633	-0.00368712	0.00487012	0.00554601	-0.0136824	-0.00424021	0.00395593	0.00911731	-0.013843	-0.00698652	0.00829759	-0.00127731	-0.00540084	-0.00541823	-0.0148345	0.00184829	-0.00548641	0.00128983	0.00273975	-0.00496511	3.62218e-05	-0.000765236
0.00801599	0.00802785	-0.0100916	-0.00315311	0.00285827	-0.000241019	-0.00809145	0.00370731	0.0073681	-0.00295678	-0.00475577	-0.0017411	-0.00297282	-0.00182821	0.0019024	0.00331141	-0.00500265	0.00524455	-0.00240199	-0.00254729	0.0028435	-0.00624354	0.00207754	-0.0023203	0.00669441	-0.0021628	0.00916302	-0.00217198	-0.00819209	-0.0049756	0.00358163	0.00619025	-0.0130381	-0.00295173	0.00524442	0.00976155	-0.013843	-0.00763076	0.00894183	0.0019439	-0.00411235	-0.00477399	-0.0148345	0.00184829	-0.00741914	1.3451e-06	0.000807019	-0.00367662	0.000680464	-0.00269796
0.00737175	0.0073836	-0.00880307	-0.00250887	0.00156979	0.00233595	-0.00680297	0.00435155	0.00607961	-0.00424526	-0.00475577	-0.00109686	-0.00297282	-0.00182821	0.0019024	0.00395565	-0.0056469	0.00524455	-0.00369047	-0.00448002	0.00606471	-0.00624354	0.000789058	0.000256666	0.0112041	-0.00345129	0.0110957	-0.00217198	-0.00690361	-0.00626409	0.00229315	0.00619025	-0.0143266	-0.00359597	0.00846563	0.00976155	-0.011266	-0.00634228	0.00829759	0.00452087	-0.00282387	-0.00284126	-0.0148345	0.000559805	-0.0067749	0.000645587	-0.00112571	-0.0017439	0.000680464	-0.00140948
0.00801599	0.00351815	-0.00944731	-0.00250887	0.000281302	0.00362443	-0.00551448	0.00628428	0.00543537	-0.00488951	-0.0021788	0.000191628	-0.000395849	-0.00247245	-0.00196305	0.00137868	-0.00435841	0.00524455	-0.00497896	-0.00383578	0.0073532	-0.00302233	0.00207754	0.00283364	0.0124926	-0.00151856	0.00980726	-0.00410471	-0.00625937	-0.00690833	0.00293739	0.00683449	-0.0143266	-0.00359597	0.0123311	0.00976155	-0.0106217	-0.00569803	0.00765335	0.00709784	-0.00153538	-0.00155277	-0.0154788	-0.00137292	-0.0067749	0.00128983	-0.00305843	0.00212156	0.00196895	-0.00269796
0.00801599	0.000941181	-0.00815883	-0.00250887	-0.00100718	0.00298019	-0.00358176	0.00692852	0.00350264	-0.00682223	-0.00024607	0.000835871	-0.00297282	-0.00311669	-0.00325154	0.00266717	-0.00693538	0.00460031	-0.00240199	-0.00770123	0.00799744	-0.0010896	0.000789058	0.00605485	0.0150696	-0.00280705	0.00916302	-0.00281623	-0.00432664	-0.00690833	0.00293739	0.00747874	-0.0136824	-0.00488445	0.0142638	0.00976155	-0.00868901	-0.00312107	0.00829759	0.0103191	0.00104159	-0.00155277	-0.0148345	-0.00459413	-0.00484217	1.3451e-06	-0.00499116	0.00147731	0.00261319	-0.000120994
0.00737175	0.000941181	-0.00687034	-0.000576143	-0.00293991	0.00555716	-0.00100479	0.00757276	0.00350264	-0.00617799	0.00168666	0.00405708	-0.00168433	-0.00311669	-0.00389578	-0.00119829	-0.0056469	0.00524455	-0.00175775	-0.00898972	0.00928592	0.00148737	0.000789058	0.00798757	0.0144253	-0.000230077	0.00594181	-0.00346047	-0.00110543	-0.00561984	0.00293739	0.00747874	-0.0123939	-0.00424021	0.0161965	0.00847306	-0.00804477	0.000100146	0.00958607	0.0122518	0.00490704	0.0010242	-0.0174115	-0.00523838	-0.00290944	1.3451e-06	-0.00499116	0.00147731	0.00454592	-0.000765236
0.00737175	-0.000347303	-0.00493762	-0.00122039	-0.00487264	0.0062014	0.00157218	0.00821701	0.00414688	-0.00553375	0.00361938	0.00727829	-0.00361706	-0.00504942	-0.00518426	9.01987e-05	-0.0056469	0.00717728	0.000174981	-0.00898972	0.00928592	0.00664131	0.000144815	0.00863182	0.0150696	0.00170265	0.00336484	-0.00474895	0.00276003	-0.00561984	0.00358163	0.00619025	-0.0130381	-0.00488445	0.017485	0.00976155	-0.00675629	0.000744388	0.00829759	0.0122518	0.00812825	0.00231268	-0.0187	-0.0071711	-0.0022652	0.000645587	-0.00756813	0.00212156	0.00647865	-0.000120994
0.00737175	-0.00356851	-0.00300489	-0.00122039	-0.00551688	0.0062014	0.00221643	0.00628428	0.00156992	-0.00553375	0.00555211	0.00727829	-0.00554979	-0.00569366	-0.00454002	-0.00184253	-0.0056469	0.00653303	0.000174981	-0.00834547	0.00670895	0.00921828	0.0014333	0.0105645	0.0112041	0.00363538	0.000143625	-0.00346047	0.00340427	-0.00368712	0.00422587	0.00812298	-0.0123939	-0.00295173	0.017485	0.00782882	-0.00353508	0.00267712	0.00894183	0.0109633	0.0107052	0.00360117	-0.0180558	-0.00974807	-0.000976718	0.000645587	-0.00692389	0.00018883	0.00647865	0.00116749
0.00608326	-0.00421276	-0.000427921	0.00200083	-0.00551688	0.0062014	0.00350491	0.00692852	0.000925673	-0.00360102	0.00748484	0.00856678	-0.00812676	-0.00569366	-0.00389578	-0.000554044	-0.00500265	0.00717728	0.000819224	-0.00963396	0.00606471	0.0124395	0.0014333	0.0105645	0.00798289	0.00427962	-0.0017891	-0.00346047	0.00662548	-0.00175439	0.00809133	0.00747874	-0.0111054	-0.00424021	0.0149081	0.00718458	-0.00224659	0.0039656	0.00829759	0.00967481	0.0119937	0.00424541	-0.0180558	-0.00910383	-0.000332475	1.3451e-06	-0.00821237	0.000833072	0.00776713	-0.000765236
0.00543902	-0.00228003	0.00279329	0.00200083	-0.00487264	0.00555716	0.00543764	0.00370731	0.000925673	-0.000379809	0.0100618	0.00792254	-0.0100595	-0.00569366	-0.00260729	0.00137868	-0.00435841	0.00717728	0.00146347	-0.00963396	0.00413198	0.0117952	0.00207754	0.0099203	0.00605017	0.00685659	-0.00436607	-0.00217198	0.00791397	-0.000465906	0.00744709	0.00812298	-0.00917268	-0.00295173	0.0155523	0.00396337	-0.00160235	0.00332136	0.00894183	0.00709784	0.0119937	0.00360117	-0.0187	-0.00974807	-0.000976718	0.00128983	-0.00627965	-0.00109965	0.00841137	-0.000765236
0.00415054	-0.000991546	0.00472602	0.00135658	-0.00422839	0.00426868	0.00801461	0.00113034	0.000925673	0.000264433	0.010706	0.00663405	-0.0119922	-0.00440518	-0.000674568	0.00395565	-0.00242569	0.00846576	0.00210771	-0.00898972	0.000910773	0.0143722	0.00272178	0.00863182	0.00218471	0.00621235	-0.00758728	-0.00217198	0.00791397	0.00146682	0.00744709	0.00812298	-0.0078842	-0.00166324	0.0123311	0.000742157	0.000330378	0.0039656	0.00829759	0.00387663	0.0126379	0.00166844	-0.0174115	-0.00910383	-0.000332475	1.3451e-06	-0.00434692	-0.0017439	0.00712289	-0.000765236
0.0035063	0.000296939	0.00408177	0.00328931	-0.00293991	0.00298019	0.00737036	-0.000802386	0.000281431	0.00155292	0.00812908	0.00534557	-0.0119922	-0.00440518	0.0019024	0.00524414	-0.00242569	0.00717728	0.00532892	-0.00641275	-0.000377712	0.013728	0.00529875	0.00734333	-0.00168074	0.00621235	-0.00887577	-0.00217198	0.00662548	0.00211106	0.00937981	0.00876722	-0.00659571	0.000913726	0.0103984	-0.00119057	0.0022631	0.00267712	0.00636486	1.11737e-05	0.0107052	0.00360117	-0.016123	-0.0071711	-0.00162096	0.00193407	-0.00241419	-0.00367662	0.00454592	-0.00205372
0.00221781	0.000941181	0.0060145	0.00457779	-0.00165142	0.00233595	0.00865885	0.000486099	-0.0016513	0.00348564	0.00748484	0.0027686	-0.0132807	-0.00311669	0.0019024	0.00782111	-0.00178144	0.00588879	0.00532892	-0.00641275	-0.00295468	0.013728	0.00465451	0.00669909	-0.00425771	0.00621235	-0.0101643	0.000404986	0.00662548	0.00275531	0.00937981	0.00941146	-0.00466298	0.0034907	0.00846563	-0.00247905	0.00419583	0.000744388	0.00572062	-0.00514276	0.00877249	0.0010242	-0.0135461	-0.00652686	-0.0022652	0.000645587	-0.00112571	-0.00367662	0.00261319	-0.00334221
0.00221781	0.00222967	0.00537026	0.00393355	-0.00036294	0.000403223	0.00930309	-0.00144663	0.000281431	0.00412989	0.00619635	0.00148011	-0.0119922	-0.00247245	0.00319089	0.00846535	-0.00306993	0.000734854	0.0066174	-0.00512426	-0.00488741	0.0130837	0.00529875	0.00412212	-0.00554619	0.00685659	-0.00887577	0.000404986	0.00469275	0.00146682	0.00937981	0.00941146	-0.00401874	0.0034907	0.00524442	-0.00505602	0.00548432	0.00138863	0.00443213	-0.00771973	0.00877249	-0.000264289	-0.0135461	-0.00394989	-0.00355369	1.3451e-06	0.000162777	-0.00560935	-0.000608021	-0.00205372
0.000285085	0.00287391	0.00665874	0.00328931	0.00156979	0.00104747	0.00801461	-0.00144663	0.000281431	0.00412989	0.0068406	-0.00109686	-0.011348	-0.00247245	0.00319089	0.00975383	-0.00242569	-0.00119787	0.00726165	-0.00383578	-0.00231044	0.0143722	0.00529875	0.00283364	-0.00747892	0.00685659	-0.00694304	0.00104923	0.00340427	0.00146682	0.00937981	0.00812298	-0.00273026	0.00606766	0.00524442	-0.00634451	0.0067728	-0.000544096	0.00249941	-0.00900822	0.00748401	-0.000908531	-0.0116133	-0.00394989	-0.00548641	0.00193407	0.000807019	-0.00625359	-0.00254075	-0.00269796
-0.0010034	0.00158542	0.00537026	0.00393355	0.00285827	0.00169171	0.00801461	0.00113034	-0.000362812	0.00412989	0.00555211	-0.00238534	-0.0100595	-0.00118397	0.00319089	0.00975383	-0.00242569	-0.00441908	0.00855013	-0.00254729	-0.0016662	0.0143722	0.00401027	0.00283364	-0.00683468	0.00878932	-0.00758728	0.00233771	0.00276003	0.000822579	0.00937981	0.00812298	0.0011352	0.00800039	0.00395593	-0.00441178	0.0067728	0.000100146	-7.75617e-05	-0.00900822	0.00555128	-0.00219702	-0.00903636	-0.00201716	-0.0067749	0.00193407	0.000162777	-0.00689784	-0.00511772	-0.00269796
-0.000359157	0.000941181	0.00343753	0.00393355	0.00285827	0.00298019	0.00737036	0.00177458	-0.00100705	0.000908675	0.00361938	-0.00431807	-0.00748251	-0.00311669	0.0019024	0.00975383	-0.00435841	-0.00957302	0.00790589	-0.00254729	0.000266531	0.0143722	0.00336603	0.00347788	-0.00490195	0.00814507	-0.00565456	0.0036262	0.00211578	0.000178336	0.00873557	0.00619025	0.00435641	0.00800039	0.00266745	-0.00570027	0.00548432	0.000100146	-0.00136605	-0.00965246	0.00361855	-0.00284126	-0.00839212	-0.00201716	-0.00870763	0.00257831	-0.00241419	-0.00754208	-0.00769469	-0.00205372
-0.00229188	-0.000347303	0.00408177	0.00586628	0.00350251	0.00426868	0.00543764	0.00241883	-0.0016513	-0.00102405	0.00555211	-0.00431807	-0.00619403	-0.00376094	0.00125816	0.00846535	-0.00306993	-0.0140827	0.00855013	-0.00190305	0.0028435	0.0143722	0.0014333	0.00412212	-0.00361347	0.00750083	-0.00372183	0.00555892	0.00211578	-0.00111015	0.00937981	0.00554601	0.00564489	0.00928888	0.00395593	-0.00376754	0.00806129	0.000100146	-0.00265453	-0.00771973	0.00361855	-0.00412974	-0.00774787	-0.000728679	-0.0067749	0.00257831	-0.00176995	-0.00883056	-0.00705044	-0.000120994
-0.00358037	-0.000991546	0.00343753	0.00328931	0.000925544	0.0062014	0.00608188	0.00628428	-0.00100705	-0.00424526	0.00361938	-0.00560655	-0.00619403	-0.00440518	-0.00131881	0.00524414	-0.00242569	-0.0166597	0.00597316	-0.00190305	0.00606471	0.013728	-0.00114367	0.00476636	0.000251986	0.00750083	-0.00307759	0.00555892	0.000183057	-0.00175439	0.00873557	0.00425752	0.00693338	0.00928888	0.00266745	-0.00247905	0.00484007	0.00138863	-0.0052315	-0.00578701	0.00233007	-0.00477399	-0.00645939	-0.000728679	-0.0067749	0.00515528	-0.00305843	-0.010119	-0.00705044	-0.000765236
-0.00229188	-0.00163579	0.00343753	0.00457779	-0.00100718	0.00748989	0.00479339	0.00886125	-0.000362812	-0.00682223	0.00361938	-0.00302958	-0.00554979	-0.00504942	-0.00389578	0.00459989	-0.00178144	-0.0192367	0.00597316	-0.00125881	0.0073532	0.0156607	-0.0030764	0.00605485	0.00411744	0.00750083	-0.00243334	0.00684741	0.0008273	-0.000465906	0.00744709	0.00296904	0.00951035	0.00800039	0.00524442	-0.00119057	0.00097462	0.00267712	-0.00651998	-0.00321004	0.0042628	-0.00477399	-0.00581515	-0.000728679	-0.0067749	0.0038668	-0.00370268	-0.0094748	-0.0064062	0.00116749
-0.00293613	-0.00163579	0.00408177	0.00522204	-0.00358415	0.00813413	0.00414915	0.00950549	0.000925673	-0.0093992	0.00426363	-0.00109686	-0.00490554	-0.00504942	-0.00389578	0.00202293	0.000151283	-0.0218136	0.00339619	-0.00125881	0.00864168	0.0150165	-0.00500912	0.00734333	0.00605017	0.00750083	-0.00243334	0.00684741	0.000183057	-0.00111015	0.0061586	0.0023248	0.0101546	0.00800039	0.00460017	0.0013864	-0.000958107	0.00460984	-0.00716423	-0.00192155	0.00361855	-0.00477399	-0.00452666	-0.00137292	-0.00419793	0.00515528	-0.00370268	-0.0120518	-0.00511772	0.000523248
-0.00229188	-0.00163579	0.00343753	0.00328931	-0.00487264	0.0062014	0.00414915	0.010794	0.000925673	-0.0100434	0.00361938	0.000835871	-0.00297282	-0.00504942	-0.00711699	9.01987e-05	0.00208401	-0.0224579	0.00210771	-0.00190305	0.00864168	0.0130837	-0.00565337	0.00734333	0.00798289	0.00685659	-0.00243334	0.00813589	0.00276003	0.00146682	0.0061586	0.0023248	0.00951035	0.00671191	0.00266745	0.0013864	-0.00675629	0.0039656	-0.00651998	0.000655416	0.0042628	-0.00477399	-0.00710363	-0.00266141	-0.00290944	0.00579953	-0.00627965	-0.0107633	-0.00382923	0.00181173
-0.00293613	-0.00228003	0.00408177	0.00457779	-0.00616112	0.00748989	0.00479339	0.010794	0.00221416	-0.00875496	0.00361938	0.00341284	-0.00297282	-0.00311669	-0.00776123	-0.000554044	0.00337249	-0.0231021	0.000819224	-0.00254729	0.00670895	0.011151	-0.00500912	0.00605485	0.00991562	0.00621235	-0.00307759	0.00942438	0.00276003	0.00146682	0.00422587	0.00296904	0.0107988	0.00671191	0.00266745	0.00396337	-0.0106217	0.00332136	-0.00587574	0.00129966	0.00490704	-0.00412974	-0.00774787	-0.000728679	-0.00290944	0.00708801	-0.0056354	-0.010119	-0.00125226	0.000523248
-0.00358037	-0.00356851	0.0060145	0.00135658	-0.00809385	0.00684565	0.00286067	0.0101497	0.00221416	-0.00682223	0.00426363	0.00470132	-0.0042613	-0.00247245	-0.00711699	-0.000554044	0.00530522	-0.0231021	-0.000469261	-0.00190305	0.0073532	0.00921828	-0.00372064	0.00476636	0.0118483	0.00363538	-0.00243334	0.00813589	0.00147154	0.00275531	0.00100466	0.00361328	0.00693338	0.00542342	0.00266745	0.00525185	-0.0144872	0.00203287	-0.00458726	0.00129966	0.00490704	-0.0034855	-0.0109691	-0.00266141	-0.000976718	0.00644377	-0.00434692	-0.010119	3.62218e-05	0.000523248
-0.00486885	-0.00421276	0.00794723	0.000712341	-0.00873809	0.00491292	0.00157218	0.00757276	0.00414688	-0.00553375	0.00361938	0.00470132	-0.00361706	-0.000539726	-0.00711699	0.000734441	0.00594946	-0.0224579	-0.00304623	2.96763e-05	0.00670895	0.00599707	-0.00178791	0.00412212	0.0118483	-0.000230077	-0.00436607	0.00749165	0.00147154	0.00468803	-0.000283822	0.00425752	0.00564489	0.00477918	9.04773e-05	0.00718458	-0.0189969	0.000100146	-0.00265453	0.000655416	0.00490704	-0.00412974	-0.0129018	-8.44371e-05	-0.000332475	0.00644377	-0.00499116	-0.00689784	-0.000608021	-0.000765236
-0.00486885	-0.00228003	0.00923571	-0.00186463	-0.00873809	0.00298019	0.000927941	0.00757276	0.00479113	-0.00295678	0.00361938	0.00598981	-0.00297282	0.00268149	-0.00582851	0.00137868	0.00401674	-0.0224579	-0.0056232	-0.000614566	0.00477623	0.00599707	-0.000499427	0.00218939	0.0112041	-0.00151856	-0.00565456	0.00555892	0.0008273	0.00404379	-0.00350503	0.00554601	0.00306792	0.0034907	-0.00119801	0.00911731	-0.0215739	0.000744388	0.000566681	0.000655416	0.00619552	-0.0034855	-0.0154788	0.00184829	0.00160025	0.00515528	-0.0056354	-0.00689784	0.00132471	-0.000120994
-0.00422461	-0.00228003	0.00794723	-0.00186463	-0.00809385	0.00233595	-0.00164903	0.00628428	0.00414688	0.000264433	0.00361938	0.00534557	-0.00297282	0.00396997	-0.00518426	0.00331141	0.00272825	-0.0192367	-0.00691168	0.000673919	0.00413198	0.00213161	0.00272178	0.00154515	0.00927138	-0.00280705	-0.00565456	0.00298196	0.0008273	0.00468803	-0.00672625	0.00425752	0.0011352	0.00220221	-0.00119801	0.0116943	-0.0247951	0.000100146	0.00314365	-0.00192155	0.00555128	-0.00735095	-0.0180558	0.00378102	0.000311767	0.00515528	-0.00692389	-0.00367662	0.00132471	-0.00398645
-0.00229188	-0.00228003	0.00794723	-0.00186463	-0.00809385	0.00233595	-0.00293751	0.00306307	0.00350264	0.0028414	0.0023309	0.00405708	-0.000395849	0.00461421	-0.00325154	0.00524414	0.00208401	-0.0192367	-0.00755593	0.00131816	0.00413198	0.000843128	0.00336603	-0.000387576	0.00862714	-0.00538402	-0.00565456	0.00233771	0.000183057	0.00468803	-0.00865897	0.00361328	-0.00144177	0.000269484	-0.00377498	0.0123385	-0.0280163	-0.00247682	0.00507638	-0.00127731	0.00619552	-0.00735095	-0.0193442	0.00571374	-0.000332475	0.0038668	-0.00692389	-0.00238814	0.00132471	-0.00269796
-0.00293613	-0.00163579	0.00794723	-0.00315311	-0.00744961	0.00362443	-0.00615872	0.00177458	0.00350264	0.00477413	0.00297514	0.00212436	0.000892635	0.00461421	-0.000674568	0.00653262	0.000151283	-0.0192367	-0.00755593	0.00325089	0.00477623	-0.00302233	0.005943	-0.00103182	0.00605017	-0.00473977	-0.00501031	0.00104923	-0.00174967	0.00404379	-0.00930321	0.00425752	-0.00208602	-0.001019	-0.00441922	0.0123385	-0.0286605	-0.00118834	0.00572062	-0.000633069	0.00619552	-0.00992792	-0.021277	0.00700223	-0.000332475	0.00193407	-0.00627965	-0.00109965	0.00132471	-0.00463069
-0.00293613	-0.00163579	0.0060145	-0.0044416	-0.00616112	0.00362443	-0.00809145	-0.000158144	0.0028584	0.00799534	0.000398173	0.000835871	0.00153688	0.0059027	0.000613916	0.00846535	-0.00242569	-0.0192367	-0.00691168	0.0019624	0.00413198	-0.00366657	0.00787572	-0.00103182	0.00476168	-0.00602826	-0.00436607	0.000404986	-0.00110543	0.00146682	-0.00930321	0.0023248	-0.00208602	-0.00681718	-0.0057077	0.01105	-0.029949	-0.00247682	0.00507638	-0.00127731	0.00555128	-0.0118607	-0.0232097	0.00829071	-0.000332475	-0.000642897	-0.00627965	-0.000455412	0.000680464	-0.00527493
-0.00164764	-0.000991546	0.00343753	-0.0044416	-0.00551688	0.00684565	-0.00873569	0.00177458	0.0028584	0.0073511	-0.00024607	-0.00367383	0.00282536	0.00461421	0.000613916	0.00975383	-0.00500265	-0.0185924	-0.00691168	0.00325089	0.00219926	-0.00495505	0.00916421	-0.0023203	0.00540592	-0.00473977	-0.00501031	-0.000883498	-0.000461185	0.00146682	-0.00865897	0.00103631	-0.00144177	-0.00681718	-0.00441922	0.00911731	-0.029949	0.000100146	0.00443213	1.11737e-05	0.00555128	-0.0118607	-0.0238539	0.0095792	-0.0022652	1.3451e-06	-0.00434692	-0.000455412	-0.00125226	-0.00527493
-0.0010034	-0.00163579	0.00214905	-0.00315311	-0.00422839	0.00877837	-0.00744721	-0.000158144	0.00350264	0.0073511	-0.00153455	-0.00818352	0.0034696	0.00203724	0.00125816	0.00910959	-0.00629114	-0.0205251	-0.00626744	0.0019624	0.0028435	-0.00624354	0.00851997	-0.00167606	0.00476168	-0.00345129	-0.00243334	-0.00281623	-0.0036824	0.000822579	-0.006082	-0.000252172	-0.00144177	-0.00746142	-0.00441922	0.00718458	-0.0305933	0.000100146	0.00507638	-0.000633069	0.00555128	-0.0125049	-0.0225654	0.0095792	-0.0022652	-0.00193138	-0.00434692	-0.0017439	-0.00254075	-0.00527493
0.00157357	-0.000991546	0.000216321	-0.00250887	-0.00422839	0.0119996	-0.00615872	-0.00209087	0.00414688	0.00606261	-0.00153455	-0.0101162	0.00475809	0.001393	0.0019024	0.00653262	-0.00629114	-0.0211694	-0.00497896	0.0019624	0.000266531	-0.00688778	0.00658724	-0.00103182	0.00669441	-0.000874319	-0.00114486	-0.00410471	-0.00497088	-0.000465906	-0.00479352	-0.000252172	-0.000797531	-0.00810567	-0.00506346	0.00460761	-0.0305933	0.00203287	0.00378789	-0.000633069	0.00555128	-0.0112164	-0.0219212	0.00893496	-0.00290944	-0.00193138	-0.00241419	-0.00238814	-0.00125226	-0.00591917
0.00157357	-0.00356851	-0.000427921	-0.00250887	-0.00616112	0.0145766	-0.00551448	-0.00209087	0.00414688	0.00412989	-0.00346728	-0.0152702	0.00540233	0.000104517	0.00254664	0.00395565	-0.00822387	-0.0218136	-0.0056232	2.96763e-05	-0.00102195	-0.00753202	0.00723148	-0.00425303	0.00540592	0.00363538	-0.00243334	-0.00474895	-0.00432664	0.000178336	-0.00157231	-0.00347338	0.00306792	-0.00874991	-0.00248649	0.00331913	-0.029949	0.00203287	0.00121092	-0.000633069	0.00490704	-0.00992792	-0.0193442	0.00893496	-0.00419793	-0.00193138	0.000162777	-0.00496511	-0.00125226	-0.00463069
0.00415054	-0.00356851	-0.00107216	-0.00122039	-0.00616112	0.0152208	-0.00164903	-0.00466784	0.00607961	0.00348564	-0.00282304	-0.0165587	0.00411385	-0.00311669	0.0019024	0.00137868	-0.00886811	-0.0205251	-0.0056232	-0.000614566	-0.00231044	-0.00946475	0.00401027	-0.00554151	0.00540592	0.00621235	-0.0017891	-0.00603744	-0.00561512	-0.00111015	0.00100466	-0.00476187	0.0011352	-0.00746142	-0.00184225	-0.000546328	-0.0286605	0.00203287	-0.00136605	0.00129966	0.00361855	-0.00863944	-0.0174115	0.00764647	-0.00548641	-0.00321987	0.0020955	-0.00689784	-0.00189651	-0.00463069
0.00415054	-0.004857	-0.00171641	-0.00122039	-0.00616112	0.0171535	-0.00164903	-0.00466784	0.00479113	0.00219716	-0.00282304	-0.0191356	0.00540233	-0.00762639	-0.00131881	-0.000554044	-0.00951235	-0.0205251	-0.00755593	-0.000614566	-0.00424317	-0.00817626	0.00207754	-0.00683	0.00218471	0.00878932	-0.00114486	-0.00732592	-0.00561512	0.000178336	0.00100466	-0.00605035	0.0011352	-0.00874991	-0.00119801	-0.00183481	-0.0280163	0.000100146	-0.00329877	0.00129966	0.00168583	-0.00606247	-0.0154788	0.00635799	-0.00484217	-0.00386411	0.000807019	-0.00883056	-0.00125226	-0.00205372
0.00543902	-0.00550124	-0.00171641	-0.00186463	-0.00680536	0.0145766	-0.000360544	-0.00466784	0.0028584	-0.000379809	-0.00346728	-0.0223569	0.00475809	-0.00762639	-0.00260729	-0.0044195	-0.0101566	-0.0179482	-0.00884441	-0.00254729	-0.0093971	-0.0107532	-0.00114367	-0.00876273	0.00154047	0.00878932	-0.00243334	-0.00797016	-0.00625937	-0.00111015	0.0016489	-0.00798308	0.0011352	-0.0106826	-0.00119801	-0.00634451	-0.0247951	-0.00118834	-0.00329877	0.000655416	0.00104159	-0.00477399	-0.0141903	0.00249253	-0.00548641	-0.00515259	0.00145126	-0.0114075	-0.00189651	0.000523248
0.0035063	-0.00743397	-0.00300489	-0.00122039	-0.00873809	0.0119996	-0.000360544	-0.00466784	-0.000362812	-0.00424526	-0.00540001	-0.0242896	0.00282536	-0.0108476	-0.00518426	-0.00506374	-0.0120893	-0.0185924	-0.0101329	-0.0057685	-0.0106856	-0.0120417	-0.00372064	-0.0126282	-0.00361347	0.00878932	-0.00694304	-0.00797016	-0.00754785	-0.00433136	-0.000283822	-0.00927156	-0.000797531	-0.0119711	-0.00184225	-0.00956572	-0.0254393	-0.00569803	-0.00587574	1.11737e-05	-0.00153538	-0.00477399	-0.0135461	0.000559805	-0.00613066	-0.00708532	0.000162777	-0.0133403	-0.00447347	0.00181173
0.000929327	-0.0119437	-0.00300489	-0.00315311	-0.0113151	0.00684565	-0.00164903	-0.00917753	-0.00358402	-0.00682223	-0.00668849	-0.0249338	-0.00168433	-0.0140688	-0.00776123	-0.00828495	-0.0159548	-0.0192367	-0.0133541	-0.00834547	-0.0151953	-0.0139744	-0.00694185	-0.0152051	-0.0100559	0.00363538	-0.00887577	-0.00925865	-0.0101248	-0.00690833	-0.00543776	-0.013137	-0.00273026	-0.0158366	-0.00377498	-0.0127869	-0.0247951	-0.00956349	-0.00651998	-0.0025658	-0.0047566	-0.00606247	-0.0122576	-0.00330565	-0.00870763	-0.0103065	-0.00241419	-0.0159172	-0.0064062	0.00181173
-0.00164764	-0.0145206	-0.00815883	-0.00379735	-0.013892	-0.000241019	-0.004226	-0.00982178	-0.00809372	-0.00875496	-0.00733273	-0.0275108	-0.00554979	-0.0166458	-0.0142037	-0.0127946	-0.0185317	-0.0185924	-0.0172196	-0.0102782	-0.0203492	-0.0171957	-0.0133843	-0.0184264	-0.0158541	-0.000874319	-0.012097	-0.0111914	-0.0114133	-0.0107738	-0.0105917	-0.0144255	-0.00917268	-0.0209905	-0.00699619	-0.0192294	-0.0254393	-0.0140732	-0.0097412	-0.00643125	-0.00991053	-0.00863944	-0.0135461	-0.00845959	-0.0125731	-0.014172	-0.00692389	-0.0217154	-0.00833893	0.00181173
-0.00873431	-0.0216073	-0.0126685	-0.00830705	-0.016469	-0.00926041	-0.00937994	-0.0111103	-0.0145361	-0.0139089	-0.0099097	-0.0275108	-0.0100595	-0.019867	-0.0206461	-0.0166601	-0.0230414	-0.0218136	-0.0217293	-0.0141437	-0.0242147	-0.0204169	-0.0191825	-0.0229361	-0.0222965	-0.00796098	-0.0172509	-0.0144126	-0.0152788	-0.0178604	-0.0170341	-0.0170025	-0.0149709	-0.0267887	-0.0108616	-0.0230948	-0.0260836	-0.0192271	-0.0136067	-0.0102967	-0.016353	-0.0144376	-0.0167673	-0.0142578	-0.0164385	-0.0186817	-0.0114336	-0.0242924	-0.0134929	-0.00205372
-0.0145325	-0.026117	-0.0197552	-0.0128167	-0.0209787	-0.0182798	-0.0158224	-0.0162642	-0.022267	-0.0203513	-0.0144194	-0.030732	-0.0171461	-0.0250209	-0.028377	-0.021814	-0.0262626	-0.0250348	-0.0255947	-0.0205861	-0.0300129	-0.0255708	-0.0243364	-0.02809	-0.0293832	-0.0156919	-0.0217606	-0.0195665	-0.0204327	-0.0249471	-0.0234765	-0.0228007	-0.0214133	-0.0325869	-0.0166598	-0.0301815	-0.0280163	-0.0243811	-0.0181163	-0.0167391	-0.0215069	-0.02088	-0.0206327	-0.0213444	-0.0209482	-0.0244799	-0.0191645	-0.0288021	-0.0205795	-0.00656342
-0.0254846	-0.0312709	-0.0261976	-0.0211919	-0.0267769	-0.0292319	-0.022909	-0.0220624	-0.0306422	-0.0267937	-0.0202176	-0.0358859	-0.0255213	-0.0301749	-0.0348194	-0.0282565	-0.0320608	-0.0289003	-0.0326814	-0.0270285	-0.0345226	-0.0307247	-0.0333558	-0.0345324	-0.0358256	-0.0259998	-0.0294915	-0.0240762	-0.0268751	-0.032678	-0.0331402	-0.0285988	-0.0291442	-0.0383851	-0.025035	-0.0353354	-0.032526	-0.0301792	-0.025203	-0.0251143	-0.029882	-0.0292552	-0.0277194	-0.0310081	-0.0280349	-0.0309223	-0.0262512	-0.0346003	-0.027022	-0.0149386
-0.0351482	-0.0390018	-0.0332843	-0.0302113	-0.0357963	-0.0388956	-0.0332169	-0.0304375	-0.0396616	-0.0364574	-0.029237	-0.0410399	-0.0351849	-0.0372615	-0.0406176	-0.0385643	-0.0397917	-0.0372754	-0.0365468	-0.0347594	-0.0416092	-0.0365229	-0.0404424	-0.0403306	-0.0409795	-0.0356634	-0.0352897	-0.0337399	-0.0339618	-0.0416974	-0.0402268	-0.034397	-0.0355866	-0.0441832	-0.0321216	-0.0430663	-0.0383242	-0.0372659	-0.0310012	-0.0334894	-0.0389014	-0.0395631	-0.0386715	-0.038739	-0.0357658	-0.0386532	-0.0346263	-0.0410427	-0.0353971	-0.023958
-0.0467446	-0.0460885	-0.0429479	-0.0418076	-0.0441714	-0.0498477	-0.0428805	-0.0407454	-0.0480367	-0.0448325	-0.0408333	-0.0481265	-0.0448486	-0.0449924	-0.0483485	-0.0495165	-0.0475226	-0.0443621	-0.0436335	-0.0424903	-0.0493401	-0.0436096	-0.0481734	-0.0487057	-0.0467777	-0.0433943	-0.0423764	-0.0440477	-0.0423369	-0.0494283	-0.0479578	-0.0421279	-0.0433175	-0.0499814	-0.0417853	-0.0482203	-0.0466993	-0.0456411	-0.0413091	-0.0437973	-0.0472766	-0.0498709	-0.0496236	-0.0496911	-0.0447852	-0.0463841	-0.0449342	-0.0487736	-0.043128	-0.0368428
-0.058341	-0.0531752	-0.0526115	-0.0566252	-0.0551235	-0.0588671	-0.0538326	-0.0549187	-0.0564119	-0.0532077	-0.0543624	-0.0558574	-0.0545122	-0.0527233	-0.0580121	-0.0591801	-0.056542	-0.0508045	-0.0507202	-0.0527982	-0.0557825	-0.0519847	-0.0584812	-0.0603021	-0.0506432	-0.0524137	-0.0507515	-0.0562883	-0.0500678	-0.0578035	-0.0576214	-0.0505031	-0.0523369	-0.0525584	-0.0527374	-0.0546627	-0.0557187	-0.053372	-0.0503285	-0.0547494	-0.0556517	-0.0595346	-0.0631527	-0.057422	-0.0518719	-0.054115	-0.0533093	-0.057793	-0.0508589	-0.0510161
-0.0699373	-0.0621946	-0.0603424	-0.0714428	-0.0654314	-0.0672422	-0.0641405	-0.0684478	-0.0628543	-0.0628713	-0.0678915	-0.0622999	-0.0648201	-0.0630312	-0.0650988	-0.0727092	-0.0655614	-0.0591797	-0.0558741	-0.0618176	-0.062225	-0.0597156	-0.0662121	-0.073187	-0.0545086	-0.0607888	-0.0584824	-0.0685289	-0.0597315	-0.0636016	-0.0627753	-0.0575897	-0.0587793	-0.0557796	-0.062401	-0.0623936	-0.0660266	-0.0630356	-0.0599921	-0.0631246	-0.0659596	-0.0704867	-0.0779703	-0.0677299	-0.0608913	-0.0624902	-0.0616845	-0.0706778	-0.0560129	-0.0658337
-0.0802452	-0.0692812	-0.0661406	-0.0869046	-0.077672	-0.0756174	-0.0744484	-0.0819769	-0.069941	-0.0693137	-0.0833533	-0.0700308	-0.0764164	-0.0714064	-0.070897	-0.0823728	-0.0752251	-0.0675548	-0.0616723	-0.0740582	-0.0693116	-0.0668023	-0.0758758	-0.0873603	-0.0615953	-0.0672313	-0.0649248	-0.084635	-0.0668181	-0.0693998	-0.0711505	-0.0659649	-0.065866	-0.0583566	-0.0720647	-0.0675475	-0.0782672	-0.0701223	-0.0696557	-0.072144	-0.074979	-0.0807946	-0.0940763	-0.0754608	-0.0705549	-0.0715095	-0.0719924	-0.0822742	-0.0624553	-0.0793628
-0.0899088	-0.0750794	-0.072583	-0.102366	-0.0866914	-0.0820598	-0.0834678	-0.0961502	-0.0763834	-0.0770446	-0.0968824	-0.0796944	-0.0847916	-0.0791373	-0.0799164	-0.0933249	-0.0848887	-0.0752857	-0.0668262	-0.0850103	-0.0776868	-0.0758217	-0.0829624	-0.104755	-0.0667492	-0.0736737	-0.0720115	-0.0994526	-0.0739048	-0.075198	-0.0782371	-0.0736958	-0.0735969	-0.0590008	-0.0830168	-0.0759227	-0.0885751	-0.0804301	-0.0767424	-0.0798749	-0.0839984	-0.0885255	-0.112115	-0.0825474	-0.0782858	-0.0798847	-0.079079	-0.095159	-0.0663207	-0.0928919
-0.0976397	-0.0828103	-0.0783812	-0.118472	-0.0976435	-0.0904349	-0.089266	-0.109035	-0.0808931	-0.0854198	-0.113633	-0.0887138	-0.0950995	-0.0875124	-0.0844261	-0.1017	-0.0945523	-0.0823724	-0.0700474	-0.0953182	-0.083485	-0.0841968	-0.0906933	-0.122794	-0.0744801	-0.0814046	-0.0797424	-0.113626	-0.079703	-0.0797077	-0.0833911	-0.0788497	-0.0800393	-0.059645	-0.0913919	-0.0823651	-0.0975944	-0.0868726	-0.0838291	-0.0850288	-0.0923735	-0.0949679	-0.127577	-0.0896341	-0.0853725	-0.0889041	-0.0848772	-0.109977	-0.0701862	-0.106421
-0.102794	-0.089897	-0.0835352	-0.132646	-0.103442	-0.0936561	-0.0944199	-0.118054	-0.086047	-0.0925064	-0.127162	-0.0970889	-0.103475	-0.0926664	-0.08958	-0.111364	-0.105504	-0.0875263	-0.0752014	-0.103693	-0.0905716	-0.0932162	-0.0971358	-0.141477	-0.0834995	-0.0859143	-0.0855406	-0.127155	-0.0874339	-0.0835732	-0.0904777	-0.0840037	-0.0864818	-0.059645	-0.0978343	-0.0894518	-0.106614	-0.0965362	-0.0876945	-0.0895385	-0.0975275	-0.10141	-0.143683	-0.0941438	-0.0924591	-0.0953465	-0.0906754	-0.125438	-0.0714747	-0.114152
-0.107303	-0.0956951	-0.0867564	-0.144886	-0.111173	-0.0994543	-0.0989296	-0.12643	-0.0905567	-0.0983046	-0.13747	-0.102887	-0.109917	-0.0991088	-0.092157	-0.119739	-0.114524	-0.0933245	-0.0784226	-0.111424	-0.0963698	-0.0996587	-0.10229	-0.158871	-0.0912304	-0.0910682	-0.0906945	-0.14004	-0.0925878	-0.0874386	-0.0943432	-0.0872249	-0.0961454	-0.059645	-0.106854	-0.0946057	-0.112412	-0.10169	-0.0928484	-0.0940482	-0.10397	-0.105276	-0.155279	-0.0960765	-0.0982573	-0.102433	-0.0958293	-0.139612	-0.0727632	-0.122527
-0.111169	-0.102138	-0.0893333	-0.155839	-0.115038	-0.104608	-0.100862	-0.131584	-0.0957107	-0.104103	-0.145845	-0.10933	-0.117004	-0.10233	-0.0947339	-0.126181	-0.120322	-0.0984784	-0.0829323	-0.117867	-0.100235	-0.108034	-0.108732	-0.174333	-0.102183	-0.0962222	-0.0964927	-0.149059	-0.0977418	-0.0906598	-0.100786	-0.0917346	-0.106453	-0.059645	-0.111363	-0.0984712	-0.117566	-0.107488	-0.0954254	-0.0979137	-0.109124	-0.107853	-0.16752	-0.0967208	-0.103411	-0.10952	-0.100983	-0.154429	-0.0740516	-0.128325
-0.11439	-0.107292	-0.0944873	-0.163569	-0.120192	-0.106541	-0.104728	-0.135449	-0.100865	-0.110545	-0.150999	-0.113839	-0.120869	-0.104263	-0.0973109	-0.130691	-0.128053	-0.104277	-0.087442	-0.123665	-0.104745	-0.112544	-0.112598	-0.188506	-0.111202	-0.102665	-0.102291	-0.158723	-0.10354	-0.0945253	-0.104651	-0.0949558	-0.116117	-0.059645	-0.115229	-0.104914	-0.119499	-0.112642	-0.0980024	-0.0998464	-0.112989	-0.11043	-0.176539	-0.0980093	-0.107921	-0.115318	-0.10356	-0.168603	-0.0734074	-0.131546
-0.117611	-0.111157	-0.09642	-0.167435	-0.119548	-0.109762	-0.106661	-0.136093	-0.103442	-0.114411	-0.153576	-0.116416	-0.12409	-0.10684	-0.0992436	-0.133912	-0.13063	-0.108786	-0.0913074	-0.126242	-0.107322	-0.118986	-0.118396	-0.198814	-0.119577	-0.105886	-0.106156	-0.163233	-0.107405	-0.0983907	-0.107872	-0.10011	-0.129002	-0.062222	-0.121671	-0.109423	-0.11821	-0.117796	-0.0999351	-0.104356	-0.117499	-0.112362	-0.183626	-0.0967208	-0.110498	-0.119183	-0.106781	-0.179555	-0.0766286	-0.132835
-0.1189	-0.115667	-0.100285	-0.1713	-0.122769	-0.111051	-0.107949	-0.136093	-0.107307	-0.117632	-0.154864	-0.120282	-0.125379	-0.10684	-0.100532	-0.137133	-0.132563	-0.11394	-0.0964614	-0.130751	-0.109255	-0.123496	-0.121617	-0.206545	-0.127308	-0.11104	-0.11131	-0.167742	-0.112559	-0.102256	-0.113026	-0.104619	-0.139954	-0.064799	-0.123604	-0.111356	-0.119499	-0.124239	-0.103801	-0.105645	-0.12072	-0.113651	-0.18878	-0.0960765	-0.113719	-0.123049	-0.108714	-0.19244	-0.0772729	-0.134123
-0.122121	-0.118244	-0.104151	-0.172589	-0.122769	-0.113628	-0.110526	-0.134161	-0.111817	-0.119565	-0.154864	-0.124147	-0.127956	-0.107484	-0.103753	-0.137778	-0.133851	-0.11845	-0.100971	-0.135905	-0.109255	-0.126717	-0.125482	-0.210411	-0.135039	-0.114905	-0.113887	-0.168386	-0.117069	-0.106766	-0.114959	-0.107841	-0.149617	-0.0693087	-0.126825	-0.113289	-0.115633	-0.12746	-0.106378	-0.110798	-0.122653	-0.113651	-0.190068	-0.0960765	-0.115008	-0.12627	-0.109358	-0.202747	-0.0792056	-0.132191
-0.125986	-0.120176	-0.106084	-0.171945	-0.122769	-0.114272	-0.111814	-0.134161	-0.115038	-0.122142	-0.156797	-0.124791	-0.127312	-0.108772	-0.10633	-0.135845	-0.133851	-0.119738	-0.104192	-0.13655	-0.111187	-0.130582	-0.130636	-0.210411	-0.139549	-0.117482	-0.117753	-0.169031	-0.121579	-0.11192	-0.120113	-0.114283	-0.16057	-0.0731741	-0.129402	-0.115866	-0.114989	-0.130681	-0.111531	-0.11402	-0.123941	-0.114939	-0.190713	-0.0947881	-0.116296	-0.127559	-0.110647	-0.209834	-0.0824268	-0.133479
-0.13114	-0.123398	-0.109949	-0.170656	-0.124057	-0.11556	-0.113747	-0.132228	-0.118903	-0.122142	-0.156797	-0.124791	-0.127956	-0.110705	-0.108907	-0.135845	-0.131918	-0.12296	-0.107413	-0.138482	-0.110543	-0.131871	-0.133858	-0.207834	-0.145991	-0.119415	-0.120974	-0.168386	-0.126733	-0.115141	-0.12269	-0.11686	-0.168945	-0.0796166	-0.131335	-0.11651	-0.114989	-0.132614	-0.11733	-0.116597	-0.12523	-0.115584	-0.18878	-0.0967208	-0.11694	-0.127559	-0.111291	-0.215632	-0.0869365	-0.131546
-0.13565	-0.12533	-0.111882	-0.168723	-0.125346	-0.116205	-0.118257	-0.130939	-0.118903	-0.12343	-0.157441	-0.126724	-0.1286	-0.109417	-0.112773	-0.135845	-0.134495	-0.125537	-0.111279	-0.143636	-0.111832	-0.132515	-0.136435	-0.204612	-0.149212	-0.120703	-0.122907	-0.166454	-0.131887	-0.117074	-0.123978	-0.117504	-0.174743	-0.0879917	-0.133268	-0.117154	-0.116277	-0.136479	-0.125061	-0.121106	-0.127163	-0.117516	-0.185559	-0.0986535	-0.120162	-0.128203	-0.113224	-0.216921	-0.0914462	-0.130902
-0.14016	-0.127907	-0.114459	-0.165502	-0.127279	-0.11556	-0.12019	-0.130295	-0.120192	-0.12343	-0.15873	-0.127368	-0.129889	-0.110705	-0.114705	-0.135845	-0.132563	-0.126181	-0.115144	-0.143636	-0.110543	-0.132515	-0.1403	-0.200103	-0.150501	-0.125213	-0.125484	-0.163877	-0.135752	-0.119651	-0.126555	-0.118793	-0.178608	-0.0950784	-0.134556	-0.117798	-0.11821	-0.139056	-0.130214	-0.124328	-0.126518	-0.117516	-0.181693	-0.102519	-0.122094	-0.128203	-0.115157	-0.216277	-0.0946674	-0.132835
-0.143381	-0.126619	-0.115747	-0.161637	-0.129211	-0.116205	-0.122122	-0.128362	-0.12148	-0.120853	-0.160662	-0.129301	-0.132466	-0.111994	-0.120504	-0.134556	-0.132563	-0.127469	-0.11901	-0.146858	-0.110543	-0.132515	-0.141588	-0.193016	-0.151789	-0.12779	-0.126772	-0.162588	-0.142194	-0.119651	-0.127844	-0.120081	-0.181185	-0.103454	-0.137777	-0.115866	-0.121431	-0.143566	-0.137301	-0.125616	-0.127163	-0.120738	-0.177828	-0.107029	-0.123383	-0.126914	-0.115157	-0.2137	-0.0991771	-0.132835
-0.146602	-0.127263	-0.119613	-0.15906	-0.131788	-0.116205	-0.123411	-0.128362	-0.122125	-0.11892	-0.163239	-0.129301	-0.132466	-0.113282	-0.123725	-0.135201	-0.135784	-0.126825	-0.121587	-0.14879	-0.109899	-0.131871	-0.14481	-0.187218	-0.153078	-0.1323	-0.128061	-0.1613	-0.14606	-0.120295	-0.130421	-0.120081	-0.18183	-0.114406	-0.138422	-0.115221	-0.12272	-0.146143	-0.144388	-0.127549	-0.125874	-0.123315	-0.172674	-0.111538	-0.125315	-0.125626	-0.118378	-0.209834	-0.104975	-0.134768
-0.149823	-0.127263	-0.120901	-0.157127	-0.135654	-0.117493	-0.125344	-0.127718	-0.122125	-0.116343	-0.164528	-0.129301	-0.136331	-0.113282	-0.12759	-0.137133	-0.137072	-0.128114	-0.124808	-0.148146	-0.109899	-0.130582	-0.14481	-0.183352	-0.152433	-0.136809	-0.129349	-0.160011	-0.151214	-0.120939	-0.131709	-0.120081	-0.183762	-0.124714	-0.13971	-0.113289	-0.125941	-0.149364	-0.149542	-0.127549	-0.127807	-0.125892	-0.169453	-0.116692	-0.127248	-0.124337	-0.122887	-0.204036	-0.106264	-0.135412
-0.150468	-0.127907	-0.124767	-0.155194	-0.138231	-0.119426	-0.12792	-0.129651	-0.122125	-0.114411	-0.166461	-0.129301	-0.135687	-0.114571	-0.130811	-0.13971	-0.141582	-0.127469	-0.130606	-0.150079	-0.110543	-0.128005	-0.147387	-0.178198	-0.15501	-0.142608	-0.133215	-0.1613	-0.155079	-0.119651	-0.131709	-0.120081	-0.179253	-0.135021	-0.140999	-0.111356	-0.128518	-0.151297	-0.152119	-0.127549	-0.127163	-0.127824	-0.166876	-0.121846	-0.129181	-0.125626	-0.126109	-0.197594	-0.109485	-0.139277
-0.148535	-0.127907	-0.126699	-0.151329	-0.14274	-0.123936	-0.129209	-0.129651	-0.122125	-0.113766	-0.167105	-0.129945	-0.136331	-0.115859	-0.134033	-0.143576	-0.14287	-0.128114	-0.13576	-0.146858	-0.111832	-0.126073	-0.149319	-0.175621	-0.15501	-0.147762	-0.134503	-0.160656	-0.158945	-0.121583	-0.131065	-0.120081	-0.179897	-0.144685	-0.140354	-0.108779	-0.131739	-0.153874	-0.15534	-0.128193	-0.127163	-0.129757	-0.162366	-0.125067	-0.130469	-0.124982	-0.131263	-0.191795	-0.112062	-0.14121
-0.146602	-0.12984	-0.129921	-0.149396	-0.14725	-0.127157	-0.131786	-0.129651	-0.122769	-0.110545	-0.167105	-0.128657	-0.136975	-0.117148	-0.137254	-0.147441	-0.14738	-0.128114	-0.138981	-0.145569	-0.111187	-0.125428	-0.150608	-0.173044	-0.158232	-0.151627	-0.139013	-0.160656	-0.158945	-0.122228	-0.131065	-0.120725	-0.17732	-0.154349	-0.140999	-0.107491	-0.133672	-0.155806	-0.157273	-0.12626	-0.126518	-0.132978	-0.160433	-0.127644	-0.133691	-0.125626	-0.134484	-0.184064	-0.112062	-0.143787
-0.145958	-0.131773	-0.133142	-0.148752	-0.149183	-0.131022	-0.133719	-0.131584	-0.122769	-0.108613	-0.167749	-0.128013	-0.136331	-0.11908	-0.137898	-0.150018	-0.149957	-0.128114	-0.143491	-0.144925	-0.109899	-0.125428	-0.152541	-0.171112	-0.160809	-0.156137	-0.140301	-0.158079	-0.162166	-0.126737	-0.130421	-0.12137	-0.174743	-0.164012	-0.142287	-0.108135	-0.135605	-0.157095	-0.161138	-0.125616	-0.126518	-0.135555	-0.158501	-0.13151	-0.135623	-0.124982	-0.138349	-0.178266	-0.112062	-0.147652
-0.144669	-0.133705	-0.137007	-0.15004	-0.151116	-0.136176	-0.135651	-0.133516	-0.124057	-0.106036	-0.167105	-0.128013	-0.136331	-0.120369	-0.139187	-0.153239	-0.151246	-0.128758	-0.147356	-0.144281	-0.111187	-0.124784	-0.152541	-0.170468	-0.163386	-0.159358	-0.142234	-0.158079	-0.164099	-0.128026	-0.128488	-0.122658	-0.171522	-0.171743	-0.140999	-0.106846	-0.137537	-0.157739	-0.15985	-0.12626	-0.125874	-0.137488	-0.157856	-0.132798	-0.1382	-0.12627	-0.142215	-0.170535	-0.110773	-0.149585
-0.144025	-0.138215	-0.138296	-0.15004	-0.152404	-0.139397	-0.139517	-0.136737	-0.124057	-0.104103	-0.167105	-0.129301	-0.133754	-0.122302	-0.139831	-0.156461	-0.151246	-0.129402	-0.151222	-0.142348	-0.11312	-0.124784	-0.153829	-0.169823	-0.165318	-0.161935	-0.144167	-0.156146	-0.165387	-0.130603	-0.129132	-0.125235	-0.170233	-0.176897	-0.140999	-0.108135	-0.137537	-0.158383	-0.161138	-0.125616	-0.125874	-0.138776	-0.158501	-0.134731	-0.141422	-0.126914	-0.144147	-0.165381	-0.111418	-0.150874
-0.141448	-0.142081	-0.140873	-0.148752	-0.152404	-0.141974	-0.140805	-0.13867	-0.127279	-0.101526	-0.165172	-0.129945	-0.132466	-0.124234	-0.139831	-0.159038	-0.15189	-0.130046	-0.151866	-0.139771	-0.114409	-0.12414	-0.152541	-0.167246	-0.165963	-0.163868	-0.146099	-0.154857	-0.165387	-0.136401	-0.129777	-0.127812	-0.167656	-0.182695	-0.140999	-0.107491	-0.137537	-0.157739	-0.161138	-0.124972	-0.124586	-0.140065	-0.157212	-0.137308	-0.143998	-0.128203	-0.145436	-0.158939	-0.110773	-0.154095
-0.142092	-0.145302	-0.144094	-0.149396	-0.15176	-0.143907	-0.143382	-0.140603	-0.129211	-0.0983046	-0.163884	-0.129945	-0.129889	-0.1281	-0.13661	-0.161615	-0.150601	-0.131979	-0.154443	-0.137194	-0.115053	-0.126073	-0.153829	-0.168535	-0.168539	-0.165156	-0.146744	-0.154213	-0.164743	-0.142199	-0.131065	-0.131033	-0.165724	-0.185272	-0.140999	-0.108135	-0.136249	-0.158383	-0.159205	-0.12626	-0.124586	-0.140709	-0.157212	-0.139885	-0.147864	-0.128847	-0.145436	-0.154429	-0.110129	-0.156672
-0.14016	-0.149167	-0.144738	-0.149396	-0.15176	-0.144551	-0.146604	-0.143824	-0.131788	-0.0976604	-0.161307	-0.13059	-0.127956	-0.131321	-0.13661	-0.162259	-0.148024	-0.130046	-0.153799	-0.135905	-0.116986	-0.125428	-0.151252	-0.168535	-0.169828	-0.165156	-0.148032	-0.152925	-0.164099	-0.144776	-0.132353	-0.132966	-0.162502	-0.185917	-0.140999	-0.109423	-0.137537	-0.158383	-0.15985	-0.127549	-0.127163	-0.140709	-0.157856	-0.139885	-0.151085	-0.130136	-0.145436	-0.151208	-0.110129	-0.156028
-0.14016	-0.153033	-0.145382	-0.148108	-0.149827	-0.143907	-0.14918	-0.144468	-0.135009	-0.0957277	-0.159374	-0.133811	-0.127956	-0.134542	-0.133388	-0.164192	-0.145447	-0.132623	-0.155732	-0.134617	-0.118274	-0.126073	-0.149964	-0.167891	-0.170472	-0.161935	-0.147388	-0.151636	-0.16281	-0.149286	-0.13493	-0.134899	-0.161858	-0.185917	-0.140354	-0.110068	-0.13496	-0.156451	-0.158561	-0.128837	-0.126518	-0.140709	-0.156568	-0.144395	-0.154951	-0.130136	-0.142859	-0.146698	-0.109485	-0.156672
-0.140804	-0.15561	-0.145382	-0.146819	-0.147894	-0.142619	-0.149825	-0.148334	-0.138231	-0.0944392	-0.159374	-0.134455	-0.12409	-0.136475	-0.130811	-0.164192	-0.142226	-0.133268	-0.155732	-0.133328	-0.119563	-0.126717	-0.149964	-0.167246	-0.169828	-0.161291	-0.148676	-0.150348	-0.161522	-0.153151	-0.137507	-0.13812	-0.159281	-0.183984	-0.142287	-0.110712	-0.134316	-0.156451	-0.157917	-0.130126	-0.127807	-0.139421	-0.157856	-0.146327	-0.156239	-0.13078	-0.140926	-0.144121	-0.110773	-0.159249
-0.141448	-0.162052	-0.145382	-0.144886	-0.145317	-0.140042	-0.151757	-0.149622	-0.142096	-0.0937949	-0.157441	-0.136388	-0.12409	-0.140985	-0.129523	-0.162259	-0.140294	-0.134556	-0.155732	-0.133973	-0.122139	-0.127361	-0.146098	-0.165314	-0.169828	-0.158714	-0.147388	-0.149059	-0.160877	-0.155084	-0.138796	-0.140053	-0.15606	-0.183984	-0.140354	-0.112644	-0.133672	-0.156451	-0.155984	-0.131414	-0.12974	-0.137488	-0.158501	-0.14826	-0.158172	-0.132713	-0.138349	-0.143477	-0.111418	-0.158605
-0.141448	-0.164629	-0.146671	-0.143598	-0.14274	-0.138753	-0.151113	-0.148978	-0.144673	-0.0937949	-0.156797	-0.137676	-0.122802	-0.142917	-0.129523	-0.162903	-0.140294	-0.1352	-0.157664	-0.132684	-0.122784	-0.128005	-0.145454	-0.164025	-0.168539	-0.155492	-0.146099	-0.149059	-0.159589	-0.157017	-0.141373	-0.140697	-0.153483	-0.182051	-0.13971	-0.112644	-0.135605	-0.155162	-0.152119	-0.132703	-0.130384	-0.136199	-0.157856	-0.150837	-0.158816	-0.132713	-0.136417	-0.142189	-0.112062	-0.157316
-0.141448	-0.169139	-0.146027	-0.140377	-0.14274	-0.137465	-0.152402	-0.148978	-0.14725	-0.0957277	-0.158085	-0.138965	-0.121513	-0.142917	-0.129523	-0.16097	-0.139005	-0.1352	-0.158309	-0.133328	-0.126649	-0.128005	-0.143521	-0.162092	-0.165963	-0.151627	-0.147388	-0.149059	-0.158301	-0.158305	-0.14395	-0.14263	-0.150906	-0.180763	-0.137777	-0.11651	-0.134316	-0.155162	-0.151474	-0.132058	-0.132961	-0.134267	-0.159789	-0.154703	-0.158172	-0.132713	-0.135128	-0.144766	-0.11335	-0.156028
-0.142737	-0.17236	-0.144738	-0.138444	-0.141452	-0.137465	-0.151113	-0.14769	-0.14725	-0.0989489	-0.157441	-0.140253	-0.12409	-0.144206	-0.129523	-0.158393	-0.139649	-0.137133	-0.160886	-0.135261	-0.129226	-0.129294	-0.142233	-0.161448	-0.164674	-0.148406	-0.146099	-0.149703	-0.155724	-0.159594	-0.146527	-0.143274	-0.148973	-0.179474	-0.136489	-0.118443	-0.135605	-0.155162	-0.150186	-0.132703	-0.134249	-0.132334	-0.158501	-0.155991	-0.157528	-0.13529	-0.13384	-0.146054	-0.117216	-0.156028
-0.144025	-0.174937	-0.145382	-0.138444	-0.142096	-0.136176	-0.152402	-0.147045	-0.147894	-0.100237	-0.156153	-0.14283	-0.123446	-0.143561	-0.130811	-0.155816	-0.141582	-0.139066	-0.163463	-0.135261	-0.131803	-0.130582	-0.142877	-0.158871	-0.165318	-0.145185	-0.146099	-0.150992	-0.153147	-0.160882	-0.147815	-0.143274	-0.147685	-0.178186	-0.135845	-0.121664	-0.13496	-0.15323	-0.147609	-0.132703	-0.138115	-0.132334	-0.157856	-0.159212	-0.158172	-0.13529	-0.134484	-0.147343	-0.119793	-0.152806
-0.145314	-0.179447	-0.144094	-0.137155	-0.142096	-0.138109	-0.154979	-0.145113	-0.14725	-0.101526	-0.157441	-0.144119	-0.12409	-0.141629	-0.132744	-0.153884	-0.14287	-0.13971	-0.165395	-0.13655	-0.13438	-0.130582	-0.1403	-0.157583	-0.16403	-0.14454	-0.146099	-0.150348	-0.15057	-0.159594	-0.149748	-0.141341	-0.145752	-0.179474	-0.133268	-0.123597	-0.135605	-0.15323	-0.146321	-0.133991	-0.141336	-0.131045	-0.157212	-0.161145	-0.155595	-0.136578	-0.13384	-0.14992	-0.125591	-0.152806
-0.149179	-0.181379	-0.142805	-0.137155	-0.14274	-0.139397	-0.155623	-0.141891	-0.14725	-0.103459	-0.15422	-0.144763	-0.126023	-0.140985	-0.135321	-0.151951	-0.144159	-0.140998	-0.16604	-0.137194	-0.139534	-0.134448	-0.141588	-0.156938	-0.163386	-0.141963	-0.146744	-0.15228	-0.149281	-0.163459	-0.151681	-0.140697	-0.143819	-0.178186	-0.131335	-0.124241	-0.136893	-0.152585	-0.144388	-0.134635	-0.142624	-0.130401	-0.155924	-0.163078	-0.154306	-0.139155	-0.134484	-0.14992	-0.131389	-0.149585
-0.151112	-0.182024	-0.145382	-0.1378	-0.142096	-0.14133	-0.154979	-0.139314	-0.147894	-0.106036	-0.152287	-0.144763	-0.127312	-0.14034	-0.135321	-0.149374	-0.145447	-0.14422	-0.167328	-0.138482	-0.142111	-0.135736	-0.140944	-0.156294	-0.163386	-0.142608	-0.147388	-0.153569	-0.148637	-0.166036	-0.152325	-0.139408	-0.143175	-0.178186	-0.131979	-0.125529	-0.135605	-0.150653	-0.143744	-0.134635	-0.145201	-0.13169	-0.153347	-0.163722	-0.151729	-0.141732	-0.136417	-0.149275	-0.137832	-0.149585
-0.155622	-0.182024	-0.145382	-0.140377	-0.143385	-0.143907	-0.156911	-0.136093	-0.146606	-0.10668	-0.14971	-0.14734	-0.126667	-0.139052	-0.137254	-0.146153	-0.149957	-0.143575	-0.167328	-0.139771	-0.146621	-0.137025	-0.141588	-0.15565	-0.162097	-0.141963	-0.145455	-0.156146	-0.147993	-0.169902	-0.152969	-0.13812	-0.143175	-0.17883	-0.131979	-0.124885	-0.13496	-0.149364	-0.141811	-0.134635	-0.147134	-0.134267	-0.150125	-0.164366	-0.151729	-0.141732	-0.135772	-0.14992	-0.144274	-0.148941
-0.158198	-0.183312	-0.144094	-0.142954	-0.14274	-0.14584	-0.156267	-0.134805	-0.148539	-0.107324	-0.147133	-0.148628	-0.126023	-0.139052	-0.137254	-0.145509	-0.153178	-0.145508	-0.164107	-0.141059	-0.149842	-0.138957	-0.1403	-0.15565	-0.161453	-0.14454	-0.144167	-0.156146	-0.147348	-0.174411	-0.155546	-0.136187	-0.142531	-0.178186	-0.131335	-0.124241	-0.133028	-0.14872	-0.142455	-0.136568	-0.149067	-0.138776	-0.147548	-0.165655	-0.149797	-0.144953	-0.137061	-0.149275	-0.14814	-0.147008
-0.157554	-0.182024	-0.145382	-0.146175	-0.14274	-0.147128	-0.159488	-0.134161	-0.147894	-0.108613	-0.144556	-0.148628	-0.127312	-0.137119	-0.139187	-0.14422	-0.1564	-0.147441	-0.169261	-0.143636	-0.152419	-0.141534	-0.139656	-0.15565	-0.160809	-0.14454	-0.144167	-0.155502	-0.147348	-0.177633	-0.156835	-0.13361	-0.142531	-0.176897	-0.131979	-0.124241	-0.134316	-0.146143	-0.144388	-0.137212	-0.151	-0.141998	-0.14626	-0.16501	-0.148508	-0.144953	-0.137061	-0.147987	-0.150716	-0.147008
-0.15691	-0.181379	-0.145382	-0.152617	-0.141452	-0.149705	-0.159488	-0.133516	-0.149827	-0.107968	-0.143268	-0.150561	-0.127312	-0.138408	-0.139187	-0.140999	-0.159621	-0.149374	-0.169905	-0.143636	-0.154352	-0.141534	-0.139656	-0.156294	-0.157587	-0.146473	-0.142878	-0.156146	-0.147993	-0.181498	-0.15619	-0.132966	-0.141887	-0.174964	-0.133268	-0.123597	-0.131095	-0.144854	-0.143099	-0.137212	-0.152288	-0.146507	-0.144971	-0.163722	-0.148508	-0.14753	-0.136417	-0.146698	-0.152005	-0.147652
-0.156266	-0.180091	-0.145382	-0.157771	-0.142096	-0.150994	-0.158844	-0.134161	-0.152404	-0.107968	-0.141335	-0.152494	-0.1286	-0.14034	-0.141764	-0.141643	-0.162198	-0.153239	-0.166684	-0.145569	-0.156284	-0.139602	-0.138367	-0.15565	-0.156943	-0.148406	-0.143522	-0.157434	-0.146704	-0.185363	-0.15619	-0.13361	-0.140598	-0.172387	-0.133912	-0.122952	-0.132384	-0.143566	-0.143744	-0.138501	-0.151	-0.153594	-0.143683	-0.163722	-0.148508	-0.149463	-0.137061	-0.146054	-0.151361	-0.147652
-0.155622	-0.17687	-0.147315	-0.165502	-0.14274	-0.151638	-0.160133	-0.136093	-0.15176	-0.107968	-0.143268	-0.153782	-0.129244	-0.141629	-0.145629	-0.142287	-0.16864	-0.157104	-0.166684	-0.144281	-0.156284	-0.142179	-0.136435	-0.156938	-0.155655	-0.151627	-0.14159	-0.158723	-0.14606	-0.185363	-0.157479	-0.134899	-0.140598	-0.169166	-0.133912	-0.126174	-0.131095	-0.141633	-0.145032	-0.137857	-0.152288	-0.158748	-0.144327	-0.163722	-0.149152	-0.15204	-0.13384	-0.14541	-0.149428	-0.146364
-0.154977	-0.174293	-0.147959	-0.170012	-0.141452	-0.151638	-0.159488	-0.136737	-0.153692	-0.110545	-0.144556	-0.153782	-0.130533	-0.143561	-0.14885	-0.140999	-0.175083	-0.164191	-0.165395	-0.146213	-0.156284	-0.142823	-0.134502	-0.156294	-0.15501	-0.150983	-0.142234	-0.1613	-0.145416	-0.186008	-0.158767	-0.136187	-0.141242	-0.166589	-0.136489	-0.126818	-0.131739	-0.139056	-0.147609	-0.13528	-0.150355	-0.166479	-0.144327	-0.164366	-0.150441	-0.155905	-0.132551	-0.14541	-0.148784	-0.14572
-0.153045	-0.170427	-0.149248	-0.17581	-0.142096	-0.153571	-0.159488	-0.139314	-0.154337	-0.111834	-0.146489	-0.155715	-0.132466	-0.14485	-0.154004	-0.140999	-0.180881	-0.171278	-0.165395	-0.146213	-0.157573	-0.142179	-0.133213	-0.156294	-0.154366	-0.151627	-0.14159	-0.16581	-0.143483	-0.184075	-0.159412	-0.138764	-0.141242	-0.164012	-0.136489	-0.128106	-0.132384	-0.137768	-0.146965	-0.135924	-0.149067	-0.172921	-0.147548	-0.163078	-0.152374	-0.160415	-0.131907	-0.146054	-0.146851	-0.146364
-0.151756	-0.16785	-0.149892	-0.18032	-0.144029	-0.156148	-0.158844	-0.142536	-0.154981	-0.111189	-0.14971	-0.153782	-0.13311	-0.146138	-0.160447	-0.143576	-0.18539	-0.180297	-0.162818	-0.146213	-0.158861	-0.144111	-0.131281	-0.156294	-0.15501	-0.151627	-0.140945	-0.171608	-0.142194	-0.180854	-0.160056	-0.145207	-0.142531	-0.160791	-0.1352	-0.129395	-0.131739	-0.136479	-0.146321	-0.132703	-0.148423	-0.181296	-0.152058	-0.161789	-0.154951	-0.165569	-0.133195	-0.147343	-0.144918	-0.14572
-0.151112	-0.163985	-0.150536	-0.185474	-0.144029	-0.156792	-0.158844	-0.143824	-0.154981	-0.111834	-0.152287	-0.153782	-0.135687	-0.148715	-0.166889	-0.143576	-0.193121	-0.189961	-0.162818	-0.146858	-0.161438	-0.144111	-0.131925	-0.156938	-0.153722	-0.150983	-0.142234	-0.178694	-0.140906	-0.176988	-0.165854	-0.149072	-0.141242	-0.156281	-0.135845	-0.131328	-0.133028	-0.136479	-0.148253	-0.132058	-0.145846	-0.187095	-0.157212	-0.160501	-0.157528	-0.169434	-0.131907	-0.151208	-0.142986	-0.145076
-0.147891	-0.160119	-0.149892	-0.188051	-0.144673	-0.158725	-0.160133	-0.145757	-0.154981	-0.109901	-0.156797	-0.15185	-0.135042	-0.151292	-0.173331	-0.14422	-0.196987	-0.201557	-0.164107	-0.147502	-0.163371	-0.1454	-0.131925	-0.158227	-0.153078	-0.14905	-0.142234	-0.186425	-0.138973	-0.172479	-0.169075	-0.154226	-0.141887	-0.153704	-0.136489	-0.131972	-0.132384	-0.133258	-0.146321	-0.129482	-0.143269	-0.191604	-0.163654	-0.159212	-0.158172	-0.178454	-0.133195	-0.153785	-0.142986	-0.146364
-0.148535	-0.154965	-0.151825	-0.189983	-0.143385	-0.160013	-0.1582	-0.146401	-0.154981	-0.111189	-0.159374	-0.150561	-0.135687	-0.154514	-0.180418	-0.144864	-0.202141	-0.211221	-0.164751	-0.149435	-0.165304	-0.147333	-0.131925	-0.158871	-0.151145	-0.14905	-0.142878	-0.191579	-0.138329	-0.167969	-0.172296	-0.160024	-0.142531	-0.150483	-0.13971	-0.132616	-0.133028	-0.133258	-0.148898	-0.128193	-0.140047	-0.19547	-0.170741	-0.156635	-0.158816	-0.186185	-0.134484	-0.155718	-0.144274	-0.147008
-0.147246	-0.149811	-0.150536	-0.191916	-0.144673	-0.160013	-0.156911	-0.146401	-0.156269	-0.111834	-0.161951	-0.149273	-0.137619	-0.157735	-0.188793	-0.146153	-0.203429	-0.220884	-0.167328	-0.151367	-0.167881	-0.151842	-0.132569	-0.161448	-0.151145	-0.147117	-0.143522	-0.19931	-0.139618	-0.164103	-0.178739	-0.167755	-0.13931	-0.149195	-0.141643	-0.13326	-0.132384	-0.134546	-0.148253	-0.130126	-0.138759	-0.197402	-0.176539	-0.150837	-0.160105	-0.193916	-0.137061	-0.158295	-0.147495	-0.146364
-0.147891	-0.145946	-0.147959	-0.19256	-0.142096	-0.159369	-0.157556	-0.146401	-0.153692	-0.111189	-0.164528	-0.148628	-0.137619	-0.162889	-0.196524	-0.147441	-0.204718	-0.22926	-0.16604	-0.155233	-0.169813	-0.156996	-0.133858	-0.161448	-0.149856	-0.147117	-0.142878	-0.207041	-0.139618	-0.160882	-0.183893	-0.173553	-0.138665	-0.147906	-0.14422	-0.132616	-0.131739	-0.134546	-0.149542	-0.130126	-0.135538	-0.198691	-0.182338	-0.149549	-0.158172	-0.201646	-0.137061	-0.160227	-0.149428	-0.146364
-0.149179	-0.144013	-0.149248	-0.19256	-0.140808	-0.15808	-0.156267	-0.145757	-0.152404	-0.113122	-0.167105	-0.14734	-0.136331	-0.16611	-0.203611	-0.14873	-0.202785	-0.233769	-0.165395	-0.159098	-0.169813	-0.164083	-0.138367	-0.162737	-0.148568	-0.147117	-0.142234	-0.212839	-0.142839	-0.157661	-0.188403	-0.18064	-0.138665	-0.146618	-0.148085	-0.131972	-0.133028	-0.135835	-0.150186	-0.133991	-0.134249	-0.197402	-0.186847	-0.145683	-0.158172	-0.208733	-0.140282	-0.16216	-0.153938	-0.148941
-0.149823	-0.141436	-0.147959	-0.190628	-0.140163	-0.157436	-0.157556	-0.144468	-0.15176	-0.113122	-0.167749	-0.146696	-0.135687	-0.171908	-0.206188	-0.149374	-0.200852	-0.236991	-0.167328	-0.162964	-0.171746	-0.169881	-0.138367	-0.164669	-0.145347	-0.147762	-0.145455	-0.218637	-0.147993	-0.155728	-0.192912	-0.186438	-0.137377	-0.145974	-0.153239	-0.132616	-0.134316	-0.136479	-0.149542	-0.137212	-0.132317	-0.19547	-0.190713	-0.141818	-0.157528	-0.212599	-0.142215	-0.164737	-0.154582	-0.147652
-0.149823	-0.142725	-0.147315	-0.189339	-0.138875	-0.157436	-0.157556	-0.145113	-0.149827	-0.114411	-0.169038	-0.147984	-0.133754	-0.178995	-0.210053	-0.151951	-0.197631	-0.236991	-0.167328	-0.168762	-0.171746	-0.177612	-0.139656	-0.165314	-0.144058	-0.14905	-0.146099	-0.223147	-0.149281	-0.155728	-0.195489	-0.190948	-0.136733	-0.147262	-0.159037	-0.131328	-0.135605	-0.138412	-0.15083	-0.140434	-0.133605	-0.194825	-0.19329	-0.137952	-0.156883	-0.21582	-0.146724	-0.164737	-0.157803	-0.147008
-0.149823	-0.144013	-0.146671	-0.188051	-0.138875	-0.157436	-0.158844	-0.143824	-0.147894	-0.115699	-0.167105	-0.148628	-0.131821	-0.184793	-0.210698	-0.153884	-0.19441	-0.235058	-0.16604	-0.17456	-0.169169	-0.184054	-0.140944	-0.165314	-0.144058	-0.148406	-0.149965	-0.227013	-0.15057	-0.15444	-0.196133	-0.195458	-0.1348	-0.14855	-0.162903	-0.130683	-0.137537	-0.138412	-0.152119	-0.143011	-0.134894	-0.194181	-0.195222	-0.136664	-0.155595	-0.216464	-0.149301	-0.164737	-0.158447	-0.146364
-0.149823	-0.144013	-0.147315	-0.184185	-0.138875	-0.156148	-0.159488	-0.145113	-0.145962	-0.116988	-0.168393	-0.15185	-0.130533	-0.190591	-0.210053	-0.157105	-0.191189	-0.235058	-0.165395	-0.182291	-0.166592	-0.193074	-0.141588	-0.166602	-0.142126	-0.150983	-0.154475	-0.231522	-0.151214	-0.155084	-0.196778	-0.196746	-0.1348	-0.149195	-0.169989	-0.131972	-0.138826	-0.136479	-0.154051	-0.146232	-0.136826	-0.190316	-0.195867	-0.13602	-0.155595	-0.21582	-0.152523	-0.162804	-0.158447	-0.146364
-0.151112	-0.144658	-0.149248	-0.182252	-0.138231	-0.156148	-0.161421	-0.146401	-0.144673	-0.118276	-0.166461	-0.155071	-0.131177	-0.195101	-0.207476	-0.159038	-0.187323	-0.230548	-0.164751	-0.190022	-0.162727	-0.200805	-0.143521	-0.165314	-0.142126	-0.150983	-0.160273	-0.234743	-0.151858	-0.155728	-0.193556	-0.199323	-0.133511	-0.149195	-0.174499	-0.130039	-0.13947	-0.137123	-0.153407	-0.150097	-0.140692	-0.190316	-0.197155	-0.13602	-0.156239	-0.213243	-0.157677	-0.160227	-0.16038	-0.146364
-0.151112	-0.147879	-0.152469	-0.179031	-0.138231	-0.155503	-0.161421	-0.147045	-0.143385	-0.122786	-0.167105	-0.157648	-0.131177	-0.198966	-0.205544	-0.159682	-0.186035	-0.225394	-0.163463	-0.197108	-0.160794	-0.208536	-0.142233	-0.162737	-0.142126	-0.152271	-0.168648	-0.237965	-0.152502	-0.156373	-0.191624	-0.199967	-0.1348	-0.14855	-0.180297	-0.130683	-0.142047	-0.135835	-0.152763	-0.149453	-0.143269	-0.187095	-0.201021	-0.136664	-0.157528	-0.210022	-0.162186	-0.155718	-0.159092	-0.143787
-0.150468	-0.147879	-0.155046	-0.175166	-0.138231	-0.155503	-0.16271	-0.149622	-0.141452	-0.126007	-0.167105	-0.162157	-0.134398	-0.200899	-0.201034	-0.160326	-0.186035	-0.222173	-0.163463	-0.202262	-0.157573	-0.213045	-0.142233	-0.161448	-0.145347	-0.152915	-0.178311	-0.24183	-0.151214	-0.157661	-0.189047	-0.19739	-0.1348	-0.147906	-0.185451	-0.129395	-0.14398	-0.135191	-0.154051	-0.150742	-0.147778	-0.185162	-0.202309	-0.135375	-0.15946	-0.2068	-0.169273	-0.155718	-0.155226	-0.140566
-0.148535	-0.147879	-0.1602	-0.173233	-0.139519	-0.155503	-0.163998	-0.150267	-0.140808	-0.129872	-0.165816	-0.165379	-0.136331	-0.200255	-0.196524	-0.162259	-0.184102	-0.217663	-0.162174	-0.207416	-0.154352	-0.216911	-0.142233	-0.158227	-0.144703	-0.152271	-0.185398	-0.243119	-0.149281	-0.157661	-0.184537	-0.19739	-0.1348	-0.146618	-0.191894	-0.130683	-0.145268	-0.135191	-0.153407	-0.150742	-0.152288	-0.183873	-0.20553	-0.135375	-0.160105	-0.202291	-0.173138	-0.152497	-0.153293	-0.139277
-0.147891	-0.149167	-0.16471	-0.1713	-0.140808	-0.156792	-0.163998	-0.152199	-0.141452	-0.133094	-0.165172	-0.166667	-0.137619	-0.198966	-0.190726	-0.162259	-0.184746	-0.212509	-0.162818	-0.213214	-0.152419	-0.218199	-0.141588	-0.157583	-0.145991	-0.152915	-0.195062	-0.245051	-0.147348	-0.158305	-0.180027	-0.194813	-0.136088	-0.145974	-0.197692	-0.131328	-0.146557	-0.133902	-0.151474	-0.150742	-0.155509	-0.181296	-0.20553	-0.134731	-0.15946	-0.198425	-0.180225	-0.149275	-0.150716	-0.138633
-0.145314	-0.148523	-0.167287	-0.170656	-0.141452	-0.157436	-0.162065	-0.151555	-0.14274	-0.136959	-0.165172	-0.1686	-0.138264	-0.197034	-0.186216	-0.162259	-0.186035	-0.209932	-0.162174	-0.216436	-0.149842	-0.217555	-0.139012	-0.154361	-0.147279	-0.150339	-0.202148	-0.244407	-0.14606	-0.157661	-0.176806	-0.194169	-0.136733	-0.144685	-0.202846	-0.132616	-0.150422	-0.135191	-0.152763	-0.149453	-0.158086	-0.178719	-0.20553	-0.134087	-0.158816	-0.195204	-0.186667	-0.147987	-0.147495	-0.136056
-0.144025	-0.148523	-0.170508	-0.170012	-0.142096	-0.158725	-0.161421	-0.151555	-0.144029	-0.141469	-0.163239	-0.169888	-0.141485	-0.189303	-0.183639	-0.161615	-0.18539	-0.204134	-0.16153	-0.218368	-0.15113	-0.216266	-0.138367	-0.153717	-0.147924	-0.150983	-0.208591	-0.242474	-0.144127	-0.157017	-0.171652	-0.191592	-0.139954	-0.143397	-0.209288	-0.134549	-0.154932	-0.135835	-0.152119	-0.148165	-0.16324	-0.177431	-0.206819	-0.134731	-0.156883	-0.192627	-0.192466	-0.147987	-0.146207	-0.135412
-0.144025	-0.147235	-0.173729	-0.170656	-0.14274	-0.161302	-0.156911	-0.150267	-0.145962	-0.145334	-0.160662	-0.170533	-0.140841	-0.185437	-0.180418	-0.162903	-0.183458	-0.19898	-0.162174	-0.218368	-0.149842	-0.211757	-0.138367	-0.153717	-0.149856	-0.152271	-0.212456	-0.24183	-0.142194	-0.157661	-0.167143	-0.187082	-0.139954	-0.144041	-0.213154	-0.135837	-0.159442	-0.138412	-0.154051	-0.146876	-0.164529	-0.174854	-0.206174	-0.134087	-0.154951	-0.188762	-0.19762	-0.146054	-0.144274	-0.135412
-0.144025	-0.145946	-0.175662	-0.170012	-0.144673	-0.163879	-0.154334	-0.150267	-0.149183	-0.147267	-0.158085	-0.172465	-0.142129	-0.181572	-0.178485	-0.159682	-0.181525	-0.197047	-0.162818	-0.21708	-0.147265	-0.206603	-0.136435	-0.153717	-0.147924	-0.151627	-0.215033	-0.235388	-0.142839	-0.155084	-0.165854	-0.185794	-0.141242	-0.142752	-0.218308	-0.138414	-0.165884	-0.138412	-0.152763	-0.146876	-0.169038	-0.172277	-0.204242	-0.133443	-0.153662	-0.188117	-0.202774	-0.146698	-0.142341	-0.135412
-0.145958	-0.145946	-0.178883	-0.170012	-0.145317	-0.168388	-0.151113	-0.148978	-0.149827	-0.151132	-0.155508	-0.172465	-0.140841	-0.178351	-0.176553	-0.161615	-0.179592	-0.191894	-0.163463	-0.215791	-0.146621	-0.200805	-0.138367	-0.153717	-0.147924	-0.152915	-0.213745	-0.229589	-0.14155	-0.15444	-0.161989	-0.181928	-0.143819	-0.144041	-0.222173	-0.139703	-0.172327	-0.140989	-0.152119	-0.146876	-0.172904	-0.170344	-0.200376	-0.134087	-0.150441	-0.186829	-0.204706	-0.146698	-0.141697	-0.1367
-0.146602	-0.142725	-0.180171	-0.170012	-0.144029	-0.175475	-0.147892	-0.148334	-0.15176	-0.153709	-0.152931	-0.173754	-0.138908	-0.173197	-0.173331	-0.160326	-0.175083	-0.188672	-0.164107	-0.213859	-0.144688	-0.195006	-0.1403	-0.15565	-0.149212	-0.152915	-0.210524	-0.223791	-0.143483	-0.153151	-0.161989	-0.179996	-0.143819	-0.144041	-0.225394	-0.143568	-0.180702	-0.142922	-0.151474	-0.145588	-0.176125	-0.169056	-0.195222	-0.134087	-0.148508	-0.18554	-0.209216	-0.146698	-0.141053	-0.138633
-0.149179	-0.142725	-0.179527	-0.170012	-0.144029	-0.181273	-0.145959	-0.147045	-0.152404	-0.153709	-0.150355	-0.176331	-0.136975	-0.169331	-0.172043	-0.160326	-0.169284	-0.184163	-0.163463	-0.211282	-0.143399	-0.188564	-0.142233	-0.157583	-0.149856	-0.152915	-0.20537	-0.216705	-0.142194	-0.151219	-0.159412	-0.178063	-0.146396	-0.142752	-0.226683	-0.145501	-0.187788	-0.144854	-0.152763	-0.144943	-0.179346	-0.167767	-0.190068	-0.137308	-0.146575	-0.18554	-0.20986	-0.147343	-0.140409	-0.142499
-0.150468	-0.143369	-0.180171	-0.170012	-0.144673	-0.189648	-0.145959	-0.14769	-0.152404	-0.153709	-0.150355	-0.177619	-0.135042	-0.169331	-0.171399	-0.160326	-0.165419	-0.181586	-0.163463	-0.206128	-0.139534	-0.184699	-0.14481	-0.16016	-0.150501	-0.15356	-0.20086	-0.210906	-0.145416	-0.151863	-0.159412	-0.17613	-0.148329	-0.144041	-0.226683	-0.146789	-0.194875	-0.146787	-0.152119	-0.146232	-0.185789	-0.168412	-0.182338	-0.141173	-0.143998	-0.184252	-0.20986	-0.146054	-0.139764	-0.144431
-0.153689	-0.141436	-0.178239	-0.169368	-0.143385	-0.198023	-0.147248	-0.14769	-0.153048	-0.153065	-0.147778	-0.180196	-0.132466	-0.168687	-0.168822	-0.159682	-0.162198	-0.177076	-0.162174	-0.201618	-0.137601	-0.180189	-0.145454	-0.161448	-0.151789	-0.15356	-0.19635	-0.207041	-0.14606	-0.151863	-0.1607	-0.174198	-0.150262	-0.145974	-0.225394	-0.147434	-0.201962	-0.150008	-0.152119	-0.14752	-0.189654	-0.1697	-0.177184	-0.14375	-0.143354	-0.184896	-0.20986	-0.146054	-0.141697	-0.14572
-0.155622	-0.142081	-0.17695	-0.168723	-0.143385	-0.205754	-0.147892	-0.146401	-0.151115	-0.151777	-0.146489	-0.18084	-0.130533	-0.168687	-0.167533	-0.16097	-0.159621	-0.175143	-0.16153	-0.199041	-0.135669	-0.176968	-0.150608	-0.164669	-0.153078	-0.151627	-0.193129	-0.20382	-0.148637	-0.153151	-0.159412	-0.170976	-0.152194	-0.145974	-0.222817	-0.148078	-0.20776	-0.151297	-0.152763	-0.150742	-0.191587	-0.170988	-0.170741	-0.14826	-0.144643	-0.183608	-0.208572	-0.146698	-0.140409	-0.147008
-0.158198	-0.141436	-0.175662	-0.165502	-0.145317	-0.213485	-0.150469	-0.147045	-0.151115	-0.150488	-0.148422	-0.182773	-0.131177	-0.169331	-0.167533	-0.16097	-0.158977	-0.172566	-0.158953	-0.193887	-0.136957	-0.175035	-0.151252	-0.165958	-0.154366	-0.150339	-0.191196	-0.202531	-0.149281	-0.151863	-0.159412	-0.170332	-0.153483	-0.147262	-0.219596	-0.148078	-0.209693	-0.154518	-0.152763	-0.153318	-0.196097	-0.172277	-0.165587	-0.152126	-0.144643	-0.184896	-0.204706	-0.147343	-0.140409	-0.147652
-0.160131	-0.143369	-0.173729	-0.163569	-0.145962	-0.221216	-0.151757	-0.148334	-0.149183	-0.149844	-0.147133	-0.184062	-0.130533	-0.171264	-0.166245	-0.162259	-0.158977	-0.171922	-0.157664	-0.190666	-0.135024	-0.172458	-0.151896	-0.166602	-0.155655	-0.147762	-0.189264	-0.201243	-0.151858	-0.153796	-0.158123	-0.168399	-0.15606	-0.14855	-0.215086	-0.148722	-0.212914	-0.157739	-0.152763	-0.158472	-0.200606	-0.172277	-0.158501	-0.155347	-0.145287	-0.18554	-0.202129	-0.146054	-0.139764	-0.150229
-0.162064	-0.142725	-0.171152	-0.161637	-0.146606	-0.228947	-0.154979	-0.148978	-0.14725	-0.1492	-0.147778	-0.184062	-0.130533	-0.171264	-0.164312	-0.161615	-0.160909	-0.171278	-0.155732	-0.186156	-0.135669	-0.173747	-0.153829	-0.169179	-0.156299	-0.142608	-0.188619	-0.201887	-0.153791	-0.153151	-0.156835	-0.165822	-0.15606	-0.149195	-0.210577	-0.146789	-0.214847	-0.159672	-0.154696	-0.163626	-0.20125	-0.173565	-0.157212	-0.161145	-0.146575	-0.184252	-0.198908	-0.146698	-0.138476	-0.148941
-0.164641	-0.144658	-0.169219	-0.15906	-0.147894	-0.234745	-0.156911	-0.150267	-0.145962	-0.149844	-0.147778	-0.182129	-0.131177	-0.175774	-0.162379	-0.163547	-0.16413	-0.169345	-0.155732	-0.184868	-0.137601	-0.171814	-0.154473	-0.167891	-0.158876	-0.140031	-0.187975	-0.202531	-0.154435	-0.153151	-0.156835	-0.163245	-0.155416	-0.152416	-0.206067	-0.144857	-0.214202	-0.162249	-0.154051	-0.170069	-0.203827	-0.175498	-0.153347	-0.162433	-0.149152	-0.182963	-0.194398	-0.147987	-0.13912	-0.147008
-0.167218	-0.143369	-0.169219	-0.157127	-0.149827	-0.237966	-0.1582	-0.151555	-0.145317	-0.148556	-0.147133	-0.181485	-0.135042	-0.175129	-0.161091	-0.164192	-0.165419	-0.169989	-0.153799	-0.182291	-0.13889	-0.17117	-0.153829	-0.167246	-0.161453	-0.136165	-0.190552	-0.202531	-0.156368	-0.151863	-0.156835	-0.160024	-0.15606	-0.152416	-0.200269	-0.144857	-0.21227	-0.164826	-0.15534	-0.176511	-0.203827	-0.175498	-0.152702	-0.163722	-0.149797	-0.183608	-0.1886	-0.147987	-0.13912	-0.145076
-0.167862	-0.144658	-0.167931	-0.155839	-0.15176	-0.241188	-0.159488	-0.154132	-0.144673	-0.147911	-0.147778	-0.177619	-0.138264	-0.174485	-0.161091	-0.16548	-0.167996	-0.169989	-0.154443	-0.180358	-0.141467	-0.169237	-0.154473	-0.167891	-0.162741	-0.133588	-0.191196	-0.201887	-0.158945	-0.153796	-0.155546	-0.158092	-0.154771	-0.151772	-0.197692	-0.143568	-0.209693	-0.166114	-0.154696	-0.184242	-0.203827	-0.175498	-0.151414	-0.166299	-0.150441	-0.183608	-0.185379	-0.149275	-0.137832	-0.142499
-0.167862	-0.144658	-0.167287	-0.155194	-0.153048	-0.243765	-0.160777	-0.154776	-0.145317	-0.148556	-0.147133	-0.173754	-0.141485	-0.175129	-0.160447	-0.167413	-0.169929	-0.167412	-0.156376	-0.17907	-0.143399	-0.168593	-0.153829	-0.166602	-0.162741	-0.131655	-0.191841	-0.201887	-0.160233	-0.153151	-0.15619	-0.154226	-0.153483	-0.153704	-0.192538	-0.141635	-0.204539	-0.166759	-0.155984	-0.189396	-0.203183	-0.175498	-0.152058	-0.166943	-0.152374	-0.182963	-0.181514	-0.151208	-0.142341	-0.140566
-0.169151	-0.142725	-0.167287	-0.152617	-0.154337	-0.244409	-0.160133	-0.155421	-0.145962	-0.1492	-0.145845	-0.169888	-0.144706	-0.173841	-0.160447	-0.16999	-0.174438	-0.167412	-0.157664	-0.176493	-0.144688	-0.167948	-0.155762	-0.164669	-0.165318	-0.130367	-0.192485	-0.199954	-0.161522	-0.153151	-0.155546	-0.152938	-0.152839	-0.153704	-0.188028	-0.140991	-0.201317	-0.166759	-0.157273	-0.195194	-0.199962	-0.174854	-0.155924	-0.163722	-0.154951	-0.182319	-0.180225	-0.153785	-0.141053	-0.139922
-0.167862	-0.145302	-0.167287	-0.153906	-0.15627	-0.242476	-0.160133	-0.156065	-0.14725	-0.150488	-0.143912	-0.166667	-0.145995	-0.171908	-0.159802	-0.170634	-0.173794	-0.166768	-0.159597	-0.175204	-0.144044	-0.166016	-0.155118	-0.162092	-0.165963	-0.1323	-0.192485	-0.198666	-0.161522	-0.152507	-0.154258	-0.151649	-0.152194	-0.153704	-0.184807	-0.140347	-0.196808	-0.166114	-0.156628	-0.200348	-0.197385	-0.172921	-0.158501	-0.163078	-0.154951	-0.182963	-0.177004	-0.154429	-0.144918	-0.137989
-0.166574	-0.144013	-0.167287	-0.157127	-0.15627	-0.238611	-0.1582	-0.156709	-0.149827	-0.148556	-0.145201	-0.163446	-0.148572	-0.168687	-0.161735	-0.172567	-0.175083	-0.166768	-0.162174	-0.175204	-0.144044	-0.165371	-0.156406	-0.159515	-0.165318	-0.134877	-0.191196	-0.197377	-0.161522	-0.153151	-0.154258	-0.150361	-0.15155	-0.154349	-0.18223	-0.139703	-0.191654	-0.16547	-0.157917	-0.201637	-0.192231	-0.172277	-0.161722	-0.161789	-0.156883	-0.179742	-0.175715	-0.156362	-0.146851	-0.1367
-0.166574	-0.144013	-0.167287	-0.159704	-0.157558	-0.235389	-0.157556	-0.156065	-0.150471	-0.1492	-0.142624	-0.160869	-0.14986	-0.16611	-0.162379	-0.173855	-0.171861	-0.166768	-0.163463	-0.173271	-0.144044	-0.167304	-0.156406	-0.158227	-0.165318	-0.139386	-0.188619	-0.192868	-0.16281	-0.153151	-0.153613	-0.151649	-0.149617	-0.154993	-0.179653	-0.139058	-0.187144	-0.164182	-0.156628	-0.205502	-0.188366	-0.170344	-0.166231	-0.159857	-0.154951	-0.179098	-0.173138	-0.159583	-0.149428	-0.135412
-0.162708	-0.145946	-0.167931	-0.162281	-0.158847	-0.229591	-0.157556	-0.156065	-0.152404	-0.147267	-0.141335	-0.161513	-0.14986	-0.164177	-0.163024	-0.175144	-0.16864	-0.16548	-0.16604	-0.171983	-0.144044	-0.167948	-0.158339	-0.15565	-0.162097	-0.143896	-0.185398	-0.190935	-0.160877	-0.15444	-0.153613	-0.153582	-0.149617	-0.156281	-0.174499	-0.137126	-0.183279	-0.162249	-0.157273	-0.204858	-0.183212	-0.1697	-0.168808	-0.156635	-0.154306	-0.17781	-0.171206	-0.158295	-0.155226	-0.136056
-0.160131	-0.147879	-0.167931	-0.165502	-0.158847	-0.22637	-0.156911	-0.155421	-0.152404	-0.146623	-0.143912	-0.160869	-0.14986	-0.159668	-0.164312	-0.175788	-0.162842	-0.163547	-0.169905	-0.170695	-0.142755	-0.170525	-0.159627	-0.152429	-0.158232	-0.149694	-0.18411	-0.188358	-0.160877	-0.156373	-0.153613	-0.152938	-0.148973	-0.155637	-0.172566	-0.136481	-0.180057	-0.159672	-0.157917	-0.204858	-0.17999	-0.170344	-0.170741	-0.154703	-0.155595	-0.179098	-0.169273	-0.158939	-0.157803	-0.134123
-0.158198	-0.149167	-0.167287	-0.165502	-0.158202	-0.219928	-0.157556	-0.156065	-0.154337	-0.146623	-0.143912	-0.162802	-0.150504	-0.157735	-0.165601	-0.173211	-0.158977	-0.162903	-0.169905	-0.17005	-0.143399	-0.174391	-0.160271	-0.151784	-0.155655	-0.155492	-0.182177	-0.187714	-0.158945	-0.157661	-0.153613	-0.154226	-0.150906	-0.158214	-0.172566	-0.137126	-0.176192	-0.157739	-0.157273	-0.202925	-0.174837	-0.1697	-0.17203	-0.154703	-0.155595	-0.179742	-0.16734	-0.158939	-0.159736	-0.134768
-0.155622	-0.150456	-0.165998	-0.165502	-0.158202	-0.216062	-0.159488	-0.157353	-0.156269	-0.144046	-0.144556	-0.162802	-0.149216	-0.155158	-0.165601	-0.171922	-0.1564	-0.161614	-0.171193	-0.169406	-0.142111	-0.176323	-0.162204	-0.149208	-0.151789	-0.161935	-0.178956	-0.188358	-0.157012	-0.157661	-0.152969	-0.157447	-0.150906	-0.158214	-0.170634	-0.136481	-0.172327	-0.156451	-0.157917	-0.199704	-0.170971	-0.168412	-0.174607	-0.152126	-0.154306	-0.178454	-0.164763	-0.159583	-0.163601	-0.134123
-0.153045	-0.153033	-0.165998	-0.164858	-0.158202	-0.210264	-0.160133	-0.157997	-0.156914	-0.143402	-0.145201	-0.166023	-0.148572	-0.155158	-0.168178	-0.170634	-0.153823	-0.162258	-0.171193	-0.169406	-0.142111	-0.179545	-0.162204	-0.147275	-0.149212	-0.165156	-0.176379	-0.187714	-0.157012	-0.163459	-0.153613	-0.158092	-0.15155	-0.160791	-0.168701	-0.137126	-0.167173	-0.153874	-0.157917	-0.195194	-0.168394	-0.167123	-0.176539	-0.151481	-0.153662	-0.179098	-0.162186	-0.160227	-0.16489	-0.134768
-0.151112	-0.156254	-0.165354	-0.164214	-0.156914	-0.206399	-0.161421	-0.159286	-0.156914	-0.142113	-0.145201	-0.16409	-0.14535	-0.154514	-0.168822	-0.169345	-0.153178	-0.162903	-0.169905	-0.169406	-0.142111	-0.182122	-0.16156	-0.147275	-0.146635	-0.167089	-0.17509	-0.190291	-0.155724	-0.164748	-0.155546	-0.160024	-0.152839	-0.162724	-0.168057	-0.140991	-0.16524	-0.15323	-0.15985	-0.192617	-0.167106	-0.164546	-0.177828	-0.150193	-0.151729	-0.179098	-0.158965	-0.160227	-0.166178	-0.133479
-0.149823	-0.156254	-0.163421	-0.160348	-0.15627	-0.201889	-0.163354	-0.159286	-0.157558	-0.142113	-0.147778	-0.165379	-0.142773	-0.153225	-0.17011	-0.164836	-0.153178	-0.164191	-0.171193	-0.170695	-0.142755	-0.18341	-0.162204	-0.147919	-0.143414	-0.168377	-0.173158	-0.190291	-0.154435	-0.16668	-0.156835	-0.160668	-0.153483	-0.164657	-0.168701	-0.143568	-0.162019	-0.153874	-0.160494	-0.188108	-0.165173	-0.162613	-0.182338	-0.150193	-0.150441	-0.178454	-0.155744	-0.160872	-0.16489	-0.133479
-0.149823	-0.158187	-0.160844	-0.15906	-0.15627	-0.196735	-0.163354	-0.15993	-0.156914	-0.14469	-0.14971	-0.166667	-0.142129	-0.155158	-0.171399	-0.16097	-0.154467	-0.16548	-0.167328	-0.169406	-0.143399	-0.184054	-0.164137	-0.145986	-0.140837	-0.1658	-0.171225	-0.192223	-0.154435	-0.167969	-0.1607	-0.160668	-0.154771	-0.165945	-0.169989	-0.149366	-0.158153	-0.15323	-0.15985	-0.184886	-0.162596	-0.159392	-0.186847	-0.151481	-0.148508	-0.179742	-0.155744	-0.164093	-0.16489	-0.134123
-0.151756	-0.156898	-0.160844	-0.157127	-0.154337	-0.193514	-0.164642	-0.160574	-0.158202	-0.146623	-0.150355	-0.164734	-0.144062	-0.155802	-0.171399	-0.155816	-0.155755	-0.168057	-0.167328	-0.171339	-0.144044	-0.184054	-0.164781	-0.147919	-0.142126	-0.165156	-0.169936	-0.193512	-0.154435	-0.167969	-0.16521	-0.162601	-0.156704	-0.168522	-0.169989	-0.156453	-0.154932	-0.15323	-0.15985	-0.179732	-0.161952	-0.156815	-0.194578	-0.150193	-0.147864	-0.179742	-0.157032	-0.164737	-0.164246	-0.134768
-0.1524	-0.154965	-0.1602	-0.155839	-0.154337	-0.190292	-0.166575	-0.161863	-0.155625	-0.147911	-0.153576	-0.164734	-0.138908	-0.158379	-0.172043	-0.152595	-0.157044	-0.170634	-0.16604	-0.171339	-0.145332	-0.180189	-0.164781	-0.147275	-0.141481	-0.162579	-0.169292	-0.1948	-0.156368	-0.169257	-0.171652	-0.161313	-0.159281	-0.170455	-0.172566	-0.164184	-0.152999	-0.155162	-0.161138	-0.176511	-0.159375	-0.151017	-0.201021	-0.151481	-0.14722	-0.182963	-0.1551	-0.166026	-0.161669	-0.134123
-0.154333	-0.154965	-0.156979	-0.153906	-0.153048	-0.189004	-0.167864	-0.15993	-0.157558	-0.149844	-0.155508	-0.163446	-0.139552	-0.160956	-0.170755	-0.149374	-0.159621	-0.172566	-0.165395	-0.171983	-0.145332	-0.178256	-0.164781	-0.145986	-0.142126	-0.157425	-0.168648	-0.194156	-0.156368	-0.169902	-0.179383	-0.161957	-0.16057	-0.170455	-0.175788	-0.172559	-0.152355	-0.156451	-0.160494	-0.17329	-0.15873	-0.149084	-0.208751	-0.151481	-0.144643	-0.182319	-0.158321	-0.167314	-0.159736	-0.134123
-0.154333	-0.152388	-0.15569	-0.151973	-0.152404	-0.186427	-0.167864	-0.157997	-0.156914	-0.149844	-0.157441	-0.162157	-0.140196	-0.164821	-0.170755	-0.146153	-0.158977	-0.177076	-0.165395	-0.170695	-0.145976	-0.174391	-0.164781	-0.145986	-0.143414	-0.155492	-0.168004	-0.192868	-0.157012	-0.171834	-0.190335	-0.162601	-0.162502	-0.171099	-0.179653	-0.180934	-0.151067	-0.157095	-0.159205	-0.169425	-0.158086	-0.145219	-0.217771	-0.15277	-0.145287	-0.182319	-0.158965	-0.168603	-0.159092	-0.137989
-0.156266	-0.151744	-0.156979	-0.153906	-0.153048	-0.182562	-0.167219	-0.156709	-0.157558	-0.152421	-0.15873	-0.162802	-0.140196	-0.169975	-0.169466	-0.142287	-0.158977	-0.180941	-0.165395	-0.17005	-0.147909	-0.173102	-0.16607	-0.145986	-0.143414	-0.151627	-0.169936	-0.191579	-0.157012	-0.172479	-0.201287	-0.163245	-0.164435	-0.170455	-0.18223	-0.189309	-0.151711	-0.157095	-0.158561	-0.166848	-0.156154	-0.144575	-0.227434	-0.150837	-0.146575	-0.182319	-0.160898	-0.168603	-0.158447	-0.136056
-0.158843	-0.149811	-0.154402	-0.151973	-0.152404	-0.182562	-0.165931	-0.153488	-0.156914	-0.152421	-0.15873	-0.15958	-0.144706	-0.175774	-0.167533	-0.142932	-0.158977	-0.183518	-0.165395	-0.167473	-0.148553	-0.171814	-0.164781	-0.144698	-0.144058	-0.150983	-0.169292	-0.190935	-0.156368	-0.170546	-0.214172	-0.165178	-0.166368	-0.16981	-0.181586	-0.196396	-0.152355	-0.157095	-0.158561	-0.164271	-0.155509	-0.142642	-0.236454	-0.152126	-0.147864	-0.181675	-0.162831	-0.168603	-0.157803	-0.137989
-0.158198	-0.149811	-0.152469	-0.150685	-0.152404	-0.182562	-0.167219	-0.152199	-0.156914	-0.151132	-0.160018	-0.160225	-0.146639	-0.18286	-0.165601	-0.142932	-0.158332	-0.18674	-0.16604	-0.164252	-0.148553	-0.170525	-0.164137	-0.145342	-0.144703	-0.149694	-0.169292	-0.189002	-0.156368	-0.169257	-0.22899	-0.165822	-0.167656	-0.167878	-0.185451	-0.198973	-0.154288	-0.157739	-0.157917	-0.162338	-0.155509	-0.143286	-0.246762	-0.152126	-0.149797	-0.179742	-0.164119	-0.169247	-0.158447	-0.137345
-0.158843	-0.150456	-0.151825	-0.151329	-0.151116	-0.179985	-0.165931	-0.152844	-0.158202	-0.149844	-0.15873	-0.157648	-0.149216	-0.190591	-0.164312	-0.144864	-0.157688	-0.188672	-0.164751	-0.163608	-0.150486	-0.169237	-0.162848	-0.146631	-0.144703	-0.148406	-0.168648	-0.187069	-0.155724	-0.169902	-0.245096	-0.168399	-0.168301	-0.164657	-0.184163	-0.202194	-0.155576	-0.155162	-0.157273	-0.161049	-0.157442	-0.145863	-0.255781	-0.150837	-0.154306	-0.17781	-0.166696	-0.168603	-0.159092	-0.139277
-0.158843	-0.149167	-0.152469	-0.15004	-0.152404	-0.178696	-0.165287	-0.152199	-0.160135	-0.153065	-0.15873	-0.157003	-0.150504	-0.200255	-0.161735	-0.145509	-0.159621	-0.191249	-0.16604	-0.160387	-0.149198	-0.167948	-0.160916	-0.145342	-0.145991	-0.148406	-0.168648	-0.183848	-0.153147	-0.168613	-0.260558	-0.167755	-0.168945	-0.163368	-0.184163	-0.202838	-0.156865	-0.153874	-0.157917	-0.161049	-0.156154	-0.149084	-0.266733	-0.152126	-0.157528	-0.175877	-0.169273	-0.169247	-0.157803	-0.139922
-0.158843	-0.149811	-0.152469	-0.15004	-0.154981	-0.178696	-0.165287	-0.154132	-0.158846	-0.153065	-0.156153	-0.156359	-0.153081	-0.21314	-0.161091	-0.147441	-0.161554	-0.193182	-0.165395	-0.160387	-0.149198	-0.17117	-0.160271	-0.145342	-0.145991	-0.150339	-0.168004	-0.181916	-0.15057	-0.169257	-0.275375	-0.170332	-0.167012	-0.161435	-0.184163	-0.200906	-0.157509	-0.15323	-0.159205	-0.161049	-0.15873	-0.152305	-0.27382	-0.153414	-0.162037	-0.170723	-0.169917	-0.168603	-0.158447	-0.139922
-0.160775	-0.149811	-0.151825	-0.15004	-0.155625	-0.176763	-0.165287	-0.155421	-0.160779	-0.154998	-0.156797	-0.156359	-0.155014	-0.224736	-0.160447	-0.151307	-0.164775	-0.195115	-0.16604	-0.161031	-0.149842	-0.172458	-0.158983	-0.147275	-0.146635	-0.150983	-0.166715	-0.179339	-0.148637	-0.167325	-0.289549	-0.172909	-0.167012	-0.158858	-0.183519	-0.198973	-0.16073	-0.150653	-0.161138	-0.161049	-0.15873	-0.156815	-0.284128	-0.154703	-0.16397	-0.166857	-0.168629	-0.167958	-0.158447	-0.141854
-0.159487	-0.149811	-0.151825	-0.15004	-0.158202	-0.176119	-0.165287	-0.156709	-0.158202	-0.155642	-0.15422	-0.157003	-0.157591	-0.238909	-0.161735	-0.154528	-0.169929	-0.196403	-0.164107	-0.162319	-0.150486	-0.172458	-0.158339	-0.147275	-0.148568	-0.150339	-0.166071	-0.177406	-0.14606	-0.165392	-0.302433	-0.173553	-0.166368	-0.15757	-0.183519	-0.194463	-0.159442	-0.149364	-0.162427	-0.161049	-0.160663	-0.160036	-0.291214	-0.15728	-0.167835	-0.162992	-0.170561	-0.166026	-0.159092	-0.143143
-0.16142	-0.149167	-0.152469	-0.151973	-0.161423	-0.176763	-0.163354	-0.158642	-0.158202	-0.156286	-0.154864	-0.158292	-0.156947	-0.25115	-0.159802	-0.155816	-0.177015	-0.197047	-0.162818	-0.164252	-0.15113	-0.17117	-0.157695	-0.145342	-0.149212	-0.14905	-0.166715	-0.17805	-0.145416	-0.163459	-0.312097	-0.174842	-0.165724	-0.15757	-0.182874	-0.189954	-0.157509	-0.146143	-0.162427	-0.160405	-0.161952	-0.165835	-0.295724	-0.158568	-0.169124	-0.159771	-0.169273	-0.164737	-0.158447	-0.145076
-0.162064	-0.150456	-0.154402	-0.151329	-0.160779	-0.175475	-0.163998	-0.160574	-0.155625	-0.157575	-0.152931	-0.160869	-0.155658	-0.263391	-0.161735	-0.158393	-0.183458	-0.198336	-0.162174	-0.168762	-0.153707	-0.173102	-0.15705	-0.145342	-0.149212	-0.148406	-0.166715	-0.176117	-0.143483	-0.162815	-0.318539	-0.173553	-0.165079	-0.15757	-0.182874	-0.186088	-0.155576	-0.14421	-0.163715	-0.161049	-0.16324	-0.170344	-0.298301	-0.159857	-0.171057	-0.158482	-0.169917	-0.164737	-0.157159	-0.147008
-0.162064	-0.149167	-0.156979	-0.151329	-0.162068	-0.173542	-0.163998	-0.163796	-0.154337	-0.160152	-0.15422	-0.163446	-0.156302	-0.270477	-0.160447	-0.159682	-0.188612	-0.198336	-0.162818	-0.173916	-0.154996	-0.171814	-0.158983	-0.145986	-0.151789	-0.148406	-0.166715	-0.177406	-0.142839	-0.158949	-0.321761	-0.173553	-0.165079	-0.158214	-0.180942	-0.180934	-0.154288	-0.141633	-0.165004	-0.160405	-0.164529	-0.174854	-0.298301	-0.161789	-0.171701	-0.15655	-0.168629	-0.163449	-0.153938	-0.149585
-0.162708	-0.149167	-0.158267	-0.152617	-0.162068	-0.176119	-0.163998	-0.167661	-0.153692	-0.158863	-0.152931	-0.165379	-0.157591	-0.27692	-0.161735	-0.160326	-0.193766	-0.198336	-0.165395	-0.180358	-0.156284	-0.172458	-0.157695	-0.147275	-0.153078	-0.147762	-0.168648	-0.179339	-0.142194	-0.157661	-0.321116	-0.175486	-0.162502	-0.159503	-0.18223	-0.176424	-0.152355	-0.1397	-0.164359	-0.160405	-0.165173	-0.180008	-0.296368	-0.163722	-0.169768	-0.155905	-0.170561	-0.16216	-0.152649	-0.150874
-0.165929	-0.149167	-0.159556	-0.155194	-0.160135	-0.176763	-0.164642	-0.169594	-0.153692	-0.160152	-0.150999	-0.171177	-0.155014	-0.278852	-0.162379	-0.160326	-0.19892	-0.195759	-0.168616	-0.185512	-0.158217	-0.172458	-0.159627	-0.145986	-0.15501	-0.147117	-0.170581	-0.180627	-0.144771	-0.157017	-0.317251	-0.17613	-0.162502	-0.161435	-0.183519	-0.173847	-0.149778	-0.138412	-0.163071	-0.159117	-0.165817	-0.184518	-0.291214	-0.166299	-0.169124	-0.157838	-0.17185	-0.161516	-0.151361	-0.152162
-0.167218	-0.149811	-0.162777	-0.157771	-0.157558	-0.177408	-0.165287	-0.170238	-0.154337	-0.158863	-0.14971	-0.176975	-0.155014	-0.280785	-0.163668	-0.159038	-0.200852	-0.199624	-0.170549	-0.192599	-0.159506	-0.173747	-0.160916	-0.146631	-0.156299	-0.14905	-0.171225	-0.18256	-0.146704	-0.155728	-0.312097	-0.179352	-0.161858	-0.165945	-0.184807	-0.171271	-0.149134	-0.136479	-0.161782	-0.159761	-0.166461	-0.187095	-0.282839	-0.168232	-0.16848	-0.159126	-0.17185	-0.16216	-0.149428	-0.152806
-0.168506	-0.149811	-0.164065	-0.157771	-0.154981	-0.177408	-0.165287	-0.170882	-0.153048	-0.158863	-0.14971	-0.184062	-0.15437	-0.278852	-0.164956	-0.159038	-0.19892	-0.195759	-0.17377	-0.19582	-0.160794	-0.174391	-0.160271	-0.144698	-0.158232	-0.150339	-0.174446	-0.185137	-0.147993	-0.155728	-0.30501	-0.181928	-0.163147	-0.167878	-0.185451	-0.170626	-0.14849	-0.134546	-0.162427	-0.160405	-0.16775	-0.192893	-0.274464	-0.168232	-0.167191	-0.162348	-0.175715	-0.161516	-0.14814	-0.154095
-0.168506	-0.149167	-0.165998	-0.159704	-0.152404	-0.176763	-0.165931	-0.170238	-0.153692	-0.156931	-0.150999	-0.193081	-0.153081	-0.274987	-0.164956	-0.158393	-0.198275	-0.193826	-0.176347	-0.202907	-0.160794	-0.175679	-0.160916	-0.147275	-0.15952	-0.15356	-0.17509	-0.187714	-0.15057	-0.155728	-0.293414	-0.187082	-0.163147	-0.170455	-0.187384	-0.169338	-0.14849	-0.135191	-0.15985	-0.162338	-0.168394	-0.194181	-0.264156	-0.171453	-0.167191	-0.164925	-0.177004	-0.163449	-0.146207	-0.154739
-0.169151	-0.148523	-0.167287	-0.162281	-0.150471	-0.176119	-0.167864	-0.170238	-0.156914	-0.156286	-0.147778	-0.204033	-0.153725	-0.268544	-0.164956	-0.158393	-0.195054	-0.191894	-0.178924	-0.208705	-0.161438	-0.178256	-0.160271	-0.147919	-0.160164	-0.157425	-0.176379	-0.189002	-0.152502	-0.15444	-0.285039	-0.192236	-0.164435	-0.173032	-0.188028	-0.168049	-0.147201	-0.135191	-0.15985	-0.162982	-0.172904	-0.196758	-0.255781	-0.171453	-0.167191	-0.168146	-0.182158	-0.163449	-0.146207	-0.154095
-0.170439	-0.148523	-0.166642	-0.165502	-0.148539	-0.174831	-0.168508	-0.167017	-0.156914	-0.154998	-0.145845	-0.216918	-0.155014	-0.261458	-0.165601	-0.159038	-0.191833	-0.188028	-0.180857	-0.213859	-0.160794	-0.179545	-0.160271	-0.148563	-0.162741	-0.161935	-0.177023	-0.191579	-0.153791	-0.155084	-0.275375	-0.196102	-0.165724	-0.175609	-0.188672	-0.168049	-0.147201	-0.136479	-0.157273	-0.164271	-0.174837	-0.198691	-0.243541	-0.170809	-0.166547	-0.172656	-0.184735	-0.162804	-0.145563	-0.155383
-0.169151	-0.149167	-0.167931	-0.166791	-0.149183	-0.173542	-0.169152	-0.165728	-0.158846	-0.153065	-0.147133	-0.229803	-0.155658	-0.252438	-0.164956	-0.161615	-0.18539	-0.183518	-0.180213	-0.220945	-0.158861	-0.181477	-0.158983	-0.148563	-0.16403	-0.164512	-0.177667	-0.193512	-0.155079	-0.157017	-0.265067	-0.199323	-0.168301	-0.17883	-0.189317	-0.168049	-0.147845	-0.137123	-0.155984	-0.166203	-0.181923	-0.198047	-0.234521	-0.172097	-0.166547	-0.175233	-0.187956	-0.163449	-0.146851	-0.155383
-0.168506	-0.149811	-0.166642	-0.169368	-0.149827	-0.170321	-0.17044	-0.163796	-0.160779	-0.151777	-0.147133	-0.242043	-0.156302	-0.245352	-0.163668	-0.164192	-0.181525	-0.18223	-0.179569	-0.229965	-0.158217	-0.182766	-0.158983	-0.149852	-0.165318	-0.167733	-0.177667	-0.194156	-0.156368	-0.157017	-0.256048	-0.202544	-0.169589	-0.180118	-0.187384	-0.167405	-0.147845	-0.140345	-0.154696	-0.166203	-0.185789	-0.196758	-0.228723	-0.172741	-0.16848	-0.178454	-0.189889	-0.164093	-0.14814	-0.157316
-0.167862	-0.147879	-0.166642	-0.170656	-0.15176	-0.168388	-0.169796	-0.161219	-0.162712	-0.151132	-0.150355	-0.255573	-0.157591	-0.235044	-0.163024	-0.16548	-0.17766	-0.179653	-0.17828	-0.237696	-0.156929	-0.185987	-0.15705	-0.149852	-0.165318	-0.170954	-0.178956	-0.194156	-0.154435	-0.157017	-0.247029	-0.203188	-0.170233	-0.180118	-0.185451	-0.168049	-0.147201	-0.140989	-0.154051	-0.166848	-0.192875	-0.196114	-0.222281	-0.17403	-0.167835	-0.181031	-0.191821	-0.162804	-0.150072	-0.158605
-0.166574	-0.149811	-0.165354	-0.171945	-0.152404	-0.164523	-0.168508	-0.158642	-0.161423	-0.149844	-0.15422	-0.265236	-0.158235	-0.228601	-0.163668	-0.166769	-0.175083	-0.179009	-0.174415	-0.246715	-0.156284	-0.187276	-0.156406	-0.149852	-0.166607	-0.172243	-0.178956	-0.195445	-0.154435	-0.157017	-0.238653	-0.205121	-0.172166	-0.178186	-0.183519	-0.168049	-0.14849	-0.142922	-0.152763	-0.166203	-0.199318	-0.192248	-0.218415	-0.174674	-0.167835	-0.184252	-0.191821	-0.161516	-0.152649	-0.158605
-0.165285	-0.148523	-0.164065	-0.172589	-0.154337	-0.161946	-0.168508	-0.157997	-0.163356	-0.149844	-0.157441	-0.275544	-0.158235	-0.219582	-0.161091	-0.169345	-0.173794	-0.17772	-0.172482	-0.256379	-0.156929	-0.18792	-0.156406	-0.147275	-0.167895	-0.173531	-0.180888	-0.194156	-0.153147	-0.156373	-0.232211	-0.200612	-0.174743	-0.17432	-0.185451	-0.167405	-0.149778	-0.146143	-0.152763	-0.166848	-0.205116	-0.189672	-0.216482	-0.175318	-0.169124	-0.187473	-0.19311	-0.161516	-0.15587	-0.159249
-0.164641	-0.149167	-0.16471	-0.171945	-0.156914	-0.160013	-0.168508	-0.158642	-0.160779	-0.152421	-0.161951	-0.280698	-0.159524	-0.212495	-0.165601	-0.171278	-0.172506	-0.176432	-0.171193	-0.268619	-0.15564	-0.188564	-0.153829	-0.147919	-0.169184	-0.172243	-0.181533	-0.193512	-0.15057	-0.156373	-0.226413	-0.199323	-0.174743	-0.173676	-0.184807	-0.164184	-0.150422	-0.149364	-0.152763	-0.165559	-0.21027	-0.18645	-0.213905	-0.177895	-0.16848	-0.189406	-0.192466	-0.160227	-0.159092	-0.159249
-0.165285	-0.149167	-0.162777	-0.1713	-0.156914	-0.156148	-0.168508	-0.157997	-0.158846	-0.154998	-0.165816	-0.283919	-0.159524	-0.20412	-0.163668	-0.170634	-0.17315	-0.177076	-0.166684	-0.278927	-0.15564	-0.18792	-0.153185	-0.146631	-0.167895	-0.174175	-0.182177	-0.190935	-0.15057	-0.155728	-0.21997	-0.194169	-0.174743	-0.168522	-0.188028	-0.162895	-0.152355	-0.151297	-0.152119	-0.167492	-0.218645	-0.183873	-0.213261	-0.176607	-0.167191	-0.191339	-0.192466	-0.158939	-0.161669	-0.159249
-0.164641	-0.149811	-0.162133	-0.170012	-0.158202	-0.155503	-0.165931	-0.160574	-0.157558	-0.154998	-0.167749	-0.283275	-0.159524	-0.198322	-0.164312	-0.169345	-0.174438	-0.177076	-0.16604	-0.286658	-0.15564	-0.188564	-0.151896	-0.147275	-0.167895	-0.171599	-0.183465	-0.190935	-0.149925	-0.157017	-0.214816	-0.191592	-0.176676	-0.167233	-0.188028	-0.162895	-0.152355	-0.151941	-0.154696	-0.164915	-0.225732	-0.182585	-0.211973	-0.177251	-0.167191	-0.192627	-0.194398	-0.159583	-0.164246	-0.158605
-0.165285	-0.1511	-0.163421	-0.168079	-0.157558	-0.154859	-0.165287	-0.161863	-0.154981	-0.157575	-0.169682	-0.280054	-0.159524	-0.193168	-0.166245	-0.167413	-0.173794	-0.177076	-0.164751	-0.292456	-0.157573	-0.189208	-0.152541	-0.145342	-0.168539	-0.174175	-0.185398	-0.189002	-0.149925	-0.155728	-0.211595	-0.189015	-0.176676	-0.164012	-0.192538	-0.160963	-0.154288	-0.155806	-0.15534	-0.164271	-0.234107	-0.177431	-0.212617	-0.177895	-0.165258	-0.193271	-0.198264	-0.160227	-0.164246	-0.15796
-0.166574	-0.151744	-0.164065	-0.166146	-0.158202	-0.150994	-0.164642	-0.163796	-0.154337	-0.160152	-0.172259	-0.275544	-0.160168	-0.188658	-0.166245	-0.164192	-0.175083	-0.17772	-0.164751	-0.296966	-0.158217	-0.189208	-0.153829	-0.145342	-0.168539	-0.172243	-0.187975	-0.188358	-0.149925	-0.157017	-0.20773	-0.186438	-0.175387	-0.160791	-0.194471	-0.158386	-0.153644	-0.155806	-0.157273	-0.164271	-0.242482	-0.174854	-0.210684	-0.177251	-0.16397	-0.193271	-0.199552	-0.160872	-0.165534	-0.160537
-0.168506	-0.1511	-0.165998	-0.163569	-0.158202	-0.149061	-0.165931	-0.165084	-0.153692	-0.160796	-0.173547	-0.27039	-0.160168	-0.184149	-0.166889	-0.161615	-0.174438	-0.177076	-0.163463	-0.298254	-0.158861	-0.189208	-0.153185	-0.146631	-0.169184	-0.172243	-0.188619	-0.188358	-0.15057	-0.158305	-0.20322	-0.185794	-0.176676	-0.158858	-0.198336	-0.156453	-0.154288	-0.155806	-0.15985	-0.162982	-0.250857	-0.171633	-0.21004	-0.177895	-0.163326	-0.193916	-0.202774	-0.16216	-0.162957	-0.158605
-0.170439	-0.151744	-0.166642	-0.160348	-0.157558	-0.147772	-0.167219	-0.167017	-0.152404	-0.162085	-0.173547	-0.262015	-0.159524	-0.183505	-0.164956	-0.158393	-0.173794	-0.176432	-0.164107	-0.29761	-0.158217	-0.18792	-0.154473	-0.145342	-0.167895	-0.172887	-0.189908	-0.187714	-0.151858	-0.160882	-0.199355	-0.183217	-0.178608	-0.156926	-0.199625	-0.155809	-0.156865	-0.155806	-0.15985	-0.161049	-0.259232	-0.167767	-0.21004	-0.177251	-0.162037	-0.190694	-0.204706	-0.164737	-0.162957	-0.160537
-0.170439	-0.151744	-0.169219	-0.159704	-0.15627	-0.145196	-0.171085	-0.16895	-0.153048	-0.162729	-0.173547	-0.25364	-0.158235	-0.180928	-0.162379	-0.157105	-0.175727	-0.17772	-0.162818	-0.291812	-0.16015	-0.186631	-0.155762	-0.147275	-0.167251	-0.17482	-0.189908	-0.186425	-0.153791	-0.163459	-0.195489	-0.183217	-0.178608	-0.156281	-0.200269	-0.153876	-0.158797	-0.155806	-0.161782	-0.160405	-0.267607	-0.166479	-0.207463	-0.177895	-0.162682	-0.188762	-0.206639	-0.165381	-0.16038	-0.161826
-0.171728	-0.152388	-0.172441	-0.155839	-0.155625	-0.145196	-0.17495	-0.174748	-0.154337	-0.162729	-0.173547	-0.246553	-0.156302	-0.179639	-0.161091	-0.155172	-0.173794	-0.177076	-0.163463	-0.286014	-0.158861	-0.185343	-0.156406	-0.149852	-0.167895	-0.175464	-0.189908	-0.188358	-0.155079	-0.167325	-0.192268	-0.183861	-0.177964	-0.156281	-0.204134	-0.155164	-0.163307	-0.155162	-0.163071	-0.159117	-0.275338	-0.163258	-0.206819	-0.17854	-0.162037	-0.186185	-0.206639	-0.16667	-0.157803	-0.161182
-0.170439	-0.154321	-0.173085	-0.153906	-0.154981	-0.143263	-0.177527	-0.18119	-0.154981	-0.16144	-0.173547	-0.238822	-0.155658	-0.177706	-0.157225	-0.154528	-0.175083	-0.175143	-0.165395	-0.278927	-0.157573	-0.182766	-0.15705	-0.151784	-0.164674	-0.176108	-0.189908	-0.189002	-0.158301	-0.168613	-0.189047	-0.184505	-0.177964	-0.154993	-0.205423	-0.155809	-0.167817	-0.154518	-0.164359	-0.157828	-0.282425	-0.161325	-0.204886	-0.177895	-0.164614	-0.182319	-0.207283	-0.166026	-0.157159	-0.163759
-0.170439	-0.154321	-0.174373	-0.15455	-0.15627	-0.144551	-0.181393	-0.188921	-0.154981	-0.158219	-0.172259	-0.234313	-0.153081	-0.177706	-0.157225	-0.155816	-0.172506	-0.174499	-0.165395	-0.269908	-0.156929	-0.181477	-0.158983	-0.153717	-0.166607	-0.176752	-0.189264	-0.189646	-0.159589	-0.172479	-0.18647	-0.187727	-0.17732	-0.156926	-0.204779	-0.156453	-0.172327	-0.154518	-0.165648	-0.155895	-0.287579	-0.159392	-0.203598	-0.179184	-0.166547	-0.179098	-0.206639	-0.167314	-0.15587	-0.164403
-0.167862	-0.156898	-0.175018	-0.152617	-0.158847	-0.145196	-0.185258	-0.19794	-0.156269	-0.158219	-0.173547	-0.229159	-0.153725	-0.176418	-0.154648	-0.155816	-0.171861	-0.171922	-0.16604	-0.262177	-0.156929	-0.180189	-0.160916	-0.15565	-0.16403	-0.178685	-0.187975	-0.190291	-0.159589	-0.171834	-0.18196	-0.188371	-0.175387	-0.15757	-0.207356	-0.157097	-0.17748	-0.153874	-0.166936	-0.15203	-0.2908	-0.158104	-0.201665	-0.181117	-0.167835	-0.175233	-0.204706	-0.166026	-0.157159	-0.164403
-0.166574	-0.158187	-0.175018	-0.151973	-0.162068	-0.147128	-0.188479	-0.208248	-0.155625	-0.154998	-0.172903	-0.224005	-0.153081	-0.178351	-0.154004	-0.154528	-0.172506	-0.170634	-0.166684	-0.253157	-0.15564	-0.180833	-0.16156	-0.156938	-0.162741	-0.177397	-0.186687	-0.191579	-0.160877	-0.17119	-0.179383	-0.190304	-0.175387	-0.158858	-0.205423	-0.157741	-0.182634	-0.155162	-0.167581	-0.150742	-0.293377	-0.159392	-0.200376	-0.180472	-0.171701	-0.173944	-0.201485	-0.16667	-0.158447	-0.165691
-0.163997	-0.158831	-0.175018	-0.153906	-0.164	-0.149061	-0.188479	-0.222422	-0.154981	-0.154354	-0.172903	-0.220139	-0.153081	-0.177706	-0.155937	-0.158393	-0.169929	-0.167412	-0.166684	-0.24285	-0.156284	-0.181477	-0.162204	-0.158227	-0.161453	-0.175464	-0.186687	-0.192223	-0.160233	-0.169902	-0.176162	-0.190948	-0.172166	-0.160147	-0.205423	-0.159674	-0.185856	-0.155162	-0.166292	-0.148809	-0.292089	-0.159392	-0.199088	-0.181761	-0.172989	-0.171367	-0.199552	-0.166026	-0.16038	-0.168268
-0.162064	-0.158831	-0.173729	-0.15455	-0.167222	-0.152926	-0.187835	-0.237239	-0.15176	-0.154354	-0.17097	-0.216274	-0.15437	-0.178995	-0.155293	-0.159682	-0.169284	-0.164191	-0.169261	-0.235119	-0.156929	-0.182122	-0.16156	-0.158871	-0.160164	-0.17482	-0.186687	-0.191579	-0.159589	-0.16668	-0.175518	-0.194169	-0.171522	-0.160147	-0.204134	-0.160963	-0.189077	-0.155162	-0.166292	-0.146232	-0.291444	-0.158748	-0.196511	-0.180472	-0.174922	-0.169434	-0.19762	-0.164093	-0.162313	-0.167624
-0.159487	-0.161408	-0.173729	-0.156483	-0.167866	-0.154859	-0.185902	-0.252701	-0.151115	-0.154998	-0.17097	-0.212408	-0.155014	-0.180928	-0.156581	-0.163547	-0.169284	-0.164191	-0.170549	-0.226099	-0.158217	-0.184699	-0.162204	-0.158871	-0.158876	-0.171599	-0.184754	-0.189646	-0.158301	-0.163459	-0.172941	-0.194813	-0.168945	-0.160791	-0.202202	-0.162895	-0.189721	-0.155806	-0.165004	-0.144299	-0.288223	-0.158104	-0.195867	-0.180472	-0.175566	-0.170079	-0.195043	-0.16216	-0.163601	-0.167624
-0.157554	-0.162052	-0.173729	-0.159704	-0.16851	-0.158725	-0.181393	-0.264942	-0.149827	-0.156286	-0.17097	-0.207899	-0.156302	-0.180928	-0.15787	-0.16548	-0.167996	-0.163547	-0.172482	-0.219013	-0.161438	-0.18792	-0.160271	-0.158871	-0.160164	-0.17031	-0.182177	-0.190291	-0.156368	-0.160238	-0.173585	-0.194813	-0.167012	-0.161435	-0.199625	-0.164828	-0.191654	-0.155806	-0.164359	-0.143011	-0.284358	-0.160036	-0.195222	-0.17854	-0.177499	-0.16879	-0.195687	-0.16216	-0.16489	-0.169557
-0.158198	-0.161408	-0.173085	-0.162925	-0.166577	-0.159369	-0.176239	-0.277827	-0.147894	-0.158863	-0.169682	-0.204677	-0.156947	-0.18286	-0.158514	-0.168057	-0.165419	-0.164191	-0.17377	-0.211926	-0.163371	-0.191141	-0.160916	-0.157583	-0.160809	-0.168377	-0.180888	-0.187714	-0.156368	-0.157661	-0.174229	-0.196746	-0.163791	-0.162724	-0.197048	-0.166117	-0.191654	-0.157739	-0.162427	-0.143655	-0.277915	-0.161325	-0.194578	-0.175963	-0.176855	-0.172011	-0.196331	-0.161516	-0.166178	-0.168268
-0.157554	-0.159475	-0.173085	-0.164858	-0.165289	-0.160657	-0.173017	-0.289423	-0.148539	-0.160152	-0.170326	-0.200168	-0.159524	-0.184149	-0.161091	-0.16999	-0.164775	-0.164191	-0.175059	-0.206772	-0.167881	-0.195651	-0.160916	-0.156938	-0.162097	-0.1658	-0.1796	-0.187714	-0.155079	-0.157017	-0.174873	-0.19739	-0.163791	-0.164657	-0.195115	-0.168049	-0.188433	-0.157739	-0.161782	-0.143655	-0.272761	-0.161325	-0.192001	-0.173386	-0.175566	-0.172656	-0.198264	-0.158939	-0.167467	-0.168912
-0.15691	-0.159475	-0.173729	-0.168723	-0.160135	-0.161946	-0.169152	-0.295865	-0.148539	-0.162085	-0.167749	-0.196946	-0.155014	-0.183505	-0.161735	-0.173855	-0.162842	-0.168057	-0.176347	-0.201618	-0.169169	-0.198228	-0.160916	-0.15565	-0.16403	-0.163868	-0.178311	-0.185781	-0.157656	-0.155728	-0.174229	-0.19739	-0.161858	-0.164657	-0.191249	-0.168694	-0.185856	-0.157095	-0.15985	-0.148165	-0.266319	-0.161969	-0.190713	-0.16952	-0.172345	-0.173944	-0.200841	-0.159583	-0.168755	-0.167624
-0.156266	-0.157542	-0.175662	-0.169368	-0.156914	-0.160657	-0.164642	-0.303596	-0.15176	-0.163373	-0.167105	-0.193081	-0.155014	-0.183505	-0.161735	-0.176432	-0.161554	-0.169345	-0.17828	-0.199041	-0.171746	-0.200805	-0.162204	-0.155006	-0.166607	-0.161291	-0.177023	-0.183204	-0.158301	-0.156373	-0.174229	-0.195458	-0.161858	-0.167233	-0.188672	-0.168049	-0.183279	-0.158383	-0.160494	-0.150097	-0.261165	-0.161969	-0.190713	-0.166943	-0.16848	-0.177165	-0.202774	-0.158295	-0.167467	-0.167624
-0.15691	-0.156898	-0.175018	-0.171945	-0.153048	-0.161946	-0.165931	-0.306173	-0.153048	-0.163373	-0.166461	-0.190504	-0.153081	-0.182216	-0.159158	-0.179009	-0.160909	-0.171278	-0.178924	-0.195176	-0.17239	-0.204026	-0.162848	-0.156938	-0.166607	-0.159358	-0.17509	-0.181271	-0.160877	-0.159594	-0.176162	-0.194169	-0.161858	-0.16981	-0.187384	-0.168694	-0.180057	-0.157739	-0.161782	-0.155251	-0.253434	-0.161325	-0.18878	-0.166299	-0.165903	-0.179098	-0.204706	-0.156362	-0.167467	-0.167624
-0.158843	-0.156898	-0.176306	-0.173877	-0.147894	-0.161946	-0.165287	-0.305529	-0.156269	-0.163373	-0.165172	-0.185994	-0.149216	-0.181572	-0.159802	-0.180942	-0.161554	-0.172566	-0.179569	-0.194531	-0.174323	-0.205314	-0.164781	-0.157583	-0.165963	-0.158069	-0.174446	-0.177406	-0.16281	-0.161526	-0.174873	-0.195458	-0.161858	-0.170455	-0.183519	-0.166761	-0.175548	-0.159028	-0.165004	-0.157184	-0.24828	-0.161969	-0.186847	-0.16501	-0.162682	-0.179098	-0.20535	-0.155074	-0.165534	-0.166335
-0.157554	-0.154321	-0.17695	-0.174522	-0.144029	-0.161946	-0.164642	-0.302952	-0.159491	-0.162085	-0.165816	-0.182773	-0.147927	-0.180928	-0.158514	-0.182875	-0.159621	-0.173211	-0.17828	-0.190666	-0.173679	-0.205314	-0.166714	-0.158871	-0.165963	-0.157425	-0.172513	-0.174829	-0.164743	-0.162815	-0.17745	-0.193525	-0.162502	-0.172387	-0.181586	-0.166761	-0.173615	-0.159672	-0.166936	-0.161694	-0.242482	-0.161325	-0.18427	-0.164366	-0.161393	-0.179742	-0.205995	-0.155074	-0.162957	-0.165047
-0.157554	-0.154965	-0.177595	-0.175166	-0.14274	-0.160657	-0.165287	-0.297798	-0.162068	-0.158863	-0.165816	-0.178908	-0.145995	-0.178351	-0.15787	-0.184807	-0.160909	-0.173211	-0.179569	-0.19131	-0.173679	-0.207247	-0.168002	-0.161448	-0.16403	-0.158069	-0.172513	-0.171608	-0.167964	-0.166036	-0.178095	-0.192236	-0.162502	-0.17432	-0.180297	-0.16354	-0.170394	-0.159672	-0.167581	-0.164915	-0.236684	-0.160681	-0.181693	-0.166299	-0.160105	-0.181031	-0.20535	-0.153141	-0.161669	-0.165047
-0.157554	-0.154321	-0.176306	-0.173877	-0.142096	-0.161946	-0.167219	-0.290067	-0.163356	-0.157575	-0.167105	-0.176331	-0.144062	-0.175774	-0.155937	-0.184807	-0.159621	-0.173211	-0.17828	-0.188733	-0.173679	-0.205959	-0.169291	-0.165314	-0.158232	-0.158714	-0.172513	-0.169675	-0.167964	-0.165392	-0.178739	-0.190948	-0.164435	-0.17432	-0.179009	-0.162251	-0.16975	-0.158383	-0.169513	-0.166203	-0.230886	-0.160036	-0.179761	-0.166943	-0.157528	-0.181675	-0.204706	-0.153141	-0.161024	-0.165047
-0.158198	-0.154965	-0.17695	-0.173233	-0.142096	-0.161302	-0.169152	-0.280403	-0.162712	-0.155642	-0.169682	-0.176975	-0.143418	-0.174485	-0.155293	-0.183519	-0.160265	-0.172566	-0.177636	-0.187445	-0.174323	-0.204026	-0.168002	-0.170468	-0.157587	-0.159358	-0.171869	-0.167098	-0.168608	-0.16668	-0.179383	-0.188371	-0.165079	-0.173032	-0.178365	-0.159674	-0.167173	-0.157095	-0.170158	-0.16878	-0.225087	-0.158748	-0.179761	-0.166943	-0.156883	-0.179098	-0.202774	-0.153141	-0.16038	-0.164403
-0.157554	-0.156898	-0.175662	-0.171945	-0.144673	-0.161302	-0.17044	-0.269451	-0.160779	-0.152421	-0.17097	-0.174398	-0.140841	-0.175129	-0.154648	-0.183519	-0.161554	-0.171278	-0.17828	-0.186156	-0.17239	-0.202093	-0.169935	-0.178843	-0.154366	-0.161935	-0.173802	-0.166454	-0.167964	-0.166036	-0.179383	-0.187727	-0.165079	-0.172387	-0.176432	-0.160318	-0.166528	-0.157095	-0.170158	-0.169425	-0.219289	-0.158748	-0.177184	-0.168876	-0.156883	-0.178454	-0.200841	-0.151852	-0.16038	-0.164403
-0.156266	-0.156898	-0.173729	-0.168723	-0.146606	-0.16259	-0.172373	-0.259788	-0.158202	-0.151132	-0.172259	-0.175686	-0.142129	-0.173841	-0.154648	-0.182875	-0.162842	-0.171922	-0.17828	-0.183579	-0.173679	-0.200805	-0.170579	-0.187862	-0.151789	-0.161935	-0.171869	-0.167098	-0.164743	-0.164748	-0.178739	-0.184505	-0.163791	-0.170455	-0.173855	-0.159674	-0.16524	-0.155806	-0.168869	-0.166203	-0.21478	-0.157459	-0.176539	-0.16952	-0.154951	-0.178454	-0.195043	-0.151852	-0.16038	-0.163759
-0.15691	-0.159475	-0.173085	-0.168723	-0.148539	-0.163234	-0.171729	-0.248191	-0.158202	-0.153709	-0.176124	-0.175686	-0.142773	-0.175129	-0.155937	-0.18223	-0.164775	-0.170634	-0.177636	-0.182291	-0.174323	-0.198228	-0.173156	-0.200747	-0.149856	-0.1658	-0.172513	-0.167742	-0.164743	-0.163459	-0.180027	-0.181284	-0.162502	-0.168522	-0.176432	-0.157741	-0.166528	-0.155162	-0.166936	-0.165559	-0.21027	-0.157459	-0.175895	-0.16952	-0.153018	-0.179098	-0.191821	-0.151852	-0.161669	-0.163114
-0.158198	-0.158831	-0.171796	-0.164858	-0.153048	-0.165167	-0.172373	-0.239172	-0.156914	-0.154354	-0.177413	-0.176331	-0.144062	-0.177706	-0.156581	-0.182875	-0.164775	-0.171922	-0.176992	-0.176493	-0.173679	-0.195651	-0.173156	-0.213632	-0.149856	-0.167733	-0.171869	-0.169031	-0.16281	-0.161526	-0.179383	-0.179996	-0.161858	-0.169166	-0.172566	-0.158386	-0.163951	-0.153874	-0.163715	-0.163626	-0.205116	-0.157459	-0.177184	-0.166943	-0.153018	-0.178454	-0.187956	-0.151208	-0.16489	-0.161182
-0.16142	-0.157542	-0.171152	-0.162281	-0.154337	-0.165167	-0.169796	-0.228864	-0.156269	-0.157575	-0.180634	-0.176975	-0.144706	-0.179639	-0.15787	-0.183519	-0.166707	-0.173855	-0.175059	-0.175848	-0.173035	-0.196295	-0.175089	-0.227161	-0.149212	-0.169022	-0.171869	-0.170963	-0.16281	-0.158949	-0.178739	-0.177419	-0.161858	-0.167878	-0.172566	-0.159674	-0.164596	-0.153874	-0.159205	-0.162338	-0.201895	-0.158748	-0.177184	-0.164366	-0.147864	-0.179742	-0.182802	-0.150564	-0.166823	-0.161182
-0.162708	-0.158831	-0.172441	-0.160348	-0.155625	-0.166456	-0.168508	-0.221777	-0.156269	-0.16144	-0.182567	-0.177619	-0.149216	-0.182216	-0.159802	-0.184163	-0.167352	-0.173855	-0.17377	-0.172627	-0.17239	-0.195651	-0.177666	-0.243911	-0.151145	-0.172243	-0.171869	-0.174185	-0.162166	-0.156373	-0.179383	-0.174198	-0.161214	-0.167233	-0.171278	-0.159674	-0.163307	-0.155806	-0.15534	-0.161694	-0.201895	-0.160036	-0.176539	-0.163078	-0.145287	-0.181031	-0.179581	-0.151208	-0.171332	-0.160537
-0.168506	-0.158187	-0.173085	-0.158415	-0.154981	-0.168388	-0.166575	-0.214691	-0.158846	-0.164662	-0.187076	-0.177619	-0.152437	-0.183505	-0.161735	-0.184807	-0.167352	-0.174499	-0.173126	-0.171339	-0.170458	-0.196939	-0.17831	-0.258729	-0.152433	-0.17482	-0.171225	-0.175473	-0.161522	-0.15444	-0.178095	-0.173553	-0.161858	-0.167233	-0.171278	-0.161607	-0.165884	-0.155162	-0.151474	-0.162338	-0.198674	-0.160036	-0.177184	-0.159857	-0.14271	-0.182319	-0.178292	-0.151208	-0.176486	-0.15796
-0.17366	-0.158187	-0.172441	-0.158415	-0.154981	-0.169677	-0.165931	-0.212114	-0.160135	-0.169171	-0.190298	-0.176975	-0.155014	-0.188014	-0.161735	-0.185452	-0.167996	-0.177076	-0.169905	-0.168762	-0.170458	-0.195651	-0.17831	-0.270969	-0.15501	-0.17482	-0.170581	-0.177406	-0.16281	-0.153151	-0.176806	-0.171621	-0.163147	-0.167233	-0.171278	-0.164184	-0.167173	-0.155806	-0.15083	-0.162982	-0.200606	-0.161325	-0.177828	-0.157924	-0.143354	-0.182963	-0.17636	-0.151208	-0.179707	-0.160537
-0.17817	-0.156898	-0.173729	-0.159704	-0.152404	-0.170321	-0.165931	-0.208248	-0.161423	-0.173037	-0.194807	-0.175686	-0.159524	-0.189947	-0.163024	-0.184807	-0.16864	-0.176432	-0.167972	-0.167473	-0.167881	-0.198872	-0.17831	-0.28321	-0.156943	-0.178041	-0.171869	-0.178694	-0.164099	-0.152507	-0.176806	-0.170976	-0.164435	-0.165945	-0.173211	-0.166117	-0.165884	-0.159028	-0.146965	-0.164271	-0.199962	-0.163258	-0.178472	-0.156635	-0.141422	-0.182963	-0.173783	-0.151852	-0.184217	-0.159893
-0.185257	-0.156898	-0.173085	-0.160348	-0.151116	-0.169032	-0.165287	-0.207604	-0.164645	-0.176902	-0.20125	-0.176331	-0.164033	-0.19188	-0.163024	-0.185452	-0.167996	-0.177076	-0.163463	-0.166829	-0.165948	-0.200805	-0.177022	-0.292229	-0.158232	-0.179329	-0.171225	-0.179983	-0.164743	-0.153151	-0.176806	-0.172909	-0.168945	-0.165945	-0.174499	-0.168049	-0.16524	-0.161605	-0.150186	-0.167492	-0.199962	-0.16519	-0.177828	-0.155991	-0.1382	-0.182963	-0.172494	-0.153785	-0.186794	-0.161182
-0.191055	-0.154965	-0.171152	-0.162281	-0.149183	-0.169677	-0.167864	-0.204383	-0.164645	-0.178191	-0.209625	-0.176331	-0.169832	-0.192524	-0.163668	-0.184163	-0.166063	-0.177076	-0.16153	-0.166185	-0.164015	-0.203382	-0.175089	-0.296095	-0.15952	-0.179329	-0.171869	-0.180627	-0.166031	-0.156373	-0.176162	-0.174198	-0.172166	-0.166589	-0.175143	-0.169982	-0.166528	-0.162893	-0.149542	-0.170069	-0.199962	-0.167123	-0.177828	-0.158568	-0.138845	-0.183608	-0.173138	-0.153785	-0.188727	-0.16247
-0.196853	-0.15561	-0.169864	-0.163569	-0.149183	-0.170321	-0.169152	-0.204383	-0.167222	-0.179479	-0.221221	-0.178263	-0.173053	-0.19188	-0.163668	-0.183519	-0.164775	-0.176432	-0.160241	-0.166185	-0.162727	-0.206603	-0.173156	-0.298027	-0.162097	-0.179329	-0.173158	-0.181916	-0.165387	-0.160238	-0.176806	-0.174842	-0.177964	-0.166589	-0.175788	-0.172559	-0.168461	-0.164182	-0.152763	-0.172646	-0.199962	-0.167767	-0.179761	-0.160501	-0.139489	-0.182319	-0.173138	-0.153785	-0.189371	-0.163114
-0.20394	-0.1511	-0.165998	-0.166791	-0.147894	-0.170321	-0.17044	-0.204383	-0.167222	-0.178835	-0.234106	-0.178263	-0.179495	-0.191235	-0.164312	-0.18223	-0.163486	-0.177076	-0.159597	-0.166829	-0.161438	-0.207247	-0.171868	-0.296095	-0.162741	-0.178685	-0.172513	-0.180627	-0.165387	-0.164748	-0.175518	-0.177419	-0.182474	-0.165301	-0.176432	-0.176424	-0.16975	-0.164182	-0.154696	-0.176511	-0.198674	-0.1697	-0.179761	-0.163722	-0.141422	-0.182319	-0.175071	-0.155718	-0.189371	-0.165047
-0.207805	-0.149811	-0.16471	-0.169368	-0.14725	-0.168388	-0.171085	-0.203094	-0.166577	-0.178191	-0.248924	-0.178908	-0.184005	-0.190591	-0.165601	-0.180942	-0.161554	-0.177076	-0.160886	-0.167473	-0.16015	-0.207247	-0.168002	-0.293518	-0.162097	-0.178685	-0.17509	-0.180627	-0.163454	-0.17119	-0.17745	-0.179352	-0.187628	-0.167233	-0.177076	-0.18029	-0.171682	-0.164182	-0.157917	-0.176511	-0.197385	-0.168412	-0.179116	-0.168232	-0.14271	-0.182319	-0.175715	-0.156362	-0.189371	-0.165691
-0.212959	-0.147235	-0.162777	-0.1713	-0.148539	-0.169032	-0.174306	-0.203094	-0.164	-0.175614	-0.266318	-0.18084	-0.189159	-0.189947	-0.164956	-0.179653	-0.159621	-0.17772	-0.164751	-0.168118	-0.158861	-0.205314	-0.16607	-0.28772	-0.160809	-0.181262	-0.173802	-0.181271	-0.161522	-0.1757	-0.176806	-0.179996	-0.19407	-0.167878	-0.176432	-0.182867	-0.172971	-0.162249	-0.160494	-0.178444	-0.196097	-0.168412	-0.180405	-0.172097	-0.145287	-0.179742	-0.17636	-0.158295	-0.188083	-0.167624
-0.22069	-0.144658	-0.159556	-0.172589	-0.149183	-0.170321	-0.175594	-0.199873	-0.161423	-0.174969	-0.285645	-0.181485	-0.19238	-0.186726	-0.167533	-0.180298	-0.158332	-0.177076	-0.167972	-0.168762	-0.156929	-0.203382	-0.164781	-0.282566	-0.15952	-0.184483	-0.171869	-0.179983	-0.159589	-0.184075	-0.17745	-0.18064	-0.196647	-0.16981	-0.176432	-0.183511	-0.174904	-0.162249	-0.163071	-0.1778	-0.194808	-0.166479	-0.180405	-0.17403	-0.14722	-0.180386	-0.175715	-0.158295	-0.18615	-0.168912
-0.225844	-0.144013	-0.158267	-0.173233	-0.15176	-0.169677	-0.176239	-0.199873	-0.160135	-0.172392	-0.303684	-0.18084	-0.196245	-0.188658	-0.167533	-0.178365	-0.1564	-0.17772	-0.173126	-0.168762	-0.157573	-0.200805	-0.162848	-0.27419	-0.156943	-0.193503	-0.171869	-0.181916	-0.158301	-0.191806	-0.179383	-0.182573	-0.199868	-0.175609	-0.179009	-0.185444	-0.176192	-0.161605	-0.165004	-0.1778	-0.195452	-0.164546	-0.181693	-0.179184	-0.151085	-0.179742	-0.17636	-0.158939	-0.182929	-0.16698
-0.233575	-0.142081	-0.158267	-0.175166	-0.152404	-0.169032	-0.176883	-0.197296	-0.156914	-0.167883	-0.319146	-0.183417	-0.199467	-0.186726	-0.168822	-0.177076	-0.157044	-0.179009	-0.179569	-0.173271	-0.15564	-0.199516	-0.164781	-0.265171	-0.156299	-0.201234	-0.170581	-0.18256	-0.157012	-0.200825	-0.181316	-0.183861	-0.202445	-0.17883	-0.179653	-0.184155	-0.174904	-0.160316	-0.164359	-0.174578	-0.195452	-0.163902	-0.182982	-0.180472	-0.152374	-0.179098	-0.175071	-0.157651	-0.179063	-0.167624
-0.244527	-0.140792	-0.158267	-0.173877	-0.153693	-0.169677	-0.176239	-0.196652	-0.156269	-0.167883	-0.335252	-0.182773	-0.200755	-0.185437	-0.168178	-0.180298	-0.157044	-0.180297	-0.187944	-0.173916	-0.154352	-0.195006	-0.165425	-0.25744	-0.155655	-0.213474	-0.168648	-0.183848	-0.155724	-0.209845	-0.184537	-0.183217	-0.20309	-0.182051	-0.179653	-0.181578	-0.174904	-0.162249	-0.165004	-0.174578	-0.196097	-0.162613	-0.182982	-0.181761	-0.155595	-0.179742	-0.175715	-0.158939	-0.178419	-0.167624
-0.255479	-0.140792	-0.158911	-0.174522	-0.154981	-0.169032	-0.175594	-0.194719	-0.154981	-0.164017	-0.346204	-0.181485	-0.199467	-0.185437	-0.169466	-0.180942	-0.157688	-0.180941	-0.197607	-0.175204	-0.153707	-0.191785	-0.16607	-0.250354	-0.15501	-0.228292	-0.166071	-0.181916	-0.157656	-0.223374	-0.185826	-0.181928	-0.205022	-0.185917	-0.181586	-0.180934	-0.173615	-0.162249	-0.163071	-0.172646	-0.198029	-0.161969	-0.182982	-0.183049	-0.157528	-0.180386	-0.173783	-0.159583	-0.175198	-0.168268
-0.268364	-0.142081	-0.1602	-0.173877	-0.15627	-0.169677	-0.175594	-0.193431	-0.153048	-0.16144	-0.353291	-0.179552	-0.198822	-0.185437	-0.170755	-0.181586	-0.158332	-0.182874	-0.207915	-0.177781	-0.153063	-0.190497	-0.168647	-0.243911	-0.154366	-0.245686	-0.164782	-0.183848	-0.157656	-0.23497	-0.188403	-0.181928	-0.204378	-0.190426	-0.184807	-0.177069	-0.172971	-0.163537	-0.161782	-0.172002	-0.198674	-0.161325	-0.182338	-0.183049	-0.157528	-0.179098	-0.175071	-0.161516	-0.173265	-0.168268
-0.283181	-0.142081	-0.161488	-0.173233	-0.157558	-0.170321	-0.175594	-0.196008	-0.154337	-0.158219	-0.355223	-0.176975	-0.197534	-0.183505	-0.172043	-0.183519	-0.160265	-0.18223	-0.222089	-0.177781	-0.151775	-0.186631	-0.169291	-0.237469	-0.156943	-0.263081	-0.164782	-0.183204	-0.159589	-0.251076	-0.189691	-0.181284	-0.202445	-0.190426	-0.187384	-0.173203	-0.171038	-0.164826	-0.15985	-0.171357	-0.198674	-0.159392	-0.181693	-0.181117	-0.158816	-0.178454	-0.173783	-0.162804	-0.171976	-0.169557
-0.299932	-0.144013	-0.163421	-0.173233	-0.158202	-0.169032	-0.175594	-0.198585	-0.154981	-0.159508	-0.353935	-0.174398	-0.195601	-0.18286	-0.172043	-0.184163	-0.160909	-0.183518	-0.236262	-0.177781	-0.153063	-0.186631	-0.171868	-0.231671	-0.156943	-0.279187	-0.161561	-0.183848	-0.163454	-0.265894	-0.189691	-0.183217	-0.201157	-0.189782	-0.189961	-0.171915	-0.168461	-0.164826	-0.157917	-0.17329	-0.197385	-0.160681	-0.180405	-0.179828	-0.156883	-0.17781	-0.17185	-0.164093	-0.170688	-0.171489
-0.315394	-0.14659	-0.166642	-0.171945	-0.160135	-0.167744	-0.178171	-0.203094	-0.156914	-0.159508	-0.348137	-0.173754	-0.19238	-0.181572	-0.172043	-0.18674	-0.162198	-0.181586	-0.251079	-0.176493	-0.152419	-0.185343	-0.174445	-0.227161	-0.158876	-0.294649	-0.162205	-0.18256	-0.165387	-0.282	-0.188403	-0.184505	-0.199868	-0.187205	-0.192538	-0.169338	-0.167173	-0.166759	-0.157917	-0.175223	-0.198029	-0.160036	-0.179761	-0.177895	-0.156883	-0.176521	-0.172494	-0.166026	-0.167467	-0.173422
-0.3315	-0.149167	-0.167287	-0.170656	-0.161423	-0.168388	-0.181393	-0.207604	-0.158202	-0.160152	-0.337185	-0.171821	-0.18787	-0.178995	-0.175264	-0.186096	-0.163486	-0.182874	-0.265897	-0.175204	-0.153707	-0.18792	-0.177022	-0.222651	-0.160809	-0.307534	-0.160917	-0.183204	-0.167964	-0.298106	-0.187114	-0.187082	-0.196003	-0.182051	-0.195115	-0.169338	-0.163307	-0.166759	-0.15534	-0.1778	-0.198029	-0.161969	-0.178472	-0.175318	-0.156883	-0.174588	-0.170561	-0.167958	-0.166823	-0.176643
-0.34374	-0.153033	-0.168575	-0.1713	-0.162712	-0.1671	-0.189768	-0.215979	-0.158846	-0.162729	-0.325588	-0.1686	-0.184649	-0.178351	-0.17462	-0.186096	-0.165419	-0.178364	-0.280715	-0.171983	-0.154996	-0.189208	-0.177022	-0.218786	-0.161453	-0.316553	-0.160917	-0.18256	-0.17183	-0.314212	-0.182604	-0.190304	-0.194714	-0.178186	-0.195759	-0.168694	-0.161374	-0.166759	-0.156628	-0.180377	-0.195452	-0.16519	-0.177184	-0.174674	-0.156239	-0.170723	-0.169917	-0.169891	-0.16489	-0.17922
-0.351471	-0.15561	-0.169219	-0.171945	-0.163356	-0.1671	-0.198787	-0.221777	-0.162068	-0.16595	-0.311415	-0.166667	-0.182072	-0.177706	-0.177197	-0.18674	-0.164775	-0.177076	-0.292955	-0.168762	-0.156284	-0.191785	-0.17831	-0.215564	-0.163386	-0.322995	-0.163494	-0.183204	-0.173762	-0.328385	-0.178095	-0.192236	-0.191493	-0.172387	-0.195115	-0.169338	-0.161374	-0.166759	-0.15534	-0.182954	-0.192231	-0.164546	-0.175895	-0.17403	-0.157528	-0.170723	-0.169273	-0.17118	-0.162313	-0.18373
-0.354692	-0.158831	-0.170508	-0.1713	-0.164645	-0.167744	-0.211672	-0.226931	-0.164645	-0.168527	-0.295309	-0.166667	-0.180784	-0.175774	-0.176553	-0.185452	-0.167352	-0.175788	-0.303263	-0.168762	-0.158861	-0.195651	-0.17831	-0.213632	-0.16403	-0.325572	-0.164138	-0.183848	-0.176339	-0.340626	-0.175518	-0.194169	-0.189561	-0.168522	-0.195115	-0.170626	-0.160086	-0.164826	-0.157273	-0.184242	-0.188366	-0.165835	-0.175251	-0.173386	-0.157528	-0.170079	-0.169273	-0.171824	-0.162313	-0.185663
-0.352115	-0.162052	-0.169864	-0.172589	-0.164	-0.167744	-0.225201	-0.232085	-0.164645	-0.173037	-0.283068	-0.165379	-0.179495	-0.173841	-0.178485	-0.184807	-0.16864	-0.175788	-0.308417	-0.166829	-0.16015	-0.197583	-0.179599	-0.211699	-0.163386	-0.324928	-0.164782	-0.183848	-0.177628	-0.349645	-0.16972	-0.198679	-0.190205	-0.165301	-0.195115	-0.171915	-0.162019	-0.162893	-0.161782	-0.183598	-0.185144	-0.167123	-0.175251	-0.173386	-0.160105	-0.170079	-0.167984	-0.173757	-0.161669	-0.191461
-0.34825	-0.164629	-0.170508	-0.174522	-0.162712	-0.169032	-0.241307	-0.235307	-0.166577	-0.174325	-0.271472	-0.166023	-0.180139	-0.174485	-0.180418	-0.184807	-0.169284	-0.175143	-0.312282	-0.166185	-0.162727	-0.198872	-0.180243	-0.211699	-0.163386	-0.322351	-0.166071	-0.183848	-0.178272	-0.352866	-0.165854	-0.199967	-0.188272	-0.16208	-0.191894	-0.173847	-0.162019	-0.164182	-0.165004	-0.182954	-0.183856	-0.169056	-0.173962	-0.175318	-0.162682	-0.170723	-0.168629	-0.174401	-0.159092	-0.192749
-0.337298	-0.166562	-0.169864	-0.175166	-0.158847	-0.167744	-0.256125	-0.234018	-0.166577	-0.178191	-0.259876	-0.166023	-0.180139	-0.174485	-0.181707	-0.183519	-0.170573	-0.176432	-0.311638	-0.164896	-0.164659	-0.200805	-0.181531	-0.211699	-0.164674	-0.315264	-0.166071	-0.183848	-0.179561	-0.354155	-0.163277	-0.2019	-0.189561	-0.160791	-0.191894	-0.173847	-0.164596	-0.163537	-0.168225	-0.183598	-0.182567	-0.1697	-0.17203	-0.17854	-0.16397	-0.170723	-0.16734	-0.176978	-0.159092	-0.193394
-0.325057	-0.171071	-0.167931	-0.178387	-0.157558	-0.168388	-0.268365	-0.235951	-0.16851	-0.178835	-0.250212	-0.165379	-0.181428	-0.175129	-0.180418	-0.183519	-0.172506	-0.175788	-0.306484	-0.164896	-0.167881	-0.201449	-0.180887	-0.212343	-0.165318	-0.307534	-0.166071	-0.184493	-0.182137	-0.350289	-0.161989	-0.202544	-0.188272	-0.161435	-0.188672	-0.174492	-0.167173	-0.162249	-0.174023	-0.182954	-0.181279	-0.168412	-0.17203	-0.183049	-0.16848	-0.172011	-0.168629	-0.178911	-0.158447	-0.194682
-0.312817	-0.170427	-0.171152	-0.18032	-0.153693	-0.165811	-0.279962	-0.23273	-0.169154	-0.180768	-0.24377	-0.166023	-0.182716	-0.175774	-0.182351	-0.182875	-0.176371	-0.177076	-0.301975	-0.165541	-0.169813	-0.201449	-0.181531	-0.214276	-0.164674	-0.29787	-0.166071	-0.18256	-0.184714	-0.341914	-0.160056	-0.202544	-0.189561	-0.162724	-0.188028	-0.173847	-0.168461	-0.16096	-0.177888	-0.179088	-0.178702	-0.167767	-0.172674	-0.187559	-0.172989	-0.172011	-0.168629	-0.182776	-0.157803	-0.194682
-0.296066	-0.173004	-0.172441	-0.182897	-0.150471	-0.165811	-0.287693	-0.230797	-0.169154	-0.182056	-0.237327	-0.167311	-0.182716	-0.176418	-0.181062	-0.182875	-0.178304	-0.179653	-0.291667	-0.168118	-0.170458	-0.197583	-0.182176	-0.215564	-0.167251	-0.288206	-0.164138	-0.181271	-0.190513	-0.329674	-0.160056	-0.198679	-0.190849	-0.164657	-0.186096	-0.173203	-0.170394	-0.162249	-0.181754	-0.176511	-0.17999	-0.167123	-0.172674	-0.195934	-0.178143	-0.173944	-0.168629	-0.18793	-0.158447	-0.195326
-0.281893	-0.174937	-0.17695	-0.184829	-0.14725	-0.165811	-0.290914	-0.227576	-0.169799	-0.180768	-0.232817	-0.166023	-0.182072	-0.176418	-0.185572	-0.180298	-0.180881	-0.180941	-0.282647	-0.168118	-0.173035	-0.197583	-0.18282	-0.217497	-0.171116	-0.280475	-0.163494	-0.183848	-0.196311	-0.3155	-0.1607	-0.19739	-0.192782	-0.166589	-0.183519	-0.171271	-0.172327	-0.163537	-0.186264	-0.175867	-0.180635	-0.16519	-0.171385	-0.204953	-0.181365	-0.175233	-0.16734	-0.195661	-0.159092	-0.193394
-0.270297	-0.173648	-0.182748	-0.185474	-0.144029	-0.163234	-0.292846	-0.222422	-0.169154	-0.182056	-0.227664	-0.167311	-0.180784	-0.177062	-0.182995	-0.180298	-0.180881	-0.180941	-0.274916	-0.171339	-0.171102	-0.194362	-0.182176	-0.220718	-0.173693	-0.271456	-0.162205	-0.183204	-0.20533	-0.300039	-0.159412	-0.196746	-0.193426	-0.168522	-0.184807	-0.169338	-0.172327	-0.164826	-0.186264	-0.17329	-0.179346	-0.16519	-0.173318	-0.215261	-0.18523	-0.175233	-0.167984	-0.201459	-0.159736	-0.194038
-0.256768	-0.175581	-0.191124	-0.186762	-0.143385	-0.160013	-0.287693	-0.2192	-0.16851	-0.1827	-0.224442	-0.167311	-0.178851	-0.178995	-0.182351	-0.177721	-0.182169	-0.181586	-0.264609	-0.173271	-0.171746	-0.195006	-0.180887	-0.224584	-0.176915	-0.263081	-0.160273	-0.183204	-0.216927	-0.287154	-0.158767	-0.196102	-0.194714	-0.172387	-0.182874	-0.168049	-0.172327	-0.16547	-0.186264	-0.172646	-0.178058	-0.16519	-0.17203	-0.228146	-0.188451	-0.178454	-0.166696	-0.20919	-0.162957	-0.192749
-0.247104	-0.175581	-0.200787	-0.186762	-0.14274	-0.158725	-0.283827	-0.215979	-0.167222	-0.182056	-0.221221	-0.1686	-0.176918	-0.178351	-0.182995	-0.176432	-0.180881	-0.181586	-0.255589	-0.175848	-0.169813	-0.19243	-0.180887	-0.226517	-0.18078	-0.257283	-0.158984	-0.184493	-0.2311	-0.272336	-0.159412	-0.198035	-0.19407	-0.174964	-0.183519	-0.166761	-0.172971	-0.166759	-0.185619	-0.172002	-0.178702	-0.165835	-0.171385	-0.243608	-0.18974	-0.179742	-0.166052	-0.218854	-0.163601	-0.190172
-0.23744	-0.173648	-0.214316	-0.185474	-0.144029	-0.157436	-0.276096	-0.214047	-0.166577	-0.1827	-0.219288	-0.1686	-0.174341	-0.178995	-0.181707	-0.176432	-0.180237	-0.180941	-0.245926	-0.175204	-0.167881	-0.193074	-0.17831	-0.231026	-0.182713	-0.248908	-0.159628	-0.184493	-0.246562	-0.259451	-0.157479	-0.19739	-0.19407	-0.17883	-0.181586	-0.166761	-0.172971	-0.168047	-0.184331	-0.170713	-0.178058	-0.167123	-0.170097	-0.258426	-0.191028	-0.180386	-0.165407	-0.229806	-0.164246	-0.187595
-0.231642	-0.173648	-0.229134	-0.183541	-0.145962	-0.154215	-0.267721	-0.213402	-0.164645	-0.183345	-0.217356	-0.169888	-0.173053	-0.178995	-0.180418	-0.177076	-0.178304	-0.180941	-0.238839	-0.175848	-0.164659	-0.19243	-0.176378	-0.232959	-0.184646	-0.244398	-0.15834	-0.185781	-0.265245	-0.248499	-0.156835	-0.199967	-0.192137	-0.183984	-0.179009	-0.166761	-0.173615	-0.168691	-0.183687	-0.172646	-0.178702	-0.165835	-0.168164	-0.273887	-0.191028	-0.182319	-0.166052	-0.240758	-0.16489	-0.185663
-0.225844	-0.171071	-0.245884	-0.179675	-0.148539	-0.154215	-0.258057	-0.21147	-0.162712	-0.184633	-0.218	-0.169888	-0.169187	-0.180928	-0.177841	-0.177076	-0.175083	-0.178364	-0.231752	-0.175848	-0.161438	-0.193074	-0.174445	-0.234247	-0.18529	-0.239244	-0.157696	-0.186425	-0.280062	-0.240768	-0.156835	-0.203833	-0.190849	-0.189782	-0.179009	-0.166761	-0.172971	-0.169336	-0.184331	-0.175223	-0.178058	-0.168412	-0.164943	-0.289349	-0.189095	-0.182963	-0.165407	-0.251066	-0.16489	-0.185019
-0.219401	-0.166562	-0.263279	-0.178387	-0.15176	-0.152282	-0.249682	-0.212758	-0.162068	-0.185277	-0.219288	-0.169888	-0.167899	-0.181572	-0.173976	-0.177721	-0.17315	-0.177076	-0.224666	-0.175848	-0.158217	-0.194362	-0.172512	-0.235536	-0.185934	-0.236023	-0.157696	-0.186425	-0.296813	-0.232393	-0.15619	-0.205121	-0.186984	-0.200734	-0.178365	-0.168694	-0.174259	-0.171268	-0.183042	-0.178444	-0.177414	-0.1697	-0.164943	-0.302878	-0.189095	-0.182963	-0.164119	-0.262662	-0.166823	-0.181797
-0.216825	-0.164629	-0.282606	-0.175166	-0.154981	-0.152282	-0.241307	-0.213402	-0.160135	-0.185922	-0.219933	-0.1686	-0.167255	-0.182216	-0.173331	-0.177076	-0.169929	-0.175788	-0.217579	-0.175848	-0.15564	-0.195651	-0.171868	-0.236824	-0.18529	-0.232802	-0.157051	-0.187069	-0.312274	-0.228528	-0.156835	-0.207054	-0.185051	-0.210398	-0.176432	-0.173203	-0.174259	-0.173201	-0.184331	-0.181665	-0.176769	-0.170988	-0.163654	-0.314475	-0.187163	-0.182319	-0.164763	-0.27297	-0.164246	-0.181153
-0.213603	-0.158831	-0.299356	-0.173877	-0.158202	-0.151638	-0.234865	-0.214691	-0.158846	-0.187854	-0.221221	-0.169888	-0.164033	-0.181572	-0.169466	-0.177721	-0.167352	-0.176432	-0.211781	-0.175204	-0.154996	-0.195651	-0.171224	-0.237469	-0.184646	-0.22958	-0.156407	-0.187069	-0.325159	-0.222729	-0.157479	-0.20641	-0.18183	-0.224571	-0.175788	-0.173203	-0.175548	-0.177066	-0.184975	-0.184242	-0.176769	-0.171633	-0.16301	-0.321561	-0.184586	-0.183608	-0.163475	-0.285855	-0.164246	-0.178576
-0.210382	-0.156254	-0.315462	-0.170012	-0.161423	-0.154215	-0.229067	-0.215979	-0.158202	-0.189787	-0.224442	-0.169244	-0.164033	-0.18286	-0.17011	-0.177721	-0.166707	-0.175788	-0.207271	-0.173916	-0.152419	-0.196939	-0.170579	-0.236824	-0.182069	-0.226359	-0.155119	-0.186425	-0.336111	-0.220797	-0.156835	-0.205765	-0.178608	-0.239389	-0.175788	-0.177069	-0.17748	-0.18222	-0.185619	-0.186175	-0.176769	-0.173565	-0.161078	-0.326715	-0.18523	-0.180386	-0.164119	-0.294874	-0.165534	-0.178576
-0.206517	-0.151744	-0.33028	-0.167435	-0.164	-0.156792	-0.223913	-0.217912	-0.158202	-0.191075	-0.226375	-0.169888	-0.162745	-0.180928	-0.168178	-0.178365	-0.165419	-0.174499	-0.202117	-0.173916	-0.153063	-0.196939	-0.170579	-0.235536	-0.179492	-0.223138	-0.154475	-0.185781	-0.34191	-0.215643	-0.158123	-0.205121	-0.17732	-0.255495	-0.175143	-0.178357	-0.176836	-0.188019	-0.186264	-0.19004	-0.175481	-0.175498	-0.162366	-0.329292	-0.184586	-0.180386	-0.164763	-0.301961	-0.164246	-0.178576
-0.201363	-0.150456	-0.341232	-0.165502	-0.165933	-0.161302	-0.219403	-0.218556	-0.159491	-0.191075	-0.229596	-0.169244	-0.162745	-0.180283	-0.166889	-0.177721	-0.165419	-0.175788	-0.200184	-0.171339	-0.152419	-0.196939	-0.170579	-0.234892	-0.176915	-0.221205	-0.153186	-0.181916	-0.343198	-0.216931	-0.157479	-0.2019	-0.176031	-0.269668	-0.174499	-0.180934	-0.179413	-0.197682	-0.184975	-0.189396	-0.175481	-0.174854	-0.164299	-0.326071	-0.183297	-0.179742	-0.165407	-0.309047	-0.16489	-0.177288
-0.197497	-0.150456	-0.348963	-0.162281	-0.165289	-0.164523	-0.214893	-0.220489	-0.158846	-0.191075	-0.230885	-0.166667	-0.164678	-0.178351	-0.166889	-0.177076	-0.166063	-0.177076	-0.195675	-0.170695	-0.154352	-0.196295	-0.173801	-0.231026	-0.17627	-0.21734	-0.152542	-0.180627	-0.34191	-0.21371	-0.156835	-0.19739	-0.176676	-0.282553	-0.174499	-0.182867	-0.180057	-0.208634	-0.184331	-0.19004	-0.176125	-0.176142	-0.164943	-0.320917	-0.181365	-0.179098	-0.166052	-0.311624	-0.165534	-0.177288
-0.193632	-0.149811	-0.354117	-0.160348	-0.164645	-0.167744	-0.21296	-0.221777	-0.157558	-0.191075	-0.232173	-0.167311	-0.165322	-0.178351	-0.168178	-0.175144	-0.166063	-0.180297	-0.193742	-0.169406	-0.153707	-0.196295	-0.175733	-0.227161	-0.174338	-0.215407	-0.151253	-0.178694	-0.334823	-0.210489	-0.155546	-0.194813	-0.177964	-0.294793	-0.175788	-0.184155	-0.179413	-0.220875	-0.183687	-0.19004	-0.174837	-0.175498	-0.166876	-0.31383	-0.180076	-0.178454	-0.166052	-0.312913	-0.166178	-0.177288
-0.189122	-0.150456	-0.354761	-0.159704	-0.165933	-0.170965	-0.211028	-0.220489	-0.156914	-0.19172	-0.232817	-0.166023	-0.164678	-0.176418	-0.167533	-0.175144	-0.165419	-0.180297	-0.192453	-0.168762	-0.156284	-0.196939	-0.177022	-0.224584	-0.174338	-0.214118	-0.151253	-0.17805	-0.325803	-0.207268	-0.155546	-0.190948	-0.178608	-0.300592	-0.175788	-0.185444	-0.17748	-0.235048	-0.179821	-0.188752	-0.173548	-0.176787	-0.169453	-0.303523	-0.178143	-0.17781	-0.16734	-0.31098	-0.166178	-0.176643
-0.185901	-0.154321	-0.353473	-0.159704	-0.163356	-0.173542	-0.208451	-0.220489	-0.156269	-0.19172	-0.234106	-0.166667	-0.165322	-0.174485	-0.168178	-0.176432	-0.162842	-0.184807	-0.190521	-0.168762	-0.156929	-0.196295	-0.178955	-0.220074	-0.174338	-0.214763	-0.148676	-0.17805	-0.313563	-0.205335	-0.15619	-0.187727	-0.182474	-0.303813	-0.175788	-0.184155	-0.178769	-0.246645	-0.177888	-0.186819	-0.172904	-0.175498	-0.171385	-0.295792	-0.177499	-0.176521	-0.169917	-0.307115	-0.166823	-0.177288
-0.184612	-0.158187	-0.348963	-0.160348	-0.161423	-0.176763	-0.206518	-0.217912	-0.15176	-0.190431	-0.233462	-0.169888	-0.165322	-0.175129	-0.170755	-0.177721	-0.162198	-0.187384	-0.191165	-0.167473	-0.156284	-0.196939	-0.181531	-0.216853	-0.173049	-0.213474	-0.149321	-0.176762	-0.301967	-0.202114	-0.154258	-0.185794	-0.185051	-0.302524	-0.177076	-0.1848	-0.175548	-0.259529	-0.174023	-0.182954	-0.173548	-0.175498	-0.174607	-0.284195	-0.174278	-0.177165	-0.17185	-0.299384	-0.168111	-0.175999
-0.185901	-0.161408	-0.340588	-0.160992	-0.160779	-0.178696	-0.207162	-0.215335	-0.156914	-0.189143	-0.23475	-0.169244	-0.165966	-0.173841	-0.170755	-0.180298	-0.162842	-0.189317	-0.192453	-0.166829	-0.157573	-0.197583	-0.184108	-0.212988	-0.172405	-0.216695	-0.149965	-0.176117	-0.289726	-0.200825	-0.154902	-0.183217	-0.186984	-0.296726	-0.17772	-0.181578	-0.174904	-0.270482	-0.171446	-0.181665	-0.171615	-0.175498	-0.174607	-0.273887	-0.172345	-0.17781	-0.173138	-0.293586	-0.168755	-0.176643
-0.185901	-0.165918	-0.332857	-0.163569	-0.160135	-0.177408	-0.206518	-0.212758	-0.157558	-0.188499	-0.233462	-0.170533	-0.165322	-0.174485	-0.170755	-0.184163	-0.160265	-0.191894	-0.191165	-0.167473	-0.156929	-0.196939	-0.186685	-0.209766	-0.173693	-0.219917	-0.151898	-0.177406	-0.275553	-0.200181	-0.15619	-0.181284	-0.188916	-0.288995	-0.17772	-0.179646	-0.173615	-0.279501	-0.170158	-0.1778	-0.169038	-0.172921	-0.176539	-0.264868	-0.171701	-0.176521	-0.175071	-0.283922	-0.170688	-0.172778
-0.189766	-0.169783	-0.320616	-0.164214	-0.159491	-0.176763	-0.205874	-0.209537	-0.154337	-0.189143	-0.233462	-0.171821	-0.16661	-0.173197	-0.171399	-0.190605	-0.160909	-0.191894	-0.193098	-0.166185	-0.158861	-0.197583	-0.189262	-0.207834	-0.173049	-0.225071	-0.152542	-0.178694	-0.263312	-0.199537	-0.15619	-0.181928	-0.188272	-0.278043	-0.178365	-0.179001	-0.172327	-0.285299	-0.167581	-0.175867	-0.169038	-0.171633	-0.177184	-0.253916	-0.170412	-0.177165	-0.17636	-0.275547	-0.169399	-0.173422
-0.196209	-0.173648	-0.309664	-0.167435	-0.158202	-0.177408	-0.20523	-0.206316	-0.156914	-0.189787	-0.232173	-0.173754	-0.16661	-0.173841	-0.172687	-0.197048	-0.159621	-0.192538	-0.192453	-0.168118	-0.157573	-0.198228	-0.193128	-0.205257	-0.171761	-0.230869	-0.155763	-0.178694	-0.251716	-0.200825	-0.15619	-0.18064	-0.189561	-0.265803	-0.177076	-0.177713	-0.16975	-0.287232	-0.166936	-0.173934	-0.168394	-0.1697	-0.176539	-0.246185	-0.169124	-0.17781	-0.17636	-0.265883	-0.169399	-0.170845
-0.201363	-0.176225	-0.298712	-0.168723	-0.160135	-0.173542	-0.203941	-0.203739	-0.154981	-0.19172	-0.229596	-0.174398	-0.165322	-0.174485	-0.172043	-0.204779	-0.159621	-0.194471	-0.191165	-0.167473	-0.158217	-0.196939	-0.197638	-0.201391	-0.173049	-0.236667	-0.157696	-0.181916	-0.24334	-0.204046	-0.158123	-0.182573	-0.188272	-0.252273	-0.177076	-0.177713	-0.169105	-0.285943	-0.166936	-0.171357	-0.167106	-0.170344	-0.179116	-0.238454	-0.171701	-0.17781	-0.177004	-0.258152	-0.170044	-0.170201
-0.207805	-0.179447	-0.286471	-0.171945	-0.161423	-0.170321	-0.203941	-0.200517	-0.155625	-0.191075	-0.228952	-0.176331	-0.164678	-0.174485	-0.173976	-0.211221	-0.162842	-0.193826	-0.189232	-0.168762	-0.156929	-0.198228	-0.201503	-0.199458	-0.170472	-0.242465	-0.160917	-0.181916	-0.233677	-0.209845	-0.158767	-0.183861	-0.186339	-0.241966	-0.176432	-0.179001	-0.167173	-0.281434	-0.166292	-0.170713	-0.166461	-0.168412	-0.177828	-0.232012	-0.170412	-0.17781	-0.173783	-0.249133	-0.171332	-0.169557
-0.213603	-0.182024	-0.274875	-0.172589	-0.163356	-0.1671	-0.202653	-0.197296	-0.156269	-0.191075	-0.229596	-0.175686	-0.163389	-0.174485	-0.176553	-0.219596	-0.162842	-0.193182	-0.189232	-0.168118	-0.156284	-0.198228	-0.204724	-0.199458	-0.169828	-0.246331	-0.164138	-0.18256	-0.225302	-0.214999	-0.158767	-0.184505	-0.185695	-0.230369	-0.176432	-0.177069	-0.167173	-0.274347	-0.166292	-0.170069	-0.16324	-0.168412	-0.175895	-0.224925	-0.172989	-0.177165	-0.17185	-0.241402	-0.171332	-0.168912
-0.221334	-0.182024	-0.264567	-0.172589	-0.164645	-0.161302	-0.200076	-0.196008	-0.156269	-0.189787	-0.227664	-0.174398	-0.163389	-0.173197	-0.175908	-0.227327	-0.166063	-0.191249	-0.187944	-0.171339	-0.158217	-0.199516	-0.207945	-0.197526	-0.169184	-0.250196	-0.166071	-0.181916	-0.219504	-0.221441	-0.160056	-0.184505	-0.183762	-0.22135	-0.176432	-0.178357	-0.166528	-0.263395	-0.166936	-0.171357	-0.16324	-0.167123	-0.174607	-0.217838	-0.173634	-0.178454	-0.169273	-0.233027	-0.172621	-0.168268
-0.225844	-0.182668	-0.252971	-0.172589	-0.167222	-0.156792	-0.197499	-0.192142	-0.156914	-0.190431	-0.227019	-0.174398	-0.161456	-0.173197	-0.177841	-0.231193	-0.170573	-0.188672	-0.187299	-0.171983	-0.158861	-0.202093	-0.209878	-0.196881	-0.168539	-0.253417	-0.168648	-0.180627	-0.213061	-0.229172	-0.158767	-0.185794	-0.18183	-0.215552	-0.176432	-0.179001	-0.165884	-0.25502	-0.168225	-0.170713	-0.161307	-0.167767	-0.175251	-0.211396	-0.174922	-0.178454	-0.166696	-0.227873	-0.172621	-0.169557
-0.230998	-0.182024	-0.244596	-0.173233	-0.167866	-0.155503	-0.194922	-0.192142	-0.158846	-0.189143	-0.226375	-0.171821	-0.161456	-0.173841	-0.177841	-0.233125	-0.174438	-0.187384	-0.188588	-0.172627	-0.162083	-0.203382	-0.215032	-0.196881	-0.168539	-0.254706	-0.169936	-0.17805	-0.210484	-0.236903	-0.158767	-0.18515	-0.177964	-0.208465	-0.176432	-0.177713	-0.165884	-0.245356	-0.168869	-0.169425	-0.160663	-0.167123	-0.173962	-0.205598	-0.176211	-0.178454	-0.164119	-0.220786	-0.174553	-0.170201
-0.236152	-0.182024	-0.234932	-0.173233	-0.169799	-0.150994	-0.1917	-0.192142	-0.158846	-0.18721	-0.225087	-0.169244	-0.164033	-0.172552	-0.179774	-0.23377	-0.177015	-0.187384	-0.191165	-0.173271	-0.164659	-0.20467	-0.215676	-0.19817	-0.167895	-0.25535	-0.169936	-0.175473	-0.206619	-0.242057	-0.158767	-0.184505	-0.17732	-0.206532	-0.174499	-0.177713	-0.167817	-0.236981	-0.168869	-0.169425	-0.160019	-0.166479	-0.172674	-0.200444	-0.176855	-0.17781	-0.162831	-0.216921	-0.176486	-0.170201
-0.238085	-0.178158	-0.229778	-0.172589	-0.170443	-0.150349	-0.187191	-0.189565	-0.160779	-0.185277	-0.224442	-0.166667	-0.16661	-0.172552	-0.178485	-0.23377	-0.181525	-0.186095	-0.19503	-0.173271	-0.167236	-0.206603	-0.218253	-0.19817	-0.167251	-0.254061	-0.170581	-0.171608	-0.204686	-0.245922	-0.156835	-0.183217	-0.175387	-0.202023	-0.173855	-0.176424	-0.168461	-0.229894	-0.170802	-0.170069	-0.158086	-0.165835	-0.173318	-0.195934	-0.176211	-0.178454	-0.163475	-0.214344	-0.178419	-0.172134
-0.23744	-0.176225	-0.222691	-0.171945	-0.169799	-0.150994	-0.185258	-0.192142	-0.162068	-0.183989	-0.223154	-0.164734	-0.165966	-0.171908	-0.178485	-0.233125	-0.184102	-0.186095	-0.19954	-0.172627	-0.171746	-0.205959	-0.218898	-0.199458	-0.165963	-0.252773	-0.171869	-0.170319	-0.207907	-0.249788	-0.154902	-0.183217	-0.175387	-0.200734	-0.172566	-0.174492	-0.169105	-0.222808	-0.171446	-0.170069	-0.159375	-0.168412	-0.173962	-0.189492	-0.177499	-0.178454	-0.164763	-0.211767	-0.179707	-0.173422
-0.238729	-0.174293	-0.218182	-0.171945	-0.169799	-0.151638	-0.182681	-0.192142	-0.163356	-0.1827	-0.221221	-0.165379	-0.169187	-0.172552	-0.178485	-0.231193	-0.184102	-0.184163	-0.204694	-0.171983	-0.175612	-0.208536	-0.222763	-0.200103	-0.164674	-0.25084	-0.171869	-0.16581	-0.209196	-0.249788	-0.153613	-0.182573	-0.176031	-0.202023	-0.173211	-0.173847	-0.172971	-0.220231	-0.171446	-0.169425	-0.158086	-0.168412	-0.173318	-0.18627	-0.176855	-0.179098	-0.16734	-0.209834	-0.179707	-0.174711
-0.236796	-0.17236	-0.216893	-0.173233	-0.169154	-0.150349	-0.18397	-0.193431	-0.166577	-0.180768	-0.218644	-0.163446	-0.17112	-0.171264	-0.176553	-0.226683	-0.184746	-0.184163	-0.211781	-0.169406	-0.180766	-0.208536	-0.226628	-0.199458	-0.16403	-0.248263	-0.173802	-0.162588	-0.20984	-0.247855	-0.152969	-0.182573	-0.176676	-0.20009	-0.171922	-0.171915	-0.174259	-0.215721	-0.172734	-0.171357	-0.158086	-0.170344	-0.173962	-0.181761	-0.177499	-0.179098	-0.169273	-0.207257	-0.179707	-0.176643
-0.234863	-0.171071	-0.214316	-0.175166	-0.167222	-0.153571	-0.182681	-0.194719	-0.169154	-0.181412	-0.214779	-0.162157	-0.173053	-0.171264	-0.175264	-0.224106	-0.183458	-0.181586	-0.21629	-0.168762	-0.182698	-0.207891	-0.227273	-0.200103	-0.162741	-0.245042	-0.175735	-0.1613	-0.21435	-0.245922	-0.153613	-0.183217	-0.178608	-0.199446	-0.171922	-0.171915	-0.178125	-0.213788	-0.17209	-0.170713	-0.15873	-0.172921	-0.173962	-0.180472	-0.176855	-0.179742	-0.170561	-0.205969	-0.180352	-0.177288
-0.233575	-0.168495	-0.213028	-0.17581	-0.166577	-0.154859	-0.184614	-0.196652	-0.171731	-0.180123	-0.210913	-0.16409	-0.172409	-0.17062	-0.17462	-0.220885	-0.182813	-0.180941	-0.220156	-0.165541	-0.185919	-0.207891	-0.229205	-0.200747	-0.162097	-0.241177	-0.178311	-0.160011	-0.218215	-0.240768	-0.153613	-0.182573	-0.180541	-0.198157	-0.171922	-0.169982	-0.178125	-0.210567	-0.172734	-0.171357	-0.160019	-0.178075	-0.175895	-0.181761	-0.175566	-0.181031	-0.173138	-0.206613	-0.180352	-0.177288
-0.229709	-0.165918	-0.216249	-0.176454	-0.165289	-0.156148	-0.189123	-0.198585	-0.17302	-0.179479	-0.208981	-0.16409	-0.174341	-0.169975	-0.173331	-0.217664	-0.179592	-0.179009	-0.224666	-0.164896	-0.187208	-0.205959	-0.230494	-0.198814	-0.160809	-0.2386	-0.182177	-0.158079	-0.222081	-0.236259	-0.154902	-0.18515	-0.182474	-0.19558	-0.173211	-0.168694	-0.180057	-0.20799	-0.17209	-0.171357	-0.161307	-0.181941	-0.177184	-0.182405	-0.176211	-0.181675	-0.175715	-0.205324	-0.179707	-0.17922
-0.228421	-0.167206	-0.220114	-0.177743	-0.164645	-0.156792	-0.192345	-0.199229	-0.174952	-0.182056	-0.205759	-0.166667	-0.17563	-0.17062	-0.173331	-0.215731	-0.17766	-0.177076	-0.225954	-0.162964	-0.189141	-0.204026	-0.230494	-0.19817	-0.15952	-0.23409	-0.183465	-0.160656	-0.225302	-0.232393	-0.156835	-0.185794	-0.186339	-0.193647	-0.174499	-0.166117	-0.182634	-0.207346	-0.170802	-0.171357	-0.16324	-0.187739	-0.177828	-0.186915	-0.175566	-0.182319	-0.17636	-0.205324	-0.176486	-0.17922
-0.224555	-0.166562	-0.227201	-0.177743	-0.163356	-0.157436	-0.198143	-0.198585	-0.177529	-0.181412	-0.205759	-0.1686	-0.176274	-0.169975	-0.172687	-0.213154	-0.174438	-0.175788	-0.22531	-0.160387	-0.191073	-0.204026	-0.232427	-0.196881	-0.162097	-0.231513	-0.186042	-0.162588	-0.231744	-0.227883	-0.159412	-0.18515	-0.190205	-0.187849	-0.175143	-0.164184	-0.184567	-0.206057	-0.168869	-0.170069	-0.163884	-0.191604	-0.178472	-0.188847	-0.174278	-0.181675	-0.178937	-0.205969	-0.175198	-0.178576
-0.221978	-0.166562	-0.234288	-0.178387	-0.164	-0.156792	-0.203297	-0.199873	-0.177529	-0.1827	-0.202538	-0.169888	-0.178207	-0.168687	-0.175908	-0.209933	-0.171861	-0.175788	-0.224666	-0.161675	-0.191718	-0.202737	-0.231138	-0.195593	-0.161453	-0.226359	-0.188619	-0.164521	-0.234965	-0.223374	-0.161989	-0.186438	-0.196003	-0.185272	-0.175788	-0.16354	-0.183923	-0.205413	-0.168869	-0.171357	-0.167106	-0.192893	-0.180405	-0.192069	-0.177499	-0.181031	-0.179581	-0.203392	-0.171976	-0.17922
-0.216825	-0.167206	-0.241374	-0.178387	-0.164	-0.157436	-0.209739	-0.199229	-0.176241	-0.183989	-0.201894	-0.170533	-0.180784	-0.168687	-0.176553	-0.206712	-0.171217	-0.176432	-0.221444	-0.160387	-0.191073	-0.200805	-0.22985	-0.194949	-0.162097	-0.225071	-0.189908	-0.166454	-0.242696	-0.219508	-0.162633	-0.187082	-0.201157	-0.182051	-0.175143	-0.161607	-0.184567	-0.20348	-0.168225	-0.16878	-0.169683	-0.194825	-0.180405	-0.195934	-0.176855	-0.179098	-0.179581	-0.203392	-0.170688	-0.177288
-0.21618	-0.16785	-0.250394	-0.18032	-0.164645	-0.156148	-0.21747	-0.198585	-0.177529	-0.186566	-0.201894	-0.171177	-0.182072	-0.166754	-0.17913	-0.204779	-0.16864	-0.175788	-0.219512	-0.161675	-0.19365	-0.200805	-0.226628	-0.19366	-0.165963	-0.223138	-0.187975	-0.170319	-0.245917	-0.216931	-0.162633	-0.18515	-0.207599	-0.182051	-0.174499	-0.162251	-0.185211	-0.202836	-0.170158	-0.168136	-0.174192	-0.194825	-0.182982	-0.199155	-0.176855	-0.178454	-0.178937	-0.201459	-0.167467	-0.178576
-0.211671	-0.169783	-0.256836	-0.181608	-0.167222	-0.155503	-0.222624	-0.196652	-0.178818	-0.187854	-0.20125	-0.171177	-0.185293	-0.166754	-0.180418	-0.201558	-0.169929	-0.175788	-0.216935	-0.164252	-0.192362	-0.199516	-0.222763	-0.195593	-0.167895	-0.218628	-0.187331	-0.172252	-0.251716	-0.21371	-0.161989	-0.183217	-0.213397	-0.180763	-0.174499	-0.161607	-0.185856	-0.204125	-0.169513	-0.168136	-0.176125	-0.192248	-0.182982	-0.200444	-0.177499	-0.176521	-0.175715	-0.198882	-0.165534	-0.177288
-0.209738	-0.169783	-0.263279	-0.182897	-0.169154	-0.154859	-0.228422	-0.196008	-0.175597	-0.19172	-0.20125	-0.171177	-0.189803	-0.168043	-0.183639	-0.197692	-0.169284	-0.17772	-0.213713	-0.166185	-0.193006	-0.200805	-0.218898	-0.196237	-0.167895	-0.219272	-0.186042	-0.175473	-0.258158	-0.211133	-0.161989	-0.182573	-0.21984	-0.180763	-0.173855	-0.15903	-0.184567	-0.206057	-0.17209	-0.168136	-0.177414	-0.19096	-0.182338	-0.202376	-0.178143	-0.176521	-0.175715	-0.198882	-0.16489	-0.177932
-0.207805	-0.171716	-0.269721	-0.182252	-0.171087	-0.153571	-0.229711	-0.192787	-0.173664	-0.194297	-0.199961	-0.169244	-0.194957	-0.166754	-0.185572	-0.193182	-0.169284	-0.180297	-0.211136	-0.168762	-0.19365	-0.199516	-0.212455	-0.196881	-0.169184	-0.215407	-0.182821	-0.176762	-0.263956	-0.207912	-0.160056	-0.181284	-0.22435	-0.180118	-0.173855	-0.15903	-0.182634	-0.205413	-0.172734	-0.16878	-0.17999	-0.18645	-0.182982	-0.200444	-0.178788	-0.174588	-0.17185	-0.197594	-0.16489	-0.177288
-0.205872	-0.170427	-0.274231	-0.182897	-0.172376	-0.154215	-0.231643	-0.189565	-0.171731	-0.194941	-0.199961	-0.167956	-0.200111	-0.166754	-0.185572	-0.190605	-0.169929	-0.180297	-0.209204	-0.17005	-0.192362	-0.199516	-0.207945	-0.196881	-0.169184	-0.214118	-0.1796	-0.177406	-0.26911	-0.207912	-0.158123	-0.178707	-0.231436	-0.178186	-0.173855	-0.158386	-0.181346	-0.206057	-0.175311	-0.169425	-0.179346	-0.181296	-0.181693	-0.200444	-0.180076	-0.174588	-0.170561	-0.199526	-0.165534	-0.175999
-0.205228	-0.17236	-0.276164	-0.183541	-0.17302	-0.152926	-0.232932	-0.188921	-0.169799	-0.194941	-0.199317	-0.166667	-0.204621	-0.169331	-0.186216	-0.188673	-0.171217	-0.181586	-0.207271	-0.171983	-0.193006	-0.198872	-0.202147	-0.196237	-0.168539	-0.210897	-0.177023	-0.179339	-0.271043	-0.205335	-0.157479	-0.176775	-0.234657	-0.179474	-0.174499	-0.157741	-0.180057	-0.204125	-0.177888	-0.16878	-0.180635	-0.176787	-0.180405	-0.1998	-0.18072	-0.173944	-0.170561	-0.200815	-0.166823	-0.175999
-0.202651	-0.171716	-0.274231	-0.182897	-0.174308	-0.154215	-0.229711	-0.186344	-0.165933	-0.193008	-0.197384	-0.167956	-0.207842	-0.169975	-0.184284	-0.188029	-0.170573	-0.181586	-0.205983	-0.173916	-0.191718	-0.197583	-0.196993	-0.196237	-0.165963	-0.207676	-0.174446	-0.178694	-0.274264	-0.204046	-0.156835	-0.175486	-0.23659	-0.178186	-0.177076	-0.157097	-0.179413	-0.20348	-0.18111	-0.172002	-0.178058	-0.172921	-0.177828	-0.197867	-0.18072	-0.174588	-0.168629	-0.204036	-0.168755	-0.176643
-0.201363	-0.173004	-0.272942	-0.182252	-0.173664	-0.155503	-0.228422	-0.184411	-0.163356	-0.192364	-0.195451	-0.166667	-0.210419	-0.171264	-0.184928	-0.186096	-0.171861	-0.18223	-0.204694	-0.173271	-0.191718	-0.196295	-0.193128	-0.196881	-0.163386	-0.205743	-0.171225	-0.176762	-0.275553	-0.201469	-0.15619	-0.175486	-0.235302	-0.179474	-0.180942	-0.156453	-0.178769	-0.202836	-0.184331	-0.173934	-0.176125	-0.167767	-0.173962	-0.196578	-0.18072	-0.175233	-0.170561	-0.209834	-0.170688	-0.176643
-0.198141	-0.17236	-0.269077	-0.180964	-0.173664	-0.154859	-0.225201	-0.183123	-0.160135	-0.189143	-0.194163	-0.166667	-0.212352	-0.173197	-0.184284	-0.184807	-0.169929	-0.182874	-0.203406	-0.173271	-0.192362	-0.195006	-0.189907	-0.196237	-0.162741	-0.205099	-0.171225	-0.17805	-0.276197	-0.200825	-0.154902	-0.177419	-0.235302	-0.180763	-0.182874	-0.157741	-0.178769	-0.20348	-0.186908	-0.175867	-0.176125	-0.164546	-0.174607	-0.196578	-0.178788	-0.174588	-0.171206	-0.214344	-0.171976	-0.174711
-0.197497	-0.17236	-0.263279	-0.18032	-0.171731	-0.156148	-0.22198	-0.181834	-0.158846	-0.185277	-0.193519	-0.1686	-0.21364	-0.176418	-0.184928	-0.185452	-0.171217	-0.18223	-0.201473	-0.173916	-0.191073	-0.196295	-0.187974	-0.194949	-0.15952	-0.200589	-0.168648	-0.181271	-0.274264	-0.198248	-0.157479	-0.176775	-0.23208	-0.180763	-0.184807	-0.159674	-0.180702	-0.200903	-0.190773	-0.177155	-0.174192	-0.161969	-0.17203	-0.197867	-0.178788	-0.174588	-0.17185	-0.220142	-0.175842	-0.175999
-0.195565	-0.173004	-0.257481	-0.177743	-0.169799	-0.156792	-0.219403	-0.181834	-0.156914	-0.183345	-0.193519	-0.1686	-0.211063	-0.177062	-0.186216	-0.187384	-0.171217	-0.183518	-0.198896	-0.171983	-0.191718	-0.195006	-0.185397	-0.192372	-0.157587	-0.198657	-0.168648	-0.179983	-0.271043	-0.198248	-0.158767	-0.178063	-0.229504	-0.18334	-0.186096	-0.160318	-0.18199	-0.200259	-0.19335	-0.181021	-0.170971	-0.160681	-0.17203	-0.197223	-0.176211	-0.175877	-0.175071	-0.225296	-0.17713	-0.175355
-0.192343	-0.17236	-0.251038	-0.177098	-0.169799	-0.157436	-0.214249	-0.181834	-0.155625	-0.179479	-0.192874	-0.169888	-0.209775	-0.178351	-0.186861	-0.188673	-0.171217	-0.184807	-0.197607	-0.171339	-0.19365	-0.193718	-0.186041	-0.191083	-0.156943	-0.196724	-0.169936	-0.183204	-0.265889	-0.196316	-0.158767	-0.179996	-0.224994	-0.185272	-0.18674	-0.162895	-0.182634	-0.200903	-0.197216	-0.185531	-0.168394	-0.160681	-0.17203	-0.1998	-0.176855	-0.175877	-0.175715	-0.231094	-0.179707	-0.177288
-0.188478	-0.169783	-0.243951	-0.177743	-0.170443	-0.156792	-0.213605	-0.179902	-0.156269	-0.176902	-0.19223	-0.169888	-0.207842	-0.179639	-0.188149	-0.19125	-0.171861	-0.18674	-0.197607	-0.17005	-0.19365	-0.193718	-0.185397	-0.190439	-0.15501	-0.19608	-0.172513	-0.185781	-0.260735	-0.194383	-0.160056	-0.181284	-0.221773	-0.188493	-0.186096	-0.164828	-0.185856	-0.201548	-0.199793	-0.188752	-0.16775	-0.161969	-0.174607	-0.201088	-0.174278	-0.175233	-0.178292	-0.234315	-0.182284	-0.180509
-0.184612	-0.169139	-0.236221	-0.177098	-0.169799	-0.160657	-0.212316	-0.179257	-0.155625	-0.175614	-0.192874	-0.169888	-0.205265	-0.180283	-0.190082	-0.193182	-0.170573	-0.188028	-0.196319	-0.168762	-0.19365	-0.194362	-0.184108	-0.188506	-0.155655	-0.197368	-0.172513	-0.186425	-0.254293	-0.19245	-0.1607	-0.182573	-0.218551	-0.193647	-0.184807	-0.164828	-0.187144	-0.205413	-0.204302	-0.19004	-0.165173	-0.16519	-0.178472	-0.204953	-0.174922	-0.1733	-0.180225	-0.236892	-0.18615	-0.184374
-0.183968	-0.168495	-0.229778	-0.176454	-0.169154	-0.161302	-0.211028	-0.179902	-0.158202	-0.174969	-0.195451	-0.171821	-0.203976	-0.178351	-0.192014	-0.194471	-0.169929	-0.189317	-0.196319	-0.17005	-0.19365	-0.195006	-0.185397	-0.189151	-0.156943	-0.198012	-0.175735	-0.187069	-0.249139	-0.190517	-0.161989	-0.18515	-0.214686	-0.200734	-0.18223	-0.166761	-0.190365	-0.20799	-0.206879	-0.192617	-0.165817	-0.166479	-0.182338	-0.208819	-0.173634	-0.1733	-0.180869	-0.238825	-0.188727	-0.190817
-0.182035	-0.167206	-0.222047	-0.177098	-0.169154	-0.163234	-0.21296	-0.179257	-0.160135	-0.174325	-0.19674	-0.173754	-0.202044	-0.177706	-0.193303	-0.194471	-0.169929	-0.193182	-0.196319	-0.168762	-0.195583	-0.196295	-0.186041	-0.189151	-0.158232	-0.198012	-0.177667	-0.185781	-0.243985	-0.189229	-0.161344	-0.18515	-0.213397	-0.208465	-0.179653	-0.167405	-0.189721	-0.213144	-0.210101	-0.195194	-0.165817	-0.169056	-0.186847	-0.210107	-0.172989	-0.172656	-0.182158	-0.238825	-0.195813	-0.199836
-0.180747	-0.16785	-0.214961	-0.179031	-0.169154	-0.165167	-0.213605	-0.177969	-0.162068	-0.175614	-0.199317	-0.173754	-0.202044	-0.173197	-0.195236	-0.195115	-0.166707	-0.193182	-0.196963	-0.17005	-0.196872	-0.196295	-0.186041	-0.189151	-0.162741	-0.201234	-0.178311	-0.187069	-0.238187	-0.18794	-0.158767	-0.187727	-0.208888	-0.216196	-0.177076	-0.167405	-0.19101	-0.219586	-0.212033	-0.197771	-0.167106	-0.171633	-0.192001	-0.21655	-0.171701	-0.170723	-0.183446	-0.238825	-0.200323	-0.207567
-0.180103	-0.169139	-0.209807	-0.18032	-0.170443	-0.167744	-0.21296	-0.177969	-0.165289	-0.175614	-0.20125	-0.176975	-0.201399	-0.171264	-0.192659	-0.194471	-0.165419	-0.195115	-0.196963	-0.171339	-0.196227	-0.197583	-0.187974	-0.189151	-0.167251	-0.203811	-0.180244	-0.187069	-0.234965	-0.186008	-0.159412	-0.188371	-0.208244	-0.222638	-0.174499	-0.168049	-0.190365	-0.225385	-0.21461	-0.199704	-0.16775	-0.172277	-0.196511	-0.22106	-0.172989	-0.16879	-0.183446	-0.237537	-0.206121	-0.217875
-0.17817	-0.170427	-0.206585	-0.182252	-0.171087	-0.170965	-0.211672	-0.175392	-0.165289	-0.177546	-0.202538	-0.177619	-0.200755	-0.16611	-0.192659	-0.192538	-0.166707	-0.193826	-0.19954	-0.171983	-0.196872	-0.198228	-0.189262	-0.190439	-0.170472	-0.205743	-0.182177	-0.186425	-0.234965	-0.187296	-0.158767	-0.190304	-0.202445	-0.229725	-0.173211	-0.168049	-0.192942	-0.231827	-0.215899	-0.200992	-0.170327	-0.173565	-0.199088	-0.223636	-0.173634	-0.16879	-0.184091	-0.235604	-0.212564	-0.226894
-0.178814	-0.171716	-0.202076	-0.185474	-0.169799	-0.169677	-0.212316	-0.171527	-0.16851	-0.180123	-0.202538	-0.181485	-0.199467	-0.164177	-0.188793	-0.189961	-0.16413	-0.191894	-0.201473	-0.172627	-0.19816	-0.197583	-0.189262	-0.191728	-0.17627	-0.207676	-0.183465	-0.187069	-0.231744	-0.186652	-0.158767	-0.193525	-0.199224	-0.232946	-0.173211	-0.168049	-0.191654	-0.237625	-0.217187	-0.202925	-0.169683	-0.173565	-0.203598	-0.229435	-0.174922	-0.166213	-0.184091	-0.233671	-0.218362	-0.235914
-0.178814	-0.173648	-0.201431	-0.188695	-0.16851	-0.170965	-0.209739	-0.168305	-0.167866	-0.180123	-0.204471	-0.184062	-0.198822	-0.1616	-0.186216	-0.18674	-0.163486	-0.193182	-0.202117	-0.172627	-0.19816	-0.198872	-0.191839	-0.191728	-0.182713	-0.209609	-0.183465	-0.186425	-0.231744	-0.186008	-0.157479	-0.194169	-0.196003	-0.2381	-0.173855	-0.169338	-0.191654	-0.240846	-0.217831	-0.202925	-0.170971	-0.171633	-0.206174	-0.232656	-0.176211	-0.162992	-0.182802	-0.231094	-0.223516	-0.241068
-0.17817	-0.175581	-0.20272	-0.188695	-0.167222	-0.170321	-0.209095	-0.162507	-0.16851	-0.180768	-0.206404	-0.186639	-0.19689	-0.158379	-0.182995	-0.184807	-0.161554	-0.191894	-0.203406	-0.17456	-0.19816	-0.197583	-0.193128	-0.191728	-0.188511	-0.213474	-0.182821	-0.188358	-0.230456	-0.187296	-0.157479	-0.196102	-0.193426	-0.239389	-0.175143	-0.168049	-0.191654	-0.241491	-0.218476	-0.202925	-0.17226	-0.170988	-0.208751	-0.237166	-0.177499	-0.161703	-0.181514	-0.227873	-0.227381	-0.24751
-0.17817	-0.17687	-0.20272	-0.190628	-0.167866	-0.167744	-0.207162	-0.154776	-0.169154	-0.180123	-0.206404	-0.188571	-0.194313	-0.159668	-0.181062	-0.183519	-0.162842	-0.188672	-0.205338	-0.175204	-0.196227	-0.198228	-0.193128	-0.191728	-0.194309	-0.215407	-0.182177	-0.185137	-0.229811	-0.187296	-0.160056	-0.195458	-0.190849	-0.239389	-0.17772	-0.166761	-0.192298	-0.242135	-0.218476	-0.202281	-0.170971	-0.170344	-0.211328	-0.238454	-0.18072	-0.162348	-0.178937	-0.224652	-0.229314	-0.250087
-0.180103	-0.178802	-0.204653	-0.189983	-0.167866	-0.164523	-0.204585	-0.149622	-0.169154	-0.181412	-0.206404	-0.190504	-0.191092	-0.159668	-0.17913	-0.180298	-0.161554	-0.187384	-0.207915	-0.17456	-0.19365	-0.198228	-0.194416	-0.188506	-0.201396	-0.216051	-0.182177	-0.192868	-0.227879	-0.188585	-0.163277	-0.196746	-0.188916	-0.238744	-0.180297	-0.166761	-0.192942	-0.242779	-0.21912	-0.200992	-0.169683	-0.170344	-0.210684	-0.238454	-0.182009	-0.162348	-0.178937	-0.222075	-0.229314	-0.248798
-0.181391	-0.180735	-0.206585	-0.189983	-0.167866	-0.161302	-0.202653	-0.141891	-0.167866	-0.182056	-0.208336	-0.191793	-0.189159	-0.160956	-0.177841	-0.179653	-0.162198	-0.186095	-0.207271	-0.17456	-0.191073	-0.195006	-0.196349	-0.187862	-0.207838	-0.216695	-0.180888	-0.198666	-0.225302	-0.190517	-0.163921	-0.196746	-0.188916	-0.238744	-0.183519	-0.164828	-0.193587	-0.237625	-0.217831	-0.19906	-0.169038	-0.170344	-0.211973	-0.238454	-0.18523	-0.163636	-0.17636	-0.220142	-0.226737	-0.24751
-0.181391	-0.182024	-0.206585	-0.186118	-0.167866	-0.156792	-0.201364	-0.132228	-0.165933	-0.185277	-0.208981	-0.193081	-0.18787	-0.165466	-0.178485	-0.180942	-0.162198	-0.185451	-0.208559	-0.173916	-0.184631	-0.196295	-0.196349	-0.185285	-0.213636	-0.21734	-0.180244	-0.19931	-0.220792	-0.193094	-0.167143	-0.196102	-0.189561	-0.234235	-0.185451	-0.16354	-0.195519	-0.23376	-0.215899	-0.197127	-0.167106	-0.170988	-0.211328	-0.234589	-0.188451	-0.166213	-0.174427	-0.219498	-0.22416	-0.243645
-0.18268	-0.182024	-0.20723	-0.183541	-0.16851	-0.152282	-0.199431	-0.124497	-0.162712	-0.186566	-0.209625	-0.190504	-0.186582	-0.168687	-0.179774	-0.182875	-0.162842	-0.185451	-0.205983	-0.173916	-0.179477	-0.20016	-0.195061	-0.182708	-0.219435	-0.216695	-0.181533	-0.204464	-0.216927	-0.194383	-0.16972	-0.196102	-0.190205	-0.23359	-0.188028	-0.16354	-0.197452	-0.227962	-0.21461	-0.195194	-0.165173	-0.172277	-0.211973	-0.231367	-0.191672	-0.167502	-0.17185	-0.217565	-0.220939	-0.239135
-0.184612	-0.183956	-0.204008	-0.183541	-0.16851	-0.152926	-0.198787	-0.116766	-0.160779	-0.187854	-0.209625	-0.191793	-0.184649	-0.172552	-0.181707	-0.184807	-0.16413	-0.184163	-0.204694	-0.172627	-0.176256	-0.199516	-0.195061	-0.178198	-0.2233	-0.214763	-0.180244	-0.204464	-0.213061	-0.195671	-0.173585	-0.194813	-0.190849	-0.229081	-0.187384	-0.162251	-0.19874	-0.219586	-0.213966	-0.191329	-0.165173	-0.17421	-0.212617	-0.228146	-0.198115	-0.170079	-0.17185	-0.216277	-0.216429	-0.233981
-0.186545	-0.183956	-0.200143	-0.180964	-0.169799	-0.148417	-0.196854	-0.107747	-0.159491	-0.192364	-0.208981	-0.190504	-0.185293	-0.178351	-0.185572	-0.18674	-0.166063	-0.186095	-0.204694	-0.171983	-0.170458	-0.20467	-0.193772	-0.174977	-0.225877	-0.212186	-0.178956	-0.207685	-0.210484	-0.195671	-0.17745	-0.194813	-0.193426	-0.22586	-0.188028	-0.164184	-0.200029	-0.214433	-0.212033	-0.186819	-0.16324	-0.175498	-0.212617	-0.222992	-0.203913	-0.1733	-0.170561	-0.218209	-0.210631	-0.228183
-0.187834	-0.183312	-0.196278	-0.179031	-0.171087	-0.150349	-0.197499	-0.101948	-0.157558	-0.196229	-0.208981	-0.187927	-0.184005	-0.180928	-0.188793	-0.189317	-0.16864	-0.185451	-0.202117	-0.171983	-0.165304	-0.20918	-0.191195	-0.167246	-0.225233	-0.209609	-0.178311	-0.208329	-0.207907	-0.195671	-0.179383	-0.196746	-0.196003	-0.222638	-0.186096	-0.164828	-0.200029	-0.208634	-0.209456	-0.184242	-0.162596	-0.176787	-0.213261	-0.220415	-0.211644	-0.177165	-0.170561	-0.215632	-0.20741	-0.222385
-0.189766	-0.182024	-0.193701	-0.179031	-0.170443	-0.150349	-0.197499	-0.0961502	-0.158202	-0.202672	-0.208981	-0.185994	-0.183361	-0.184149	-0.190726	-0.19125	-0.17315	-0.184163	-0.200184	-0.17005	-0.164015	-0.214978	-0.189907	-0.163381	-0.224589	-0.207032	-0.177023	-0.208329	-0.20533	-0.195027	-0.18196	-0.195458	-0.197291	-0.219417	-0.18674	-0.162895	-0.200673	-0.202192	-0.206235	-0.182309	-0.163884	-0.176142	-0.213261	-0.215906	-0.217442	-0.179098	-0.170561	-0.216277	-0.204189	-0.215298
-0.192343	-0.180091	-0.190479	-0.178387	-0.171731	-0.153571	-0.198787	-0.0909963	-0.158202	-0.207826	-0.207692	-0.184706	-0.182072	-0.18737	-0.192014	-0.193827	-0.175727	-0.187384	-0.197607	-0.168762	-0.160794	-0.222065	-0.188618	-0.156938	-0.2233	-0.205099	-0.17509	-0.207685	-0.204042	-0.195671	-0.18196	-0.196746	-0.195359	-0.217484	-0.182874	-0.166117	-0.200673	-0.195749	-0.204947	-0.179088	-0.163884	-0.17421	-0.212617	-0.211396	-0.225173	-0.181031	-0.171206	-0.215632	-0.200967	-0.210788
-0.19492	-0.179447	-0.187258	-0.179031	-0.170443	-0.15808	-0.197499	-0.0851981	-0.156914	-0.216845	-0.206404	-0.182773	-0.181428	-0.189947	-0.193947	-0.197692	-0.180237	-0.187384	-0.193098	-0.170695	-0.160794	-0.22593	-0.18733	-0.150496	-0.219435	-0.204455	-0.174446	-0.207041	-0.204042	-0.194383	-0.182604	-0.196746	-0.194714	-0.215552	-0.179653	-0.166761	-0.199385	-0.191884	-0.201725	-0.175223	-0.164529	-0.172277	-0.211973	-0.208175	-0.231615	-0.181675	-0.170561	-0.215632	-0.19839	-0.206279
-0.197497	-0.178158	-0.187902	-0.179675	-0.171087	-0.160013	-0.197499	-0.0819769	-0.158846	-0.223288	-0.205759	-0.183417	-0.179495	-0.192524	-0.196524	-0.198336	-0.182169	-0.189317	-0.192453	-0.168118	-0.159506	-0.231084	-0.186685	-0.144698	-0.216213	-0.205099	-0.171869	-0.203176	-0.204042	-0.19245	-0.182604	-0.198035	-0.193426	-0.21233	-0.176432	-0.166761	-0.198096	-0.189307	-0.199793	-0.17329	-0.165817	-0.169056	-0.21004	-0.205598	-0.235481	-0.184252	-0.170561	-0.211767	-0.197746	-0.203057
-0.198141	-0.178802	-0.187258	-0.179675	-0.171087	-0.16259	-0.198787	-0.0793999	-0.160135	-0.22973	-0.203182	-0.182773	-0.177562	-0.195745	-0.198457	-0.199625	-0.186679	-0.189961	-0.189876	-0.168118	-0.162083	-0.234305	-0.185397	-0.1389	-0.211059	-0.204455	-0.171225	-0.201243	-0.204042	-0.191162	-0.181316	-0.201256	-0.191493	-0.210398	-0.175143	-0.167405	-0.196164	-0.186086	-0.193994	-0.170713	-0.165173	-0.166479	-0.208107	-0.203021	-0.238058	-0.182963	-0.173138	-0.210478	-0.197746	-0.203702
-0.200718	-0.17687	-0.186614	-0.180964	-0.171731	-0.163879	-0.195566	-0.076823	-0.161423	-0.236172	-0.199961	-0.184062	-0.174985	-0.195101	-0.201034	-0.202846	-0.189256	-0.193826	-0.186655	-0.167473	-0.164015	-0.236238	-0.186685	-0.131169	-0.205261	-0.203166	-0.171869	-0.197377	-0.20533	-0.188585	-0.180672	-0.2019	-0.189561	-0.206532	-0.174499	-0.169338	-0.193587	-0.186086	-0.192062	-0.168136	-0.166461	-0.165835	-0.207463	-0.201088	-0.239991	-0.182963	-0.174427	-0.206613	-0.197746	-0.203057
-0.202007	-0.178158	-0.191124	-0.180964	-0.173664	-0.165167	-0.194277	-0.0755345	-0.162068	-0.240038	-0.195451	-0.184706	-0.174341	-0.195101	-0.202322	-0.202846	-0.1899	-0.197047	-0.185367	-0.168118	-0.165948	-0.23495	-0.186041	-0.126015	-0.200752	-0.204455	-0.171225	-0.194156	-0.207263	-0.187296	-0.180027	-0.203833	-0.185051	-0.203955	-0.172566	-0.171271	-0.192942	-0.187374	-0.188196	-0.168136	-0.165173	-0.16519	-0.20553	-0.199155	-0.238058	-0.183608	-0.174427	-0.20468	-0.197102	-0.203057
-0.200074	-0.177514	-0.193056	-0.180964	-0.174953	-0.163234	-0.192989	-0.0729575	-0.162712	-0.241326	-0.191586	-0.187283	-0.17112	-0.194457	-0.204899	-0.206067	-0.1899	-0.19898	-0.182146	-0.169406	-0.168525	-0.23495	-0.18733	-0.118284	-0.195598	-0.201234	-0.173802	-0.193512	-0.207263	-0.18794	-0.178739	-0.204477	-0.183118	-0.200734	-0.171922	-0.171915	-0.19101	-0.184797	-0.185619	-0.168136	-0.167106	-0.165835	-0.203598	-0.197223	-0.236125	-0.183608	-0.17636	-0.201459	-0.197746	-0.204346
-0.198786	-0.17687	-0.195633	-0.182897	-0.174953	-0.161302	-0.1917	-0.0703805	-0.162712	-0.242615	-0.182567	-0.190504	-0.17112	-0.194457	-0.207476	-0.206712	-0.188612	-0.200269	-0.180213	-0.167473	-0.171102	-0.233661	-0.191195	-0.112486	-0.191088	-0.198012	-0.177667	-0.191579	-0.205974	-0.18794	-0.176806	-0.203188	-0.18183	-0.198157	-0.172566	-0.171915	-0.189077	-0.18673	-0.183042	-0.166848	-0.165817	-0.165835	-0.200376	-0.195934	-0.231615	-0.184896	-0.17636	-0.198882	-0.197746	-0.206279
-0.198786	-0.177514	-0.197566	-0.184185	-0.17753	-0.160657	-0.191056	-0.0684478	-0.163356	-0.241971	-0.176124	-0.193725	-0.172409	-0.193812	-0.208765	-0.208644	-0.187967	-0.202846	-0.179569	-0.167473	-0.173035	-0.231728	-0.191839	-0.106688	-0.188511	-0.192858	-0.176379	-0.191579	-0.20533	-0.186652	-0.174229	-0.203833	-0.179253	-0.196869	-0.173211	-0.175136	-0.189721	-0.188663	-0.180465	-0.165559	-0.165173	-0.169056	-0.199088	-0.193357	-0.227106	-0.18554	-0.175071	-0.196949	-0.199035	-0.206279
-0.196209	-0.177514	-0.198855	-0.187406	-0.178818	-0.156148	-0.189768	-0.0652266	-0.164	-0.240038	-0.167749	-0.198235	-0.172409	-0.192524	-0.208121	-0.208644	-0.186035	-0.204134	-0.178924	-0.168118	-0.175612	-0.229151	-0.193128	-0.0989566	-0.18529	-0.187705	-0.178956	-0.194156	-0.203397	-0.187296	-0.173585	-0.202544	-0.178608	-0.197513	-0.177076	-0.176424	-0.189721	-0.188663	-0.18111	-0.166848	-0.163884	-0.170988	-0.196511	-0.190136	-0.222596	-0.186829	-0.17636	-0.195017	-0.19839	-0.204346
-0.192988	-0.178158	-0.201431	-0.188695	-0.179462	-0.154215	-0.190412	-0.0626496	-0.163356	-0.236817	-0.160018	-0.2021	-0.17563	-0.192524	-0.208765	-0.211221	-0.183458	-0.20349	-0.179569	-0.17005	-0.177544	-0.225286	-0.194416	-0.0931585	-0.184646	-0.181262	-0.182821	-0.196089	-0.204042	-0.187296	-0.171652	-0.200612	-0.17732	-0.198801	-0.179009	-0.178357	-0.189721	-0.190596	-0.181754	-0.164915	-0.16324	-0.17421	-0.194578	-0.187559	-0.218086	-0.186829	-0.177648	-0.196305	-0.199035	-0.204346
-0.189766	-0.17687	-0.20272	-0.19256	-0.180751	-0.150994	-0.1917	-0.0607169	-0.162712	-0.232951	-0.150355	-0.205322	-0.17563	-0.190591	-0.211342	-0.211865	-0.183458	-0.204778	-0.179569	-0.17005	-0.179477	-0.225286	-0.194416	-0.0873603	-0.183357	-0.17482	-0.184754	-0.198022	-0.203397	-0.187296	-0.170364	-0.199967	-0.178608	-0.201378	-0.181586	-0.177713	-0.191654	-0.192528	-0.18111	-0.164271	-0.161952	-0.176787	-0.191357	-0.185626	-0.213577	-0.188117	-0.178937	-0.195661	-0.197746	-0.203702
-0.186545	-0.17687	-0.20272	-0.194493	-0.181395	-0.150349	-0.192989	-0.0581399	-0.164	-0.230374	-0.141979	-0.207899	-0.177562	-0.189947	-0.210698	-0.209289	-0.181525	-0.204134	-0.18279	-0.17005	-0.182054	-0.223353	-0.195705	-0.0828506	-0.184001	-0.167089	-0.18411	-0.19931	-0.203397	-0.189873	-0.169075	-0.194169	-0.179897	-0.202023	-0.184807	-0.179646	-0.19101	-0.192528	-0.183042	-0.164915	-0.160663	-0.180008	-0.186847	-0.182405	-0.211644	-0.189406	-0.17636	-0.196949	-0.19839	-0.203057
-0.183324	-0.175581	-0.204008	-0.199003	-0.182039	-0.150994	-0.195566	-0.0568515	-0.165289	-0.225865	-0.131671	-0.209831	-0.178851	-0.18737	-0.210698	-0.209933	-0.182813	-0.202201	-0.186655	-0.17005	-0.183342	-0.222065	-0.194416	-0.0796294	-0.184646	-0.158714	-0.184754	-0.201887	-0.202109	-0.191806	-0.167143	-0.191592	-0.18183	-0.205244	-0.186096	-0.178357	-0.193587	-0.193173	-0.184331	-0.164271	-0.160019	-0.181941	-0.181693	-0.179184	-0.208423	-0.190694	-0.177648	-0.197594	-0.19839	-0.201769
-0.180103	-0.175581	-0.204008	-0.199003	-0.182039	-0.149061	-0.198143	-0.055563	-0.169799	-0.224576	-0.123296	-0.213053	-0.177562	-0.186726	-0.210053	-0.206712	-0.181525	-0.200269	-0.191165	-0.168762	-0.183987	-0.222065	-0.194416	-0.0764082	-0.184646	-0.151627	-0.183465	-0.19931	-0.199532	-0.191806	-0.167787	-0.190304	-0.183762	-0.205888	-0.189317	-0.178357	-0.196164	-0.194461	-0.184975	-0.163626	-0.159375	-0.184518	-0.176539	-0.177251	-0.205846	-0.191983	-0.175071	-0.196949	-0.19839	-0.199836
-0.177526	-0.176225	-0.20272	-0.20158	-0.182039	-0.152282	-0.198787	-0.0549187	-0.17302	-0.219422	-0.11621	-0.21112	-0.176918	-0.185437	-0.209409	-0.20349	-0.181525	-0.198336	-0.195675	-0.167473	-0.184631	-0.22142	-0.193772	-0.0751197	-0.18529	-0.145829	-0.180244	-0.195445	-0.197599	-0.191806	-0.168431	-0.189015	-0.185695	-0.205888	-0.191249	-0.177069	-0.195519	-0.195105	-0.189485	-0.161694	-0.15873	-0.18645	-0.170097	-0.174674	-0.203269	-0.193271	-0.175715	-0.196305	-0.199035	-0.199836
-0.175593	-0.176225	-0.20272	-0.198358	-0.182039	-0.154215	-0.198787	-0.0542745	-0.178818	-0.220066	-0.110411	-0.209187	-0.17563	-0.184793	-0.208121	-0.197692	-0.184102	-0.195759	-0.200829	-0.166185	-0.187208	-0.220776	-0.192484	-0.0751197	-0.185934	-0.138742	-0.178956	-0.191579	-0.196311	-0.190517	-0.170364	-0.188371	-0.188272	-0.205888	-0.193826	-0.177069	-0.198096	-0.193817	-0.191418	-0.162982	-0.15873	-0.189027	-0.16301	-0.172741	-0.202625	-0.191983	-0.173138	-0.193728	-0.197746	-0.199836
-0.174305	-0.17687	-0.204008	-0.198358	-0.18526	-0.154859	-0.198143	-0.0542745	-0.183972	-0.216845	-0.103325	-0.207254	-0.176274	-0.183505	-0.206188	-0.192538	-0.18539	-0.192538	-0.203406	-0.165541	-0.186564	-0.22142	-0.190551	-0.0738312	-0.186578	-0.132944	-0.176379	-0.183204	-0.195022	-0.188585	-0.171652	-0.187727	-0.190849	-0.203311	-0.195115	-0.17578	-0.197452	-0.192528	-0.19335	-0.162982	-0.158086	-0.190316	-0.155279	-0.171453	-0.200692	-0.19456	-0.169917	-0.193084	-0.199679	-0.199836
-0.171083	-0.178158	-0.205297	-0.196426	-0.187837	-0.156792	-0.19621	-0.0542745	-0.18977	-0.212335	-0.100104	-0.205322	-0.173697	-0.183505	-0.205544	-0.186096	-0.186035	-0.189961	-0.205983	-0.162319	-0.187208	-0.219488	-0.189907	-0.073187	-0.187222	-0.12779	-0.172513	-0.174829	-0.193734	-0.186652	-0.175518	-0.187727	-0.191493	-0.20009	-0.195759	-0.173203	-0.198096	-0.190596	-0.19335	-0.164271	-0.159375	-0.189027	-0.148193	-0.170809	-0.198115	-0.19456	-0.169917	-0.190507	-0.200323	-0.199192
-0.169795	-0.178158	-0.205941	-0.190628	-0.191059	-0.160013	-0.189768	-0.0542745	-0.194924	-0.209114	-0.0955939	-0.204033	-0.172409	-0.18286	-0.203611	-0.178365	-0.186679	-0.18674	-0.205983	-0.162964	-0.189141	-0.218199	-0.189262	-0.0718985	-0.186578	-0.120703	-0.171225	-0.163233	-0.191801	-0.182142	-0.179383	-0.187727	-0.193426	-0.196869	-0.199625	-0.171915	-0.195519	-0.188019	-0.19335	-0.162982	-0.160019	-0.188383	-0.139818	-0.16952	-0.196826	-0.195848	-0.166052	-0.189863	-0.200323	-0.199836
-0.164641	-0.179447	-0.205941	-0.186762	-0.194924	-0.161946	-0.182037	-0.0549187	-0.200722	-0.207182	-0.0936612	-0.201456	-0.172409	-0.181572	-0.202967	-0.16999	-0.187967	-0.183518	-0.205338	-0.161031	-0.189141	-0.218199	-0.187974	-0.0699657	-0.18529	-0.114261	-0.173158	-0.15228	-0.191801	-0.180209	-0.183249	-0.186438	-0.194714	-0.193003	-0.199625	-0.169982	-0.196808	-0.186086	-0.192706	-0.163626	-0.158086	-0.187739	-0.132731	-0.168232	-0.194249	-0.197781	-0.166052	-0.18793	-0.202256	-0.201125
-0.159487	-0.180735	-0.206585	-0.182897	-0.200078	-0.161946	-0.17495	-0.0562072	-0.203943	-0.203316	-0.0897957	-0.198235	-0.173053	-0.179639	-0.202322	-0.16097	-0.187323	-0.178364	-0.201473	-0.161675	-0.192362	-0.216266	-0.187974	-0.0667445	-0.184646	-0.108463	-0.171869	-0.14004	-0.191801	-0.174411	-0.18647	-0.183861	-0.19407	-0.190426	-0.202202	-0.168694	-0.195519	-0.185442	-0.192706	-0.163626	-0.159375	-0.183873	-0.123711	-0.16952	-0.193605	-0.195848	-0.166052	-0.186641	-0.2029	-0.201769
-0.153045	-0.182668	-0.205941	-0.18032	-0.203943	-0.161302	-0.165931	-0.0574957	-0.205876	-0.198806	-0.087863	-0.197591	-0.173053	-0.179639	-0.201678	-0.152595	-0.186679	-0.173855	-0.19954	-0.162964	-0.194939	-0.214978	-0.186685	-0.0661003	-0.18529	-0.10202	-0.172513	-0.129732	-0.19309	-0.169257	-0.190335	-0.181928	-0.193426	-0.186561	-0.202846	-0.170626	-0.196164	-0.185442	-0.192706	-0.162982	-0.158086	-0.181941	-0.116625	-0.170809	-0.190384	-0.196493	-0.165407	-0.190507	-0.204189	-0.203702
-0.147891	-0.182024	-0.205941	-0.175166	-0.208453	-0.161302	-0.154334	-0.0587842	-0.208453	-0.194297	-0.0865745	-0.196302	-0.174341	-0.177706	-0.201678	-0.143576	-0.186679	-0.169989	-0.193098	-0.161675	-0.199449	-0.211757	-0.183464	-0.0635233	-0.183357	-0.0936452	-0.176379	-0.119424	-0.19309	-0.162815	-0.192268	-0.175486	-0.192782	-0.184628	-0.204134	-0.170626	-0.196164	-0.184153	-0.192062	-0.162338	-0.159375	-0.180652	-0.110182	-0.172741	-0.187807	-0.195204	-0.167984	-0.18793	-0.203544	-0.203702
-0.139515	-0.183312	-0.202076	-0.172589	-0.212963	-0.159369	-0.143382	-0.0587842	-0.208453	-0.19172	-0.0833533	-0.195014	-0.173053	-0.176418	-0.20039	-0.134556	-0.187323	-0.16548	-0.187944	-0.163608	-0.201381	-0.207891	-0.182176	-0.0615906	-0.182713	-0.0884913	-0.180888	-0.111693	-0.194378	-0.153796	-0.196133	-0.169044	-0.190205	-0.185272	-0.204779	-0.170626	-0.195519	-0.184797	-0.191418	-0.163626	-0.158086	-0.178719	-0.103096	-0.172741	-0.184586	-0.19456	-0.168629	-0.189218	-0.205477	-0.20499
-0.129852	-0.184601	-0.197566	-0.170656	-0.216184	-0.15808	-0.133719	-0.0587842	-0.208453	-0.190431	-0.0814206	-0.191793	-0.172409	-0.173197	-0.20039	-0.126181	-0.186679	-0.160326	-0.180857	-0.164252	-0.204602	-0.20467	-0.17831	-0.0590136	-0.184646	-0.0814046	-0.186687	-0.103318	-0.195022	-0.147997	-0.196133	-0.161313	-0.189561	-0.184628	-0.205423	-0.171271	-0.19874	-0.184153	-0.191418	-0.164271	-0.159375	-0.178719	-0.0979418	-0.174674	-0.182009	-0.192627	-0.169273	-0.190507	-0.205477	-0.20499
-0.120188	-0.183956	-0.191124	-0.170012	-0.221338	-0.156148	-0.124699	-0.0581399	-0.207809	-0.187854	-0.0788436	-0.189216	-0.170476	-0.171264	-0.198457	-0.119095	-0.187967	-0.153883	-0.176992	-0.166185	-0.208468	-0.20016	-0.175733	-0.0590136	-0.18529	-0.0762507	-0.191841	-0.0975198	-0.195667	-0.140911	-0.198066	-0.152293	-0.187628	-0.185917	-0.20349	-0.171271	-0.200673	-0.184797	-0.189485	-0.163626	-0.161307	-0.180008	-0.0908551	-0.177895	-0.180076	-0.191339	-0.169917	-0.189863	-0.205477	-0.205634
-0.111169	-0.182668	-0.183393	-0.167435	-0.221982	-0.155503	-0.11568	-0.055563	-0.204588	-0.187854	-0.0769109	-0.188571	-0.16661	-0.169331	-0.197168	-0.112008	-0.188612	-0.146797	-0.169905	-0.167473	-0.211045	-0.195006	-0.171868	-0.0577251	-0.187867	-0.071741	-0.19635	-0.0917217	-0.195667	-0.132536	-0.198066	-0.143274	-0.185695	-0.187849	-0.204134	-0.171915	-0.20325	-0.184797	-0.191418	-0.164915	-0.162596	-0.180652	-0.0863454	-0.179828	-0.176211	-0.191339	-0.17185	-0.191151	-0.204189	-0.206279
-0.102149	-0.183312	-0.173085	-0.168723	-0.222626	-0.153571	-0.107305	-0.0536302	-0.203299	-0.188499	-0.0743339	-0.185994	-0.162745	-0.164821	-0.194591	-0.10621	-0.191189	-0.13971	-0.164751	-0.170695	-0.213622	-0.189208	-0.164781	-0.0557924	-0.189155	-0.0678755	-0.202793	-0.0885004	-0.193734	-0.126737	-0.199355	-0.134899	-0.183118	-0.190426	-0.201557	-0.173203	-0.205183	-0.184153	-0.190773	-0.165559	-0.167106	-0.182585	-0.0811915	-0.181761	-0.174278	-0.19005	-0.173138	-0.190507	-0.201612	-0.205634
-0.09313	-0.182024	-0.162777	-0.170012	-0.221982	-0.151638	-0.101507	-0.0523418	-0.201366	-0.188499	-0.0736897	-0.18535	-0.156947	-0.1616	-0.193303	-0.100412	-0.191189	-0.132623	-0.159597	-0.171339	-0.215555	-0.184699	-0.159627	-0.0557924	-0.191088	-0.0672313	-0.204725	-0.0839907	-0.192445	-0.120295	-0.199999	-0.125235	-0.182474	-0.190426	-0.201557	-0.171271	-0.206471	-0.184797	-0.191418	-0.166848	-0.16775	-0.185162	-0.0779703	-0.182405	-0.172989	-0.188762	-0.174427	-0.189218	-0.199035	-0.204346
-0.0847549	-0.180091	-0.151181	-0.170656	-0.219405	-0.150994	-0.0963526	-0.0510533	-0.200722	-0.19172	-0.0724012	-0.18535	-0.151793	-0.158379	-0.188793	-0.0952577	-0.190544	-0.125537	-0.153799	-0.171983	-0.21942	-0.178256	-0.152541	-0.0545039	-0.193665	-0.0652985	-0.207302	-0.082058	-0.191801	-0.115141	-0.19871	-0.119437	-0.180541	-0.191715	-0.199625	-0.170626	-0.209048	-0.185442	-0.192706	-0.16878	-0.171615	-0.187739	-0.0728163	-0.184982	-0.173634	-0.188117	-0.172494	-0.187286	-0.195169	-0.201769
-0.0757355	-0.180091	-0.140228	-0.1713	-0.214896	-0.150994	-0.0931314	-0.0478321	-0.200078	-0.194297	-0.0711127	-0.187927	-0.14535	-0.153869	-0.185572	-0.0920364	-0.190544	-0.117161	-0.148001	-0.172627	-0.221997	-0.171814	-0.144165	-0.0525712	-0.192376	-0.0652985	-0.209235	-0.0794811	-0.187936	-0.109343	-0.19871	-0.109129	-0.180541	-0.192359	-0.197048	-0.168694	-0.210981	-0.186086	-0.193994	-0.172002	-0.174192	-0.188383	-0.0695951	-0.184982	-0.173634	-0.187473	-0.173138	-0.185353	-0.191948	-0.201125
-0.0731585	-0.178802	-0.128632	-0.174522	-0.211674	-0.150994	-0.0918429	-0.0458993	-0.198145	-0.193652	-0.0704685	-0.189216	-0.137619	-0.152581	-0.177197	-0.0901037	-0.188612	-0.111363	-0.142203	-0.173271	-0.226507	-0.165371	-0.137079	-0.051927	-0.193021	-0.0659428	-0.207947	-0.0769041	-0.186003	-0.104833	-0.199999	-0.101398	-0.179897	-0.192359	-0.197048	-0.166761	-0.211625	-0.18673	-0.193994	-0.17329	-0.176769	-0.192893	-0.0663739	-0.183693	-0.174922	-0.186829	-0.173138	-0.182776	-0.189371	-0.201125
-0.0686488	-0.180091	-0.118968	-0.176454	-0.207809	-0.152282	-0.0886217	-0.0433224	-0.19428	-0.195585	-0.0711127	-0.191148	-0.131821	-0.148715	-0.173331	-0.088171	-0.186679	-0.104921	-0.136404	-0.175204	-0.231016	-0.15764	-0.129348	-0.051927	-0.192376	-0.0672313	-0.207302	-0.0736829	-0.182137	-0.0996792	-0.199355	-0.0936673	-0.179253	-0.19107	-0.195115	-0.166117	-0.210981	-0.188019	-0.194639	-0.175867	-0.179346	-0.193537	-0.0644412	-0.182405	-0.177499	-0.186185	-0.173783	-0.182132	-0.183573	-0.198548
-0.0667161	-0.184601	-0.111238	-0.177743	-0.202655	-0.153571	-0.089266	-0.0426781	-0.191058	-0.194297	-0.0704685	-0.192437	-0.124735	-0.147427	-0.166245	-0.0868825	-0.180881	-0.0991227	-0.127385	-0.173916	-0.237459	-0.151842	-0.122261	-0.0532154	-0.193021	-0.069164	-0.204725	-0.0711059	-0.179561	-0.0951695	-0.198066	-0.0891576	-0.179897	-0.19107	-0.193826	-0.164184	-0.21227	-0.18673	-0.196571	-0.1778	-0.177414	-0.194825	-0.0631527	-0.179828	-0.178788	-0.187473	-0.175715	-0.180843	-0.179707	-0.197903
-0.0647834	-0.187822	-0.102862	-0.179675	-0.197501	-0.154215	-0.0886217	-0.0420339	-0.189126	-0.194297	-0.06918	-0.193725	-0.118936	-0.146138	-0.161735	-0.083017	-0.172506	-0.0926803	-0.120943	-0.17456	-0.243257	-0.142823	-0.115175	-0.051927	-0.192376	-0.0704525	-0.202148	-0.0672405	-0.173762	-0.0913041	-0.195489	-0.0833594	-0.178608	-0.190426	-0.193182	-0.164828	-0.211625	-0.188663	-0.197216	-0.182309	-0.179346	-0.193537	-0.0618642	-0.177895	-0.180076	-0.186829	-0.177648	-0.178266	-0.175842	-0.197903
-0.0667161	-0.196197	-0.0957758	-0.18032	-0.192991	-0.156148	-0.0886217	-0.0413896	-0.18526	-0.194297	-0.0685357	-0.19437	-0.113138	-0.143561	-0.15787	-0.0797958	-0.165419	-0.0894591	-0.1145	-0.177781	-0.250344	-0.133803	-0.109376	-0.0532154	-0.191732	-0.0710967	-0.200216	-0.0646635	-0.169253	-0.0874386	-0.192268	-0.076917	-0.179253	-0.190426	-0.191894	-0.165472	-0.213558	-0.189307	-0.195927	-0.184242	-0.17999	-0.191604	-0.0592873	-0.175318	-0.182653	-0.188117	-0.177648	-0.179555	-0.173909	-0.20048
-0.0673603	-0.204572	-0.0906218	-0.18032	-0.188482	-0.156792	-0.086689	-0.0407454	-0.181395	-0.194297	-0.0672473	-0.19437	-0.10734	-0.142917	-0.15336	-0.0778631	-0.157688	-0.0862378	-0.106769	-0.17907	-0.256786	-0.126717	-0.103578	-0.0538597	-0.190444	-0.0710967	-0.197639	-0.0614423	-0.165387	-0.0809962	-0.187758	-0.0724073	-0.179253	-0.187849	-0.190605	-0.166117	-0.213558	-0.188663	-0.192706	-0.186819	-0.178702	-0.191604	-0.058643	-0.17403	-0.183297	-0.188117	-0.180869	-0.179555	-0.170044	-0.201125
-0.0667161	-0.213591	-0.0867564	-0.180964	-0.186549	-0.15808	-0.0873332	-0.0407454	-0.177529	-0.192364	-0.0672473	-0.193081	-0.103475	-0.140985	-0.149495	-0.0759304	-0.14738	-0.0817282	-0.100971	-0.182935	-0.261296	-0.116409	-0.0997127	-0.0538597	-0.189799	-0.0704525	-0.19635	-0.0614423	-0.158301	-0.077775	-0.185181	-0.0685419	-0.178608	-0.188493	-0.191894	-0.166761	-0.216135	-0.189951	-0.190129	-0.188108	-0.178058	-0.187095	-0.0579988	-0.172097	-0.184586	-0.188117	-0.182158	-0.182132	-0.165534	-0.198548
-0.0660719	-0.224544	-0.0809582	-0.179675	-0.183972	-0.160013	-0.084112	-0.0413896	-0.174308	-0.192364	-0.0653145	-0.190504	-0.0976764	-0.137763	-0.146273	-0.0707764	-0.138361	-0.0791512	-0.0971056	-0.185512	-0.26645	-0.109322	-0.0939146	-0.0545039	-0.191088	-0.0672313	-0.194418	-0.0562883	-0.153147	-0.0732653	-0.182604	-0.0653206	-0.178608	-0.187205	-0.189317	-0.168049	-0.218712	-0.19124	-0.184331	-0.19004	-0.179346	-0.181296	-0.0567103	-0.172097	-0.184586	-0.188762	-0.182158	-0.184064	-0.159092	-0.199836
-0.0634949	-0.232919	-0.0796697	-0.177098	-0.182683	-0.161302	-0.0828235	-0.0413896	-0.171087	-0.193008	-0.0640261	-0.187283	-0.0957437	-0.133898	-0.143052	-0.0681995	-0.12612	-0.0752857	-0.0919517	-0.188089	-0.267738	-0.101591	-0.0919818	-0.0545039	-0.190444	-0.0646543	-0.193773	-0.0549998	-0.145416	-0.0713326	-0.178095	-0.0646764	-0.177964	-0.187849	-0.188672	-0.171271	-0.221933	-0.19124	-0.179177	-0.190685	-0.181279	-0.176787	-0.0554218	-0.172097	-0.187163	-0.186829	-0.184735	-0.185353	-0.153293	-0.198548
-0.0602737	-0.239361	-0.0758043	-0.173233	-0.183328	-0.161946	-0.0776696	-0.0407454	-0.169154	-0.193008	-0.0633818	-0.181485	-0.0899455	-0.128744	-0.140475	-0.0630455	-0.117745	-0.073353	-0.0900189	-0.191954	-0.267094	-0.0957932	-0.0874721	-0.0545039	-0.191088	-0.0620773	-0.193773	-0.0543556	-0.138329	-0.0681113	-0.176162	-0.0627437	-0.176031	-0.187849	-0.185451	-0.172559	-0.223866	-0.193817	-0.17209	-0.19004	-0.182567	-0.170344	-0.0534891	-0.173386	-0.189095	-0.188762	-0.184735	-0.187286	-0.144918	-0.195971
-0.0570525	-0.243227	-0.07516	-0.169368	-0.183972	-0.164523	-0.0725157	-0.0413896	-0.167222	-0.192364	-0.0614491	-0.174398	-0.0841473	-0.122946	-0.137898	-0.0578916	-0.108081	-0.0688433	-0.0867977	-0.19582	-0.263229	-0.0906393	-0.0855394	-0.0545039	-0.192376	-0.0601446	-0.194418	-0.0537114	-0.130598	-0.0668229	-0.173585	-0.0620994	-0.174743	-0.189782	-0.182874	-0.174492	-0.226443	-0.197038	-0.165648	-0.19004	-0.186433	-0.163258	-0.0522006	-0.175963	-0.190384	-0.188117	-0.186023	-0.186641	-0.136543	-0.192105
-0.0538313	-0.243871	-0.0732273	-0.164214	-0.183972	-0.164523	-0.0705829	-0.0420339	-0.167222	-0.19172	-0.0608048	-0.166667	-0.0802819	-0.114571	-0.133388	-0.0566031	-0.100995	-0.0662663	-0.0855092	-0.199041	-0.259363	-0.0874181	-0.0842509	-0.0545039	-0.192376	-0.0588561	-0.195062	-0.0537114	-0.121579	-0.0636016	-0.172941	-0.0620994	-0.17281	-0.190426	-0.177076	-0.177713	-0.228376	-0.198971	-0.157917	-0.19004	-0.190943	-0.155527	-0.0483351	-0.179184	-0.192961	-0.187473	-0.185379	-0.187286	-0.129456	-0.186307
-0.0518985	-0.242582	-0.0732273	-0.158415	-0.185905	-0.164523	-0.068006	-0.0401012	-0.167866	-0.191075	-0.0588721	-0.15958	-0.0744837	-0.107484	-0.129523	-0.0527377	-0.0932638	-0.0630451	-0.0829323	-0.201618	-0.254209	-0.0848411	-0.0810297	-0.0538597	-0.193665	-0.0582119	-0.193773	-0.0537114	-0.115781	-0.0642459	-0.172941	-0.0627437	-0.170877	-0.191715	-0.171922	-0.177069	-0.227731	-0.198326	-0.151474	-0.187463	-0.192875	-0.146507	-0.0476909	-0.179828	-0.194249	-0.189406	-0.187312	-0.185353	-0.120437	-0.180509
-0.0480331	-0.240005	-0.0732273	-0.151329	-0.18526	-0.164523	-0.0641405	-0.0413896	-0.169799	-0.191075	-0.0575836	-0.150561	-0.069974	-0.099753	-0.124369	-0.0501607	-0.0874657	-0.0611124	-0.082288	-0.202907	-0.247767	-0.0829084	-0.079097	-0.0532154	-0.194309	-0.0562792	-0.193773	-0.0524229	-0.109982	-0.0629574	-0.172941	-0.0633879	-0.170233	-0.192359	-0.166124	-0.178357	-0.225799	-0.198971	-0.145032	-0.186819	-0.198029	-0.140065	-0.0464024	-0.181761	-0.196182	-0.190694	-0.189244	-0.182776	-0.112706	-0.172778
-0.0467446	-0.23614	-0.0738715	-0.145531	-0.187193	-0.163234	-0.0615636	-0.0401012	-0.171087	-0.19172	-0.0524297	-0.142186	-0.0648201	-0.0913779	-0.117927	-0.0488722	-0.0816675	-0.0559585	-0.0803553	-0.200974	-0.240036	-0.0822641	-0.0758758	-0.0532154	-0.196886	-0.0556349	-0.191196	-0.0511344	-0.102896	-0.0616689	-0.174229	-0.0640322	-0.168301	-0.192359	-0.159682	-0.177713	-0.223866	-0.196394	-0.137945	-0.186175	-0.199318	-0.132334	-0.0444697	-0.183049	-0.196826	-0.192627	-0.190533	-0.178911	-0.104975	-0.166335
-0.0454561	-0.230986	-0.07516	-0.139732	-0.186549	-0.15808	-0.0615636	-0.0381684	-0.172375	-0.190431	-0.0511412	-0.133811	-0.0609546	-0.0842912	-0.109552	-0.048228	-0.0771578	-0.0533815	-0.0784226	-0.20033	-0.232949	-0.0822641	-0.0726546	-0.0532154	-0.196886	-0.0569234	-0.188619	-0.0511344	-0.0964533	-0.0636016	-0.174229	-0.0620994	-0.165079	-0.192359	-0.150018	-0.176424	-0.221933	-0.195105	-0.133436	-0.184242	-0.200606	-0.12267	-0.042537	-0.184338	-0.197471	-0.19456	-0.192466	-0.173112	-0.0998213	-0.159893
-0.0467446	-0.226476	-0.0758043	-0.132002	-0.187193	-0.159369	-0.0583423	-0.0401012	-0.173664	-0.191075	-0.04792	-0.126724	-0.0570892	-0.0791373	-0.102465	-0.0475837	-0.0720038	-0.0514488	-0.0764898	-0.199041	-0.226507	-0.0829084	-0.0713661	-0.051927	-0.198819	-0.0562792	-0.187975	-0.0492017	-0.0912993	-0.0642459	-0.173585	-0.0601667	-0.163147	-0.191715	-0.144864	-0.175136	-0.218712	-0.188663	-0.127638	-0.182954	-0.20125	-0.114939	-0.042537	-0.184338	-0.196826	-0.197137	-0.195043	-0.16667	-0.0959559	-0.151518
-0.0467446	-0.220034	-0.0764485	-0.125559	-0.185905	-0.15808	-0.0557654	-0.0381684	-0.176241	-0.19172	-0.0440545	-0.118993	-0.0551564	-0.0765603	-0.0985994	-0.0488722	-0.0707154	-0.052093	-0.0726244	-0.197108	-0.220709	-0.0829084	-0.0668564	-0.0512827	-0.196886	-0.0556349	-0.186687	-0.0504902	-0.0880781	-0.0642459	-0.173585	-0.0595225	-0.159925	-0.190426	-0.136489	-0.173203	-0.214847	-0.184153	-0.121839	-0.181021	-0.199318	-0.108497	-0.0418927	-0.183693	-0.195538	-0.19907	-0.19762	-0.160227	-0.0920904	-0.144431
-0.0493216	-0.217457	-0.0745158	-0.118472	-0.186549	-0.154859	-0.0544769	-0.0394569	-0.177529	-0.191075	-0.0408333	-0.114483	-0.0545122	-0.0739833	-0.0915127	-0.0488722	-0.0674942	-0.0508045	-0.0706917	-0.196464	-0.21491	-0.0848411	-0.0642794	-0.0499942	-0.196886	-0.0562792	-0.182821	-0.0504902	-0.0867896	-0.0636016	-0.172941	-0.0569455	-0.158637	-0.188493	-0.128114	-0.171271	-0.209693	-0.176422	-0.116685	-0.183598	-0.196741	-0.102055	-0.0418927	-0.181117	-0.194249	-0.200358	-0.202129	-0.153141	-0.0895135	-0.137345
-0.0506101	-0.212303	-0.0745158	-0.111386	-0.187193	-0.152282	-0.0525442	-0.0413896	-0.177529	-0.193008	-0.0395448	-0.108041	-0.0545122	-0.0746276	-0.0844261	-0.0488722	-0.0636287	-0.0508045	-0.0655377	-0.193887	-0.209112	-0.0822641	-0.0617024	-0.0480615	-0.193021	-0.0549907	-0.182177	-0.0511344	-0.0842127	-0.0629574	-0.173585	-0.0550128	-0.15606	-0.186561	-0.121671	-0.169338	-0.208404	-0.170624	-0.110243	-0.182309	-0.192231	-0.0962564	-0.0418927	-0.176607	-0.192961	-0.201002	-0.203418	-0.144121	-0.0901577	-0.128969
-0.0506101	-0.209082	-0.0732273	-0.105588	-0.187193	-0.149061	-0.0499672	-0.0426781	-0.178174	-0.195585	-0.0369679	-0.102243	-0.0564449	-0.0726949	-0.0805606	-0.0488722	-0.0629845	-0.0508045	-0.0629608	-0.192599	-0.205891	-0.0822641	-0.0623467	-0.0461288	-0.187867	-0.0537022	-0.180244	-0.0530671	-0.08228	-0.0623132	-0.172941	-0.0517916	-0.154771	-0.180118	-0.115873	-0.168694	-0.204539	-0.164182	-0.104445	-0.183598	-0.187721	-0.0930352	-0.0431812	-0.172097	-0.18974	-0.201646	-0.205995	-0.135746	-0.0869365	-0.122527
-0.0499658	-0.205861	-0.0693618	-0.0991452	-0.186549	-0.148417	-0.049323	-0.0446109	-0.178174	-0.198162	-0.0363236	-0.0977332	-0.0564449	-0.0726949	-0.0779836	-0.048228	-0.0597632	-0.0514488	-0.0603838	-0.19131	-0.203314	-0.0822641	-0.0610582	-0.0441961	-0.182069	-0.0511252	-0.180244	-0.0556441	-0.0829242	-0.0616689	-0.173585	-0.0498588	-0.153483	-0.16981	-0.111363	-0.168049	-0.20325	-0.155162	-0.0986466	-0.184886	-0.183856	-0.087237	-0.0418927	-0.163078	-0.189095	-0.201002	-0.207927	-0.12866	-0.0862922	-0.118017
-0.0493216	-0.201351	-0.0661406	-0.0920585	-0.189126	-0.146484	-0.046746	-0.0465436	-0.177529	-0.202672	-0.0369679	-0.094512	-0.0596661	-0.0720506	-0.0747624	-0.0475837	-0.0584748	-0.0527373	-0.0578068	-0.193243	-0.199449	-0.0803314	-0.0610582	-0.0416191	-0.175626	-0.0491925	-0.178311	-0.0575768	-0.0816357	-0.0584477	-0.172296	-0.0492146	-0.150262	-0.166589	-0.106209	-0.169338	-0.200673	-0.14872	-0.0928484	-0.186175	-0.177414	-0.0833715	-0.0418927	-0.155991	-0.186518	-0.19907	-0.207927	-0.11964	-0.083071	-0.110931
-0.0454561	-0.198774	-0.0622752	-0.0862604	-0.189126	-0.147128	-0.0461017	-0.0478321	-0.176885	-0.205893	-0.0389006	-0.0912908	-0.0590219	-0.0726949	-0.0715412	-0.0469395	-0.056542	-0.0533815	-0.0545856	-0.193243	-0.196227	-0.0783987	-0.0629909	-0.0403306	-0.167251	-0.0472598	-0.178956	-0.0588653	-0.0816357	-0.056515	-0.173585	-0.0492146	-0.147685	-0.159503	-0.102344	-0.169982	-0.201317	-0.142277	-0.0851175	-0.186175	-0.173548	-0.0807946	-0.0418927	-0.147616	-0.18523	-0.19907	-0.208572	-0.112554	-0.0804941	-0.108354
-0.0422349	-0.194264	-0.059054	-0.0843276	-0.18977	-0.14584	-0.0454575	-0.0478321	-0.175597	-0.20847	-0.0408333	-0.0867811	-0.0603104	-0.0714064	-0.0715412	-0.0462952	-0.0533208	-0.0527373	-0.0552299	-0.196464	-0.194295	-0.0751775	-0.0610582	-0.0396864	-0.160809	-0.0446828	-0.175735	-0.0595095	-0.0816357	-0.0532938	-0.173585	-0.0485703	-0.145752	-0.149839	-0.0978343	-0.171271	-0.201317	-0.134546	-0.0786751	-0.186175	-0.17226	-0.0769291	-0.042537	-0.137308	-0.183297	-0.198425	-0.207283	-0.108044	-0.0772729	-0.104488
-0.0377252	-0.191043	-0.0539	-0.0791737	-0.190414	-0.147128	-0.0448133	-0.0478321	-0.174308	-0.211047	-0.0427661	-0.0848483	-0.0583777	-0.0694736	-0.070897	-0.0450068	-0.0513881	-0.0514488	-0.0526529	-0.199041	-0.193006	-0.0726005	-0.0623467	-0.0390421	-0.151789	-0.0433943	-0.173158	-0.0582211	-0.079703	-0.0526495	-0.175518	-0.0505031	-0.144464	-0.14082	-0.0946131	-0.171915	-0.201962	-0.12746	-0.0722327	-0.186819	-0.170971	-0.0743522	-0.0438254	-0.127	-0.182653	-0.197137	-0.205995	-0.102246	-0.0753401	-0.1032
-0.0351482	-0.187822	-0.0506788	-0.074664	-0.191059	-0.149061	-0.0461017	-0.0484763	-0.172375	-0.21298	-0.0459873	-0.0816271	-0.0577334	-0.0668967	-0.0702527	-0.045651	-0.0500996	-0.052093	-0.0552299	-0.202907	-0.191718	-0.0700235	-0.0623467	-0.0390421	-0.144703	-0.0408173	-0.170581	-0.0556441	-0.0777703	-0.0520053	-0.174873	-0.0511473	-0.143175	-0.133733	-0.0920362	-0.172559	-0.204539	-0.119729	-0.065146	-0.185531	-0.17226	-0.0717752	-0.0444697	-0.117981	-0.182009	-0.195848	-0.204062	-0.0990245	-0.0721189	-0.101267
-0.0325713	-0.183956	-0.0474576	-0.072087	-0.189126	-0.150994	-0.0448133	-0.0439666	-0.17302	-0.211691	-0.0492085	-0.0764732	-0.0577334	-0.0649639	-0.06832	-0.0462952	-0.0494554	-0.0508045	-0.0532971	-0.205484	-0.188496	-0.068735	-0.0617024	-0.0383979	-0.137616	-0.0401731	-0.166071	-0.0530671	-0.074549	-0.0500726	-0.175518	-0.0485703	-0.139954	-0.126002	-0.0901034	-0.171271	-0.205183	-0.110065	-0.0606363	-0.184886	-0.17226	-0.0691982	-0.0438254	-0.11025	-0.182009	-0.197781	-0.201485	-0.0958033	-0.0682535	-0.0986901
-0.0312828	-0.180091	-0.0448806	-0.0701543	-0.186549	-0.152926	-0.0461017	-0.0413896	-0.171731	-0.211047	-0.0492085	-0.0745405	-0.0558007	-0.062387	-0.0676758	-0.0469395	-0.0481669	-0.0488718	-0.0552299	-0.208061	-0.187208	-0.0668023	-0.0610582	-0.0403306	-0.129241	-0.0388846	-0.159628	-0.0492017	-0.0700393	-0.0474956	-0.172296	-0.0498588	-0.138021	-0.120204	-0.0881707	-0.170626	-0.20776	-0.10169	-0.0554824	-0.182954	-0.175481	-0.0646885	-0.0457582	-0.101875	-0.181365	-0.197137	-0.198908	-0.0919378	-0.0663207	-0.0961131
-0.0299943	-0.177514	-0.0429479	-0.0650004	-0.183972	-0.154859	-0.046746	-0.0381684	-0.17302	-0.207826	-0.0498527	-0.0700308	-0.0551564	-0.0604543	-0.0644545	-0.0495165	-0.0462342	-0.0475833	-0.0552299	-0.208061	-0.186564	-0.0661581	-0.0571927	-0.0403306	-0.120221	-0.0382404	-0.15383	-0.0466247	-0.0668181	-0.0462071	-0.170364	-0.0485703	-0.1348	-0.115694	-0.086238	-0.169982	-0.208404	-0.0939592	-0.0522612	-0.181021	-0.179346	-0.0621115	-0.0470467	-0.0941438	-0.183297	-0.197781	-0.196331	-0.0893608	-0.0663207	-0.0941804
-0.0312828	-0.176225	-0.0435922	-0.0630676	-0.182683	-0.157436	-0.0461017	-0.0349472	-0.172375	-0.200095	-0.0498527	-0.0687423	-0.0545122	-0.0585215	-0.0625218	-0.0475837	-0.0462342	-0.0482276	-0.0558741	-0.209349	-0.185919	-0.0668023	-0.0559043	-0.0403306	-0.113779	-0.0375961	-0.144811	-0.0427592	-0.0629527	-0.0442744	-0.165854	-0.0485703	-0.13029	-0.109896	-0.0843053	-0.168694	-0.209048	-0.0875168	-0.0509727	-0.180377	-0.182567	-0.0608231	-0.0509121	-0.0909226	-0.185874	-0.197137	-0.195687	-0.0874281	-0.0637438	-0.0903149
-0.0332155	-0.174293	-0.0442364	-0.0617792	-0.180107	-0.159369	-0.0473902	-0.0310818	-0.171731	-0.190431	-0.0472758	-0.0648768	-0.053868	-0.0591658	-0.0605891	-0.0475837	-0.0455899	-0.0475833	-0.0558741	-0.208705	-0.185919	-0.0668023	-0.0533273	-0.0416191	-0.105404	-0.0382404	-0.136436	-0.0408265	-0.055866	-0.0436301	-0.161344	-0.0479261	-0.125781	-0.10603	-0.083661	-0.168694	-0.209048	-0.0810744	-0.0496842	-0.179088	-0.183856	-0.0582461	-0.0509121	-0.0857687	-0.184586	-0.197137	-0.192466	-0.0861396	-0.0650323	-0.0858052
-0.0351482	-0.173648	-0.0448806	-0.0579137	-0.176885	-0.160657	-0.049323	-0.029149	-0.173664	-0.180123	-0.0459873	-0.0622999	-0.0558007	-0.0565888	-0.0593006	-0.0469395	-0.0443014	-0.0475833	-0.0539414	-0.208061	-0.185919	-0.0642253	-0.0507503	-0.0416191	-0.0996056	-0.0395289	-0.129993	-0.039538	-0.0552218	-0.0404089	-0.15619	-0.0459934	-0.121271	-0.100877	-0.0817283	-0.166761	-0.208404	-0.0707665	-0.0477515	-0.178444	-0.186433	-0.0550249	-0.0534891	-0.0825474	-0.184586	-0.197137	-0.191177	-0.0842069	-0.0637438	-0.0806513
-0.0377252	-0.173648	-0.0448806	-0.055981	-0.173664	-0.163234	-0.0512557	-0.0278606	-0.17302	-0.168527	-0.0459873	-0.0603671	-0.0564449	-0.0578773	-0.0567236	-0.045651	-0.0430129	-0.0462948	-0.0520086	-0.208061	-0.185919	-0.0629369	-0.0475291	-0.0409748	-0.0918747	-0.0382404	-0.12033	-0.0401823	-0.0520006	-0.0391204	-0.149104	-0.0434164	-0.116117	-0.0963669	-0.0785071	-0.166761	-0.205827	-0.0681895	-0.0471072	-0.178444	-0.18901	-0.0537364	-0.0541333	-0.0799705	-0.187163	-0.196493	-0.189889	-0.0829184	-0.061811	-0.0761416
-0.0415907	-0.175581	-0.0448806	-0.0540482	-0.173664	-0.165167	-0.0525442	-0.0278606	-0.173664	-0.155642	-0.0472758	-0.0577902	-0.0577334	-0.057233	-0.0560794	-0.043074	-0.0423687	-0.0469391	-0.0513644	-0.206772	-0.187208	-0.0629369	-0.0462406	-0.0390421	-0.0867207	-0.0382404	-0.114531	-0.0388938	-0.0487794	-0.0365435	-0.140084	-0.039551	-0.111607	-0.0899244	-0.0765744	-0.166761	-0.201317	-0.0623914	-0.0477515	-0.178444	-0.187721	-0.0511594	-0.0554218	-0.076105	-0.18523	-0.195204	-0.190533	-0.0822742	-0.0611668	-0.0716319
-0.0435234	-0.178158	-0.0455249	-0.0501828	-0.171731	-0.168388	-0.0544769	-0.0278606	-0.173664	-0.142113	-0.045343	-0.0577902	-0.0583777	-0.0591658	-0.0554352	-0.0411413	-0.0423687	-0.0482276	-0.0494317	-0.204195	-0.187852	-0.0603599	-0.0443079	-0.0371094	-0.082211	-0.0401731	-0.108733	-0.0414708	-0.0462024	-0.035255	-0.131065	-0.0363297	-0.106453	-0.0841263	-0.0739974	-0.166117	-0.19874	-0.0598144	-0.04904	-0.179088	-0.185144	-0.0505152	-0.0534891	-0.0722396	-0.184586	-0.193271	-0.190533	-0.0803415	-0.0579456	-0.0684107
-0.0428791	-0.17687	-0.0448806	-0.0495386	-0.170443	-0.169032	-0.0564096	-0.0297933	-0.17302	-0.12794	-0.0459873	-0.0558574	-0.0590219	-0.057233	-0.0541467	-0.0372759	-0.0410802	-0.0462948	-0.0487874	-0.20033	-0.189141	-0.0616484	-0.0423752	-0.0358209	-0.0789898	-0.0408173	-0.103579	-0.0427592	-0.0474909	-0.0339665	-0.122046	-0.0331085	-0.100011	-0.0776838	-0.0707762	-0.166761	-0.194875	-0.0565932	-0.04904	-0.180377	-0.183212	-0.0492267	-0.0522006	-0.0690184	-0.182009	-0.192627	-0.190533	-0.0771202	-0.0560129	-0.0645452
-0.0448119	-0.178158	-0.0416594	-0.0482501	-0.170443	-0.170965	-0.0557654	-0.0304375	-0.171087	-0.115699	-0.04792	-0.0552132	-0.0583777	-0.0565888	-0.0560794	-0.0353431	-0.0430129	-0.0462948	-0.0481432	-0.197108	-0.191073	-0.0597156	-0.0404424	-0.0338882	-0.0770571	-0.0401731	-0.0984254	-0.0427592	-0.0474909	-0.0339665	-0.112382	-0.0305316	-0.0961454	-0.0718857	-0.0681992	-0.169982	-0.188433	-0.0546604	-0.0483957	-0.181665	-0.176769	-0.047294	-0.0483351	-0.0677299	-0.179432	-0.193271	-0.191821	-0.0758318	-0.0534359	-0.0619683
-0.0448119	-0.178158	-0.0397267	-0.0463173	-0.169799	-0.170965	-0.0538326	-0.0297933	-0.171087	-0.105391	-0.0472758	-0.0558574	-0.0583777	-0.0559446	-0.0560794	-0.0346989	-0.0449457	-0.0462948	-0.0468547	-0.191954	-0.192362	-0.0610041	-0.0397982	-0.0293785	-0.0757686	-0.0408173	-0.0939157	-0.0466247	-0.0481351	-0.0346107	-0.103363	-0.0285988	-0.0909914	-0.0693087	-0.0656222	-0.171915	-0.181346	-0.0559489	-0.0503285	-0.184242	-0.170971	-0.0460055	-0.0451139	-0.0645087	-0.177499	-0.193916	-0.19311	-0.0732548	-0.0495704	-0.061324
-0.0428791	-0.177514	-0.0371497	-0.0430961	-0.170443	-0.170965	-0.0512557	-0.0310818	-0.172375	-0.0976604	-0.0485642	-0.0552132	-0.0577334	-0.0553003	-0.0573679	-0.0314777	-0.0475226	-0.0450063	-0.0468547	-0.185512	-0.196227	-0.0610041	-0.0385097	-0.0287342	-0.0731916	-0.0408173	-0.0906945	-0.0459805	-0.0494236	-0.0371877	-0.0930547	-0.0266661	-0.0877702	-0.0660875	-0.062401	-0.174492	-0.176836	-0.0546604	-0.0516169	-0.186175	-0.162596	-0.044717	-0.042537	-0.0625759	-0.173634	-0.192627	-0.194398	-0.0687451	-0.0463492	-0.0619683
-0.0409464	-0.177514	-0.0345728	-0.0411634	-0.171087	-0.172254	-0.0499672	-0.031726	-0.17302	-0.091218	-0.0492085	-0.0539247	-0.0570892	-0.0533676	-0.0567236	-0.0314777	-0.0500996	-0.0430736	-0.044922	-0.181002	-0.196227	-0.0616484	-0.039154	-0.02809	-0.0744801	-0.0427501	-0.0861848	-0.0479132	-0.0513563	-0.0371877	-0.085968	-0.0260219	-0.0851933	-0.0641547	-0.0598241	-0.178357	-0.170394	-0.0559489	-0.0503285	-0.187463	-0.156154	-0.0440728	-0.0406042	-0.0606432	-0.172345	-0.191983	-0.193754	-0.0655239	-0.0450607	-0.0619683
-0.0409464	-0.176225	-0.0332843	-0.0385864	-0.171731	-0.172254	-0.0448133	-0.0304375	-0.174308	-0.0873525	-0.050497	-0.0552132	-0.0551564	-0.0527233	-0.0573679	-0.0334104	-0.0533208	-0.0437179	-0.044922	-0.175204	-0.200093	-0.0629369	-0.0397982	-0.0261573	-0.0731916	-0.0427501	-0.0836079	-0.0466247	-0.0526448	-0.0384762	-0.0795256	-0.0260219	-0.0826163	-0.062222	-0.0598241	-0.180934	-0.163307	-0.0578817	-0.0509727	-0.190685	-0.147134	-0.0427843	-0.0393157	-0.0580662	-0.170412	-0.188117	-0.191177	-0.0629469	-0.0450607	-0.0626125
-0.0403022	-0.177514	-0.03264	-0.037298	-0.172376	-0.173542	-0.0428805	-0.0304375	-0.174952	-0.0828428	-0.0485642	-0.051992	-0.0525795	-0.0507906	-0.0560794	-0.0340546	-0.0558978	-0.0430736	-0.0455662	-0.167473	-0.201381	-0.0616484	-0.0417309	-0.0261573	-0.0731916	-0.0440386	-0.0797424	-0.0440477	-0.0526448	-0.0391204	-0.0730832	-0.0273103	-0.0813278	-0.0628663	-0.0572471	-0.186732	-0.155576	-0.0578817	-0.0516169	-0.193261	-0.136182	-0.0434285	-0.0380273	-0.0567778	-0.16848	-0.182963	-0.187312	-0.057793	-0.0450607	-0.0645452
-0.0390137	-0.175581	-0.0332843	-0.0353652	-0.173664	-0.172898	-0.0377266	-0.029149	-0.176885	-0.0821986	-0.0472758	-0.0500593	-0.0525795	-0.0475694	-0.0541467	-0.0359874	-0.0558978	-0.0417851	-0.0442777	-0.162319	-0.20267	-0.0622926	-0.0417309	-0.02809	-0.0731916	-0.0459713	-0.0752327	-0.0414708	-0.0507121	-0.0384762	-0.0692177	-0.0279546	-0.0781066	-0.0641547	-0.0566028	-0.190598	-0.147845	-0.0585259	-0.0535497	-0.195194	-0.127163	-0.0453612	-0.0367388	-0.057422	-0.166547	-0.17781	-0.182158	-0.0571487	-0.045705	-0.066478
-0.0396579	-0.175581	-0.0345728	-0.0334325	-0.175597	-0.175475	-0.0338611	-0.0278606	-0.179462	-0.0809101	-0.045343	-0.0461938	-0.0500025	-0.0462809	-0.0554352	-0.0372759	-0.0552535	-0.0411409	-0.0442777	-0.154588	-0.20267	-0.0610041	-0.0449521	-0.0287342	-0.0712589	-0.0466155	-0.0720115	-0.0376053	-0.0520006	-0.0384762	-0.0659965	-0.0311758	-0.0781066	-0.0635105	-0.0559586	-0.192531	-0.142047	-0.0598144	-0.0548382	-0.197771	-0.119432	-0.0466497	-0.0393157	-0.0561335	-0.166547	-0.16879	-0.174427	-0.0565045	-0.0469935	-0.0658337
-0.0403022	-0.17236	-0.0358612	-0.0327883	-0.178174	-0.176119	-0.0319284	-0.0265721	-0.180751	-0.0783331	-0.0440545	-0.0442611	-0.0467813	-0.0449924	-0.0547909	-0.0372759	-0.0526766	-0.0411409	-0.044922	-0.14879	-0.201381	-0.0590714	-0.0462406	-0.0300227	-0.0699704	-0.0466155	-0.0687903	-0.0350283	-0.0500678	-0.035255	-0.0640638	-0.034397	-0.0774624	-0.0660875	-0.0553144	-0.194463	-0.133672	-0.0591701	-0.0554824	-0.197127	-0.109124	-0.0460055	-0.0412485	-0.057422	-0.16397	-0.158482	-0.16734	-0.0532833	-0.0476377	-0.0671222
-0.0422349	-0.171071	-0.0390825	-0.0334325	-0.181395	-0.177408	-0.0306399	-0.0259278	-0.181395	-0.0764004	-0.045343	-0.0416841	-0.0448486	-0.0417712	-0.0535024	-0.0372759	-0.0507439	-0.0411409	-0.0436335	-0.139771	-0.200093	-0.0552059	-0.0468849	-0.030667	-0.0673935	-0.045327	-0.0662133	-0.0318071	-0.0474909	-0.0339665	-0.0634196	-0.0356855	-0.0755296	-0.0660875	-0.0559586	-0.196396	-0.126585	-0.0598144	-0.0535497	-0.19906	-0.101393	-0.047294	-0.0438254	-0.0561335	-0.158816	-0.149463	-0.160254	-0.052639	-0.048282	-0.066478
-0.0422349	-0.169783	-0.0397267	-0.034721	-0.183972	-0.177408	-0.0306399	-0.0239951	-0.182039	-0.0744677	-0.0440545	-0.0391071	-0.0422716	-0.0417712	-0.0541467	-0.0366316	-0.0481669	-0.0398524	-0.0442777	-0.133328	-0.198804	-0.0506963	-0.0462406	-0.0300227	-0.0648165	-0.045327	-0.0623479	-0.0292302	-0.0455581	-0.0307453	-0.0634196	-0.0382625	-0.0735969	-0.0654432	-0.0553144	-0.195752	-0.119499	-0.0572374	-0.0541939	-0.200348	-0.0930178	-0.047294	-0.0457582	-0.057422	-0.154951	-0.138511	-0.149946	-0.0519948	-0.0508589	-0.0677664
-0.0396579	-0.169783	-0.0429479	-0.0360095	-0.183972	-0.177408	-0.0312842	-0.0246393	-0.182039	-0.0725349	-0.0446988	-0.0371744	-0.0403389	-0.0404827	-0.0535024	-0.0353431	-0.0468784	-0.0385639	-0.0462105	-0.126242	-0.196872	-0.0487635	-0.0449521	-0.0313112	-0.0615953	-0.0427501	-0.0610594	-0.0279417	-0.0442697	-0.0294568	-0.0640638	-0.039551	-0.0716642	-0.0641547	-0.0566028	-0.193175	-0.114989	-0.0565932	-0.0541939	-0.199704	-0.0859311	-0.0453612	-0.0470467	-0.0587105	-0.149152	-0.127559	-0.144147	-0.0513506	-0.0495704	-0.066478
-0.0396579	-0.16785	-0.0442364	-0.0392307	-0.182039	-0.177408	-0.0338611	-0.0239951	-0.180751	-0.0712465	-0.0446988	-0.0339532	-0.0396946	-0.0398385	-0.0528582	-0.0340546	-0.0443014	-0.0398524	-0.0462105	-0.119155	-0.194939	-0.0448981	-0.0436637	-0.0300227	-0.0570856	-0.0408173	-0.0584824	-0.0266532	-0.0410484	-0.0281683	-0.0627753	-0.0401952	-0.0671545	-0.0628663	-0.0546701	-0.193175	-0.110479	-0.0553047	-0.0535497	-0.19906	-0.0807772	-0.0440728	-0.0489794	-0.0593547	-0.141422	-0.117251	-0.137705	-0.0507063	-0.048282	-0.0658337
-0.037081	-0.165918	-0.0455249	-0.0411634	-0.178174	-0.176119	-0.0370824	-0.0239951	-0.180106	-0.069958	-0.0440545	-0.033309	-0.0377619	-0.0379058	-0.0528582	-0.0327662	-0.0423687	-0.0398524	-0.0468547	-0.114645	-0.196227	-0.0429653	-0.0404424	-0.0300227	-0.0545086	-0.0375961	-0.0559055	-0.0247205	-0.0384715	-0.0243029	-0.0627753	-0.0408394	-0.0626448	-0.0602893	-0.0566028	-0.189309	-0.104681	-0.0546604	-0.0509727	-0.197127	-0.0743348	-0.0440728	-0.0502679	-0.0619317	-0.133691	-0.110808	-0.132551	-0.0500621	-0.048282	-0.063901
-0.0364367	-0.165273	-0.0474576	-0.0463173	-0.174308	-0.174831	-0.0390151	-0.0214181	-0.180106	-0.0667368	-0.0446988	-0.033309	-0.0358292	-0.0379058	-0.0535024	-0.0321219	-0.040436	-0.0417851	-0.0455662	-0.108203	-0.194295	-0.0410326	-0.036577	-0.0287342	-0.0512874	-0.0305095	-0.0539727	-0.0240762	-0.0365388	-0.0243029	-0.0653523	-0.0408394	-0.0594236	-0.0577123	-0.0566028	-0.188665	-0.100816	-0.0527277	-0.0477515	-0.195838	-0.0704693	-0.0440728	-0.0515564	-0.0619317	-0.125315	-0.104366	-0.127397	-0.0494178	-0.0450607	-0.0606798
-0.0338598	-0.164629	-0.0461691	-0.0476058	-0.167866	-0.170965	-0.0422363	-0.0214181	-0.177529	-0.0667368	-0.0472758	-0.0339532	-0.0351849	-0.03855	-0.0522139	-0.0301892	-0.0372148	-0.0398524	-0.0462105	-0.104338	-0.191718	-0.0403884	-0.034	-0.0293785	-0.0487104	-0.026644	-0.0539727	-0.0247205	-0.0358945	-0.0249471	-0.0621311	-0.0389067	-0.0568466	-0.0532026	-0.0559586	-0.188021	-0.0969502	-0.0520835	-0.0445303	-0.193261	-0.0685366	-0.0434285	-0.0509121	-0.0625759	-0.115008	-0.0998562	-0.125464	-0.0474851	-0.0444165	-0.0606798
-0.0312828	-0.165273	-0.0455249	-0.0488943	-0.159491	-0.169032	-0.0435248	-0.0220624	-0.177529	-0.0641598	-0.0472758	-0.0352417	-0.0345407	-0.0391943	-0.0502812	-0.0301892	-0.0365705	-0.0411409	-0.0455662	-0.0991836	-0.192362	-0.0397441	-0.0314231	-0.02809	-0.0461335	-0.0227786	-0.05204	-0.0260089	-0.037183	-0.0255914	-0.0634196	-0.036974	-0.0536254	-0.0506257	-0.0572471	-0.187377	-0.0956617	-0.053372	-0.0413091	-0.191329	-0.0666039	-0.0434285	-0.0483351	-0.0619317	-0.106632	-0.0959908	-0.120311	-0.0468409	-0.0418395	-0.0568143
-0.0299943	-0.166562	-0.0448806	-0.0495386	-0.150471	-0.167744	-0.0435248	-0.0207739	-0.176241	-0.064804	-0.04792	-0.0345975	-0.0345407	-0.0404827	-0.049637	-0.0295449	-0.0365705	-0.0398524	-0.044922	-0.0946739	-0.192362	-0.0397441	-0.0307788	-0.0287342	-0.0454892	-0.0189131	-0.0526842	-0.0260089	-0.0378272	-0.0288126	-0.0621311	-0.0356855	-0.0529812	-0.0480487	-0.0559586	-0.188021	-0.0924405	-0.050795	-0.0355109	-0.19004	-0.0646711	-0.044717	-0.0464024	-0.0593547	-0.0976131	-0.094058	-0.117089	-0.0442639	-0.0411953	-0.0542373
-0.0287058	-0.16785	-0.0455249	-0.050827	-0.14274	-0.165811	-0.044169	-0.0207739	-0.175597	-0.064804	-0.04792	-0.0352417	-0.0345407	-0.0398385	-0.0464158	-0.0282565	-0.0359263	-0.0385639	-0.044922	-0.0908085	-0.191073	-0.0410326	-0.0301346	-0.0300227	-0.0435565	-0.0182689	-0.0513958	-0.0285859	-0.0384715	-0.0313895	-0.0582656	-0.0350413	-0.0497599	-0.0474044	-0.0559586	-0.189954	-0.091152	-0.0540162	-0.0322897	-0.186819	-0.0653154	-0.0440728	-0.0444697	-0.0561335	-0.0898822	-0.0921253	-0.115157	-0.0429754	-0.0399068	-0.0516604
-0.0293501	-0.169783	-0.0455249	-0.050827	-0.133721	-0.163234	-0.041592	-0.0201297	-0.175597	-0.0654483	-0.0472758	-0.0352417	-0.0351849	-0.041127	-0.0457715	-0.0282565	-0.0359263	-0.0372754	-0.044922	-0.0862988	-0.191718	-0.0403884	-0.0307788	-0.030667	-0.0454892	-0.0169804	-0.049463	-0.0292302	-0.0410484	-0.0346107	-0.0563329	-0.034397	-0.0491157	-0.0467602	-0.0546701	-0.189309	-0.0866423	-0.0546604	-0.0297127	-0.185531	-0.0653154	-0.0434285	-0.0418927	-0.0535565	-0.081507	-0.0889041	-0.110647	-0.0410427	-0.0411953	-0.0477949
-0.0293501	-0.171071	-0.0455249	-0.0488943	-0.127279	-0.161946	-0.041592	-0.0220624	-0.174308	-0.0641598	-0.0446988	-0.0371744	-0.0338964	-0.0417712	-0.0431946	-0.0301892	-0.035282	-0.0372754	-0.0436335	-0.0811448	-0.189785	-0.0410326	-0.0307788	-0.0300227	-0.044845	-0.0176246	-0.0488188	-0.0311629	-0.0423369	-0.0365435	-0.0544002	-0.0311758	-0.0484715	-0.0480487	-0.0553144	-0.189954	-0.0840654	-0.0546604	-0.0264915	-0.185531	-0.0653154	-0.044717	-0.0393157	-0.0490469	-0.0776416	-0.0869714	-0.106781	-0.0410427	-0.0424838	-0.0445737
-0.0299943	-0.170427	-0.0461691	-0.0437404	-0.120836	-0.161302	-0.0370824	-0.0188412	-0.17302	-0.064804	-0.0427661	-0.0384629	-0.0332522	-0.0424155	-0.0412618	-0.0308334	-0.0346378	-0.0366312	-0.0429892	-0.0753467	-0.189141	-0.0403884	-0.0314231	-0.0293785	-0.0442007	-0.0189131	-0.0468861	-0.0298744	-0.0455581	-0.037832	-0.0531117	-0.03182	-0.047183	-0.0486929	-0.0533816	-0.190598	-0.0814884	-0.0546604	-0.025203	-0.183598	-0.0646711	-0.0453612	-0.0360945	-0.0438929	-0.0724876	-0.0831059	-0.104204	-0.0384657	-0.043128	-0.045218
-0.0299943	-0.17236	-0.0474576	-0.0411634	-0.115038	-0.161302	-0.0345054	-0.0207739	-0.169799	-0.0641598	-0.0395448	-0.0391071	-0.0332522	-0.0404827	-0.0380406	-0.0314777	-0.0339936	-0.0346985	-0.0436335	-0.070837	-0.188496	-0.0416769	-0.0314231	-0.0287342	-0.0442007	-0.0202016	-0.0462418	-0.0305186	-0.0462024	-0.0391204	-0.0505347	-0.0305316	-0.0478272	-0.0499814	-0.0520931	-0.191242	-0.0769787	-0.0553047	-0.0239145	-0.182309	-0.0646711	-0.0453612	-0.0328733	-0.0406717	-0.0692664	-0.0805289	-0.0996948	-0.03911	-0.0450607	-0.0432852
-0.0306385	-0.171716	-0.0493903	-0.0379422	-0.111173	-0.160013	-0.0325727	-0.0214181	-0.167866	-0.0628713	-0.0369679	-0.0397514	-0.0313195	-0.0398385	-0.0367521	-0.0321219	-0.0339936	-0.0353427	-0.0410565	-0.0643945	-0.185919	-0.0403884	-0.0314231	-0.0268015	-0.0435565	-0.024067	-0.0462418	-0.0292302	-0.0462024	-0.0384762	-0.0498905	-0.0285988	-0.0465387	-0.0506257	-0.0501604	-0.192531	-0.075046	-0.0527277	-0.0245588	-0.180377	-0.0633826	-0.0453612	-0.0309406	-0.038739	-0.0686222	-0.075375	-0.0945408	-0.0378215	-0.0437723	-0.0419967
-0.0312828	-0.173648	-0.0493903	-0.0353652	-0.106663	-0.161302	-0.0293514	-0.0220624	-0.163356	-0.0622271	-0.0343909	-0.0391071	-0.0306752	-0.0398385	-0.0335309	-0.0327662	-0.0339936	-0.0346985	-0.039768	-0.0592406	-0.182698	-0.0416769	-0.0314231	-0.0248688	-0.0429122	-0.026644	-0.0455976	-0.0272974	-0.0449139	-0.0391204	-0.0492462	-0.0298873	-0.0465387	-0.0512699	-0.0488719	-0.192531	-0.0718248	-0.0501508	-0.0258473	-0.174578	-0.0614499	-0.0453612	-0.0290079	-0.036162	-0.0666894	-0.0708653	-0.0926081	-0.0371772	-0.043128	-0.0407083
-0.0287058	-0.17236	-0.0513231	-0.0327883	-0.102153	-0.163234	-0.0287072	-0.0246393	-0.159491	-0.0602943	-0.0350352	-0.0410399	-0.0280983	-0.0379058	-0.0315982	-0.0327662	-0.0333493	-0.0340542	-0.0359026	-0.0566636	-0.178833	-0.0410326	-0.0294903	-0.0235803	-0.042268	-0.0272883	-0.0455976	-0.0272974	-0.0429812	-0.0371877	-0.048602	-0.0292431	-0.0458945	-0.0512699	-0.0475835	-0.193175	-0.0711805	-0.0469295	-0.0284242	-0.170069	-0.0601614	-0.044717	-0.0264309	-0.033585	-0.0660452	-0.0663556	-0.0893869	-0.036533	-0.0411953	-0.040064
-0.0299943	-0.171716	-0.0481018	-0.0327883	-0.098932	-0.164523	-0.0274187	-0.0252836	-0.152404	-0.0570731	-0.0324582	-0.0391071	-0.0268098	-0.0372615	-0.0315982	-0.0327662	-0.0339936	-0.03341	-0.0359026	-0.0534424	-0.175612	-0.0429653	-0.0294903	-0.0203591	-0.0390468	-0.0298652	-0.0468861	-0.0253647	-0.0423369	-0.0358992	-0.0453808	-0.0285988	-0.0458945	-0.0499814	-0.0450065	-0.194463	-0.0692478	-0.0437083	-0.0303569	-0.164915	-0.0595172	-0.0434285	-0.0264309	-0.0348735	-0.0666894	-0.0631344	-0.0868099	-0.0378215	-0.0411953	-0.0381313
-0.0312828	-0.17236	-0.0481018	-0.0302113	-0.0931338	-0.165167	-0.0267745	-0.0265721	-0.145317	-0.0557846	-0.0337467	-0.0410399	-0.027454	-0.0379058	-0.0315982	-0.0314777	-0.0333493	-0.035987	-0.0346141	-0.0527982	-0.171102	-0.0416769	-0.0282018	-0.0184264	-0.0384025	-0.0279325	-0.049463	-0.0279417	-0.03976	-0.0339665	-0.0466693	-0.0279546	-0.0465387	-0.0467602	-0.043718	-0.195107	-0.0692478	-0.0385544	-0.0329339	-0.157184	-0.0556517	-0.0427843	-0.0283636	-0.033585	-0.0666894	-0.0579805	-0.0829445	-0.0384657	-0.0366856	-0.0381313
-0.0293501	-0.171071	-0.0468134	-0.0282786	-0.0899126	-0.1671	-0.0261302	-0.0272163	-0.140808	-0.0551404	-0.0350352	-0.0397514	-0.027454	-0.0366173	-0.030954	-0.0301892	-0.0339936	-0.0372754	-0.0333256	-0.0527982	-0.166592	-0.0455423	-0.0262691	-0.0184264	-0.0364698	-0.026644	-0.0488188	-0.0272974	-0.0358945	-0.0339665	-0.0440923	-0.0279546	-0.044606	-0.0448275	-0.0424295	-0.196396	-0.0666708	-0.0359774	-0.0342224	-0.150097	-0.0556517	-0.0414958	-0.0283636	-0.033585	-0.0673337	-0.0573362	-0.0803675	-0.0384657	-0.0341086	-0.0387755
-0.0312828	-0.170427	-0.0442364	-0.0289228	-0.0834702	-0.169032	-0.025486	-0.0272163	-0.135009	-0.0538519	-0.0356794	-0.0391071	-0.0280983	-0.0346846	-0.0315982	-0.0295449	-0.0333493	-0.0366312	-0.0346141	-0.0534424	-0.161438	-0.0455423	-0.0275576	-0.0184264	-0.0338929	-0.0253555	-0.0501073	-0.0285859	-0.0358945	-0.0339665	-0.0440923	-0.0260219	-0.044606	-0.0416063	-0.0417853	-0.198973	-0.0673151	-0.0359774	-0.0367994	-0.143655	-0.0550075	-0.0369861	-0.0302964	-0.0342293	-0.0692664	-0.0554035	-0.0797233	-0.0371772	-0.0328201	-0.0394198
-0.0306385	-0.17236	-0.0416594	-0.0308555	-0.0815375	-0.169677	-0.0261302	-0.0285048	-0.128567	-0.0525634	-0.0369679	-0.0378187	-0.0280983	-0.0346846	-0.0315982	-0.026968	-0.0333493	-0.0379197	-0.0346141	-0.0540867	-0.154996	-0.0487635	-0.0262691	-0.0190706	-0.0319601	-0.024067	-0.0501073	-0.0285859	-0.0339618	-0.0339665	-0.0428038	-0.0234449	-0.0433175	-0.0403178	-0.0417853	-0.20155	-0.0660266	-0.0334005	-0.0387321	-0.136568	-0.053719	-0.0350534	-0.0315848	-0.0322966	-0.0699106	-0.0554035	-0.0771463	-0.0358887	-0.0315317	-0.0413525
-0.0299943	-0.171716	-0.0384382	-0.032144	-0.0763835	-0.170965	-0.0267745	-0.0259278	-0.122125	-0.0544962	-0.0363236	-0.0352417	-0.0293868	-0.0333961	-0.0322424	-0.0263237	-0.0339936	-0.0392082	-0.0352583	-0.0547309	-0.149198	-0.0506963	-0.0288461	-0.0203591	-0.0306716	-0.0234228	-0.0513958	-0.0272974	-0.0352503	-0.0333223	-0.0434481	-0.0221564	-0.042029	-0.040962	-0.041141	-0.202838	-0.0653823	-0.0334005	-0.0380879	-0.128837	-0.0524305	-0.0305437	-0.0328733	-0.0322966	-0.0699106	-0.0560477	-0.0765021	-0.0333118	-0.0328201	-0.042641
-0.0306385	-0.171716	-0.035217	-0.0327883	-0.0725181	-0.171609	-0.025486	-0.0246393	-0.117615	-0.0551404	-0.0363236	-0.0339532	-0.030031	-0.0327518	-0.0322424	-0.024391	-0.0339936	-0.0417851	-0.0359026	-0.0566636	-0.141467	-0.0519847	-0.0288461	-0.0222918	-0.0293832	-0.0221343	-0.049463	-0.0292302	-0.037183	-0.0339665	-0.0440923	-0.0202237	-0.0426733	-0.0351638	-0.0424295	-0.204127	-0.0634496	-0.0353332	-0.0393763	-0.123683	-0.0504978	-0.0279667	-0.0322291	-0.033585	-0.0711991	-0.0592689	-0.0765021	-0.033956	-0.0321759	-0.0458622
-0.0306385	-0.171071	-0.0307073	-0.032144	-0.0712296	-0.171609	-0.0261302	-0.0220624	-0.111172	-0.0577174	-0.0356794	-0.0320205	-0.0306752	-0.0321076	-0.030954	-0.0224583	-0.0333493	-0.0424294	-0.0365468	-0.0592406	-0.136957	-0.0532732	-0.0288461	-0.0235803	-0.0293832	-0.0208458	-0.0481745	-0.0285859	-0.0365388	-0.0346107	-0.0440923	-0.0202237	-0.042029	-0.0364523	-0.0430738	-0.204771	-0.0615169	-0.0366217	-0.0380879	-0.118529	-0.0498536	-0.023457	-0.0322291	-0.0310081	-0.0692664	-0.0599132	-0.0765021	-0.0320233	-0.0315317	-0.0490834
-0.0306385	-0.17236	-0.0300631	-0.0334325	-0.0699411	-0.172254	-0.0261302	-0.0194854	-0.107951	-0.0570731	-0.0350352	-0.0326647	-0.0332522	-0.0308191	-0.0290212	-0.0237468	-0.0314166	-0.0417851	-0.0365468	-0.0585964	-0.130515	-0.0558502	-0.0288461	-0.025513	-0.0306716	-0.0208458	-0.0455976	-0.0279417	-0.0391157	-0.0333223	-0.046025	-0.0208679	-0.042029	-0.0377408	-0.043718	-0.203483	-0.0576514	-0.0359774	-0.0387321	-0.11402	-0.0485651	-0.0215243	-0.0328733	-0.0310081	-0.0686222	-0.0618459	-0.0758578	-0.0320233	-0.0315317	-0.0497277
-0.0293501	-0.17236	-0.0300631	-0.0334325	-0.0686526	-0.170965	-0.0293514	-0.0162642	-0.10473	-0.0577174	-0.0356794	-0.030732	-0.032608	-0.0288864	-0.0270885	-0.0224583	-0.0327051	-0.0417851	-0.0365468	-0.0579521	-0.123428	-0.0552059	-0.0294903	-0.0268015	-0.0319601	-0.0208458	-0.0417321	-0.0272974	-0.0391157	-0.0333223	-0.0473135	-0.0176467	-0.042029	-0.0377408	-0.043718	-0.200261	-0.0550745	-0.0398429	-0.0367994	-0.108222	-0.0472766	-0.0195916	-0.0309406	-0.0310081	-0.0673337	-0.0618459	-0.0777905	-0.031379	-0.0334644	-0.0542373
-0.0274173	-0.173648	-0.0294188	-0.0308555	-0.0667199	-0.171609	-0.0299957	-0.01562	-0.100865	-0.0570731	-0.0356794	-0.0320205	-0.032608	-0.0282421	-0.0258	-0.0231025	-0.0301281	-0.0411409	-0.0365468	-0.0579521	-0.115697	-0.0545617	-0.0294903	-0.0268015	-0.0345371	-0.0214901	-0.0378667	-0.0266532	-0.0391157	-0.032678	-0.0479578	-0.0202237	-0.0426733	-0.0383851	-0.0443622	-0.198329	-0.053786	-0.0404871	-0.0374436	-0.103068	-0.0466323	-0.0202358	-0.0290079	-0.0303638	-0.0634682	-0.0618459	-0.0784348	-0.0333118	-0.0315317	-0.0542373
-0.0274173	-0.174937	-0.0287746	-0.0327883	-0.0673641	-0.171609	-0.0312842	-0.0136872	-0.0957107	-0.0564289	-0.0343909	-0.0313762	-0.0306752	-0.0275979	-0.0238673	-0.0237468	-0.0288396	-0.0398524	-0.0359026	-0.0553752	-0.10861	-0.0513405	-0.0294903	-0.02809	-0.0358256	-0.0208458	-0.0359339	-0.0253647	-0.0404042	-0.0307453	-0.0473135	-0.0195794	-0.042029	-0.0370966	-0.0430738	-0.192531	-0.051209	-0.0404871	-0.0380879	-0.0998464	-0.0453439	-0.0189473	-0.0283636	-0.0284311	-0.062824	-0.0612017	-0.0803675	-0.0346003	-0.0308874	-0.0548816
-0.0267731	-0.178158	-0.0281303	-0.029567	-0.0667199	-0.170965	-0.0319284	-0.0136872	-0.0924894	-0.0544962	-0.0350352	-0.0326647	-0.0280983	-0.0275979	-0.0238673	-0.0256795	-0.0275511	-0.0392082	-0.0339699	-0.0547309	-0.102812	-0.0487635	-0.0282018	-0.0287342	-0.0403353	-0.0247113	-0.0340012	-0.0227877	-0.0384715	-0.0301011	-0.046025	-0.0215122	-0.042029	-0.0390293	-0.0424295	-0.188021	-0.0518532	-0.0398429	-0.0374436	-0.0946924	-0.0446996	-0.02088	-0.0283636	-0.0277869	-0.0596028	-0.0573362	-0.0810118	-0.0352445	-0.0308874	-0.0555258
-0.0280616	-0.183956	-0.0294188	-0.029567	-0.0673641	-0.169677	-0.0332169	-0.0136872	-0.0879798	-0.0506307	-0.0343909	-0.0345975	-0.0268098	-0.0275979	-0.023223	-0.026968	-0.0275511	-0.035987	-0.0313929	-0.0521539	-0.0957256	-0.0448981	-0.0262691	-0.02809	-0.0416238	-0.0234228	-0.0320685	-0.0221435	-0.0391157	-0.0307453	-0.0447365	-0.0247334	-0.0426733	-0.0396735	-0.0398525	-0.181578	-0.0550745	-0.0372659	-0.0380879	-0.0895385	-0.0440554	-0.0241013	-0.0283636	-0.0277869	-0.0563816	-0.0547593	-0.0810118	-0.03911	-0.0289547	-0.0535931
-0.0287058	-0.187178	-0.0307073	-0.029567	-0.0660756	-0.169032	-0.0319284	-0.0149757	-0.0847585	-0.048698	-0.0343909	-0.0365302	-0.0242328	-0.0269537	-0.023223	-0.026968	-0.0249742	-0.0327657	-0.0301044	-0.0515097	-0.0905716	-0.0397441	-0.0262691	-0.0287342	-0.0442007	-0.0234228	-0.0327127	-0.0214993	-0.0365388	-0.0288126	-0.0440923	-0.0247334	-0.0433175	-0.0396735	-0.0372756	-0.174492	-0.0557187	-0.0372659	-0.0393763	-0.085673	-0.0434111	-0.0247455	-0.0270751	-0.0290753	-0.0544488	-0.051538	-0.0803675	-0.0397542	-0.0276662	-0.0516604
-0.0287058	-0.191687	-0.0307073	-0.0302113	-0.0673641	-0.169032	-0.0319284	-0.0162642	-0.0815373	-0.0454768	-0.0337467	-0.0391071	-0.0248771	-0.0282421	-0.0245115	-0.026968	-0.0243299	-0.0295445	-0.0268832	-0.0502212	-0.083485	-0.0345902	-0.0256249	-0.0300227	-0.0442007	-0.0208458	-0.0327127	-0.0214993	-0.0352503	-0.0288126	-0.0415153	-0.0273103	-0.0426733	-0.0396735	-0.0353428	-0.168049	-0.0563629	-0.0346889	-0.0393763	-0.0798749	-0.0440554	-0.0273225	-0.0270751	-0.0303638	-0.0512276	-0.0496053	-0.0797233	-0.0416869	-0.024445	-0.0484392
-0.0299943	-0.194264	-0.03264	-0.0289228	-0.0660756	-0.1671	-0.0306399	-0.0162642	-0.0757392	-0.043544	-0.0331024	-0.0410399	-0.0242328	-0.0301749	-0.0277327	-0.0282565	-0.0223972	-0.0269676	-0.0255947	-0.0489327	-0.0802637	-0.031369	-0.0256249	-0.0293785	-0.044845	-0.0214901	-0.0346455	-0.0202108	-0.0358945	-0.0275241	-0.0402268	-0.0279546	-0.0413848	-0.040962	-0.0314774	-0.160963	-0.0582957	-0.0327562	-0.0374436	-0.0760094	-0.0440554	-0.0292552	-0.0270751	-0.0303638	-0.0480064	-0.0450956	-0.0758578	-0.0429754	-0.0205795	-0.0445737
-0.0299943	-0.196841	-0.03264	-0.0289228	-0.0647872	-0.166456	-0.0312842	-0.0194854	-0.0744507	-0.0428998	-0.0343909	-0.0423284	-0.0255213	-0.0295306	-0.0290212	-0.0289007	-0.0230414	-0.0237464	-0.0249505	-0.047	-0.0757541	-0.0281478	-0.0262691	-0.0313112	-0.044845	-0.0202016	-0.0372224	-0.020855	-0.0320291	-0.0288126	-0.0389384	-0.0292431	-0.0407406	-0.0403178	-0.0295447	-0.155809	-0.0602284	-0.0301792	-0.0367994	-0.0714997	-0.0440554	-0.0331206	-0.0264309	-0.0329408	-0.0460737	-0.0438071	-0.0739251	-0.0423312	-0.0180026	-0.040064
-0.0299943	-0.19813	-0.03264	-0.0289228	-0.0622102	-0.166456	-0.0293514	-0.0201297	-0.0718737	-0.0416113	-0.0337467	-0.0423284	-0.0255213	-0.0327518	-0.0322424	-0.0295449	-0.0230414	-0.0218136	-0.023662	-0.0463558	-0.0725328	-0.0268593	-0.0282018	-0.030667	-0.0461335	-0.0195573	-0.0385109	-0.0202108	-0.0320291	-0.0281683	-0.0389384	-0.0305316	-0.0375193	-0.040962	-0.0289004	-0.151299	-0.0621611	-0.0282465	-0.0374436	-0.069567	-0.0434111	-0.0356976	-0.0290079	-0.036162	-0.0434967	-0.0425186	-0.0719924	-0.0423312	-0.0160698	-0.0368428
-0.0312828	-0.194908	-0.0319958	-0.0282786	-0.0622102	-0.165811	-0.028063	-0.0201297	-0.0686525	-0.0416113	-0.0337467	-0.0436168	-0.027454	-0.0353288	-0.0348194	-0.0301892	-0.021753	-0.0198809	-0.0230177	-0.0463558	-0.0699559	-0.0268593	-0.0275576	-0.030667	-0.0442007	-0.0202016	-0.0397994	-0.0202108	-0.0320291	-0.0262356	-0.0370056	-0.0292431	-0.0368751	-0.0428947	-0.0276119	-0.146145	-0.0628054	-0.0276023	-0.0335782	-0.0657015	-0.0434111	-0.0369861	-0.0283636	-0.0380947	-0.0402755	-0.0399417	-0.0700596	-0.0410427	-0.0154256	-0.0336216
-0.031927	-0.192331	-0.0332843	-0.0276343	-0.0596332	-0.164523	-0.025486	-0.0201297	-0.0667198	-0.0403228	-0.0337467	-0.0436168	-0.027454	-0.0340403	-0.0367521	-0.0289007	-0.0230414	-0.0179482	-0.0249505	-0.0457115	-0.0686674	-0.0268593	-0.0314231	-0.0313112	-0.044845	-0.0202016	-0.0397994	-0.0202108	-0.0326733	-0.0262356	-0.0376499	-0.0298873	-0.0342981	-0.0428947	-0.0276119	-0.14228	-0.0615169	-0.026958	-0.0316454	-0.0650573	-0.0446996	-0.0395631	-0.0302964	-0.0393832	-0.0396313	-0.0418744	-0.0674827	-0.0384657	-0.0141371	-0.0329774
-0.0325713	-0.187178	-0.0339285	-0.0276343	-0.058989	-0.163879	-0.025486	-0.0201297	-0.0634985	-0.0409671	-0.0337467	-0.0436168	-0.0280983	-0.0366173	-0.0373964	-0.0295449	-0.0236857	-0.0179482	-0.0249505	-0.0437788	-0.0693116	-0.028792	-0.0333558	-0.030667	-0.0442007	-0.0214901	-0.0410879	-0.020855	-0.034606	-0.0268798	-0.0382941	-0.0298873	-0.0323654	-0.0428947	-0.0276119	-0.138414	-0.0595842	-0.026958	-0.0303569	-0.0637688	-0.0414784	-0.0434285	-0.0309406	-0.0400275	-0.0370543	-0.0412302	-0.0661942	-0.0378215	-0.0134929	-0.0310446
-0.0312828	-0.180735	-0.035217	-0.0257016	-0.0577005	-0.163234	-0.025486	-0.0201297	-0.0609216	-0.0396786	-0.0337467	-0.0429726	-0.0287425	-0.0366173	-0.0386849	-0.0308334	-0.0256184	-0.0166597	-0.026239	-0.0431346	-0.0667347	-0.0300805	-0.0346443	-0.0300227	-0.0435565	-0.0227786	-0.0404436	-0.0195665	-0.037183	-0.0268798	-0.0382941	-0.0298873	-0.0291442	-0.043539	-0.0289004	-0.135837	-0.0570072	-0.0282465	-0.0284242	-0.0644131	-0.0408342	-0.0440728	-0.0315848	-0.0400275	-0.03641	-0.0418744	-0.0616845	-0.0352445	-0.0141371	-0.0323331
-0.0332155	-0.173004	-0.0365055	-0.0250573	-0.0570563	-0.163879	-0.0248417	-0.0220624	-0.0609216	-0.0383901	-0.0343909	-0.0436168	-0.0287425	-0.0372615	-0.0399733	-0.0321219	-0.0256184	-0.0166597	-0.0288159	-0.0412018	-0.0660904	-0.0307247	-0.0352885	-0.0300227	-0.0435565	-0.0247113	-0.0404436	-0.020855	-0.0365388	-0.0268798	-0.0395826	-0.0298873	-0.025923	-0.043539	-0.0314774	-0.132616	-0.053786	-0.0308235	-0.0264915	-0.0644131	-0.0414784	-0.0453612	-0.0302964	-0.038739	-0.03641	-0.0438071	-0.060396	-0.0333118	-0.0160698	-0.0342658
-0.0312828	-0.165273	-0.0371497	-0.0257016	-0.0557678	-0.161946	-0.0248417	-0.0220624	-0.0602773	-0.0383901	-0.0350352	-0.0429726	-0.0255213	-0.03855	-0.0406176	-0.0353431	-0.0275511	-0.0185924	-0.0294602	-0.0399133	-0.0654462	-0.0333017	-0.0359328	-0.030667	-0.0429122	-0.0272883	-0.0391552	-0.0214993	-0.0358945	-0.0255914	-0.0395826	-0.0311758	-0.0239903	-0.0441832	-0.0334101	-0.126174	-0.0518532	-0.0327562	-0.0271357	-0.0663458	-0.0414784	-0.044717	-0.0315848	-0.0348735	-0.0344773	-0.0444514	-0.0597518	-0.031379	-0.0199353	-0.0349101
-0.031927	-0.154965	-0.037794	-0.0269901	-0.0557678	-0.161302	-0.0267745	-0.0239951	-0.0583446	-0.0358131	-0.0337467	-0.0410399	-0.0235886	-0.0391943	-0.0406176	-0.0366316	-0.0281954	-0.0198809	-0.0313929	-0.0399133	-0.0660904	-0.0326575	-0.036577	-0.0293785	-0.042268	-0.0285767	-0.0378667	-0.0221435	-0.0352503	-0.0249471	-0.0428038	-0.0311758	-0.0214133	-0.0448275	-0.0366313	-0.122308	-0.0479878	-0.0346889	-0.02778	-0.0676343	-0.0414784	-0.0440728	-0.0309406	-0.0322966	-0.0325446	-0.0438071	-0.0565305	-0.0300906	-0.0231565	-0.037487
-0.0299943	-0.145302	-0.037794	-0.0269901	-0.0525466	-0.160657	-0.0287072	-0.0246393	-0.0577004	-0.0325919	-0.0337467	-0.0391071	-0.0229443	-0.0391943	-0.0393291	-0.0392086	-0.0294839	-0.0211694	-0.0333256	-0.0412018	-0.0667347	-0.033946	-0.0346443	-0.030667	-0.0429122	-0.0298652	-0.0372224	-0.023432	-0.0365388	-0.0249471	-0.0428038	-0.03182	-0.023346	-0.0422505	-0.0359871	-0.11651	-0.0441223	-0.0372659	-0.0284242	-0.0702112	-0.0414784	-0.0427843	-0.0328733	-0.0297196	-0.0319003	-0.0438071	-0.0545978	-0.0294463	-0.0250892	-0.037487
-0.0312828	-0.135638	-0.037794	-0.0269901	-0.0506138	-0.161302	-0.0293514	-0.0272163	-0.0577004	-0.0293707	-0.0311697	-0.0365302	-0.0229443	-0.0391943	-0.0393291	-0.0392086	-0.0307723	-0.0218136	-0.0333256	-0.0418461	-0.0660904	-0.033946	-0.0333558	-0.030667	-0.0409795	-0.0317979	-0.0365782	-0.023432	-0.0339618	-0.0236586	-0.0434481	-0.0331085	-0.0220575	-0.0416063	-0.0385641	-0.110068	-0.0421896	-0.0391986	-0.0303569	-0.0708555	-0.0408342	-0.0395631	-0.0322291	-0.0271426	-0.0319003	-0.0405859	-0.0533093	-0.0275136	-0.0308874	-0.0387755
-0.031927	-0.125975	-0.0384382	-0.0289228	-0.0499696	-0.160013	-0.0319284	-0.0297933	-0.0583446	-0.027438	-0.0285927	-0.0345975	-0.0203674	-0.0391943	-0.0399733	-0.0385643	-0.0301281	-0.0237464	-0.0346141	-0.0437788	-0.0635135	-0.0345902	-0.0314231	-0.030667	-0.0384025	-0.0305095	-0.033357	-0.023432	-0.0333175	-0.0223701	-0.0440923	-0.0331085	-0.023346	-0.0390293	-0.0385641	-0.101692	-0.0409011	-0.0411314	-0.0322897	-0.0734324	-0.0421226	-0.0369861	-0.0328733	-0.0271426	-0.0299676	-0.0405859	-0.0520208	-0.0268693	-0.0308874	-0.0387755
-0.0306385	-0.117599	-0.0384382	-0.0282786	-0.0493253	-0.158725	-0.0332169	-0.0310818	-0.0577004	-0.024861	-0.0253715	-0.033309	-0.0203674	-0.0379058	-0.0393291	-0.0366316	-0.0327051	-0.0250348	-0.0346141	-0.0437788	-0.0648019	-0.0326575	-0.0294903	-0.030667	-0.0377583	-0.0311537	-0.033357	-0.023432	-0.0307406	-0.0223701	-0.0447365	-0.034397	-0.0239903	-0.0370966	-0.0392083	-0.0965384	-0.0396126	-0.0430641	-0.0329339	-0.0760094	-0.0421226	-0.0331206	-0.0341618	-0.0239214	-0.0306119	-0.0399417	-0.0520208	-0.0262251	-0.0321759	-0.0394198
-0.0312828	-0.110513	-0.0365055	-0.0282786	-0.0486811	-0.160013	-0.0338611	-0.0323703	-0.0577004	-0.0216398	-0.0234388	-0.0294435	-0.0177904	-0.0372615	-0.0399733	-0.0346989	-0.0333493	-0.0276118	-0.0371911	-0.0450673	-0.0635135	-0.033946	-0.0275576	-0.0300227	-0.0351813	-0.0305095	-0.0320685	-0.023432	-0.0288078	-0.0191489	-0.0434481	-0.03182	-0.0278557	-0.0332311	-0.0379198	-0.0881633	-0.0402569	-0.0411314	-0.0342224	-0.0740767	-0.0434111	-0.0298994	-0.0341618	-0.0245656	-0.0306119	-0.0392974	-0.0513766	-0.0275136	-0.0321759	-0.0387755
-0.0293501	-0.105359	-0.0358612	-0.0276343	-0.0454599	-0.158725	-0.0351496	-0.0310818	-0.0564119	-0.0197071	-0.0215061	-0.0275108	-0.0184346	-0.0353288	-0.0393291	-0.0295449	-0.0346378	-0.0269676	-0.0365468	-0.047	-0.0628692	-0.033946	-0.0269134	-0.0287342	-0.0338929	-0.029221	-0.03078	-0.0221435	-0.0275194	-0.0172162	-0.0415153	-0.0311758	-0.0291442	-0.0319426	-0.0359871	-0.0804324	-0.0402569	-0.0404871	-0.0335782	-0.0740767	-0.0440554	-0.0292552	-0.0360945	-0.0271426	-0.0286791	-0.0392974	-0.0513766	-0.0281578	-0.0321759	-0.0407083
-0.0287058	-0.0995606	-0.0319958	-0.0276343	-0.0448157	-0.158725	-0.0351496	-0.0297933	-0.0557676	-0.0190628	-0.0189291	-0.0255781	-0.0190789	-0.0314634	-0.0399733	-0.0250352	-0.0339936	-0.0289003	-0.0365468	-0.0463558	-0.0609365	-0.033946	-0.0262691	-0.0268015	-0.0332486	-0.029221	-0.03078	-0.0221435	-0.0262309	-0.0178604	-0.0402268	-0.0292431	-0.0330096	-0.0293657	-0.0340544	-0.0765669	-0.0428339	-0.0411314	-0.0329339	-0.0708555	-0.0427669	-0.0266782	-0.0348061	-0.0277869	-0.0306119	-0.0392974	-0.0526651	-0.0288021	-0.0302432	-0.040064
-0.0261288	-0.0950509	-0.0313515	-0.0263458	-0.0422387	-0.160013	-0.0345054	-0.0265721	-0.0538349	-0.0203513	-0.0189291	-0.0230011	-0.0190789	-0.0308191	-0.0399733	-0.0205256	-0.0333493	-0.0276118	-0.0365468	-0.0463558	-0.0602922	-0.0358787	-0.0256249	-0.0268015	-0.0319601	-0.0279325	-0.028203	-0.020855	-0.0249424	-0.0152835	-0.0389384	-0.0266661	-0.0342981	-0.0287214	-0.0334101	-0.0720572	-0.0428339	-0.0385544	-0.0303569	-0.0682785	-0.0434111	-0.0266782	-0.0367388	-0.0322966	-0.0306119	-0.0399417	-0.0533093	-0.031379	-0.027022	-0.0407083
-0.0261288	-0.0911855	-0.0281303	-0.0257016	-0.040306	-0.161302	-0.0338611	-0.0239951	-0.0538349	-0.0203513	-0.0176406	-0.0236453	-0.0197231	-0.0288864	-0.0406176	-0.0160159	-0.0327051	-0.0289003	-0.0346141	-0.047	-0.0583595	-0.0371672	-0.0269134	-0.0248688	-0.0319601	-0.0272883	-0.0269146	-0.020855	-0.0255866	-0.0152835	-0.0376499	-0.0247334	-0.0342981	-0.0267887	-0.0346986	-0.0694803	-0.0441223	-0.0334005	-0.0271357	-0.0650573	-0.0421226	-0.0241013	-0.0360945	-0.033585	-0.0306119	-0.0405859	-0.0533093	-0.0320233	-0.0263777	-0.040064
-0.0241961	-0.0879642	-0.0287746	-0.0250573	-0.0383732	-0.160657	-0.0345054	-0.0220624	-0.0525464	-0.0209956	-0.0176406	-0.0223569	-0.0210116	-0.0269537	-0.0399733	-0.0134389	-0.0307723	-0.0289003	-0.0320371	-0.0463558	-0.0557825	-0.0397441	-0.0256249	-0.0235803	-0.0319601	-0.0279325	-0.028203	-0.0202108	-0.0255866	-0.013995	-0.0357171	-0.0240891	-0.0362309	-0.0261445	-0.0346986	-0.0669033	-0.0441223	-0.0327562	-0.0258473	-0.0624803	-0.0414784	-0.0253897	-0.0348061	-0.0368062	-0.0319003	-0.0425186	-0.0533093	-0.0358887	-0.024445	-0.0407083
-0.0229076	-0.0853873	-0.0281303	-0.0237689	-0.0370847	-0.163879	-0.0319284	nan	-0.0499695	-0.0235725	-0.0176406	-0.0223569	-0.0216558	-0.0275979	-0.0373964	-0.0127946	-0.0281954	-0.0295445	-0.0294602	-0.0437788	-0.0544941	-0.0403884	-0.0256249	-0.0229361	-0.0332486	-0.026644	-0.0275588	-0.0202108	-0.0255866	-0.016572	-0.0350729	-0.0221564	-0.0349424	-0.0267887	-0.0353428	-0.0656148	-0.0441223	-0.0282465	-0.0213376	-0.0592591	-0.0395457	-0.0253897	-0.0341618	-0.0368062	-0.0338331	-0.0418744	-0.0513766	-0.0371772	-0.0231565	-0.042641
-0.0203307	-0.0821661	-0.0287746	-0.0237689	-0.0357963	-0.163879	-0.0312842	nan	-0.0467483	-0.0267937	-0.0169964	-0.0236453	-0.0216558	-0.0269537	-0.0361079	-0.0121504	-0.0281954	-0.0289003	-0.0288159	-0.0418461	-0.0525613	-0.0390999	-0.0275576	-0.0235803	-0.0345371	-0.029221	-0.0294915	-0.020855	-0.0262309	-0.0185047	-0.0344287	-0.0221564	-0.0336539	-0.0280772	-0.0392083	-0.066259	-0.0421896	-0.0256695	-0.0194048	-0.0553937	-0.0389014	-0.0247455	-0.0322291	-0.0374505	-0.0351216	-0.0425186	-0.0500881	-0.03911	-0.0238007	-0.040064
-0.0177537	-0.0808776	-0.0300631	-0.0231246	-0.0338635	-0.1671	-0.0312842	nan	-0.0454598	-0.0287265	-0.0176406	-0.0236453	-0.0223001	-0.0275979	-0.0354636	-0.0147274	-0.0294839	-0.028256	-0.0255947	-0.0412018	-0.0519171	-0.0403884	-0.0275576	-0.0229361	-0.0364698	-0.0305095	-0.03078	-0.0214993	-0.0262309	-0.0223701	-0.0318517	-0.0228007	-0.0336539	-0.0287214	-0.0404968	-0.0656148	-0.0415454	-0.0243811	-0.0181163	-0.0534609	-0.037613	-0.0241013	-0.0315848	-0.0380947	-0.03641	-0.0425186	-0.0468669	-0.0403984	-0.0225123	-0.0394198
-0.015821	-0.0757236	-0.0307073	-0.0231246	-0.0338635	-0.170321	-0.0319284	nan	-0.0422386	-0.030015	-0.0189291	-0.0242896	-0.0248771	-0.0288864	-0.0328867	-0.0147274	-0.0275511	-0.0276118	-0.0243062	-0.0399133	-0.0512728	-0.0390999	-0.0275576	-0.0242245	-0.0384025	-0.0298652	-0.0320685	-0.0221435	-0.0268751	-0.0243029	-0.0324959	-0.0221564	-0.0304327	-0.0312984	-0.043718	-0.0656148	-0.0389684	-0.0218041	-0.0174721	-0.050884	-0.035036	-0.0247455	-0.0290079	-0.036162	-0.0402755	-0.0412302	-0.0462227	-0.0403984	-0.0238007	-0.037487
-0.013244	-0.0737909	-0.0319958	-0.0244131	-0.0345078	-0.172898	-0.0325727	nan	-0.0415943	-0.0306592	-0.0202176	-0.0255781	-0.0235886	-0.0295306	-0.0296655	-0.0166601	-0.0269069	-0.0263233	-0.023662	-0.0392691	-0.0512728	-0.0371672	-0.0256249	-0.0242245	-0.0384025	-0.0305095	-0.0359339	-0.020855	-0.0275194	-0.0281683	-0.0312075	-0.0240891	-0.0297884	-0.0306541	-0.0456507	-0.066259	-0.0357472	-0.0218041	-0.0181163	-0.0502397	-0.035036	-0.0247455	-0.0283636	-0.0342293	-0.0422082	-0.0373647	-0.0423572	-0.0397542	-0.0225123	-0.0336216
-0.0113113	-0.0705697	-0.0332843	-0.0237689	-0.0364405	-0.175475	-0.0332169	nan	-0.0415943	-0.0319477	-0.0221503	-0.0268665	-0.0242328	-0.0301749	-0.0264443	-0.0185928	-0.0275511	-0.0269676	-0.0223735	-0.0373364	-0.0525613	-0.0365229	-0.0243364	-0.0235803	-0.0377583	-0.0317979	-0.0365782	-0.0202108	-0.0288078	-0.0313895	-0.0305632	-0.0247334	-0.0297884	-0.0319426	-0.0469392	-0.0656148	-0.032526	-0.0224483	-0.0194048	-0.0476628	-0.0337475	-0.0266782	-0.0257867	-0.0322966	-0.0428525	-0.0347877	-0.041713	-0.0384657	-0.0199353	-0.0323331
-0.0119555	-0.0654158	-0.0345728	-0.0257016	-0.0364405	-0.177408	-0.0325727	nan	-0.0396616	-0.0325919	-0.0234388	-0.028155	-0.0261655	-0.0321076	-0.0251558	-0.0211698	-0.0269069	-0.0263233	-0.021085	-0.0373364	-0.0519171	-0.0352344	-0.0236921	-0.0248688	-0.0390468	-0.0317979	-0.0391552	-0.0202108	-0.0281636	-0.032678	-0.029919	-0.0253776	-0.0278557	-0.0325869	-0.0495162	-0.0656148	-0.0312375	-0.0237368	-0.0206933	-0.04573	-0.0343917	-0.0253897	-0.0251424	-0.0310081	-0.044141	-0.030278	-0.0397802	-0.0358887	-0.0199353	-0.0291119
-0.0113113	-0.063483	-0.0332843	-0.0269901	-0.0390175	-0.179985	-0.0345054	nan	-0.0403058	-0.0332362	-0.0247273	-0.0287993	-0.0268098	-0.0314634	-0.0219346	-0.021814	-0.0262626	-0.0276118	-0.021085	-0.0354036	-0.0525613	-0.0320132	-0.0224037	-0.0242245	-0.0377583	-0.0311537	-0.0397994	-0.018278	-0.0294521	-0.0358992	-0.0279862	-0.0253776	-0.0278557	-0.0306541	-0.0495162	-0.0643263	-0.0305933	-0.0230926	-0.0213376	-0.0431531	-0.0337475	-0.0247455	-0.0232097	-0.0271426	-0.044141	-0.0283453	-0.0378475	-0.0358887	-0.0173583	-0.0258907
-0.0119555	-0.0589733	-0.0313515	-0.0289228	-0.0396617	-0.184494	-0.0338611	nan	-0.0403058	-0.0325919	-0.0247273	-0.0294435	-0.0280983	-0.0308191	-0.0212903	-0.0231025	-0.0269069	-0.0276118	-0.0217293	-0.0347594	-0.0512728	-0.0320132	-0.0236921	-0.0242245	-0.0358256	-0.0317979	-0.0410879	-0.018278	-0.0307406	-0.0339665	-0.027342	-0.0247334	-0.0284999	-0.0300099	-0.0501604	-0.0611051	-0.0293048	-0.0250253	-0.025203	-0.0399318	-0.0337475	-0.0253897	-0.0219212	-0.0245656	-0.0434967	-0.0257683	-0.0378475	-0.0326675	-0.0154256	-0.0258907
-0.0145325	-0.0570406	-0.0287746	-0.0282786	-0.0415944	-0.187071	-0.0332169	nan	-0.0428828	-0.0319477	-0.0285927	-0.0300878	-0.0280983	-0.0295306	-0.0206461	-0.0211698	-0.0262626	-0.0269676	-0.0204408	-0.0354036	-0.0512728	-0.0307247	-0.0224037	-0.0216476	-0.0358256	-0.0317979	-0.0410879	-0.0169896	-0.0313848	-0.0365435	-0.0254093	-0.0253776	-0.0291442	-0.0274329	-0.0501604	-0.0604609	-0.0305933	-0.0263138	-0.0264915	-0.0379991	-0.0318148	-0.0247455	-0.0232097	-0.0213444	-0.0422082	-0.0225471	-0.0384918	-0.0320233	-0.0141371	-0.0233137
-0.0164652	-0.0544636	-0.0268419	-0.0308555	-0.0409502	-0.187715	-0.0319284	nan	-0.0422386	-0.0306592	-0.0285927	-0.0287993	-0.0287425	-0.0295306	-0.0180691	-0.021814	-0.0262626	-0.028256	-0.0217293	-0.0334709	-0.0499844	-0.0300805	-0.0236921	-0.0222918	-0.0332486	-0.0317979	-0.0417321	-0.0150568	-0.0320291	-0.0371877	-0.024765	-0.0234449	-0.0304327	-0.0267887	-0.0495162	-0.0585281	-0.0293048	-0.0263138	-0.02778	-0.0373549	-0.0311705	-0.0241013	-0.0219212	-0.0207002	-0.038987	-0.0231914	-0.0378475	-0.0300906	-0.0147814	-0.021381
-0.0190422	-0.0518867	-0.0261976	-0.029567	-0.0422387	-0.18836	-0.0319284	nan	-0.0441713	-0.0306592	-0.0318139	-0.030732	-0.030031	-0.0269537	-0.0212903	-0.0224583	-0.0256184	-0.0295445	-0.0230177	-0.030894	-0.0480516	-0.0307247	-0.0217594	-0.0203591	-0.0319601	-0.0305095	-0.0417321	-0.0169896	-0.0320291	-0.0365435	-0.0228323	-0.0221564	-0.0330096	-0.0261445	-0.0469392	-0.0578839	-0.0286605	-0.0276023	-0.0290685	-0.0347779	-0.0311705	-0.0215243	-0.0219212	-0.0181232	-0.0376985	-0.0231914	-0.0384918	-0.0300906	-0.0128486	-0.0226695
-0.0209749	-0.049954	-0.0236206	-0.0314998	-0.0422387	-0.189648	-0.0312842	nan	-0.0448155	-0.0267937	-0.0331024	-0.0300878	-0.0287425	-0.0256652	-0.0206461	-0.0224583	-0.0249742	-0.0276118	-0.023662	-0.028317	-0.0448304	-0.0300805	-0.0230479	-0.0197148	-0.0280947	-0.0298652	-0.0417321	-0.0169896	-0.0326733	-0.0358992	-0.0228323	-0.0215122	-0.0349424	-0.0235675	-0.046295	-0.0553069	-0.0305933	-0.0276023	-0.0303569	-0.0367106	-0.0305263	-0.0215243	nan	-0.0187675	-0.03641	-0.0251241	-0.0404245	-0.0281578	-0.0141371	-0.023958
-0.0229076	-0.0486655	-0.0216879	-0.0314998	-0.0409502	-0.189004	-0.0312842	nan	-0.043527	-0.0267937	-0.0343909	-0.030732	-0.0280983	-0.0243767	-0.0225788	-0.0224583	-0.0249742	-0.0289003	-0.0249505	-0.02574	-0.0403207	-0.031369	-0.0236921	-0.0190706	-0.0293832	-0.0279325	-0.0404436	-0.0176338	-0.0339618	-0.0358992	-0.0215438	-0.0202237	-0.0342981	-0.0216348	-0.0443622	-0.0540184	-0.0312375	-0.029535	-0.0284242	-0.0373549	-0.0285936	-0.0202358	nan	-0.017479	-0.0351216	-0.0264126	-0.041713	-0.0288021	-0.0147814	-0.0258907
nan	-0.0480212	-0.0216879	-0.0314998	-0.0396617	-0.18836	-0.0312842	nan	-0.0422386	-0.0261495	-0.0343909	-0.0320205	-0.0268098	-0.0205112	-0.023223	-0.0224583	-0.0243299	-0.028256	-0.0255947	-0.0244515	-0.038388	-0.0326575	-0.0256249	-0.0164936	-0.0274504	-0.026644	-0.0397994	-0.0195665	-0.0339618	-0.0365435	-0.0208996	-0.0208679	-0.0362309	-0.022279	-0.0450065	-0.0540184	-0.0318817	-0.0301792	-0.02778	-0.0379991	-0.029882	-0.0189473	nan	-0.0168347	-0.0338331	-0.030278	-0.0423572	-0.0294463	-0.019291	-0.0265349
nan	-0.047377	-0.0229764	-0.0308555	-0.040306	-0.185783	-0.0299957	nan	-0.0383731	-0.0242168	-0.0343909	-0.030732	-0.0229443	-0.019867	-0.0264443	nan	-0.0243299	-0.028256	-0.0243062	-0.0244515	-0.0338783	-0.033946	-0.0262691	-0.0177821	-0.0268062	-0.0259998	-0.0378667	-0.0202108	-0.0352503	-0.0346107	-0.0208996	-0.0221564	-0.0362309	-0.0235675	-0.0430738	-0.0540184	-0.0338145	-0.029535	-0.02778	-0.0405761	-0.029882	-0.0176588	nan	-0.017479	-0.0338331	-0.0322108	-0.0442899	-0.0268693	-0.0231565	-0.0284677
nan	-0.0460885	-0.0255534	-0.0314998	-0.0396617	-0.184494	-0.0293514	nan	-0.0370846	-0.0235725	-0.0324582	-0.030732	-0.0229443	-0.019867	-0.0270885	nan	-0.0230414	-0.028256	-0.023662	-0.0212303	-0.0332341	-0.033946	-0.0275576	-0.0177821	-0.0274504	-0.0247113	-0.0346455	-0.0214993	-0.0358945	-0.035255	-0.0208996	-0.0215122	-0.0342981	-0.0229232	-0.0417853	-0.0540184	-0.0351029	-0.0288908	-0.0264915	-0.0412203	-0.0305263	-0.0176588	nan	-0.0187675	-0.0338331	-0.0334993	-0.0455784	-0.0268693	-0.0250892	-0.0284677
nan	-0.0480212	-0.0268419	-0.0314998	-0.040306	-0.180629	-0.0293514	nan	-0.0357961	-0.0209956	nan	-0.0300878	-0.0203674	-0.0185785	-0.0277327	nan	-0.0223972	-0.0256791	-0.0230177	-0.0225188	-0.0306571	-0.033946	-0.0269134	-0.0177821	-0.0280947	-0.0247113	-0.0320685	nan	-0.0352503	-0.035255	-0.0215438	-0.0240891	-0.0323654	-0.024856	-0.0424295	-0.05273	-0.0363914	-0.0301792	-0.0258473	-0.0418646	-0.029882	-0.0189473	nan	-0.0213444	-0.0357658	-0.0347877	-0.0455784	-0.0262251	-0.027022	-0.0291119
nan	-0.0467327	-0.0300631	-0.0302113	-0.0383732	-0.176119	-0.0299957	nan	-0.0345077	-0.0197071	nan	-0.0268665	-0.0190789	-0.0192228	-0.028377	nan	-0.0198202	-0.0250348	-0.0204408	-0.0218746	-0.0293686	-0.0320132	-0.0275576	-0.0184264	-0.0280947	-0.0253555	-0.0288473	nan	-0.034606	-0.0333223	-0.0221881	-0.0247334	-0.0304327	-0.0274329	-0.0398525	-0.0540184	-0.0376799	-0.0308235	-0.0258473	-0.0437973	-0.0305263	-0.0183031	nan	-0.0239214	-0.0383428	-0.0367205	-0.0455784	-0.0275136	-0.0283104	-0.0291119
nan	-0.0493097	-0.0339285	-0.0282786	-0.037729	-0.171609	-0.0293514	nan	-0.0325749	-0.0197071	nan	-0.0262223	-0.0190789	-0.0192228	-0.028377	nan	-0.0178875	-0.0250348	-0.0159311	-0.0238073	-0.0325898	-0.0333017	-0.0275576	nan	-0.0293832	-0.0253555	-0.0256261	nan	-0.0333175	-0.0320338	-0.0215438	-0.0260219	-0.0272115	-0.0293657	-0.0385641	-0.0533742	-0.0383242	-0.0308235	-0.0239145	-0.0470185	-0.0311705	-0.0195916	nan	-0.0239214	-0.0396313	-0.0373647	-0.0442899	-0.0268693	-0.0276662	-0.0316889
nan	-0.0525309	-0.035217	-0.0282786	-0.0383732	-0.166456	-0.0293514	nan	-0.0319307	-0.0177743	nan	-0.0242896	-0.0177904	-0.0192228	-0.028377	nan	-0.0159548	-0.0237464	-0.0133541	-0.0244515	-0.0319456	-0.031369	-0.0256249	nan	-0.0268062	-0.026644	-0.0236933	nan	-0.0313848	-0.0307453	-0.0202553	-0.0240891	-0.0239903	-0.0325869	-0.0372756	-0.0533742	-0.0383242	-0.0314677	-0.0245588	-0.0470185	-0.029882	-0.02088	nan	-0.0252099	-0.041564	-0.0373647	-0.0436457	-0.0262251	-0.0276662	-0.0310446
nan	-0.0531752	-0.0365055	-0.0269901	-0.0390175	-0.160657	nan	nan	-0.0312864	-0.0203513	nan	-0.0191356	-0.0177904	-0.0205112	-0.028377	nan	-0.0153105	-0.0218136	-0.0114214	-0.0250958	-0.0325898	-0.0300805	-0.0256249	nan	-0.0280947	-0.0298652	-0.0204721	nan	-0.0275194	-0.0281683	-0.0196111	-0.0247334	-0.020769	-0.0338754	-0.0340544	-0.0533742	-0.0370357	-0.032112	-0.0239145	-0.048307	-0.0292378	-0.023457	nan	-0.0264984	-0.041564	-0.0373647	-0.0436457	-0.0275136	-0.0257335	-0.0310446
nan	-0.0576849	-0.0365055	-0.0263458	-0.0396617	-0.154859	nan	nan	-0.0312864	-0.0209956	nan	-0.0178472	-0.0177904	-0.0205112	-0.028377	nan	-0.014022	-0.0218136	-0.0101329	-0.0276727	-0.0345226	-0.028792	-0.0243364	nan	-0.0287389	-0.0305095	-0.0185394	nan	-0.0242981	-0.0281683	-0.0170341	nan	-0.0188363	-0.0345196	-0.0314774	-0.0520857	-0.0376799	-0.0334005	-0.0245588	-0.0470185	-0.029882	-0.0253897	nan	-0.0258541	-0.041564	-0.035432	-0.0404245	-0.0268693	-0.0231565	-0.0310446
nan	-0.0583291	-0.0358612	-0.0263458	-0.0383732	-0.147128	nan	nan	-0.0306422	-0.0235725	nan	-0.0159144	-0.0197231	-0.0211555	-0.0277327	nan	-0.0146663	-0.0211694	-0.00948865	-0.0302497	-0.0364553	-0.0268593	-0.0236921	nan	-0.0268062	nan	-0.0166067	nan	-0.0223654	-0.0268798	-0.0144572	nan	-0.0175478	-0.0345196	-0.0282562	-0.0507972	-0.0344587	-0.0334005	-0.025203	-0.0476628	-0.0292378	-0.0273225	nan	-0.0252099	-0.0402755	-0.0367205	-0.0423572	-0.0255809	-0.021868	-0.0329774
nan	-0.0602618	-0.03264	-0.0257016	-0.0383732	-0.140042	nan	nan	-0.0325749	-0.027438	nan	-0.0133375	-0.0203674	-0.0217997	-0.0270885	nan	-0.0153105	-0.0192367	-0.0114214	-0.0315382	-0.0370995	-0.026215	-0.0230479	nan	-0.0268062	nan	-0.0178952	nan	-0.0191442	-0.0262356	-0.0118802	nan	-0.0169036	-0.0351638	-0.025035	-0.0507972	-0.0318817	-0.0327562	-0.0258473	-0.0450858	-0.0292378	-0.028611	nan	-0.0252099	-0.0383428	-0.0347877	-0.0404245	-0.0255809	-0.0199353	-0.0323331
nan	-0.0621946	-0.0307073	-0.0231246	-0.037729	-0.131666	nan	nan	-0.029998	-0.030015	nan	-0.012049	-0.0235886	-0.0205112	-0.0277327	nan	-0.0159548	-0.0185924	-0.0133541	-0.0334709	-0.0390322	-0.026215	-0.0217594	nan	-0.0261619	nan	-0.0172509	nan	-0.0185	-0.0262356	-0.00930321	nan	-0.0175478	-0.0332311	-0.0205253	-0.0482203	-0.029949	-0.0308235	-0.025203	-0.0470185	-0.0279493	-0.0273225	nan	-0.0245656	-0.0344773	-0.0334993	-0.0397802	-0.0255809	-0.0180026	-0.0316889
nan	-0.0609061	-0.0274861	-0.0218361	-0.037729	-0.126512	nan	nan	-0.0306422	-0.0319477	nan	-0.0139817	-0.0248771	-0.019867	-0.0277327	nan	-0.0146663	-0.0198809	-0.0165753	-0.0341152	-0.0428977	-0.0275035	-0.0204709	nan	-0.0261619	nan	-0.0178952	nan	-0.0191442	-0.0243029	-0.00737049	nan	-0.0181921	-0.0306541	-0.0179483	-0.0462875	-0.0280163	-0.029535	-0.0258473	-0.0437973	-0.0273051	-0.0279667	nan	-0.0239214	-0.0312561	-0.0341435	-0.0404245	-0.0249366	-0.0160698	-0.0316889
nan	-0.0576849	-0.0249091	-0.0211919	-0.0345078	-0.120714	nan	nan	-0.0280652	-0.0364574	nan	-0.0139817	-0.0255213	-0.0192228	-0.0290212	nan	-0.0172433	-0.0173039	-0.021085	-0.0354036	-0.0422535	-0.0281478	-0.0211152	nan	-0.0268062	nan	-0.0185394	nan	-0.0191442	-0.0255914	-0.00737049	nan	-0.0188363	-0.0280772	-0.0160156	-0.0437106	-0.0254393	-0.0276023	-0.0258473	-0.0425088	-0.0279493	-0.026034	nan	-0.0226329	-0.0280349	-0.0309223	-0.0410687	-0.0249366	-0.0154256	-0.0310446
nan	-0.0563964	nan	-0.0211919	-0.0332193	-0.113628	nan	nan	-0.0280652	-0.0371016	nan	-0.0159144	-0.0248771	-0.0166458	-0.0290212	nan	nan	-0.0166597	-0.0223735	-0.0354036	-0.0422535	-0.028792	-0.0224037	nan	-0.0280947	nan	-0.0204721	nan	-0.0204327	-0.0243029	-0.00672625	nan	-0.0188363	-0.0261445	-0.0160156	-0.0430663	-0.0228623	-0.0230926	-0.0239145	-0.0386434	-0.0279493	-0.0247455	nan	-0.0213444	-0.0248137	-0.0289896	-0.0397802	-0.0236481	-0.0147814	-0.0304004
nan	-0.0538194	nan	-0.0199034	-0.0312866	-0.109118	nan	nan	-0.0280652	-0.0383901	nan	-0.0191356	-0.0248771	-0.0166458	-0.0296655	nan	nan	nan	-0.0249505	-0.0360479	-0.0435419	-0.0307247	-0.0224037	nan	-0.0300274	nan	-0.0224049	nan	-0.0230097	nan	-0.00737049	nan	-0.0214133	-0.022279	-0.0160156	-0.0411336	-0.0222181	-0.0198714	-0.0239145	-0.0367106	-0.0266608	-0.0247455	nan	-0.0213444	-0.0209482	-0.0277011	-0.0378475	-0.0242924	-0.0154256	-0.0310446
nan	-0.049954	nan	-0.0166822	-0.0274211	-0.103964	nan	nan	-0.0280652	-0.0383901	nan	-0.0230011	-0.0235886	-0.0153573	-0.030954	nan	nan	nan	-0.0268832	-0.0379806	-0.040965	-0.0320132	-0.0230479	nan	-0.0306716	nan	-0.0249818	nan	-0.0249424	nan	-0.00994746	nan	-0.0239903	-0.0203463	-0.0173041	-0.0372681	-0.0209296	-0.0166502	-0.022626	-0.0347779	-0.0260166	-0.0241013	nan	-0.0213444	-0.0183713	-0.0270568	-0.0372033	-0.0236481	-0.0154256	-0.0284677
nan	-0.047377	nan	-0.0153937	-0.0261326	-0.0988101	nan	nan	-0.029998	-0.0390343	nan	-0.0242896	-0.0235886	-0.0153573	-0.0322424	nan	nan	nan	-0.0268832	-0.0373364	-0.0416092	-0.0320132	-0.0224037	nan	-0.0313159	nan	-0.0262703	nan	-0.0255866	nan	-0.0138129	nan	-0.0252787	-0.0177693	-0.019881	-0.0340469	-0.0202854	-0.0147174	-0.0213376	-0.0334894	-0.0260166	-0.0241013	nan	-0.0207002	-0.017727	-0.0238356	-0.0339821	-0.0230039	-0.0160698	-0.0252464
nan	-0.0441558	nan	-0.0141052	-0.0235557	-0.0955889	nan	nan	-0.029998	-0.0371016	nan	-0.0275108	-0.0216558	-0.0160015	-0.0315982	nan	nan	nan	-0.026239	-0.0360479	-0.0403207	-0.0326575	-0.0224037	nan	-0.0332486	nan	-0.028203	nan	-0.0275194	nan	-0.0163899	nan	-0.0272115	-0.0158366	-0.025035	-0.0327584	-0.0189969	-0.0127847	nan	-0.029624	-0.0266608	-0.0247455	nan	-0.0213444	-0.0183713	-0.0244799	-0.0301166	-0.0242924	-0.0160698	-0.0246022
nan	-0.042223	nan	-0.013461	-0.0222672	-0.0917234	nan	nan	-0.0319307	-0.0364574	nan	-0.0287993	-0.0190789	-0.0185785	-0.030954	nan	nan	nan	-0.026239	-0.0360479	-0.038388	-0.0345902	-0.0217594	nan	-0.0326044	nan	-0.0301358	nan	-0.0268751	nan	-0.0196111	nan	-0.0291442	-0.0158366	-0.0276119	-0.0321142	-0.0196411	-0.0127847	nan	-0.029624	-0.0266608	-0.0253897	nan	-0.0207002	-0.0196597	-0.0231914	-0.0262512	-0.0249366	-0.0154256	-0.0220252
nan	-0.0402903	nan	-0.0128167	-0.0203344	-0.0904349	nan	nan	-0.0319307	-0.0351689	nan	-0.0313762	-0.0165019	-0.0205112	-0.0296655	nan	nan	nan	-0.023662	-0.0354036	-0.0370995	-0.0333017	nan	nan	-0.0313159	nan	-0.0320685	nan	-0.0275194	nan	-0.0221881	nan	-0.0284999	-0.0139038	-0.0301889	-0.0308257	-0.0215739	-0.0127847	nan	-0.0283355	-0.0260166	-0.0273225	nan	-0.0200559	-0.022881	-0.0231914	-0.0230299	-0.0242924	-0.0160698	-0.0200925
nan	-0.0409346	nan	-0.010884	-0.0196902	-0.0891464	nan	nan	-0.0319307	-0.0332362	nan	-0.0320205	-0.0165019	-0.022444	-0.0264443	nan	nan	nan	-0.0230177	-0.0334709	-0.035811	-0.0333017	nan	nan	-0.0313159	nan	-0.0320685	nan	nan	nan	-0.0228323	nan	-0.0291442	-0.0151923	-0.0314774	-0.0301815	-0.0222181	-0.0134289	nan	-0.027047	-0.0253723	-0.0273225	nan	-0.0200559	-0.0241694	-0.0231914	-0.0191645	-0.0249366	-0.0167141	-0.018804
nan	-0.0409346	nan	-0.0115283	-0.0196902	-0.0885022	nan	nan	-0.0319307	-0.0319477	nan	-0.030732	-0.0152134	-0.0243767	-0.0251558	nan	nan	nan	nan	-0.030894	-0.035811	-0.0326575	nan	nan	-0.0293832	nan	-0.033357	nan	nan	nan	-0.0234765	nan	-0.0297884	-0.0139038	-0.0314774	-0.03147	-0.0247951	-0.0147174	nan	-0.0276912	-0.0240839	-0.0279667	nan	-0.0200559	-0.0261022	-0.0231914	-0.0165875	-0.0242924	-0.0167141	-0.018804
nan	-0.0402903	nan	nan	-0.019046	-0.0865695	nan	nan	-0.0319307	-0.0313034	nan	-0.030732	-0.0152134	-0.0263094	-0.0212903	nan	nan	nan	nan	-0.028317	-0.0345226	-0.031369	nan	nan	-0.0293832	nan	-0.0314242	nan	nan	nan	-0.0234765	nan	-0.0297884	-0.0151923	-0.0314774	-0.0321142	-0.0267278	-0.0185829	nan	-0.0289797	-0.0227954	nan	nan	-0.0194117	-0.0293234	-0.0257683	-0.015299	-0.0249366	-0.0167141	-0.018804
nan	-0.0415788	nan	nan	-0.019046	-0.0865695	nan	nan	-0.0312864	-0.0293707	nan	-0.0300878	-0.0158577	-0.0275979	-0.0180691	nan	nan	nan	nan	-0.0263843	-0.035811	-0.0294363	nan	nan	-0.0280947	nan	-0.0314242	nan	nan	nan	-0.0228323	nan	-0.0297884	-0.0164808	-0.0295447	-0.0321142	-0.0293048	-0.0205156	nan	-0.0302682	-0.0208627	nan	nan	-0.0187675	-0.0299676	-0.0289896	-0.0159433	-0.0249366	-0.0173583	-0.0194483
nan	-0.042223	nan	nan	-0.0196902	-0.085281	nan	nan	-0.029998	-0.0280822	nan	-0.0287993	-0.0165019	-0.0275979	-0.0148479	nan	nan	nan	nan	-0.0250958	-0.035811	-0.0300805	nan	nan	-0.0268062	nan	-0.028203	nan	nan	nan	-0.0234765	nan	-0.0278557	-0.0190578	-0.0276119	-0.0334027	-0.0318817	-0.0211598	nan	-0.0315567	-0.0195742	nan	nan	-0.0187675	-0.0331888	-0.0289896	-0.0146548	-0.0281578	nan	-0.0220252
nan	-0.042223	nan	nan	-0.0184017	-0.0839925	nan	nan	-0.0319307	-0.027438	nan	-0.028155	-0.0177904	-0.0269537	-0.0116267	nan	nan	nan	nan	-0.0238073	-0.0345226	-0.0294363	nan	nan	-0.0261619	nan	-0.0249818	nan	nan	nan	-0.0221881	nan	-0.0272115	-0.0209905	-0.0243907	-0.0353354	-0.0331702	-0.0250253	nan	-0.0334894	-0.0195742	nan	nan	-0.0181232	-0.0325446	-0.030278	-0.0159433	-0.0281578	nan	-0.0233137
nan	-0.0441558	nan	nan	-0.0184017	-0.0833483	nan	nan	-0.029998	-0.0280822	nan	-0.0268665	-0.0190789	-0.0275979	-0.0109824	nan	nan	nan	nan	-0.0218746	-0.0345226	-0.0294363	nan	nan	-0.0261619	nan	-0.0217606	nan	nan	nan	-0.0215438	nan	-0.0246345	-0.0242117	-0.0237465	-0.0366239	-0.0338145	-0.0250253	nan	-0.0341337	-0.0169972	nan	nan	-0.0200559	-0.0325446	-0.0296338	-0.0165875	-0.0307348	nan	-0.0265349
nan	-0.0428673	nan	nan	-0.019046	-0.0820598	nan	nan	-0.029998	-0.0267937	nan	-0.0262223	-0.0190789	-0.0256652	-0.00840548	nan	nan	nan	nan	-0.0225188	-0.0345226	-0.0294363	nan	nan	-0.0261619	nan	-0.0191836	nan	nan	nan	-0.0228323	nan	-0.0252787	-0.0267887	-0.022458	-0.0372681	-0.0338145	-0.026958	nan	-0.0354222	-0.0169972	nan	nan	-0.0194117	-0.0312561	-0.0283453	-0.0191645	-0.0300906	nan	-0.0284677
nan	-0.0441558	nan	nan	-0.019046	-0.0788386	nan	nan	-0.0312864	-0.0267937	nan	-0.0262223	-0.0197231	-0.0282421	-0.00711699	nan	nan	nan	nan	-0.0212303	-0.0338783	-0.0300805	nan	nan	-0.0261619	nan	-0.0166067	nan	nan	nan	-0.0208996	nan	-0.0227018	-0.0300099	-0.0218138	-0.0392009	-0.032526	-0.0263138	nan	-0.0367106	-0.0176414	nan	nan	-0.0181232	-0.0325446	-0.0270568	-0.0210972	-0.0320233	nan	-0.0284677
nan	-0.0428673	nan	nan	-0.0184017	-0.0756174	nan	nan	-0.0325749	-0.0261495	nan	-0.0268665	-0.0190789	nan	-0.00776123	nan	nan	nan	nan	-0.0225188	-0.0313013	-0.0294363	nan	nan	-0.0242292	nan	-0.0146739	nan	nan	nan	-0.0228323	nan	-0.0214133	-0.0325869	-0.0231022	-0.0404894	-0.0286605	-0.0263138	nan	-0.0392876	-0.0169972	nan	nan	-0.0194117	-0.0306119	-0.0251241	-0.0243184	-0.0320233	nan	-0.0297561
nan	-0.0409346	nan	nan	-0.0196902	-0.0723961	nan	nan	-0.0319307	-0.0261495	nan	nan	-0.0171461	nan	-0.00776123	nan	nan	nan	nan	-0.0212303	-0.0306571	-0.0300805	nan	nan	-0.0229407	nan	-0.0133855	nan	nan	nan	-0.0221881	nan	-0.0201248	-0.0345196	-0.0243907	-0.0404894	-0.0260836	-0.0250253	nan	-0.0399318	-0.0189299	nan	nan	-0.0200559	-0.0306119	-0.0219029	-0.0268954	-0.031379	nan	-0.0323331
nan	-0.0396461	nan	nan	-0.0203344	-0.0698192	nan	nan	-0.0325749	-0.0261495	nan	nan	nan	nan	-0.00904972	nan	nan	nan	nan	-0.0218746	-0.0293686	-0.0307247	nan	nan	-0.0229407	nan	-0.0159624	nan	nan	nan	-0.0228323	nan	-0.0188363	-0.0358081	-0.0276119	-0.0411336	-0.0241508	-0.0243811	nan	-0.0412203	-0.0202184	nan	nan	-0.0207002	-0.0293234	-0.0206144	-0.0301166	-0.0320233	nan	-0.0304004
nan	-0.0383576	nan	nan	-0.0216229	-0.0659537	nan	nan	-0.0312864	-0.0261495	nan	nan	nan	nan	-0.0103382	nan	nan	nan	nan	-0.0218746	-0.0287244	-0.0320132	nan	nan	-0.021008	nan	-0.0153182	nan	nan	nan	-0.0228323	nan	-0.0169036	-0.0364523	-0.0295447	-0.0404894	-0.0222181	-0.0243811	nan	-0.0412203	-0.0234396	nan	nan	-0.0219887	-0.0286791	-0.0186817	-0.0326936	-0.0288021	nan	-0.0304004
nan	-0.0338479	nan	nan	-0.0216229	-0.0627325	nan	nan	-0.029998	-0.0280822	nan	nan	nan	nan	-0.0129152	nan	nan	nan	nan	-0.0218746	-0.0300129	-0.031369	nan	nan	-0.021008	nan	-0.0172509	nan	nan	nan	-0.0241208	nan	-0.0175478	-0.0338754	-0.0314774	-0.0417778	-0.0202854	-0.0237368	nan	-0.0405761	-0.0253723	nan	nan	-0.0232772	-0.0280349	-0.0180374	-0.0378475	-0.0268693	nan	-0.0271792
nan	-0.0325594	nan	nan	-0.0241999	-0.0607998	nan	nan	-0.0280652	-0.0255053	nan	nan	nan	nan	-0.0135594	nan	nan	nan	nan	-0.0244515	-0.0300129	nan	nan	nan	-0.0190753	nan	-0.0191836	nan	nan	nan	-0.0241208	nan	-0.0175478	-0.0338754	-0.0321216	-0.0411336	-0.0183526	-0.0237368	nan	-0.0379991	-0.0266608	nan	nan	-0.0245656	-0.0273907	-0.0186817	-0.0397802	-0.0262251	nan	-0.0265349
nan	-0.0299824	nan	nan	-0.0248441	-0.0582228	nan	nan	-0.027421	-0.0261495	nan	nan	nan	nan	-0.0154921	nan	nan	nan	nan	-0.0263843	-0.0319456	nan	nan	nan	-0.0197195	nan	-0.0211164	nan	nan	nan	-0.024765	nan	-0.0156151	-0.0312984	-0.0327659	-0.0424221	-0.0189969	-0.0237368	nan	-0.0360664	-0.0285936	nan	nan	-0.0264984	-0.0273907	-0.0193259	-0.0397802	-0.0242924	nan	-0.023958
nan	-0.0267612	nan	nan	-0.0254884	-0.0556459	nan	nan	-0.0254883	-0.0261495	nan	nan	nan	nan	-0.0161364	nan	nan	nan	nan	-0.0289612	-0.0319456	nan	nan	nan	-0.0190753	nan	-0.0243376	nan	nan	nan	-0.0254093	nan	-0.0149709	-0.0300099	-0.0308332	-0.0404894	-0.0183526	-0.0243811	nan	-0.0341337	-0.0305263	nan	nan	-0.0271426	-0.0261022	-0.0231914	-0.0397802	-0.0230039	nan	-0.0233137
nan	-0.0248285	nan	nan	-0.0261326	-0.0543574	nan	nan	-0.0235555	-0.0267937	nan	nan	nan	nan	-0.0174249	nan	nan	nan	nan	-0.0315382	-0.0364553	nan	nan	nan	-0.0203638	nan	-0.0269146	nan	nan	nan	-0.0260535	nan	-0.0149709	-0.0255002	-0.0308332	-0.0398451	-0.0189969	-0.0237368	nan	-0.0309125	-0.0311705	nan	nan	-0.0271426	-0.0267464	-0.0251241	-0.0397802	nan	nan	-0.0200925
nan	-0.02354	nan	nan	-0.0261326	-0.0517804	nan	nan	-0.0235555	-0.027438	nan	nan	nan	nan	-0.0174249	nan	nan	nan	nan	-0.0315382	-0.0370995	nan	nan	nan	nan	nan	-0.0269146	nan	nan	nan	-0.0260535	nan	-0.0143266	-0.022279	-0.0289004	-0.0392009	-0.0170642	-0.0250253	nan	-0.0289797	-0.032459	nan	nan	-0.0258541	-0.0267464	-0.0277011	-0.036559	nan	nan	-0.018804
nan	-0.0241843	nan	nan	-0.0248441	-0.0511362	nan	nan	-0.022267	-0.0261495	nan	nan	nan	nan	-0.0174249	nan	nan	nan	nan	-0.0347594	-0.0396765	nan	nan	nan	nan	nan	-0.0275588	nan	nan	nan	-0.027342	nan	-0.0123939	-0.0190578	-0.0276119	-0.0398451	-0.0157757	-0.0256695	nan	-0.0283355	-0.0305263	nan	nan	-0.0258541	-0.0254579	-0.030278	-0.0333378	nan	nan	-0.0181598
nan	-0.026117	nan	nan	-0.0241999	-0.0498477	nan	nan	-0.0216228	-0.0267937	nan	nan	nan	nan	nan	nan	nan	nan	nan	-0.0354036	-0.0416092	nan	nan	nan	nan	nan	-0.0294915	nan	nan	nan	-0.0292747	nan	-0.0130381	nan	-0.0256792	-0.0392009	-0.0157757	-0.0250253	nan	-0.0257585	-0.0305263	nan	nan	-0.0252099	-0.0273907	-0.0322108	-0.0301166	nan	nan	-0.018804
nan	-0.0274055	nan	nan	-0.0203344	-0.0492034	nan	nan	-0.022267	-0.0261495	nan	nan	nan	nan	nan	nan	nan	nan	nan	-0.0341152	-0.0422535	nan	nan	nan	nan	nan	-0.0294915	nan	nan	nan	-0.029919	nan	nan	nan	-0.0256792	-0.0424221	-0.0170642	-0.0256695	nan	-0.0257585	-0.029882	nan	nan	-0.0245656	-0.0286791	-0.0334993	-0.0268954	nan	nan	-0.018804
nan	-0.0325594	nan	nan	-0.019046	-0.0485592	nan	nan	-0.022267	-0.024861	nan	nan	nan	nan	nan	nan	nan	nan	nan	-0.0334709	-0.0422535	nan	nan	nan	nan	nan	nan	nan	nan	nan	-0.0286305	nan	nan	nan	-0.0243907	-0.0411336	-0.0164199	-0.0256695	nan	-0.0251143	-0.0292378	nan	nan	-0.0239214	-0.0267464	-0.035432	-0.0236742	nan	nan	nan
nan	-0.0338479	nan	nan	-0.0171132	-0.0492034	nan	nan	-0.0235555	-0.024861	nan	nan	nan	nan	nan	nan	nan	nan	nan	-0.0289612	-0.0416092	nan	nan	nan	nan	nan	nan	nan	nan	nan	-0.0279862	nan	nan	nan	-0.022458	-0.0430663	-0.0144872	-0.0263138	nan	-0.0257585	-0.0292378	nan	nan	nan	-0.0280349	-0.035432	-0.0198087	nan	nan	nan
nan	-0.0377134	nan	nan	-0.0151805	-0.0485592	nan	nan	-0.0235555	-0.022284	nan	nan	nan	nan	nan	nan	nan	nan	nan	-0.0250958	-0.040965	nan	nan	nan	nan	nan	nan	nan	nan	nan	-0.0279862	nan	nan	nan	-0.022458	-0.0443548	-0.0170642	-0.0256695	nan	-0.027047	-0.0285936	nan	nan	nan	-0.0280349	-0.0360762	-0.017876	nan	nan	nan
nan	-0.0415788	nan	nan	-0.013892	-0.0485592	nan	nan	-0.0261325	-0.0203513	nan	nan	nan	nan	nan	nan	nan	nan	nan	-0.0218746	-0.0396765	nan	nan	nan	nan	nan	nan	nan	nan	nan	-0.0260535	nan	nan	nan	-0.0231022	-0.0437106	-0.0183526	-0.0263138	nan	-0.0289797	-0.0273051	nan	nan	nan	-0.0286791	-0.0360762	-0.015299	nan	nan	nan
nan	-0.0415788	nan	nan	-0.0132478	-0.0492034	nan	nan	-0.027421	-0.0197071	nan	nan	nan	nan	nan	nan	nan	nan	nan	-0.0173649	-0.038388	nan	nan	nan	nan	nan	nan	nan	nan	nan	nan	nan	nan	nan	-0.022458	-0.0430663	-0.0209296	-0.026958	nan	-0.0289797	-0.0266608	nan	nan	nan	-0.0280349	-0.0347877	-0.015299	nan	nan	nan
nan	-0.0435115	nan	nan	-0.013892	-0.0479149	nan	nan	-0.0287095	-0.0197071	nan	nan	nan	nan	nan	nan	nan	nan	nan	-0.0141437	-0.0390322	nan	nan	nan	nan	nan	nan	nan	nan	nan	nan	nan	nan	nan	nan	-0.0417778	-0.0222181	-0.0256695	nan	-0.0289797	-0.0279493	nan	nan	nan	-0.0286791	-0.0334993	-0.0146548	nan	nan	nan
nan	-0.0428673	nan	nan	-0.013892	-0.0472707	nan	nan	-0.0306422	-0.0190628	nan	nan	nan	nan	nan	nan	nan	nan	nan	-0.0122109	-0.0370995	nan	nan	nan	nan	nan	nan	nan	nan	nan	nan	nan	nan	nan	nan	-0.0404894	-0.0247951	nan	nan	-0.0289797	-0.0266608	nan	nan	nan	-0.0273907	-0.0315665	-0.0165875	nan	nan	nan
nan	-0.0415788	nan	nan	-0.0145363	-0.0466265	nan	nan	-0.0319307	-0.0197071	nan	nan	nan	nan	nan	nan	nan	nan	nan	-0.0115667	-0.0377438	nan	nan	nan	nan	nan	nan	nan	nan	nan	nan	nan	nan	nan	nan	-0.0366239	-0.0267278	nan	nan	-0.0289797	-0.0260166	nan	nan	nan	-0.0267464	-0.030278	-0.0185203	nan	nan	nan
nan	-0.0383576	nan	nan	-0.0158248	-0.0459822	nan	nan	-0.029998	-0.0197071	nan	nan	nan	nan	nan	nan	nan	nan	nan	-0.0122109	-0.038388	nan	nan	nan	nan	nan	nan	nan	nan	nan	nan	nan	nan	nan	nan	-0.0327584	-0.0254393	nan	nan	-0.0309125	-0.0240839	nan	nan	nan	-0.0254579	-0.0270568	-0.020453	nan	nan	nan
nan	-0.0351364	nan	nan	-0.0177575	-0.0446937	nan	nan	-0.029998	-0.0197071	nan	nan	nan	nan	nan	nan	nan	nan	nan	-0.0147879	-0.038388	nan	nan	nan	nan	nan	nan	nan	nan	nan	nan	nan	nan	nan	nan	-0.03147	-0.0260836	nan	nan	-0.0315567	-0.0234396	nan	nan	nan	-0.0235252	-0.0251241	-0.0230299	nan	nan	nan
nan	-0.0319152	nan	nan	-0.019046	-0.045338	nan	nan	-0.027421	-0.0203513	nan	nan	nan	nan	nan	nan	nan	nan	nan	-0.0147879	-0.038388	nan	nan	nan	nan	nan	nan	nan	nan	nan	nan	nan	nan	nan	nan	-0.028893	-0.0254393	nan	nan	-0.0315567	-0.0240839	nan	nan	nan	-0.022881	-0.0231914	-0.0243184	nan	nan	nan
nan	-0.0299824	nan	nan	-0.0196902	-0.0459822	nan	nan	-0.024844	-0.0190628	nan	nan	nan	nan	nan	nan	nan	nan	nan	-0.0167206	-0.040965	nan	nan	nan	nan	nan	nan	nan	nan	nan	nan	nan	nan	nan	nan	-0.0282487	-0.0254393	nan	nan	-0.0315567	-0.0215069	nan	nan	nan	-0.022881	-0.0199702	-0.0256069	nan	nan	nan
nan	-0.0274055	nan	nan	-0.0203344	-0.0466265	nan	nan	-0.0229113	-0.0197071	nan	nan	nan	nan	nan	nan	nan	nan	nan	-0.0173649	-0.040965	nan	nan	nan	nan	nan	nan	nan	nan	nan	nan	nan	nan	nan	nan	-0.0295372	-0.0254393	nan	nan	-0.0315567	-0.0195742	nan	nan	nan	-0.0222367	-0.0186817	-0.0256069	nan	nan	nan
nan	-0.0274055	nan	nan	-0.0216229	-0.0479149	nan	nan	-0.0229113	-0.0203513	nan	nan	nan	nan	nan	nan	nan	nan	nan	-0.0173649	-0.0422535	nan	nan	nan	nan	nan	nan	nan	nan	nan	nan	nan	nan	nan	nan	-0.0295372	-0.0228623	nan	nan	-0.029624	-0.0176414	nan	nan	nan	-0.022881	-0.0199702	-0.0275396	nan	nan	nan
nan	-0.0267612	nan	nan	-0.0216229	-0.0479149	nan	nan	-0.0209786	-0.0190628	nan	nan	nan	nan	nan	nan	nan	nan	nan	-0.0147879	-0.0416092	nan	nan	nan	nan	nan	nan	nan	nan	nan	nan	nan	nan	nan	nan	-0.03147	-0.0228623	nan	nan	-0.0289797	nan	nan	nan	nan	-0.022881	-0.0186817	-0.0268954	nan	nan	nan
nan	-0.0280497	nan	nan	-0.0209787	-0.0504919	nan	nan	-0.0229113	-0.0203513	nan	nan	nan	nan	nan	nan	nan	nan	nan	-0.0154321	-0.040965	nan	nan	nan	nan	nan	nan	nan	nan	nan	nan	nan	nan	nan	nan	-0.0327584	-0.0228623	nan	nan	-0.027047	nan	nan	nan	nan	-0.0235252	-0.0199702	-0.0256069	nan	nan	nan
nan	-0.0280497	nan	nan	-0.0229114	-0.0517804	nan	nan	-0.0229113	-0.0197071	nan	nan	nan	nan	nan	nan	nan	nan	nan	-0.0141437	-0.0396765	nan	nan	nan	nan	nan	nan	nan	nan	nan	nan	nan	nan	nan	nan	-0.0346912	-0.0222181	nan	nan	-0.02447	nan	nan	nan	nan	-0.0267464	-0.0212587	-0.0236742	nan	nan	nan
nan	-0.0299824	nan	nan	-0.0229114	-0.0524246	nan	nan	-0.0254883	-0.0203513	nan	nan	nan	nan	nan	nan	nan	nan	nan	-0.0134994	-0.038388	nan	nan	nan	nan	nan	nan	nan	nan	nan	nan	nan	nan	nan	nan	-0.0353354	-0.0228623	nan	nan	-0.0238258	nan	nan	nan	nan	-0.0273907	-0.0219029	-0.0210972	nan	nan	nan
nan	-0.0312709	nan	nan	-0.0241999	-0.0511362	nan	nan	-0.0254883	-0.0197071	nan	nan	nan	nan	nan	nan	nan	nan	nan	-0.0141437	-0.0345226	nan	nan	nan	nan	nan	nan	nan	nan	nan	nan	nan	nan	nan	nan	-0.0353354	-0.0241508	nan	nan	-0.0206046	nan	nan	nan	nan	-0.0299676	-0.0231914	-0.0185203	nan	nan	nan
nan	-0.0293382	nan	nan	-0.0261326	-0.0485592	nan	nan	-0.027421	-0.0197071	nan	nan	nan	nan	nan	nan	nan	nan	nan	-0.0128552	-0.0319456	nan	nan	nan	nan	nan	nan	nan	nan	nan	nan	nan	nan	nan	nan	-0.0346912	-0.0235066	nan	nan	-0.0186719	nan	nan	nan	nan	-0.0319003	-0.0270568	-0.0172318	nan	nan	nan
nan	-0.0293382	nan	nan	-0.0267769	-0.0466265	nan	nan	-0.027421	-0.0197071	nan	nan	nan	nan	nan	nan	nan	nan	nan	-0.0141437	-0.0313013	nan	nan	nan	nan	nan	nan	nan	nan	nan	nan	nan	nan	nan	nan	-0.0340469	-0.0254393	nan	nan	-0.0180276	nan	nan	nan	nan	-0.0338331	-0.0283453	-0.0140106	nan	nan	nan
nan	-0.0293382	nan	nan	-0.0299981	-0.0434052	nan	nan	-0.0287095	nan	nan	nan	nan	nan	nan	nan	nan	nan	nan	-0.0154321	-0.0313013	nan	nan	nan	nan	nan	nan	nan	nan	nan	nan	nan	nan	nan	nan	-0.0308257	-0.0241508	nan	nan	-0.0160949	nan	nan	nan	nan	-0.0331888	-0.0296338	-0.0127221	nan	nan	nan
nan	-0.0254728	nan	nan	-0.0306423	-0.0408283	nan	nan	-0.0280652	nan	nan	nan	nan	nan	nan	nan	nan	nan	nan	-0.0147879	-0.0300129	nan	nan	nan	nan	nan	nan	nan	nan	nan	nan	nan	nan	nan	nan	-0.0301815	-0.0241508	nan	nan	-0.0160949	nan	nan	nan	nan	-0.0338331	nan	-0.00950086	nan	nan	nan
nan	-0.0274055	nan	nan	-0.0306423	-0.0376071	nan	nan	-0.0261325	nan	nan	nan	nan	nan	nan	nan	nan	nan	nan	nan	-0.0313013	nan	nan	nan	nan	nan	nan	nan	nan	nan	nan	nan	nan	nan	nan	-0.0276045	-0.0228623	nan	nan	-0.0173834	nan	nan	nan	nan	nan	nan	-0.00950086	nan	nan	nan
nan	-0.026117	nan	nan	-0.0299981	-0.0343859	nan	nan	-0.0241998	nan	nan	nan	nan	nan	nan	nan	nan	nan	nan	nan	-0.0313013	nan	nan	nan	nan	nan	nan	nan	nan	nan	nan	nan	nan	nan	nan	-0.0269603	-0.0209296	nan	nan	-0.0167391	nan	nan	nan	nan	nan	nan	-0.0101451	nan	nan	nan
nan	-0.0254728	nan	nan	-0.0312866	-0.0330974	nan	nan	-0.022267	nan	nan	nan	nan	nan	nan	nan	nan	nan	nan	nan	-0.0332341	nan	nan	nan	nan	nan	nan	nan	nan	nan	nan	nan	nan	nan	nan	-0.0243833	-0.0202854	nan	nan	-0.0180276	nan	nan	nan	nan	nan	nan	-0.0101451	nan	nan	nan
nan	-0.0274055	nan	nan	-0.0306423	-0.0318089	nan	nan	-0.0203343	nan	nan	nan	nan	nan	nan	nan	nan	nan	nan	nan	-0.0338783	nan	nan	nan	nan	nan	nan	nan	nan	nan	nan	nan	nan	nan	nan	-0.0224506	-0.0189969	nan	nan	-0.0206046	nan	nan	nan	nan	nan	nan	-0.0120778	nan	nan	nan
nan	-0.0274055	nan	nan	-0.0299981	-0.0305204	nan	nan	-0.0184016	nan	nan	nan	nan	nan	nan	nan	nan	nan	nan	nan	-0.0351668	nan	nan	nan	nan	nan	nan	nan	nan	nan	nan	nan	nan	nan	nan	-0.0218063	-0.0170642	nan	nan	-0.0238258	nan	nan	nan	nan	nan	nan	-0.0140106	nan	nan	nan
nan	-0.0280497	nan	nan	-0.0287096	-0.0330974	nan	nan	-0.0158246	nan	nan	nan	nan	nan	nan	nan	nan	nan	nan	nan	-0.0377438	nan	nan	nan	nan	nan	nan	nan	nan	nan	nan	nan	nan	nan	nan	-0.0224506	-0.0157757	nan	nan	-0.0238258	nan	nan	nan	nan	nan	nan	-0.0185203	nan	nan	nan
nan	-0.0312709	nan	nan	-0.0280654	-0.0337416	nan	nan	-0.0138919	nan	nan	nan	nan	nan	nan	nan	nan	nan	nan	nan	-0.0377438	nan	nan	nan	nan	nan	nan	nan	nan	nan	nan	nan	nan	nan	nan	-0.0211621	-0.0151314	nan	nan	-0.0257585	nan	nan	nan	nan	nan	nan	-0.0210972	nan	nan	nan
nan	-0.0312709	nan	nan	-0.0261326	-0.0356743	nan	nan	-0.0119592	nan	nan	nan	nan	nan	nan	nan	nan	nan	nan	nan	-0.0377438	nan	nan	nan	nan	nan	nan	nan	nan	nan	nan	nan	nan	nan	nan	-0.0198736	-0.0157757	nan	nan	-0.027047	nan	nan	nan	nan	nan	nan	-0.0262512	nan	nan	nan
nan	-0.0312709	nan	nan	-0.0261326	-0.0369628	nan	nan	-0.0119592	nan	nan	nan	nan	nan	nan	nan	nan	nan	nan	nan	-0.0377438	nan	nan	nan	nan	nan	nan	nan	nan	nan	nan	nan	nan	nan	nan	-0.0198736	-0.0144872	nan	nan	-0.0283355	nan	nan	nan	nan	nan	nan	-0.0301166	nan	nan	nan
nan	-0.0306267	nan	nan	-0.0261326	-0.0363186	nan	nan	-0.0132477	nan	nan	nan	nan	nan	nan	nan	nan	nan	nan	nan	-0.0370995	nan	nan	nan	nan	nan	nan	nan	nan	nan	nan	nan	nan	nan	nan	-0.0205178	nan	nan	nan	-0.029624	nan	nan	nan	nan	nan	nan	-0.0326936	nan	nan	nan
nan	-0.0312709	nan	nan	-0.0267769	-0.0350301	nan	nan	-0.0145361	nan	nan	nan	nan	nan	nan	nan	nan	nan	nan	nan	-0.0377438	nan	nan	nan	nan	nan	nan	nan	nan	nan	nan	nan	nan	nan	nan	-0.0230948	nan	nan	nan	-0.0289797	nan	nan	nan	nan	nan	nan	-0.0326936	nan	nan	nan
nan	-0.0312709	nan	nan	-0.0261326	-0.0330974	nan	nan	-0.0151804	nan	nan	nan	nan	nan	nan	nan	nan	nan	nan	nan	-0.035811	nan	nan	nan	nan	nan	nan	nan	nan	nan	nan	nan	nan	nan	nan	-0.0230948	nan	nan	nan	-0.0276912	nan	nan	nan	nan	nan	nan	-0.0339821	nan	nan	nan
nan	-0.0293382	nan	nan	nan	-0.0311646	nan	nan	-0.0164689	nan	nan	nan	nan	nan	nan	nan	nan	nan	nan	nan	-0.0338783	nan	nan	nan	nan	nan	nan	nan	nan	nan	nan	nan	nan	nan	nan	-0.026316	nan	nan	nan	-0.027047	nan	nan	nan	nan	nan	nan	-0.0314051	nan	nan	nan
nan	-0.0293382	nan	nan	nan	-0.0285877	nan	nan	-0.0190458	nan	nan	nan	nan	nan	nan	nan	nan	nan	nan	nan	-0.0332341	nan	nan	nan	nan	nan	nan	nan	nan	nan	nan	nan	nan	nan	nan	-0.028893	nan	nan	nan	-0.0257585	nan	nan	nan	nan	nan	nan	-0.0301166	nan	nan	nan
nan	-0.0306267	nan	nan	nan	-0.0247222	nan	nan	-0.0184016	nan	nan	nan	nan	nan	nan	nan	nan	nan	nan	nan	-0.0332341	nan	nan	nan	nan	nan	nan	nan	nan	nan	nan	nan	nan	nan	nan	-0.0301815	nan	nan	nan	-0.0257585	nan	nan	nan	nan	nan	nan	-0.0288281	nan	nan	nan
nan	-0.0293382	nan	nan	nan	-0.0247222	nan	nan	-0.0203343	nan	nan	nan	nan	nan	nan	nan	nan	nan	nan	nan	-0.0300129	nan	nan	nan	nan	nan	nan	nan	nan	nan	nan	nan	nan	nan	nan	-0.0334027	nan	nan	nan	-0.0231815	nan	nan	nan	nan	nan	nan	-0.0268954	nan	nan	nan
nan	-0.0293382	nan	nan	nan	-0.0227895	nan	nan	-0.0190458	nan	nan	nan	nan	nan	nan	nan	nan	nan	nan	nan	-0.0267916	nan	nan	nan	nan	nan	nan	nan	nan	nan	nan	nan	nan	nan	nan	-0.0321142	nan	nan	nan	-0.0231815	nan	nan	nan	nan	nan	nan	-0.0256069	nan	nan	nan
nan	-0.0306267	nan	nan	nan	-0.0227895	nan	nan	-0.0203343	nan	nan	nan	nan	nan	nan	nan	nan	nan	nan	nan	-0.0267916	nan	nan	nan	nan	nan	nan	nan	nan	nan	nan	nan	nan	nan	nan	-0.0327584	nan	nan	nan	-0.02447	nan	nan	nan	nan	nan	nan	-0.0230299	nan	nan	nan
nan	-0.0299824	nan	nan	nan	-0.0234337	nan	nan	-0.0190458	nan	nan	nan	nan	nan	nan	nan	nan	nan	nan	nan	-0.0261474	nan	nan	nan	nan	nan	nan	nan	nan	nan	nan	nan	nan	nan	nan	-0.0308257	nan	nan	nan	-0.0251143	nan	nan	nan	nan	nan	nan	-0.0217415	nan	nan	nan
nan	-0.028694	nan	nan	nan	-0.0234337	nan	nan	-0.0177574	nan	nan	nan	nan	nan	nan	nan	nan	nan	nan	nan	-0.0255032	nan	nan	nan	nan	nan	nan	nan	nan	nan	nan	nan	nan	nan	nan	-0.0295372	nan	nan	nan	-0.0264028	nan	nan	nan	nan	nan	nan	-0.020453	nan	nan	nan
nan	-0.028694	nan	nan	nan	-0.024078	nan	nan	nan	nan	nan	nan	nan	nan	nan	nan	nan	nan	nan	nan	-0.0248589	nan	nan	nan	nan	nan	nan	nan	nan	nan	nan	nan	nan	nan	nan	-0.026316	nan	nan	nan	-0.0276912	nan	nan	nan	nan	nan	nan	-0.020453	nan	nan	nan
nan	-0.0293382	nan	nan	nan	-0.0260107	nan	nan	nan	nan	nan	nan	nan	nan	nan	nan	nan	nan	nan	nan	-0.0235704	nan	nan	nan	nan	nan	nan	nan	nan	nan	nan	nan	nan	nan	nan	-0.0237391	nan	nan	nan	-0.0289797	nan	nan	nan	nan	nan	nan	-0.0198087	nan	nan	nan
nan	-0.0280497	nan	nan	nan	-0.0260107	nan	nan	nan	nan	nan	nan	nan	nan	nan	nan	nan	nan	nan	nan	-0.0248589	nan	nan	nan	nan	nan	nan	nan	nan	nan	nan	nan	nan	nan	nan	-0.0198736	nan	nan	nan	-0.0289797	nan	nan	nan	nan	nan	nan	nan	nan	nan	nan
nan	-0.028694	nan	nan	nan	-0.0272992	nan	nan	nan	nan	nan	nan	nan	nan	nan	nan	nan	nan	nan	nan	-0.0248589	nan	nan	nan	nan	nan	nan	nan	nan	nan	nan	nan	nan	nan	nan	-0.0179409	nan	nan	nan	-0.0302682	nan	nan	nan	nan	nan	nan	nan	nan	nan	nan
nan	-0.028694	nan	nan	nan	-0.0272992	nan	nan	nan	nan	nan	nan	nan	nan	nan	nan	nan	nan	nan	nan	-0.0261474	nan	nan	nan	nan	nan	nan	nan	nan	nan	nan	nan	nan	nan	nan	-0.0160081	nan	nan	nan	-0.0302682	nan	nan	nan	nan	nan	nan	nan	nan	nan	nan
nan	-0.0267612	nan	nan	nan	-0.0260107	nan	nan	nan	nan	nan	nan	nan	nan	nan	nan	nan	nan	nan	nan	-0.0267916	nan	nan	nan	nan	nan	nan	nan	nan	nan	nan	nan	nan	nan	nan	-0.0147197	nan	nan	nan	nan	nan	nan	nan	nan	nan	nan	nan	nan	nan	nan
nan	-0.0254728	nan	nan	nan	-0.026655	nan	nan	nan	nan	nan	nan	nan	nan	nan	nan	nan	nan	nan	nan	-0.0261474	nan	nan	nan	nan	nan	nan	nan	nan	nan	nan	nan	nan	nan	nan	-0.0140754	nan	nan	nan	nan	nan	nan	nan	nan	nan	nan	nan	nan	nan	nan
nan	-0.0267612	nan	nan	nan	-0.0247222	nan	nan	nan	nan	nan	nan	nan	nan	nan	nan	nan	nan	nan	nan	-0.0261474	nan	nan	nan	nan	nan	nan	nan	nan	nan	nan	nan	nan	nan	nan	-0.0153639	nan	nan	nan	nan	nan	nan	nan	nan	nan	nan	nan	nan	nan	nan
nan	-0.0254728	nan	nan	nan	-0.0260107	nan	nan	nan	nan	nan	nan	nan	nan	nan	nan	nan	nan	nan	nan	-0.0255032	nan	nan	nan	nan	nan	nan	nan	nan	nan	nan	nan	nan	nan	nan	-0.0172966	nan	nan	nan	nan	nan	nan	nan	nan	nan	nan	nan	nan	nan	nan
nan	-0.026117	nan	nan	nan	-0.024078	nan	nan	nan	nan	nan	nan	nan	nan	nan	nan	nan	nan	nan	nan	-0.0255032	nan	nan	nan	nan	nan	nan	nan	nan	nan	nan	nan	nan	nan	nan	-0.0172966	nan	nan	nan	nan	nan	nan	nan	nan	nan	nan	nan	nan	nan	nan
nan	-0.0267612	nan	nan	nan	-0.0234337	nan	nan	nan	nan	nan	nan	nan	nan	nan	nan	nan	nan	nan	nan	nan	nan	nan	nan	nan	nan	nan	nan	nan	nan	nan	nan	nan	nan	nan	-0.0192294	nan	nan	nan	nan	nan	nan	nan	nan	nan	nan	nan	nan	nan	nan
nan	-0.0267612	nan	nan	nan	-0.0234337	nan	nan	nan	nan	nan	nan	nan	nan	nan	nan	nan	nan	nan	nan	nan	nan	nan	nan	nan	nan	nan	nan	nan	nan	nan	nan	nan	nan	nan	-0.0211621	nan	nan	nan	nan	nan	nan	nan	nan	nan	nan	nan	nan	nan	nan
nan	nan	nan	nan	nan	-0.0227895	nan	nan	nan	nan	nan	nan	nan	nan	nan	nan	nan	nan	nan	nan	nan	nan	nan	nan	nan	nan	nan	nan	nan	nan	nan	nan	nan	nan	nan	-0.0218063	nan	nan	nan	nan	nan	nan	nan	nan	nan	nan	nan	nan	nan	nan
nan	nan	nan	nan	nan	-0.0234337	nan	nan	nan	nan	nan	nan	nan	nan	nan	nan	nan	nan	nan	nan	nan	nan	nan	nan	nan	nan	nan	nan	nan	nan	nan	nan	nan	nan	nan	-0.0243833	nan	nan	nan	nan	nan	nan	nan	nan	nan	nan	nan	nan	nan	nan
nan	nan	nan	nan	nan	-0.0208568	nan	nan	nan	nan	nan	nan	nan	nan	nan	nan	nan	nan	nan	nan	nan	nan	nan	nan	nan	nan	nan	nan	nan	nan	nan	nan	nan	nan	nan	-0.0250275	nan	nan	nan	nan	nan	nan	nan	nan	nan	nan	nan	nan	nan	nan
nan	nan	nan	nan	nan	-0.0202125	nan	nan	nan	nan	nan	nan	nan	nan	nan	nan	nan	nan	nan	nan	nan	nan	nan	nan	nan	nan	nan	nan	nan	nan	nan	nan	nan	nan	nan	-0.0237391	nan	nan	nan	nan	nan	nan	nan	nan	nan	nan	nan	nan	nan	nan
nan	nan	nan	nan	nan	-0.018924	nan	nan	nan	nan	nan	nan	nan	nan	nan	nan	nan	nan	nan	nan	nan	nan	nan	nan	nan	nan	nan	nan	nan	nan	nan	nan	nan	nan	nan	-0.0250275	nan	nan	nan	nan	nan	nan	nan	nan	nan	nan	nan	nan	nan	nan
nan	nan	nan	nan	nan	-0.0176356	nan	nan	nan	nan	nan	nan	nan	nan	nan	nan	nan	nan	nan	nan	nan	nan	nan	nan	nan	nan	nan	nan	nan	nan	nan	nan	nan	nan	nan	-0.0230948	nan	nan	nan	nan	nan	nan	nan	nan	nan	nan	nan	nan	nan	nan
nan	nan	nan	nan	nan	-0.0176356	nan	nan	nan	nan	nan	nan	nan	nan	nan	nan	nan	nan	nan	nan	nan	nan	nan	nan	nan	nan	nan	nan	nan	nan	nan	nan	nan	nan	nan	-0.0211621	nan	nan	nan	nan	nan	nan	nan	nan	nan	nan	nan	nan	nan	nan
nan	nan	nan	nan	nan	-0.0169913	nan	nan	nan	nan	nan	nan	nan	nan	nan	nan	nan	nan	nan	nan	nan	nan	nan	nan	nan	nan	nan	nan	nan	nan	nan	nan	nan	nan	nan	-0.0218063	nan	nan	nan	nan	nan	nan	nan	nan	nan	nan	nan	nan	nan	nan
nan	nan	nan	nan	nan	-0.0169913	nan	nan	nan	nan	nan	nan	nan	nan	nan	nan	nan	nan	nan	nan	nan	nan	nan	nan	nan	nan	nan	nan	nan	nan	nan	nan	nan	nan	nan	-0.0198736	nan	nan	nan	nan	nan	nan	nan	nan	nan	nan	nan	nan	nan	nan
nan	nan	nan	nan	nan	-0.0169913	nan	nan	nan	nan	nan	nan	nan	nan	nan	nan	nan	nan	nan	nan	nan	nan	nan	nan	nan	nan	nan	nan	nan	nan	nan	nan	nan	nan	nan	-0.0185851	nan	nan	nan	nan	nan	nan	nan	nan	nan	nan	nan	nan	nan	nan
nan	nan	nan	nan	nan	-0.0163471	nan	nan	nan	nan	nan	nan	nan	nan	nan	nan	nan	nan	nan	nan	nan	nan	nan	nan	nan	nan	nan	nan	nan	nan	nan	nan	nan	nan	nan	-0.0185851	nan	nan	nan	nan	nan	nan	nan	nan	nan	nan	nan	nan	nan	nan
nan	nan	nan	nan	nan	-0.0163471	nan	nan	nan	nan	nan	nan	nan	nan	nan	nan	nan	nan	nan	nan	nan	nan	nan	nan	nan	nan	nan	nan	nan	nan	nan	nan	nan	nan	nan	-0.0185851	nan	nan	nan	nan	nan	nan	nan	nan	nan	nan	nan	nan	nan	nan
nan	nan	nan	nan	nan	-0.0163471	nan	nan	nan	nan	nan	nan	nan	nan	nan	nan	nan	nan	nan	nan	nan	nan	nan	nan	nan	nan	nan	nan	nan	nan	nan	nan	nan	nan	nan	-0.0185851	nan	nan	nan	nan	nan	nan	nan	nan	nan	nan	nan	nan	nan	nan
nan	nan	nan	nan	nan	-0.0150586	nan	nan	nan	nan	nan	nan	nan	nan	nan	nan	nan	nan	nan	nan	nan	nan	nan	nan	nan	nan	nan	nan	nan	nan	nan	nan	nan	nan	nan	nan	nan	nan	nan	nan	nan	nan	nan	nan	nan	nan	nan	nan	nan	nan
nan	nan	nan	nan	nan	-0.0169913	nan	nan	nan	nan	nan	nan	nan	nan	nan	nan	nan	nan	nan	nan	nan	nan	nan	nan	nan	nan	nan	nan	nan	nan	nan	nan	nan	nan	nan	nan	nan	nan	nan	nan	nan	nan	nan	nan	nan	nan	nan	nan	nan	nan
nan	nan	nan	nan	nan	-0.0176356	nan	nan	nan	nan	nan	nan	nan	nan	nan	nan	nan	nan	nan	nan	nan	nan	nan	nan	nan	nan	nan	nan	nan	nan	nan	nan	nan	nan	nan	nan	nan	nan	nan	nan	nan	nan	nan	nan	nan	nan	nan	nan	nan	nan
nan	nan	nan	nan	nan	-0.0195683	nan	nan	nan	nan	nan	nan	nan	nan	nan	nan	nan	nan	nan	nan	nan	nan	nan	nan	nan	nan	nan	nan	nan	nan	nan	nan	nan	nan	nan	nan	nan	nan	nan	nan	nan	nan	nan	nan	nan	nan	nan	nan	nan	nan
nan	nan	nan	nan	nan	-0.0208568	nan	nan	nan	nan	nan	nan	nan	nan	nan	nan	nan	nan	nan	nan	nan	nan	nan	nan	nan	nan	nan	nan	nan	nan	nan	nan	nan	nan	nan	nan	nan	nan	nan	nan	nan	nan	nan	nan	nan	nan	nan	nan	nan	nan
nan	nan	nan	nan	nan	-0.0221453	nan	nan	nan	nan	nan	nan	nan	nan	nan	nan	nan	nan	nan	nan	nan	nan	nan	nan	nan	nan	nan	nan	nan	nan	nan	nan	nan	nan	nan	nan	nan	nan	nan	nan	nan	nan	nan	nan	nan	nan	nan	nan	nan	nan
nan	nan	nan	nan	nan	-0.0253665	nan	nan	nan	nan	nan	nan	nan	nan	nan	nan	nan	nan	nan	nan	nan	nan	nan	nan	nan	nan	nan	nan	nan	nan	nan	nan	nan	nan	nan	nan	nan	nan	nan	nan	nan	nan	nan	nan	nan	nan	nan	nan	nan	nan
nan	nan	nan	nan	nan	-0.0272992	nan	nan	nan	nan	nan	nan	nan	nan	nan	nan	nan	nan	nan	nan	nan	nan	nan	nan	nan	nan	nan	nan	nan	nan	nan	nan	nan	nan	nan	nan	nan	nan	nan	nan	nan	nan	nan	nan	nan	nan	nan	nan	nan	nan
nan	nan	nan	nan	nan	-0.0292319	nan	nan	nan	nan	nan	nan	nan	nan	nan	nan	nan	nan	nan	nan	nan	nan	nan	nan	nan	nan	nan	nan	nan	nan	nan	nan	nan	nan	nan	nan	nan	nan	nan	nan	nan	nan	nan	nan	nan	nan	nan	nan	nan	nan
nan	nan	nan	nan	nan	-0.0279434	nan	nan	nan	nan	nan	nan	nan	nan	nan	nan	nan	nan	nan	nan	nan	nan	nan	nan	nan	nan	nan	nan	nan	nan	nan	nan	nan	nan	nan	nan	nan	nan	nan	nan	nan	nan	nan	nan	nan	nan	nan	nan	nan	nan
nan	nan	nan	nan	nan	-0.0285877	nan	nan	nan	nan	nan	nan	nan	nan	nan	nan	nan	nan	nan	nan	nan	nan	nan	nan	nan	nan	nan	nan	nan	nan	nan	nan	nan	nan	nan	nan	nan	nan	nan	nan	nan	nan	nan	nan	nan	nan	nan	nan	nan	nan
nan	nan	nan	nan	nan	-0.0272992	nan	nan	nan	nan	nan	nan	nan	nan	nan	nan	nan	nan	nan	nan	nan	nan	nan	nan	nan	nan	nan	nan	nan	nan	nan	nan	nan	nan	nan	nan	nan	nan	nan	nan	nan	nan	nan	nan	nan	nan	nan	nan	nan	nan
nan	nan	nan	nan	nan	-0.0279434	nan	nan	nan	nan	nan	nan	nan	nan	nan	nan	nan	nan	nan	nan	nan	nan	nan	nan	nan	nan	nan	nan	nan	nan	nan	nan	nan	nan	nan	nan	nan	nan	nan	nan	nan	nan	nan	nan	nan	nan	nan	nan	nan	nan
nan	nan	nan	nan	nan	-0.0253665	nan	nan	nan	nan	nan	nan	nan	nan	nan	nan	nan	nan	nan	nan	nan	nan	nan	nan	nan	nan	nan	nan	nan	nan	nan	nan	nan	nan	nan	nan	nan	nan	nan	nan	nan	nan	nan	nan	nan	nan	nan	nan	nan	nan
nan	nan	nan	nan	nan	-0.0247222	nan	nan	nan	nan	nan	nan	nan	nan	nan	nan	nan	nan	nan	nan	nan	nan	nan	nan	nan	nan	nan	nan	nan	nan	nan	nan	nan	nan	nan	nan	nan	nan	nan	nan	nan	nan	nan	nan	nan	nan	nan	nan	nan	nan
nan	nan	nan	nan	nan	-0.0247222	nan	nan	nan	nan	nan	nan	nan	nan	nan	nan	nan	nan	nan	nan	nan	nan	nan	nan	nan	nan	nan	nan	nan	nan	nan	nan	nan	nan	nan	nan	nan	nan	nan	nan	nan	nan	nan	nan	nan	nan	nan	nan	nan	nan
nan	nan	nan	nan	nan	-0.0234337	nan	nan	nan	nan	nan	nan	nan	nan	nan	nan	nan	nan	nan	nan	nan	nan	nan	nan	nan	nan	nan	nan	nan	nan	nan	nan	nan	nan	nan	nan	nan	nan	nan	nan	nan	nan	nan	nan	nan	nan	nan	nan	nan	nan
nan	nan	nan	nan	nan	-0.024078	nan	nan	nan	nan	nan	nan	nan	nan	nan	nan	nan	nan	nan	nan	nan	nan	nan	nan	nan	nan	nan	nan	nan	nan	nan	nan	nan	nan	nan	nan	nan	nan	nan	nan	nan	nan	nan	nan	nan	nan	nan	nan	nan	nan
nan	nan	nan	nan	nan	-0.0247222	nan	nan	nan	nan	nan	nan	nan	nan	nan	nan	nan	nan	nan	nan	nan	nan	nan	nan	nan	nan	nan	nan	nan	nan	nan	nan	nan	nan	nan	nan	nan	nan	nan	nan	nan	nan	nan	nan	nan	nan	nan	nan	nan	nan
nan	nan	nan	nan	nan	-0.0247222	nan	nan	nan	nan	nan	nan	nan	nan	nan	nan	nan	nan	nan	nan	nan	nan	nan	nan	nan	nan	nan	nan	nan	nan	nan	nan	nan	nan	nan	nan	nan	nan	nan	nan	nan	nan	nan	nan	nan	nan	nan	nan	nan	nan
nan	nan	nan	nan	nan	-0.024078	nan	nan	nan	nan	nan	nan	nan	nan	nan	nan	nan	nan	nan	nan	nan	nan	nan	nan	nan	nan	nan	nan	nan	nan	nan	nan	nan	nan	nan	nan	nan	nan	nan	nan	nan	nan	nan	nan	nan	nan	nan	nan	nan	nan
nan	nan	nan	nan	nan	-0.0227895	nan	nan	nan	nan	nan	nan	nan	nan	nan	nan	nan	nan	nan	nan	nan	nan	nan	nan	nan	nan	nan	nan	nan	nan	nan	nan	nan	nan	nan	nan	nan	nan	nan	nan	nan	nan	nan	nan	nan	nan	nan	nan	nan	nan
nan	nan	nan	nan	nan	-0.0227895	nan	nan	nan	nan	nan	nan	nan	nan	nan	nan	nan	nan	nan	nan	nan	nan	nan	nan	nan	nan	nan	nan	nan	nan	nan	nan	nan	nan	nan	nan	nan	nan	nan	nan	nan	nan	nan	nan	nan	nan	nan	nan	nan	nan
nan	nan	nan	nan	nan	-0.0208568	nan	nan	nan	nan	nan	nan	nan	nan	nan	nan	nan	nan	nan	nan	nan	nan	nan	nan	nan	nan	nan	nan	nan	nan	nan	nan	nan	nan	nan	nan	nan	nan	nan	nan	nan	nan	nan	nan	nan	nan	nan	nan	nan	nan
nan	nan	nan	nan	nan	-0.0202125	nan	nan	nan	nan	nan	nan	nan	nan	nan	nan	nan	nan	nan	nan	nan	nan	nan	nan	nan	nan	nan	nan	nan	nan	nan	nan	nan	nan	nan	nan	nan	nan	nan	nan	nan	nan	nan	nan	nan	nan	nan	nan	nan	nan
nan	nan	nan	nan	nan	-0.0221453	nan	nan	nan	nan	nan	nan	nan	nan	nan	nan	nan	nan	nan	nan	nan	nan	nan	nan	nan	nan	nan	nan	nan	nan	nan	nan	nan	nan	nan	nan	nan	nan	nan	nan	nan	nan	nan	nan	nan	nan	nan	nan	nan	nan
nan	nan	nan	nan	nan	-0.021501	nan	nan	nan	nan	nan	nan	nan	nan	nan	nan	nan	nan	nan	nan	nan	nan	nan	nan	nan	nan	nan	nan	nan	nan	nan	nan	nan	nan	nan	nan	nan	nan	nan	nan	nan	nan	nan	nan	nan	nan	nan	nan	nan	nan
nan	nan	nan	nan	nan	-0.021501	nan	nan	nan	nan	nan	nan	nan	nan	nan	nan	nan	nan	nan	nan	nan	nan	nan	nan	nan	nan	nan	nan	nan	nan	nan	nan	nan	nan	nan	nan	nan	nan	nan	nan	nan	nan	nan	nan	nan	nan	nan	nan	nan	nan
nan	nan	nan	nan	nan	-0.0227895	nan	nan	nan	nan	nan	nan	nan	nan	nan	nan	nan	nan	nan	nan	nan	nan	nan	nan	nan	nan	nan	nan	nan	nan	nan	nan	nan	nan	nan	nan	nan	nan	nan	nan	nan	nan	nan	nan	nan	nan	nan	nan	nan	nan
nan	nan	nan	nan	nan	-0.024078	nan	nan	nan	nan	nan	nan	nan	nan	nan	nan	nan	nan	nan	nan	nan	nan	nan	nan	nan	nan	nan	nan	nan	nan	nan	nan	nan	nan	nan	nan	nan	nan	nan	nan	nan	nan	nan	nan	nan	nan	nan	nan	nan	nan
[truncated: 50 more columns]

## Sheet: MHm1_EVENTS_events
Event 1	Event 2	Event 3	Event 4	Event 5	Event 6	Event 7	Event 8	Event 9	Event 10	Event 11	Event 12	Event 13	Event 14	Event 15	Event 16	Event 17	Event 18	Event 19	Event 20	Event 21	Event 22	Event 23	Event 24	Event 25	Event 26	Event 27	Event 28	Event 29	Event 30	Event 31	Event 32	Event 33	Event 34	Event 35	Event 36	Event 37	Event 38	Event 39	Event 40	Event 41	Event 42	Event 43	Event 44	Event 45	Event 46	Event 47	Event 48	Event 49	Event 50
-0.00155337	0.002679	-0.00336862	-0.00545088	-0.0153496	-0.0149046	-0.00406655	0.00275697	0.00745889	0.00829593	0.000377777	-0.00440165	-0.0116239	0.00276859	-0.00402401	-0.0132121	-0.00188979	-0.00172624	0.00673761	-0.00228841	-0.00302714	0.0117809	0.00870828	-0.007209	0.00454012	0.00208645	-0.000981951	0.0117321	0.012535	-0.00944471	-0.00713797	-0.000752723	0.00369695	-0.00684498	0.00827991	0.00169649	0.00580905	-3.13419e-05	0.00693145	0.00680932	0.00373594	-0.00987665	0.00298889	-0.00639032	0.0150418	-0.00676952	-0.0114402	0.0140876	-0.0090902	0.00185505
-0.00155337	0.00525431	-0.00401245	-0.00480705	-0.014062	-0.0123293	-0.00342273	0.000825484	0.00681506	0.0102274	0.0010216	-0.00440165	-0.0084048	0.00276859	-0.0014487	-0.00999299	-0.0044651	-0.00108241	0.00480613	-0.00164458	-0.00302714	0.00984942	0.0093521	-0.00785282	3.33242e-05	0.0033741	0.00223719	0.0136636	0.0112474	-0.00880088	-0.00456266	-0.000752723	-0.000166015	-0.00169436	0.00634843	0.000408831	0.00387757	-0.00389431	0.00435614	0.00809697	0.00824274	-0.00987665	0.00298889	-0.00639032	0.0118226	-0.00676952	-0.0120841	0.0160191	-0.0116655	0.00314271
-0.00219719	0.00847345	-0.00401245	-0.00480705	-0.014062	-0.00975396	-0.00406655	0.00211314	0.0055274	0.00829593	0.0010216	-0.00440165	-0.00454184	0.00341242	-0.000161045	-0.00677386	-0.0044651	-0.000438581	0.00351847	-0.00164458	-0.00495862	0.0072741	0.00999593	-0.00914048	-0.00189816	0.00401793	0.00610016	0.0110883	0.00738441	-0.00815705	0.00123179	-0.00204038	-0.0020975	0.00216861	0.00441694	-0.00345414	0.00194608	-0.0058258	0.001137	0.00552166	0.00953039	-0.00858899	0.00427655	-0.00574649	0.00989114	-0.00741335	-0.0127279	0.0166629	-0.0103779	0.00507419
-0.00412868	0.0097611	-0.00465628	-0.0035194	-0.0114867	-0.00589099	-0.00342273	0.000181657	0.00359592	0.00700827	0.0010216	-0.00118251	-0.000678873	0.00405624	0.00241427	-0.000979406	-0.0044651	0.000849075	0.000943161	-0.00164458	-0.00689011	0.00534262	0.00806445	-0.00785282	-0.00382964	0.00530558	0.00867547	0.0091568	0.0048091	-0.00751323	0.00445093	-0.00397186	-0.00724812	0.00860689	0.00184163	-0.00667328	1.45966e-05	-0.00711345	-0.00143831	0.00359018	0.00953039	-0.00536985	0.00234506	-0.00574649	0.00731583	-0.00612569	-0.0107964	0.0153753	-0.00973403	0.00443036
-0.0047725	0.00847345	-0.00465628	-0.00158792	-0.0108428	0.000547284	-0.00471038	-0.00174983	0.00166444	0.00636445	0.000377777	0.000105144	0.00254027	0.00341242	0.00177044	0.0015959	-0.00510893	0.000205247	-0.00420746	-0.00486372	-0.0107531	0.00341114	0.00677679	-0.00334603	-0.0051173	0.00401793	0.00996312	0.00658149	0.00352144	-0.00815705	0.00638242	-0.00268421	-0.00982344	0.0131137	0.000553975	-0.00924859	0.000658425	-0.00711345	-0.00401363	0.00101486	0.00888657	-0.00343836	0.00298889	-0.00445883	0.00474051	-0.00548186	-0.0114402	0.0140876	-0.0090902	0.00507419
-0.00799164	0.00589814	-0.00530011	-0.000944088	-0.0076237	0.00247877	-0.00342273	-0.000462171	0.000376783	0.00572062	0.000377777	0.00461194	0.00447175	0.00148093	0.00112661	0.00545887	-0.00253362	0.000849075	-0.00678277	-0.0067952	-0.0126846	0.00147965	0.00355765	-0.000126891	-0.00318581	0.00273027	0.010607	0.000143212	0.00223378	-0.00622557	0.00960156	-0.00268421	-0.0123987	0.0176205	-8.98531e-05	-0.0118239	0.00130225	-0.00518197	-0.00465745	-0.00220428	0.00953039	-0.00215071	0.00041358	-0.00252735	0.000233714	-0.00355038	-0.00822108	0.008937	-0.00522723	0.00314271
-0.00863547	0.00461048	-0.00401245	-0.00158792	-0.00440456	0.00634173	-0.00149124	-0.001106	-0.000910872	0.00378914	0.000377777	0.00654342	0.00511558	0.000193277	-0.000161045	0.00932184	4.16888e-05	0.000849075	-0.00807043	-0.00872668	-0.014616	0.000835827	0.000338514	0.00502373	-0.00125433	0.000798789	0.0093193	-0.0024321	0.00158996	-0.00429409	0.00960156	-0.00204038	-0.0111111	0.0176205	-0.000733681	-0.0137554	0.000658425	-0.00518197	-0.00465745	-0.00477959	0.00824274	-0.00215071	-0.00344939	-0.000595861	-0.00105394	-0.00226272	-0.00757725	0.00378637	-0.00265191	0.00249888
-0.00927929	0.00139135	0.000494341	0.000343567	-0.00182925	0.00827321	0.00108407	-0.00239365	-0.000267045	0.00314531	0.000377777	0.00718725	0.00318409	0.000193277	-0.00273636	0.00932184	0.00197317	-0.00108241	-0.00871425	-0.0119458	-0.014616	0.00212348	-0.000949142	0.00953053	0.00132098	-0.00242035	0.00610016	-0.00758272	0.00352144	-0.00171877	0.00895773	-0.000108895	-0.00853578	0.0182643	-0.00137751	-0.0131116	0.00130225	-0.00389431	-0.00272597	-0.00671108	0.00566742	-0.00215071	-0.00538088	-0.000595861	-0.00169777	-0.000975065	-0.00757725	-0.00200809	-7.66006e-05	0.000567393
-0.00927929	-0.000540135	0.00242582	-0.000300261	0.00267754	0.0102047	0.00172789	0.00211314	0.00166444	0.00314531	0.00166543	0.00589959	0.00254027	-0.000450551	-0.00466784	0.00996566	0.002617	-0.00108241	-0.0074266	-0.0125897	-0.0133284	-0.00173948	-0.0022368	0.011462	0.00454012	-0.00499566	0.00223719	-0.0120895	0.00738441	-0.00107495	0.00573859	0.00117876	-0.00596047	0.0144013	-0.00266517	-0.0105362	0.00194608	-3.13419e-05	-0.00143831	-0.00993022	0.00631125	-0.00279453	-0.00731236	0.00133562	-0.0023416	0.000312591	-0.0062896	-0.00780254	0.00314254	-0.00136409
-0.00670399	-0.00375927	0.00564496	-0.000300261	0.00396519	0.0114924	0.0043032	0.00275697	0.00359592	0.00314531	0.00359692	0.00525577	0.00254027	-0.00109438	-0.00788698	0.00932184	0.00326083	-0.00237006	-0.00678277	-0.011302	-0.00946542	0.000835827	-0.00159297	0.0140373	0.0064716	-0.00885863	-0.000338123	-0.0159525	0.00995972	0.00278802	0.00316328	0.00311025	-0.00338516	0.0105384	-0.00137751	-0.00731711	0.000658425	0.00190014	0.001137	-0.010574	0.00695508	-0.00343836	-0.00860002	0.00133562	-0.00169777	0.000312591	-0.00371428	-0.0129532	0.00507403	-0.00393941
-0.0047725	-0.00504693	0.00693262	-0.000944088	0.00718433	0.01278	0.0043032	0.0059761	0.00617123	0.00185765	0.00359692	0.00396811	-0.0013227	-0.00173821	-0.00788698	0.00803418	0.00132934	-0.00365772	-0.00420746	-0.00937051	-0.0043148	0.000835827	-0.000305314	0.0121058	0.00711543	-0.0101463	-0.00226961	-0.0159525	0.012535	0.00214419	0.00123179	0.00504173	-0.000809844	0.00796306	0.000553975	-0.00345414	-0.000629232	0.00125631	0.00242466	-0.0112179	0.00631125	-0.00343836	-0.00666853	-0.000595861	-0.00105394	0.000312591	-0.00242663	-0.0148847	0.00829317	-0.00329558
-0.00284102	-0.00762224	0.00757644	-0.000944088	0.0065405	0.0134238	0.00494703	0.00533228	0.00488358	0.00443296	0.00617223	0.000748972	-0.00261036	-0.00173821	-0.00981846	0.0061027	4.16888e-05	-0.00430155	-0.00163215	-0.00615137	-0.00173948	0.00147965	-0.000305314	0.0121058	0.00840309	-0.00885863	-0.000981951	-0.0153087	0.0138227	0.00343185	-0.00198735	0.00826087	0.00112164	0.000880952	0.00184163	0.00105266	-0.00577986	0.0031878	0.00178083	-0.00993022	0.00566742	-0.00279453	-0.00344939	-0.00317117	0.000233714	0.00095642	-0.00371428	-0.0168161	0.008937	-0.00393941
-0.000909538	-0.00633458	0.00757644	-0.00223174	0.0065405	0.0121362	0.00365938	0.00661993	0.00230827	0.00185765	0.0055284	-0.00247017	-0.00582949	-0.00109438	-0.00724315	0.00803418	-0.00188979	-0.00301389	0.00223082	-0.00164458	0.00405497	0.00147965	0.00162617	0.00759904	0.00775926	-0.00885863	-0.000338123	-0.0127333	0.0138227	0.00343185	-0.00263118	0.0108362	0.00176547	-0.00105053	0.00441694	0.00555946	-0.0109305	0.00383163	0.001137	-0.00928639	0.0050236	-0.000219221	0.00105741	-0.00445883	0.00280903	0.00095642	-0.0017828	-0.0148847	0.00958083	-0.00329558
-0.00219719	-0.00633458	0.00628879	-0.00158792	0.00718433	0.00956087	0.00172789	0.00661993	-0.000910872	0.00378914	0.00359692	-0.00182634	-0.00776098	0.000193277	-0.00724315	0.00739035	-0.00382128	-0.00365772	0.00738144	0.00157456	0.00598645	0.00276731	0.00162617	0.00695521	0.00775926	-0.00757097	0.00223719	-0.00693889	0.012535	0.00343185	-0.00391883	0.0108362	0.00305313	-0.0049135	0.00634843	0.00942242	-0.0122181	0.00383163	-0.00208214	-0.010574	0.00309211	0.00235609	0.00492038	-0.00445883	0.00152137	0.000312591	-0.00242663	-0.0129532	0.00764934	-0.00136409
-0.00348485	-0.00504693	0.00435731	-0.0035194	0.00718433	0.00762939	0.000440239	0.00661993	-0.00541766	0.00250148	0.00424074	-0.00311399	-0.0103363	0.000193277	-0.00531167	0.0061027	-0.00639659	-0.00494537	0.0106006	0.00608135	0.00534262	0.00341114	0.00162617	0.00244842	0.0064716	-0.00628332	0.00545633	-0.0024321	0.0112474	-0.00171877	-0.00198735	0.0121238	0.00434078	-0.00748881	0.00827991	0.0113539	-0.0147935	0.00383163	-0.00852042	-0.00864256	0.00244828	0.00557523	0.0113587	-0.00639032	0.000877543	-0.000331237	-0.0017828	-0.0110217	0.00764934	-7.64356e-05
-0.00219719	-0.00182779	0.00113817	-0.000944088	0.00589668	0.00505408	-0.00149124	0.00661993	-0.00799298	0.00250148	0.00230926	-0.00247017	-0.0109801	0.00276859	-0.00209253	0.00674653	-0.0089719	-0.00494537	0.0138197	0.00865667	0.00212348	0.00341114	0.000982342	-0.000126891	0.00775926	-0.00628332	0.00545633	0.00271852	0.00995972	-0.0068694	-0.00134352	0.0127677	0.0024093	-0.00748881	0.0114991	0.0126416	-0.0154373	0.00254397	-0.013671	-0.00993022	0.000516798	0.00750672	0.0158655	-0.00445883	0.000233714	-0.000975065	-0.00307045	-0.00651488	0.00571786	0.00185505
-0.00348485	0.00203517	-0.00208097	0.00227505	0.0065405	0.00183494	-0.00213507	0.00726376	-0.00928063	0.00185765	0.0010216	-0.00118251	-0.0103363	0.00598773	0.000482783	0.00739035	-0.00639659	-0.00494537	0.0157512	0.00994432	0.000191999	0.00341114	-0.000949142	-0.00398986	0.00582777	-0.00499566	0.0048125	0.00851298	0.00867206	-0.0113762	-5.5864e-05	0.0121238	0.00305313	-0.00555733	0.0121429	0.0119977	-0.0160811	0.00254397	-0.0201093	-0.0073549	-0.00012703	0.00815055	0.0177969	-0.003815	-0.00105394	0.000312591	-0.00371428	-0.0045834	0.0044302	0.00443036
-0.00219719	0.002679	-0.00336862	0.00420653	0.0065405	-0.0013842	-0.000203589	0.0059761	-0.0124998	0.00314531	0.00166543	-0.000538683	-0.00711715	0.00985069	0.00305809	0.00674653	-0.00317745	-0.00494537	0.0170389	0.00801284	-0.00367097	0.00405497	-0.000305314	-0.00656517	0.00454012	-0.00628332	0.00416867	0.0110883	0.00802824	-0.0145953	-5.5864e-05	0.0121238	0.0024093	-0.0049135	0.0134305	0.0113539	-0.0141496	0.000612486	-0.0265476	-0.00606725	-0.00270234	0.0094382	0.0184408	-0.00123969	-0.0023416	0.00417556	-0.00435811	-0.00200809	0.000567228	0.00443036
-0.00026571	0.00332283	-0.00658776	0.00549419	0.00782816	-0.00267185	0.00365938	0.00468845	-0.0137874	0.00185765	0.00166543	0.000748972	-0.00389801	0.0130698	0.00370192	0.00545887	0.00197317	-0.00430155	0.0144635	0.00608135	-0.00689011	0.00469879	-0.0022368	-0.00914048	0.00454012	-0.00563949	0.00288102	0.0123759	0.00609675	-0.0178145	-0.000699692	0.00826087	0.0024093	-0.00298202	0.0147182	0.0087786	-0.0115743	-0.00196283	-0.0323421	-0.00284811	-0.00592148	0.00815055	0.0152216	0.000691796	-0.00620457	0.00803853	-0.00564577	-0.00200809	-0.00329574	0.00700568
0.000378117	0.00203517	-0.00594393	0.00613801	0.00782816	-0.00524716	0.00494703	0.00468845	-0.0131436	0.00121383	0.00230926	0.00203663	0.00125261	0.0150013	0.00498958	0.00481504	0.00583614	-0.00365772	0.0118882	0.00350604	-0.0113969	0.00663028	-0.00352445	-0.00978431	0.00454012	-0.00563949	-0.000338123	0.0136636	0.00609675	-0.0191021	-0.003275	0.00568556	0.00305313	-0.00298202	0.0140744	0.00813477	-0.00642368	-0.00389431	-0.0374927	-0.000272793	-0.0104283	0.00686289	0.010071	0.00197945	-0.0068484	0.0119015	-0.00564577	-0.000720429	-0.00780254	0.00700568
0.00295343	-0.00182779	-0.00465628	0.00485036	0.0065405	-0.00524716	0.00752234	0.00340079	-0.0150751	-7.38293e-05	0.00359692	0.00332428	0.0057594	0.0150013	0.00498958	0.00223973	0.0096991	-0.00301389	0.00995675	0.00157456	-0.0126846	0.00791793	-0.00481211	-0.011072	0.00260864	-0.00628332	-0.00226961	0.0104445	0.00416527	-0.0178145	-0.00713797	0.0043979	0.00305313	0.000237124	0.0140744	0.00298414	-0.00384837	-0.0058258	-0.0394242	0.00230252	-0.0149351	0.00686289	0.00620803	0.00197945	-0.0100675	0.0151206	-0.00693342	-7.66006e-05	-0.0116655	0.00636185
0.00617256	-0.00633458	-0.00465628	0.000987394	0.00589668	-0.00395951	0.00816617	0.00468845	-0.0124998	-0.000717657	0.00745988	0.00396811	0.00897854	0.0137137	0.00498958	0.000308249	0.0116306	0.000849075	0.00931292	0.000930732	-0.0133284	0.00920559	-0.00416828	-0.00978431	0.00454012	-0.00435183	-0.00291344	0.00722532	0.00223378	-0.0178145	-0.0103571	0.00117876	0.00369695	0.000237124	0.0127867	0.000408831	-0.000629232	-0.00646962	-0.0387803	0.00487783	-0.0175104	0.00750672	0.00105741	0.000691796	-0.0107114	0.0151206	-0.00822108	-0.00200809	-0.013597	0.00636185
0.00552874	-0.00955372	-0.00401245	-0.00287557	0.00525285	-0.00524716	0.00881	0.00404462	-0.0144313	-0.00264914	0.00617223	0.00589959	0.01091	0.0104945	0.00498958	-0.00226706	0.0154936	0.0014929	0.00673761	-0.00100075	-0.0152599	0.0117809	-0.00481211	-0.00849665	0.00454012	-0.00563949	-0.00484492	0.00400618	0.00223378	-0.0152392	-0.0116448	-0.00204038	0.00369695	0.000237124	0.0108552	-0.000234998	0.00387757	-0.00453814	-0.036205	0.00552166	-0.0200857	0.00750672	-0.00409322	0.00133562	-0.011999	0.0151206	-0.00950874	-0.00587106	-0.0161723	0.00571802
0.00488491	-0.0140605	-0.00208097	-0.00738236	0.00396519	-0.00460334	0.0100977	0.00404462	-0.0124998	-0.00329297	0.0055284	0.00589959	0.0115539	0.00470007	0.0056334	-0.00355472	0.0154936	0.00342439	0.00609378	-0.00164458	-0.0126846	0.0124247	-0.00352445	-0.00463369	0.0064716	-0.00692715	-0.00226961	-0.00114444	0.0003023	-0.0133077	-0.0142201	-0.00139655	0.00498461	-0.00105053	0.00827991	-0.000878826	0.00516522	-0.00389431	-0.0304106	0.00487783	-0.0194419	0.0049314	-0.00795619	-0.00123969	-0.011999	0.0125453	-0.00886491	-0.00844637	-0.0168161	0.00249888
0.00424108	-0.0140605	-0.000149487	-0.012533	0.00525285	-0.0013842	0.00881	0.00533228	-0.0118559	-0.00393679	0.00424074	0.00525577	0.01091	-0.00109438	0.0056334	-0.00484237	0.0122744	0.0059997	0.00480613	-0.00100075	-0.00882159	0.0117809	-0.0022368	-0.00205837	0.00711543	-0.00757097	-0.00226961	-0.00371976	-0.000985356	-0.00880088	-0.0155077	-0.00204038	0.00627227	-0.00169436	0.00699226	-0.00152265	0.00580905	-0.00196283	-0.0233285	0.00294635	-0.0200857	0.00686289	-0.00795619	-0.00445883	-0.0113552	0.00932619	-0.0114402	-0.0123093	-0.0155285	-0.00136409
0.00617256	-0.0147043	0.00242582	-0.0163959	0.00203371	0.000547284	0.00752234	0.00533228	-0.0086368	-0.00329297	0.00166543	0.00589959	0.0102662	-0.006245	0.00498958	-0.00741768	0.0129182	0.00471204	0.00351847	0.00157456	-0.00367097	0.00984942	-0.00416828	0.00116076	0.00582777	-0.00885863	-0.00226961	-0.00629507	-0.000985356	-0.00429409	-0.0155077	-0.00139655	0.00627227	-0.00233819	0.00634843	-0.00216648	0.00709671	0.00190014	-0.0149587	0.00101486	-0.0181542	0.00557523	-0.00924385	-0.00767797	-0.0100675	0.0073947	-0.00950874	-0.0148847	-0.0155285	-0.00329558
0.00552874	-0.012129	0.00564496	-0.0202589	0.00203371	0.000547284	0.00687851	0.00533228	-0.00799298	-0.00393679	0.00166543	0.00268045	0.00833471	-0.00946414	0.00434575	-0.00677386	0.0096991	0.00278056	0.0041623	0.00157456	-0.000451828	0.0072741	-0.00416828	0.00309225	0.00454012	-0.0107901	0.000305705	-0.00693889	-0.00291684	-0.000431118	-0.0155077	0.000534933	0.00884758	-0.00362584	0.00377312	-0.000878826	0.00709671	0.00190014	-0.00852042	0.000371035	-0.0155789	0.00428758	-0.00860002	-0.00960946	-0.0068484	0.00481939	-0.00822108	-0.0181038	-0.013597	-0.00458323
0.00552874	-0.00826607	0.0101518	-0.0215466	0.000102229	0.00247877	0.00623469	0.00661993	-0.00541766	-0.00458062	0.000377777	0.0013928	0.0057594	-0.0120394	0.00241427	-0.00677386	0.00841145	-0.00108241	0.00223082	0.00543753	0.00405497	0.00212348	-0.00416828	0.00373608	0.00518395	-0.0120778	0.00288102	-0.00693889	-0.00227301	0.00343185	-0.0148639	0.00246642	0.00949141	-0.00362584	0.00312929	0.000408831	0.00645288	0.00190014	-0.00465745	0.00101486	-0.0136474	0.000424607	-0.00666853	-0.0115409	-0.0023416	0.0028879	-0.00500194	-0.0200353	-0.0129532	-0.00522706
0.00746022	-0.00247162	0.0101518	-0.0196151	-0.000541598	0.00183494	0.0043032	0.0059761	-0.00477384	-0.00200531	0.0010216	-0.000538683	0.00382792	-0.0120394	0.00112661	-0.00741768	0.00519231	-0.00494537	0.0041623	0.00865667	0.00791793	0.000835827	-0.00674359	0.00180459	0.00325246	-0.0127216	0.00223719	-0.00500741	-0.000985356	0.00600716	-0.0129324	0.00504173	0.0107791	-0.0049135	0.000553975	0.00169649	0.00516522	-0.001319	-0.000794484	0.00165869	-0.0104283	-0.00150688	-0.00473705	-0.0115409	0.00152137	0.00481939	-0.00435811	-0.0193915	-0.00973403	-0.00458323
0.00681639	0.00332283	0.0107956	-0.0151083	-0.00311691	0.00119111	0.0043032	0.00533228	-0.00284235	-0.00200531	0.00424074	-0.00247017	0.00318409	-0.00882031	-0.000161045	-0.00677386	0.00390466	-0.010096	0.00544996	0.00994432	0.00856176	-0.00109566	-0.00674359	-0.000126891	0.00260864	-0.0107901	0.00223719	-0.00307593	-0.000341528	0.00665099	-0.0116448	0.00761704	0.0107791	-0.00684498	-0.000733681	0.00169649	0.00516522	-0.00711345	0.001137	0.00487783	-0.00720914	-0.00086305	-0.00216173	-0.0115409	0.00602817	0.00675088	0.000792516	-0.0168161	-0.00587106	-0.00265175
0.00552874	0.00654197	0.0107956	-0.00995767	-0.00504839	0.00119111	0.00365938	0.00404462	-0.000267045	-0.000717657	0.00230926	-0.00247017	0.00318409	-0.00688883	-0.00338018	-0.00419854	0.00519231	-0.0146028	0.00609378	0.0118758	0.00920559	-0.00109566	-0.00674359	-0.00205837	0.00132098	-0.00692715	0.00223719	-0.0024321	0.0003023	0.00600716	-0.00971328	0.0089047	0.00949141	-0.00426967	-0.00137751	0.00298414	0.00323374	-0.0122641	0.00242466	0.00552166	-0.00527766	-0.00215071	0.00170124	-0.0108971	0.00924731	0.00803853	0.00401166	-0.0129532	-0.00136426	-7.64356e-05
0.0023096	0.00847345	0.00950793	-0.00287557	-0.00440456	-0.000740371	0.00172789	0.00211314	0.00166444	0.000569998	0.00230926	-0.00440165	0.0057594	-0.00560117	-0.00402401	-0.00162323	0.00519231	-0.0158904	0.00609378	0.011232	0.00856176	0.00147965	-0.00609976	-0.00398986	-0.00189816	-0.00370801	0.00159336	-0.000500615	0.00223378	0.00407568	-0.00713797	0.0101924	0.00627227	-0.00426967	-0.00137751	0.00362797	0.00130225	-0.0167709	0.00306849	0.0087408	-0.00463383	0.000424607	0.00298889	-0.0083218	0.00924731	0.0106138	0.00594314	-0.00844637	0.00185488	0.00443036
-0.000909538	0.00847345	0.00693262	0.0035627	-0.00504839	-0.0013842	-0.000847416	0.00146931	0.00230827	-7.38293e-05	0.000377777	-0.00311399	0.00447175	-0.00302586	-0.00724315	0.0015959	0.00841145	-0.0152466	0.00738144	0.00994432	0.00598645	0.00276731	-0.00481211	-0.0027022	-0.00189816	0.00144262	0.00352484	-0.000500615	0.00287761	0.00021271	-0.003275	0.0108362	0.0024093	-0.00362584	-0.00202134	0.000408831	0.000658425	-0.0206338	0.00178083	0.0087408	-0.00334617	0.00171226	0.00298889	-0.00510266	0.00602817	0.0119015	0.00980611	-0.0045834	0.00571786	0.00700568
-0.00606016	0.00589814	0.00693262	0.00871332	-0.00247308	-0.00267185	-0.00149124	0.00211314	0.00423975	0.00121383	-0.00284136	-0.00247017	0.0057594	-0.00109438	-0.00788698	0.00481504	0.0103429	-0.013959	0.00866909	0.00801284	0.00276731	0.00534262	-0.00481211	-0.000770719	-0.000610504	0.00659324	0.00288102	-0.00114444	0.00223378	-0.00365026	-5.5864e-05	0.00954853	-0.00145367	-0.000406704	-8.98531e-05	-0.000234998	-0.00127306	-0.0212777	0.00242466	0.00745315	-0.00527766	0.00299992	0.00298889	-0.00188352	0.00280903	0.0112577	0.00980611	0.000567228	0.00700551	0.0102248
-0.00863547	0.00203517	0.00757644	0.0106448	-0.000541598	-0.00202803	-0.00471038	0.000181657	0.00617123	-0.000717657	-0.00412902	-0.00118251	0.00704706	-0.00173821	-0.00981846	0.00674653	0.0103429	-0.0113837	0.00866909	0.00543753	-0.00109566	0.0072741	-0.00352445	0.00116076	-0.00125433	0.00981238	0.0048125	-0.0024321	0.00223378	-0.00815705	0.00187562	0.0101924	-0.00531664	0.00216861	-8.98531e-05	-0.00345414	-0.00256072	-0.0212777	0.00242466	0.00552166	-0.00656531	0.00299992	0.00105741	0.00262328	-0.00169777	0.00932619	0.0104499	0.00249871	0.00829317	0.0108686
-0.00863547	-0.00247162	0.0088641	0.0112886	0.00332137	-0.00202803	-0.00342273	0.00146931	0.0055274	-0.00200531	-0.00734815	0.000748972	0.01091	0.00148093	-0.0104623	0.00867801	0.00905528	-0.00816451	0.00995675	0.00350604	-0.00495862	0.00920559	-0.00288062	0.00244842	-0.00125433	0.0111	0.00416867	-0.00436358	0.0003023	-0.0113762	0.00573859	0.00761704	-0.0104673	0.00345626	0.000553975	-0.00796093	-0.00384837	-0.0180585	0.00306849	0.00294635	-0.00785297	0.000424607	0.00041358	0.00391094	-0.00620457	0.00675088	0.0104499	0.0044302	0.00764934	0.0128001
-0.00799164	-0.0044031	0.0114394	0.00935715	0.00460902	-0.000740371	-0.00728569	0.00275697	0.00681506	-0.00393679	-0.00799198	0.00203663	0.00962237	0.000837104	-0.0111061	0.0106095	0.00905528	-0.00494537	0.0118882	0.00221839	-0.00817776	0.00984942	-0.00352445	0.00566756	-0.00125433	0.00981238	0.00352484	-0.00500741	-0.00227301	-0.01202	0.00895773	0.00632939	-0.0143302	0.00538775	0.0011978	-0.0124677	-0.0044922	-0.0141956	0.00306849	-0.00156045	-0.00914063	-0.00150688	-0.00344939	0.00713008	-0.0107114	0.0028879	0.00851846	0.00314254	0.00764934	0.013444
-0.00348485	-0.00504693	0.0140147	0.00678184	0.00525285	0.00183494	-0.00406655	0.00404462	0.00874654	-0.00329297	-0.00927964	0.00268045	0.00897854	0.000837104	-0.00917463	0.00932184	0.00712379	-0.00301389	0.0112444	0.000930732	-0.00817776	0.0104932	-0.00416828	0.00759904	-0.00125433	0.00659324	0.00223719	-0.00629507	-0.0042045	-0.01202	0.00895773	0.0043979	-0.0194809	0.00667541	0.00441694	-0.0156869	-0.00513603	-0.00904494	0.00242466	-0.00477959	-0.0110721	-0.00343836	-0.0060247	0.00519859	-0.011999	0.00224408	0.00787463	0.00249871	0.00571786	0.0108686
0.000378117	-0.00375927	0.0146585	0.00420653	0.00589668	0.00183494	-0.0027789	0.00726376	0.00939037	-0.00393679	-0.00734815	0.00203663	0.00704706	0.00148093	-0.00788698	0.00803418	0.00647997	-0.00108241	0.00995675	0.00286222	-0.0101092	0.00984942	-0.00545594	0.0088867	-0.00189816	0.00401793	0.00223719	-0.00822655	-0.0042045	-0.0107324	0.00895773	0.00375407	-0.0233438	0.00603158	0.00506077	-0.0156869	-0.00771134	-0.00325048	0.000493172	-0.00799873	-0.0110721	-0.00794516	-0.00731236	0.00584242	-0.011999	0.00095642	0.00658697	-0.00200809	0.00571786	0.00958099
0.00552874	0.000103692	0.0159462	0.00227505	0.00460902	0.00441025	-0.00149124	0.00790759	0.0100342	-0.00393679	-0.00541667	0.00203663	0.0057594	0.000193277	-0.00531167	0.00352739	0.00454848	-0.000438581	0.00866909	0.00350604	-0.00946542	0.00598645	-0.00609976	0.0088867	-0.00254199	0.00144262	0.000305705	-0.00822655	-0.000985356	-0.00751323	0.00895773	0.000534933	-0.0246315	0.00281244	0.00827991	-0.0137554	-0.00706751	0.00254397	-0.000794484	-0.010574	-0.0110721	-0.00730133	-0.00924385	0.00519859	-0.0107114	0.000312591	0.00401166	-0.00329574	0.00378637	0.00507419
0.00874787	0.002679	0.0146585	0.000343567	0.00332137	0.00312259	0.000440239	0.0104829	0.0132533	-0.00329297	-0.00219753	0.00332428	0.00254027	0.000193277	-0.00531167	0.00223973	0.00390466	-0.00172624	0.00673761	0.0047937	-0.0101092	0.00147965	-0.00609976	0.0088867	3.33242e-05	-0.00242035	-0.00226961	-0.00693889	0.0003023	-0.00751323	0.00960156	0.000534933	-0.0259191	0.00152478	0.00634843	-0.0105362	-0.00771134	0.00833842	-0.0033698	-0.00671108	-0.0104283	-0.00923282	-0.00731236	0.00262328	-0.0107114	0.00095642	0.00208017	-0.00522723	0.00507403	0.00314271
0.0106794	0.00589814	0.0120832	-0.000300261	0.000102229	0.00119111	0.0043032	0.0111267	0.0138972	-0.00329297	-0.00026605	0.00461194	-0.0013227	-0.00238203	-0.00466784	-0.00162323	0.00132934	-0.0055892	0.00480613	0.00801284	-0.00946542	-0.00238331	-0.00609976	0.00695521	-0.000610504	-0.00370801	-0.00162578	-0.00629507	0.00223378	-0.0023626	0.00638242	0.000534933	-0.0259191	-0.00233819	0.00634843	-0.00409797	-0.00771134	0.0128452	-0.00530128	-0.00799873	-0.00978445	-0.00858899	-0.00409322	-0.000595861	-0.00877988	0.00353173	0.000148688	-0.00522723	0.00378637	0.00121122
0.0126108	0.00847345	0.00822027	-0.000944088	0.000102229	-0.00202803	0.00559086	0.0130582	0.0158286	-0.00458062	0.0010216	0.00589959	-0.00518567	-0.00302586	-0.00402401	-0.00484237	-0.00124597	-0.00880834	0.00287464	0.00801284	-0.00817776	-0.00817776	-0.00481211	0.00566756	0.000677152	-0.00499566	0.000305705	-0.00371976	0.00609675	-0.0023626	0.00251945	0.000534933	-0.0239877	-0.00362584	0.00377312	0.00169649	-0.00384837	0.017352	-0.00787659	-0.00413576	-0.00785297	-0.00536985	-0.00409322	-0.00317117	-0.0068484	0.00481939	-0.00307045	-0.00393957	0.00636168	0.000567393
0.0113232	0.0104049	0.00371348	-0.000944088	-0.000541598	-0.00589099	0.00687851	0.0130582	0.0177601	-0.00522445	-0.00026605	0.0084749	-0.00582949	-0.00431352	-0.00466784	-0.00806151	-0.00253362	-0.00945217	0.000299333	0.00865667	-0.00946542	-0.0113969	-0.00159297	0.00180459	0.00132098	-0.00499566	0.00223719	-0.00178827	0.00738441	-0.000431118	-5.5864e-05	0.00182259	-0.0252753	-0.00684498	0.00248546	0.00749094	-0.00256072	0.0186397	-0.0110957	-0.00284811	-0.00720914	-0.00279453	-0.000230249	-0.00574649	-0.00298543	0.00610705	-0.00564577	-0.00200809	0.00829317	0.00121122
0.0113232	0.00911728	0.000494341	-0.000300261	-0.00311691	-0.00911013	0.00494703	0.0143459	0.018404	-0.00522445	-0.00284136	0.00976256	-0.00711715	-0.00495734	-0.00273636	-0.00870534	-0.0044651	-0.00816451	-0.00291981	0.00930049	-0.0101092	-0.014616	0.000982342	-0.000126891	0.00132098	-0.00242035	0.00288102	0.000143212	0.00738441	0.00214419	-0.00263118	0.00246642	-0.0239877	-0.00555733	-0.00137751	0.0132854	-0.00384837	0.0205712	-0.0110957	-0.00156045	-0.00592148	-0.00086305	0.00363272	-0.00703414	-0.00298543	0.00868236	-0.00822108	-0.000720429	0.0115123	0.00249888
0.0093917	0.00589814	-0.00143714	0.000987394	-0.00118543	-0.00911013	0.00752234	0.0130582	0.0164725	-0.0065121	-0.00348519	0.0104064	-0.00776098	-0.00495734	-0.00402401	-0.00806151	-0.0089719	-0.00880834	-0.00485129	0.00930049	-0.00817776	-0.0171913	0.00355765	-0.00334603	0.00325246	-0.000488867	0.00545633	0.00143087	0.00609675	0.00278802	-0.00520649	0.00311025	-0.0252753	-0.00298202	-0.00395282	0.0171484	-0.00320454	0.0199273	-0.0110957	0.00101486	-0.00463383	0.00235609	0.00492038	-0.00767797	0.000233714	0.00932619	-0.00822108	0.00185488	0.0134438	0.00378654
0.0100355	0.00589814	-0.00336862	0.000987394	-0.000541598	-0.00975396	0.00494703	0.00983907	0.0138972	-0.00522445	-0.00670433	0.00976256	-0.00582949	-0.00495734	-0.00531167	-0.00870534	-0.00768424	-0.00752069	-0.00613894	0.00994432	-0.00817776	-0.018479	0.00484531	-0.00527751	0.00454012	0.00208645	0.00738781	0.00271852	0.00416527	0.00665099	-0.0077818	0.00375407	-0.0259191	-0.00105053	-0.00652813	0.0158607	-0.0044922	0.0199273	-0.0104519	0.00165869	-0.00463383	0.00299992	0.00813952	-0.00639032	-0.000410114	0.00997002	-0.0120841	0.00249871	0.0166629	0.00571802
0.00874787	0.00139135	-0.00465628	0.000987394	0.00332137	-0.0084663	0.00559086	0.00855142	0.00939037	-0.00393679	-0.00927964	0.00589959	-0.00454184	-0.00173821	-0.00466784	-0.00484237	-0.00768424	-0.00430155	-0.00485129	0.00994432	-0.00689011	-0.0171913	0.00484531	-0.00656517	0.00518395	0.0033741	0.00674398	0.00336235	0.00223378	0.00471951	-0.00842563	0.00311025	-0.0291383	0.00281244	-0.00781579	0.0165045	-0.00706751	0.0134891	-0.0104519	0.000371035	-0.00527766	0.00171226	0.00878335	-0.00510266	-0.00169777	0.00932619	-0.0133717	0.0044302	0.0173068	0.00636185
0.00746022	0.00203517	-0.00208097	0.000343567	0.00396519	-0.00653482	0.00494703	0.00468845	0.00423975	-0.00458062	-0.00927964	0.000748972	-0.00196653	-0.000450551	-0.00466784	-0.00291089	-0.00704042	-0.00172624	-0.00356363	0.0125196	-0.00817776	-0.0159037	0.00484531	-0.00463369	0.0064716	0.00466176	0.00545633	0.0020747	0.000946128	0.00665099	-0.00906946	0.00311025	-0.0304259	0.00603158	-0.00845962	0.014573	-0.00706751	0.00962608	-0.00787659	-0.000272793	-0.00527766	-0.00086305	0.00878335	-0.000595861	-0.00105394	0.00868236	-0.0146594	0.00571786	0.0166629	0.00700568
0.00617256	0.00203517	-0.00208097	0.000987394	0.0065405	-0.00395951	0.00237172	0.00146931	-0.000267045	-0.00522445	-0.00799198	-0.0056893	0.00189644	0.00148093	-0.00466784	-0.00226706	-0.00639659	-0.000438581	-0.000988322	0.0150949	-0.00753393	-0.0152599	0.00420148	-0.00205837	0.0064716	0.0033741	0.00416867	0.00078704	-0.000341528	0.00471951	-0.00971328	0.00182259	-0.0317136	0.00860689	-0.00910345	0.0119977	-0.00642368	0.0031878	-0.00658894	-0.00284811	-0.00527766	-0.00343836	0.0113587	0.00584242	-0.0023416	0.00868236	-0.0146594	0.00636168	0.0153753	0.00443036
0.00166577	0.00332283	0.00113817	0.00163122	0.0104035	-0.0013842	0.00301555	-0.00174983	-0.00413001	-0.00586828	-0.00734815	-0.0114838	0.00511558	0.00276859	-0.00466784	-0.000335579	-0.0044651	0.000205247	0.00158699	0.0163826	-0.00689011	-0.0120407	0.00355765	0.00373608	0.0064716	0.000798789	0.00223719	0.0020747	-0.00162918	0.00600716	-0.00713797	0.00182259	-0.0317136	0.00860689	-0.00717196	0.00749094	-0.00642368	-0.00067517	-0.0033698	-0.00413576	-0.00527766	-0.00472602	0.0113587	0.0116369	-0.0023416	0.00932619	-0.0140155	0.00764934	0.0128	0.00378654
-0.00026571	0.00139135	0.00371348	0.00227505	0.0110473	0.000547284	0.00108407	-0.00368131	-0.00799298	-0.00844359	-0.00541667	-0.0153467	0.00833471	0.00212476	-0.00402401	0.000308249	-0.000602139	0.000205247	0.00544996	0.0189579	-0.00624628	-0.0107531	0.000982342	0.00759904	0.0064716	-0.00177652	0.000949533	0.000143212	-0.00356067	0.00665099	-0.00456266	0.00246642	-0.0310698	0.00860689	-0.00781579	0.00620328	-0.00642368	-0.00389431	-0.000150656	-0.00477959	-0.00334617	-0.00343836	0.00942718	0.014856	0.000233714	0.00803853	-0.0133717	0.008937	0.008937	0.00185505
-0.000909538	0.00203517	0.00306965	0.00291888	0.0110473	0.00312259	0.000440239	-0.00432514	-0.00928063	-0.0103751	-0.00348519	-0.0172782	0.00962237	-0.000450551	-0.00273636	0.000308249	0.00132934	-0.00108241	0.00802527	0.0183141	-0.0043148	-0.00817776	0.000982342	0.0101744	0.00582777	-0.00306418	-0.000338123	0.00336235	-0.00227301	0.00729482	-0.00198735	0.00246642	-0.0297821	0.00731923	-0.00588431	0.00169649	-0.0044922	-0.00453814	0.00178083	-0.00477959	-0.00399	-0.00150688	0.00556421	0.0174313	0.00152137	0.00868236	-0.0114402	0.00958083	0.00378637	0.00121122
-0.00284102	0.002679	0.00242582	0.0035627	0.0110473	0.00247877	0.00108407	-0.00432514	-0.0131436	-0.0116627	-0.00348519	-0.0172782	0.00704706	-0.00366969	-0.00273636	-0.000979406	0.00326083	-0.00237006	0.00995675	0.0163826	-0.00238331	-0.00817776	0.00162617	0.0140373	0.00196481	-0.00499566	-0.00226961	0.00593766	0.0003023	0.00858247	-5.5864e-05	0.00375407	-0.0291383	0.00538775	-0.00266517	0.00105266	-0.00191689	-0.00389431	0.00178083	-0.00413576	-0.00334617	-0.00086305	-0.000230249	0.0174313	0.00538434	0.00868236	-0.00950874	0.0108685	-0.00136426	0.00185505
-0.00219719	0.00203517	0.00113817	0.0035627	0.0110473	0.00119111	-0.000203589	-0.00496896	-0.0112121	-0.0116627	-0.00026605	-0.0121276	0.00447175	-0.00560117	-0.0014487	-0.000979406	0.002617	-0.00365772	0.0106006	0.0131635	0.000191999	-0.00624628	-0.000949142	0.0146811	3.33242e-05	-0.00499566	-0.00420109	0.00722532	0.000946128	0.0111578	0.00316328	0.00504173	-0.0272068	0.00152478	-0.00137751	-0.000878826	-0.00127306	-0.00260665	0.00371231	-0.00220428	-0.00270234	0.000424607	-0.00731236	0.0135684	0.00989114	0.00675088	-0.00886491	0.0102247	-0.0045834	0.00443036
0.000378117	0.002679	-0.00143714	0.0035627	0.00847199	-0.0013842	-0.00149124	-0.00561279	-0.00992446	-0.0110189	0.00295309	-0.00697696	-3.50451e-05	-0.00882031	-0.00402401	-0.00226706	0.00132934	-0.00301389	0.0106006	0.00801284	0.000835827	-0.00495862	0.000338514	0.0146811	-0.00382964	-0.00499566	-0.0067764	0.0091568	0.00287761	0.0111578	0.00767007	0.00504173	-0.0233438	-0.00105053	0.000553975	-0.000234998	1.45966e-05	-0.00196283	0.00242466	0.000371035	-0.00012703	0.00299992	-0.012463	0.00777391	0.0150418	0.00546322	-0.00822108	0.0115123	-0.00844637	0.00636185
0.0023096	0.00332283	-0.00465628	0.00291888	0.00847199	-0.00395951	-0.00213507	-0.00690045	-0.00606149	-0.0123066	0.00295309	0.0013928	-0.00261036	-0.0113956	-0.00466784	-0.00162323	-0.00124597	-0.00430155	0.0112444	0.00350604	0.00212348	-0.00495862	-0.000305314	0.0127497	-0.00640495	-0.00499566	-0.00870789	0.00851298	0.00609675	0.0111578	0.00960156	0.0043979	-0.0207685	-0.0049135	0.0011978	0.000408831	-0.00191689	0.00125631	0.000493172	0.00230252	0.000516798	0.00428758	-0.0176136	0.00326711	0.0189047	0.00353173	-0.00886491	0.0121561	-0.00973403	0.00829333
0.00488491	0.00332283	-0.00658776	0.00163122	0.0065405	-0.00717865	-0.00406655	-0.00690045	-0.000910872	-0.00973124	0.00488457	0.00589959	-0.00582949	-0.0107518	-0.00659932	-0.000335579	-0.00253362	-0.00365772	0.0112444	-0.000356923	0.000835827	-0.00173948	0.000338514	0.00953053	-0.00769261	-0.00499566	-0.00999554	0.00658149	0.00609675	0.0124454	0.00895773	0.00761704	-0.0181932	-0.00877647	0.00248546	0.00234031	-0.0044922	0.00383163	-0.000794484	0.004234	0.00309211	0.0049314	-0.0195451	-0.00317117	0.0221239	0.00095642	-0.0120841	0.0147315	-0.00973403	0.00958099
0.00681639	0.002679	-0.00851924	0.000987394	0.00718433	-0.00975396	-0.00406655	-0.00883193	0.00359592	-0.00844359	0.00681605	0.0123379	-0.00711715	-0.010108	-0.00981846	0.000308249	-0.0044651	-0.00172624	0.0112444	-0.00421989	0.00147965	-0.00173948	0.000338514	0.00502373	-0.00769261	-0.00113269	-0.00935171	0.00529384	0.00738441	0.0118016	0.00895773	0.0089047	-0.0143302	-0.0113518	0.0011978	0.00491563	-0.0044922	0.0076946	-0.00208214	0.0087408	0.00437977	0.00621906	-0.0201889	-0.00703414	0.0234115	-0.00161889	-0.0153032	0.0147315	-0.00844637	0.0115125
0.00746022	0.00332283	-0.00916307	0.000343567	0.00911581	-0.0136169	-0.00664186	-0.00883193	0.00745889	-0.00586828	0.00745988	0.0149132	-0.00647332	-0.00753265	-0.0123938	-0.000335579	-0.00704042	0.00213673	0.0125321	-0.00808286	0.000835827	-0.00109566	-0.000949142	0.00244842	-0.00833644	-0.000488867	-0.00613257	0.00078704	0.00545292	0.0092263	0.00895773	0.00954853	-0.0117549	-0.0119956	-8.98531e-05	0.00620328	-0.00706751	0.0109137	-0.00594511	0.0100285	0.00437977	0.00557523	-0.0176136	-0.0083218	0.0234115	-0.00290655	-0.0165909	0.0160191	-0.00715871	0.0108686
0.00681639	0.00396666	-0.0110946	0.00163122	0.00718433	-0.0142607	-0.00728569	-0.0101196	0.00939037	-0.00586828	0.00745988	0.0168447	-0.00647332	-0.006245	-0.0149691	0.000308249	-0.00768424	0.00342439	0.0125321	-0.011302	-0.000451828	-0.00109566	-0.0022368	0.00116076	-0.00640495	0.00208645	-0.00291344	-0.00307593	0.00674058	0.00665099	0.00573859	0.0108362	-0.00982344	-0.0119956	-0.000733681	0.00813477	-0.00706751	0.0115576	-0.00723277	0.0119599	0.00437977	0.00621906	-0.0137506	-0.00767797	0.0227677	-0.00355038	-0.0165909	0.0147315	-0.00265191	0.0108686
0.00552874	0.002679	-0.0104507	0.00485036	0.00589668	-0.0149046	-0.00664186	-0.0126949	0.00939037	-0.00586828	0.00681605	0.0162008	-0.00518567	-0.00302586	-0.018832	-0.000335579	-0.0044651	0.00728735	0.00995675	-0.0132335	-0.00238331	-0.00109566	-0.00416828	-0.00141455	-0.00382964	0.00466176	0.000305705	-0.00565124	0.0048091	0.00407568	0.00509476	0.0101924	-0.00853578	-0.010708	-0.00202134	0.00749094	-0.00771134	0.0122014	-0.00916425	0.0151791	0.00373594	0.00621906	-0.0111753	-0.00317117	0.0214801	-0.00548186	-0.0172347	0.0134438	0.000567228	0.00829333
0.0023096	0.00203517	-0.0104507	0.00420653	0.00267754	-0.0155484	-0.00728569	-0.0139825	0.00681506	-0.00458062	0.00681605	0.015557	-0.00261036	-0.00109438	-0.0220512	0.000952077	-0.00253362	0.00986266	0.00866909	-0.0125897	-0.00495862	0.000835827	-0.00609976	-0.00205837	-0.00318581	0.00466176	0.00288102	-0.00822655	0.00287761	-0.000431118	0.00251945	0.00954853	-0.00917961	-0.00684498	-0.00330899	0.00684711	-0.00964283	0.0134891	-0.00980808	0.0164667	0.00373594	0.00557523	-0.00666853	-0.00188352	0.0201924	-0.00290655	-0.0165909	0.0128	0.0044302	0.00700568
-0.000909538	-0.000540135	-0.0104507	0.00678184	0.000746057	-0.0129731	-0.00471038	-0.0152702	0.00423975	-0.00715593	0.00681605	0.0142694	-0.000678873	0.000193277	-0.0272018	0.0015959	0.00132934	0.0111503	0.00673761	-0.0132335	-0.00624628	0.00276731	-0.00674359	-0.00205837	-0.00382964	0.00466176	0.00416867	-0.00822655	0.00287761	-0.00429409	0.00123179	0.00826087	-0.00789195	-0.00233819	-0.00330899	0.0042718	-0.00835517	0.0128452	-0.00852042	0.0164667	0.00180445	0.00557523	-0.00409322	0.00197945	0.0182609	-0.00290655	-0.015947	0.0115123	0.00636168	0.00636185
-0.00412868	-0.00311545	-0.00916307	0.00678184	-0.00440456	-0.0116854	-0.00406655	-0.0139825	-0.000910872	-0.0065121	0.00681605	0.00976256	0.000608783	0.00470007	-0.0336401	0.00223973	0.00712379	0.012438	0.00287464	-0.011302	-0.00882159	0.00791793	-0.00545594	-0.00141455	-0.00318581	0.0033741	0.00288102	-0.00693889	0.00545292	-0.0068694	-0.000699692	0.00568556	-0.00789195	0.000880952	-0.00459665	0.00298414	-0.00835517	0.0102699	-0.00852042	0.0145353	-0.00012703	0.0049314	-0.000874077	0.00326711	0.0156856	-0.000331237	-0.0127279	0.0115123	0.00700551	0.00507419
-0.00412868	-0.00697841	-0.00851924	0.00871332	-0.00633605	-0.0084663	-0.000847416	-0.0126949	-0.00541766	-0.00715593	0.00617223	0.00718725	0.00318409	0.00663155	-0.0381469	0.00417122	0.0129182	0.012438	-0.000988322	-0.00872668	-0.00817776	0.0124247	-0.00481211	-0.000126891	-0.00318581	0.0033741	-0.000338123	-0.00693889	0.00416527	-0.0107324	-0.00198735	0.00375407	-0.00724812	0.00667541	-0.00652813	-0.00152265	-0.00706751	0.00833842	-0.00465745	0.0132476	-0.00141469	0.00557523	0.00170124	0.00519859	0.0163294	0.00224408	-0.0101526	0.0134438	0.00636168	0.00507419
-0.00670399	-0.00826607	-0.00851924	0.00871332	-0.0076237	-0.00460334	-0.000203589	-0.0114072	-0.00928063	-0.0065121	0.00488457	0.00525577	0.00318409	0.00727538	-0.0445851	0.0061027	0.0167812	0.0117941	-0.00291981	-0.00615137	-0.00817776	0.0162877	-0.00288062	0.00373608	-0.00254199	-0.000488867	-0.000338123	-0.00436358	0.00674058	-0.0113762	-0.00263118	0.00117876	-0.0066043	0.00989455	-0.00524048	-0.00345414	-0.00706751	0.00447546	-0.000794484	0.0087408	-0.00270234	0.00364375	0.00492038	0.00326711	0.0156856	0.00481939	-0.00950874	0.0115123	0.00636168	0.00571802
-0.00670399	-0.0108414	-0.00723159	0.0080695	-0.00633605	-0.00460334	0.00108407	-0.0101196	-0.0118559	-0.00458062	0.00424074	0.000748972	0.00511558	0.00791921	-0.0529549	0.0061027	0.0219318	0.00921884	-0.00420746	-0.00357606	-0.00560245	0.0201507	-0.000949142	0.00502373	-0.000610504	-0.00242035	-0.000981951	-0.00178827	0.00609675	-0.01202	-0.003275	-0.000108895	-0.00531664	0.011826	-0.00459665	-0.00538562	-0.00771134	0.00383163	-0.00143831	0.00552166	-0.00399	0.00171226	0.00878335	0.00133562	0.0143979	0.0028879	-0.00500194	0.0108685	0.00636168	0.00636185
-0.0047725	-0.0101975	-0.00530011	0.0080695	-0.00569222	-0.00460334	0.00108407	-0.00690045	-0.0131436	-0.00329297	0.00488457	-0.00118251	0.0057594	0.00727538	-0.060037	0.00481504	0.0219318	0.00664352	-0.00549512	-0.000356923	-0.0043148	0.022726	-0.000305314	0.0088867	-0.000610504	-0.00370801	-0.00291344	0.00143087	0.00674058	-0.0126638	-0.00456266	-0.000752723	-0.00467281	0.0131137	-0.00459665	-0.00602945	-0.00771134	0.00125631	-0.000794484	0.00294635	-0.00205852	-0.00086305	0.00942718	-0.00123969	0.0131103	0.0028879	-0.00435811	0.0115123	0.00507403	0.00764951
-0.00412868	-0.00697841	-0.00401245	0.0080695	-0.00440456	-0.00460334	0.00301555	-0.00368131	-0.0131436	-0.00136148	0.0055284	-0.00182634	0.00769089	0.00598773	-0.0690506	0.00223973	0.021288	0.00342439	-0.00420746	0.000286905	-0.00109566	0.0246575	-0.000305314	0.0101744	0.000677152	-0.00563949	-0.00355726	0.00271852	0.00674058	-0.0107324	-0.00456266	-0.00204038	-0.00274133	0.0131137	-0.00524048	-0.00409797	-0.00771134	-0.00067517	-0.000150656	0.000371035	-0.000770859	-0.00215071	0.0120025	-0.003815	0.0118226	-0.000331237	-0.00307045	0.0102247	0.00829317	0.00636185
-0.00348485	-0.00569076	-0.00336862	0.00549419	-0.00440456	-0.00589099	0.00237172	-0.000462171	-0.0118559	0.000569998	0.00488457	-0.00247017	0.01091	0.00405624	-0.0742012	-0.00226706	0.017425	0.000205247	-0.000344494	0.000930732	0.00212348	0.0220821	-0.000305314	0.00953053	0.00132098	-0.00499566	-0.00613257	0.00980063	0.00674058	-0.00751323	-0.00263118	-0.00139655	-0.0020975	0.0105384	-0.00524048	-0.00345414	-0.00513603	-3.13419e-05	-0.000150656	-0.00156045	0.00373594	-0.00408219	0.013934	-0.00639032	0.0124665	-0.00290655	0.000792516	0.0115123	0.0108685	0.00507419
-0.000909538	-0.00118396	-0.00401245	0.0035627	-0.00376074	-0.00782247	0.00237172	0.000181657	-0.00992446	0.00378914	0.0055284	-0.00504548	0.01091	0.00341242	-0.0767765	-0.0054862	0.0122744	-0.00237006	0.000943161	0.00221839	0.00405497	0.0195068	-0.00159297	0.0101744	0.00196481	-0.00499566	-0.00484492	0.00980063	0.00352144	-0.00493791	0.00123179	0.00117876	-0.00338516	0.00603158	-0.00781579	-0.00152265	-0.00191689	0.000612486	-0.00143831	-0.00349193	0.00824274	-0.00601368	0.0132901	-0.00703414	0.0118226	-0.00676952	0.002724	0.00958083	0.0140876	0.00507419
0.00102194	0.00139135	-0.00143714	0.0035627	-0.00182925	-0.0084663	-0.000203589	0.00404462	-0.00734915	0.00893976	0.00617223	-0.00697696	0.00962237	0.00148093	-0.078708	-0.00934917	0.00647997	-0.00301389	0.00351847	-0.000356923	0.0072741	0.0162877	-0.00159297	0.00759904	3.33242e-05	-0.00435183	-0.00420109	0.0110883	0.000946128	-0.00300643	0.00702624	0.00246642	-0.00274133	0.00410009	-0.00717196	-0.000234998	-0.000629232	0.00190014	-0.00208214	-0.00284811	0.0127495	-0.00601368	0.0120025	-0.0083218	0.0118226	-0.00998866	0.00336783	0.00700551	0.0185944	0.00571802
0.0023096	0.00396666	-0.000149487	0.000987394	-0.00311691	-0.00717865	-0.000847416	0.00661993	-0.00413001	0.0134466	0.00617223	-0.0056893	0.00897854	0.000837104	-0.0780642	-0.013856	4.16888e-05	-0.00301389	0.00609378	-0.00100075	0.00791793	0.00984942	-0.0022368	0.00566756	-0.000610504	-0.00177652	-0.00484492	0.0136636	0.0003023	0.000856538	0.00960156	0.00246642	-0.00338516	-0.00233819	-0.00717196	0.00169649	1.45966e-05	0.00254397	-0.00272597	-0.000916621	0.0179002	-0.00215071	0.0107148	-0.0083218	0.0137541	-0.0132078	0.00465549	0.00507403	0.0179506	0.00507419
0.00488491	0.00396666	-0.00143714	0.000343567	-0.00376074	-0.00717865	-0.00471038	0.00790759	-0.000910872	0.0173095	0.00681605	-0.0056893	0.00704706	0.000837104	-0.0774204	-0.0164313	-0.0044651	0.000205247	0.00609378	-0.00228841	0.00791793	0.00598645	-0.00352445	0.00373608	-0.00125433	0.00273027	-0.000981951	0.0130198	-0.00291684	0.00407568	0.0128207	0.00246642	-0.00274133	-0.0049135	-0.00652813	0.00362797	1.45966e-05	0.0031878	-0.00401363	-0.00220428	0.0198316	-0.00150688	0.00685186	-0.00767797	0.0143979	-0.0132078	0.00594314	0.00571786	0.0205259	0.00636185
0.00488491	0.00332283	-0.00143714	0.000343567	-0.00376074	-0.00589099	-0.00857335	0.00661993	0.00102061	0.023104	0.00745988	-0.00633313	0.00254027	0.000193277	-0.0735574	-0.0202942	-0.0089719	0.000849075	0.00931292	-0.00293223	0.00663028	0.00405497	-0.00416828	0.00244842	-0.00447347	0.00594941	0.000949533	0.0091568	-0.0042045	0.00471951	0.0141084	0.00246642	-0.0020975	-0.00813264	-0.00781579	0.00684711	1.45966e-05	0.00254397	-0.00530128	-0.000916621	0.0211193	0.00106844	0.00363272	-0.00703414	0.0143979	-0.0119201	0.0072308	0.00636168	0.0205259	0.00571802
0.00552874	0.000747519	0.000494341	0.00163122	-0.00376074	-0.00460334	-0.009861	0.00855142	0.00359592	0.0263231	0.00681605	-0.00440165	0.00189644	0.00148093	-0.0696944	-0.0222257	-0.0115472	0.00406821	0.00995675	-0.00421989	0.00469879	0.00147965	-0.00545594	0.00373608	-0.00576113	0.00594941	0.00352484	0.00593766	-0.0042045	0.00536333	0.0141084	0.000534933	-0.0020975	-0.00813264	-0.00717196	0.00749094	1.45966e-05	0.00383163	-0.00594511	0.000371035	0.022407	0.00364375	0.00041358	-0.00703414	0.0169733	-0.00870101	0.00851846	0.00829317	0.0198821	0.00700568
0.00552874	-0.000540135	-0.000793314	0.00420653	-0.00376074	-0.00460334	-0.0117925	0.00790759	0.00681506	0.0269669	0.00488457	-0.00247017	0.00189644	0.000837104	-0.0684068	-0.0215819	-0.012191	0.0059997	0.00802527	-0.00421989	0.00276731	0.00212348	-0.00288062	0.00373608	-0.00704878	0.00723707	0.0048125	-0.000500615	-0.00484832	0.00407568	0.0128207	-0.00139655	0.0024093	-0.00748881	-0.00652813	0.00942242	-0.000629232	0.00190014	-0.00530128	-0.000272793	0.0204755	0.00557523	-0.00151791	-0.00639032	0.0163294	-0.00483804	0.00980611	0.0102247	0.0179506	0.00571802
0.00295343	-0.00247162	-0.000149487	0.0080695	-0.00182925	-0.0013842	-0.0117925	0.00790759	0.00745889	0.0250354	0.00359692	-0.000538683	0.00382792	0.00212476	-0.0645438	-0.0215819	-0.0115472	0.00921884	0.00802527	-0.00550755	0.000191999	0.00534262	-0.00416828	0.00824287	-0.00769261	0.00530558	0.00545633	-0.00565124	-0.0042045	0.000856538	0.011533	-0.00268421	0.00176547	-0.00748881	-0.00588431	0.0100663	-0.000629232	0.00125631	-0.0033698	-0.000272793	0.0172563	0.00557523	-0.00344939	-0.00703414	0.0156856	-0.00226272	0.0104499	0.0121561	0.0166629	0.00378654
0.0023096	-0.00311545	-0.00143714	0.0112886	0.00203371	-9.65435e-05	-0.0117925	0.00790759	0.00617123	0.0224601	0.00230926	0.0013928	0.00511558	0.000837104	-0.060037	-0.0209381	-0.0102596	0.0105065	0.00802527	-0.0067952	-0.00109566	0.00856176	-0.00159297	0.00953053	-0.00769261	0.0033741	0.00610016	-0.0108019	-0.0042045	-0.00171877	0.00702624	-0.00461569	0.00369695	-0.00426967	-0.00524048	0.0087786	0.000658425	0.0031878	-0.00208214	0.000371035	0.0108181	0.00686289	-0.00280556	-0.00767797	0.0163294	0.00353173	0.00980611	0.0128	0.0153753	0.000567393
-0.00026571	-0.00375927	-0.000793314	0.0145078	0.00267754	-0.000740371	-0.00921717	0.00726376	0.0055274	0.0185972	0.00166543	0.00525577	0.00833471	-0.000450551	-0.056174	-0.0196504	-0.00961573	0.0111503	0.00544996	-0.00743903	-0.00109566	0.0117809	-0.00159297	0.011462	-0.00640495	0.00144262	0.00352484	-0.0146648	0.0003023	-0.00429409	0.00573859	-0.007191	0.00498461	-0.00298202	-0.00524048	0.00684711	0.00130225	0.00254397	0.00435614	-0.00156045	0.00695508	0.00621906	-0.00409322	-0.00896563	0.0131103	0.00546322	0.00980611	0.0115123	0.0134438	-0.00200792
-0.00348485	-0.00375927	-0.00208097	0.0151516	0.00847199	0.00119111	-0.00728569	0.00790759	0.0055274	0.0140904	0.00166543	0.00461194	0.0102662	-0.00173821	-0.0516673	-0.0183628	-0.00768424	0.00921884	0.0041623	-0.00615137	-0.00302714	0.0143562	0.000338514	0.011462	-0.00447347	-0.00242035	0.000305705	-0.0185278	0.000946128	-0.00751323	0.00316328	-0.00912249	0.00498461	-0.000406704	-0.00524048	0.0042718	0.00194608	0.00447546	0.00693145	-0.00284811	0.00116063	0.00557523	-0.00666853	-0.0128286	0.00924731	0.00675088	0.00980611	0.00958083	0.0108685	-0.00651472
-0.00992312	-0.00311545	-0.00143714	0.0132201	0.00975964	0.00376642	-0.00342273	0.00340079	0.00359592	0.00958358	0.00166543	0.00654342	0.0121977	-0.00238203	-0.0471605	-0.0164313	-0.00575276	0.00921884	0.0041623	-0.00486372	-0.00238331	0.015	0.000982342	0.0127497	-0.00125433	-0.00628332	-0.00355726	-0.0211031	0.00545292	-0.00815705	0.00123179	-0.011054	0.00434078	0.000237124	-0.00588431	0.000408831	0.00387757	0.0076946	0.0101506	-0.00477959	-0.00270234	0.00299992	-0.00731236	-0.0160477	0.00602817	0.00481939	0.00851846	0.00507403	0.00700551	-0.00780238
-0.0131423	-0.00247162	-0.00143714	0.0112886	0.012335	0.00505408	-0.000203589	0.00146931	-0.000267045	0.00636445	0.00166543	0.00589959	0.0115539	-0.00366969	-0.0439413	-0.0157874	-0.00382128	0.00857501	0.00287464	-0.00228841	0.000191999	0.0156439	0.000982342	0.0121058	3.33242e-05	-0.0082148	-0.0067764	-0.0217469	0.00867206	-0.00815705	-0.000699692	-0.0123416	0.00305313	-0.00105053	-0.00395282	-0.00409797	0.00709671	0.0102699	0.0146574	-0.00220428	-0.00527766	0.00235609	-0.0111753	-0.0205545	0.00409668	0.00417556	0.00916229	0.00121106	0.00121106	-0.00844621
-0.0144299	-0.00118396	0.00113817	0.00935715	0.0142664	0.00762939	0.00301555	-0.00174983	-0.0015547	0.00250148	0.00359692	0.00525577	0.01091	-0.00495734	-0.0381469	-0.013856	-0.00317745	0.00471204	0.00287464	-0.00164458	-0.000451828	0.015	0.00162617	0.0101744	0.00132098	-0.0101463	-0.0106394	-0.0211031	0.0118912	-0.00751323	-0.000699692	-0.0136293	0.00176547	-0.00233819	-0.00330899	-0.00667328	0.00516522	0.0122014	0.0140136	-0.00349193	-0.00785297	-0.00150688	-0.0118192	-0.0244175	0.00152137	0.00224408	0.00787463	-0.0045834	-0.00265191	-0.00780238
-0.0170052	-0.000540135	0.00113817	0.00420653	0.0142664	0.00891704	0.00301555	-0.00303748	-0.00606149	-0.00136148	0.00488457	0.00396811	0.00833471	-0.00431352	-0.0342839	-0.0125683	-0.00317745	0.00213673	0.00351847	0.00221839	0.00276731	0.0117809	0.00162617	0.00953053	0.00389629	-0.0101463	-0.011927	-0.0204593	0.0138227	-0.0068694	-0.00198735	-0.0116978	0.000477813	-0.00362584	-0.000733681	-0.0111801	0.00452139	0.0147767	0.0127259	-0.000272793	-0.0104283	-0.00536985	-0.0137506	-0.0282805	-0.000410114	0.00095642	0.00594314	-0.0090902	-0.00651488	-0.00458323
-0.0157176	0.00332283	0.00242582	0.00227505	0.0129788	0.0102047	0.00301555	-0.00432514	-0.00734915	-0.00264914	0.00681605	0.0013928	0.00382792	-0.00495734	-0.0284895	-0.0119245	-0.00253362	0.000205247	0.00287464	0.00350604	0.00405497	0.00856176	0.000982342	0.00824287	0.00132098	-0.00950246	-0.0125709	-0.0211031	0.0138227	-0.00493791	-0.000699692	-0.011054	-0.000166015	-0.00748881	0.00184163	-0.0118239	0.00323374	0.0154205	0.0107944	0.00165869	-0.0110721	-0.00794516	-0.0137506	-0.0321434	-0.00298543	0.000312591	0.00465549	-0.0110217	-0.0110217	-0.000720264
-0.0137861	0.00396666	0.00242582	-0.000944088	0.0110473	0.00891704	0.00108407	-0.00496896	-0.00734915	-0.00522445	0.00874754	-0.000538683	-0.00196653	-0.006245	-0.0239827	-0.0106368	-0.00124597	-0.00301389	0.000943161	0.0047937	0.0072741	0.00341114	-0.000949142	0.00695521	0.000677152	-0.00757097	-0.0106394	-0.0204593	0.0131789	-0.00300643	0.000587964	-0.00847866	-0.00274133	-0.00684498	0.00441694	-0.0137554	-0.000629232	0.0160644	0.00628763	0.00230252	-0.0104283	-0.0130958	-0.0118192	-0.0340749	-0.00298543	-0.00161889	0.000792516	-0.0129532	-0.0129532	0.00443036
-0.0118546	0.00654197	0.00242582	-0.0035194	0.00847199	0.00698556	0.000440239	-0.00432514	-0.00734915	-0.00586828	0.0113228	-0.00504548	-0.00647332	-0.00560117	-0.0181882	-0.0112806	-0.000602139	-0.00623303	-0.000344494	0.00414987	0.00791793	0.00276731	-0.00159297	0.00373608	3.33242e-05	-0.00628332	-0.0067764	-0.0217469	0.012535	-0.00107495	0.00187562	-0.00525952	-0.00596047	-0.00684498	0.0057046	-0.0131116	-0.00256072	0.0128452	0.00306849	0.00359018	-0.0110721	-0.0130958	-0.0105315	-0.0340749	-0.00556074	-0.00419421	0.000148688	-0.0155285	-0.0142408	0.0102248
-0.00799164	0.00654197	0.000494341	-0.00609471	0.00525285	0.00312259	-0.000203589	-0.00368131	-0.00541766	-0.00844359	0.0138982	-0.00890844	-0.00904863	-0.00495734	-0.0136814	-0.00999299	0.000685517	-0.00816451	-0.00227598	0.00157456	0.00663028	0.00276731	-0.00545594	0.00116076	-0.00382964	-0.00499566	-0.00548875	-0.0217469	0.0106035	-0.000431118	0.00702624	-0.00139655	-0.00724812	-0.00620116	0.00248546	-0.0131116	-0.00577986	0.0115576	-0.00208214	0.00294635	-0.0117159	-0.0130958	-0.00731236	-0.0334311	-0.00749223	-0.00741335	-0.00113897	-0.0129532	-0.00973403	0.0153754
-0.00348485	0.00525431	-0.000793314	-0.00609471	0.000746057	-0.0013842	-0.000847416	-0.00368131	-0.00413001	-0.00973124	0.0158296	-0.0127714	-0.0122678	-0.00495734	-0.0111061	-0.0106368	0.00132934	-0.00945217	-0.00420746	-0.00228841	0.00469879	0.000835827	-0.00545594	-0.0027022	-0.00576113	-0.00563949	-0.000981951	-0.0256099	0.00867206	-0.000431118	0.0083139	0.00117876	-0.00982344	-0.00298202	0.000553975	-0.00860476	-0.00577986	0.00833842	-0.0033698	0.00165869	-0.0104283	-0.0137396	-0.00409322	-0.0289243	-0.0113552	-0.00741335	-0.00242663	-0.0103779	-0.00522723	0.0179508
-0.00155337	0.002679	-0.00530011	-0.00867002	-0.00182925	-0.00524716	-0.00213507	-0.00303748	-0.000267045	-0.00973124	0.0158296	-0.0185659	-0.0135554	-0.00431352	-0.00788698	-0.00934917	0.00132934	-0.0113837	-0.00356363	-0.00872668	0.00341114	0.000835827	-0.00738742	-0.00656517	-0.00704878	-0.00499566	0.00223719	-0.0301167	0.00738441	-0.00171877	0.00960156	0.00568556	-0.0123987	0.000237124	-0.00330899	-0.00924859	-0.00513603	0.00447546	-0.00465745	-0.00156045	-0.0104283	-0.0111643	-0.00216173	-0.0282805	-0.0145743	-0.0119201	-0.00307045	-0.00715871	0.000567228	0.0179508
-0.00155337	0.000103692	-0.00658776	-0.00931385	-0.00569222	-0.0084663	-0.00599804	-0.00368131	0.00295209	-0.00844359	0.0158296	-0.0243603	-0.0141993	-0.00431352	-0.00981846	-0.00870534	0.000685517	-0.0133151	-0.00356363	-0.0164526	0.000835827	-0.000451828	-0.0093189	-0.00914048	-0.0102679	-0.00757097	0.00545633	-0.032692	0.00609675	-0.0023626	0.0108892	0.00632939	-0.0169055	0.00345626	-0.00652813	-0.00474179	-0.00642368	0.000612486	-0.00658894	-0.00477959	-0.0084968	-0.00923282	-0.000874077	-0.0237737	-0.019725	-0.0132078	-0.00371428	-0.00265191	0.00507403	0.0153754
-0.00026571	-0.00311545	-0.0098069	-0.00867002	-0.0108428	-0.0110416	-0.00857335	-0.00496896	0.00617123	-0.0065121	0.014542	-0.0301548	-0.0135554	-0.00560117	-0.0117499	-0.00741768	0.00197317	-0.0133151	-0.00356363	-0.0216032	-0.00238331	-0.00302714	-0.0112504	-0.0123596	-0.0102679	-0.00950246	0.00610016	-0.0352673	0.00158996	-0.00558174	0.0083139	0.00632939	-0.0181932	0.00796306	-0.0110349	-0.00474179	-0.00771134	-0.00325048	-0.00723277	-0.00671108	-0.00914063	-0.00858899	-0.00344939	-0.0205545	-0.0242318	-0.0132078	-0.0062896	-0.000720429	0.00958083	0.00958099
-0.00284102	-0.00955372	-0.013026	-0.00867002	-0.0159935	-0.0129731	-0.0124363	-0.0081881	0.00681506	-0.00522445	0.0100352	-0.0353054	-0.0116239	-0.00560117	-0.0143253	-0.00741768	0.00132934	-0.013959	-0.00485129	-0.0254662	-0.00624628	-0.00753393	-0.012538	-0.0149349	-0.0102679	-0.0140093	0.00288102	-0.0371988	-0.00227301	-0.00880088	0.00509476	0.0043979	-0.0233438	0.00860689	-0.0136102	-0.00538562	-0.00835517	-0.00711345	-0.00916425	-0.00928639	-0.0084968	-0.00794516	-0.00666853	-0.0186231	-0.0280947	-0.0144955	-0.0101526	-0.00200809	0.0102247	0.00443036
-0.00670399	-0.0127729	-0.0143137	-0.00931385	-0.0198564	-0.0149046	-0.0169431	-0.0120511	0.00488358	-0.00329297	0.00617223	-0.0417436	-0.0103363	-0.0107518	-0.018832	-0.00934917	-0.00124597	-0.0165343	-0.00613894	-0.0306168	-0.0101092	-0.0120407	-0.0157572	-0.0175102	-0.0102679	-0.0165846	0.000305705	-0.0371988	-0.00871129	-0.0126638	-0.00134352	-0.000108895	-0.0246315	0.00796306	-0.0161856	-0.00667328	-0.0109305	-0.0116202	-0.0104519	-0.0125055	-0.0110721	-0.0111643	-0.0105315	-0.0179792	-0.0332454	-0.0144955	-0.0127279	-0.0045834	0.008937	-0.00522706
-0.0131423	-0.0172796	-0.016889	-0.0106015	-0.0243632	-0.0174799	-0.0214499	-0.0191332	0.000376783	-0.00586828	-0.00219753	-0.0456066	-0.0122678	-0.0133271	-0.0220512	-0.00999299	-0.00768424	-0.0191096	-0.0112896	-0.033836	-0.0152599	-0.0178352	-0.0176887	-0.0226609	-0.0128432	-0.0210914	-0.00613257	-0.0378426	-0.0170811	-0.0191021	-0.0103571	-0.00654718	-0.0278506	0.00538775	-0.0213362	-0.00924859	-0.0154373	-0.0154832	-0.0156025	-0.0137932	-0.0162227	-0.0150273	-0.0156821	-0.0199107	-0.0364645	-0.0164269	-0.0185223	-0.0090902	0.00507403	-0.0142407
-0.0221558	-0.0237179	-0.0201081	-0.0157521	-0.0282262	-0.0226305	-0.0272443	-0.0229961	-0.00734915	-0.00908741	-0.0105673	-0.0481819	-0.0141993	-0.0184777	-0.0259142	-0.0125683	-0.0147663	-0.0242602	-0.0183717	-0.0351236	-0.0204105	-0.0229858	-0.0221955	-0.0278115	-0.0167062	-0.0255982	-0.0164338	-0.0391303	-0.0241632	-0.0248966	-0.0200145	-0.0162046	-0.0310698	-0.00298202	-0.0245553	-0.0137554	-0.0193002	-0.0206338	-0.0207532	-0.0189438	-0.0220172	-0.0214656	-0.0208328	-0.0218422	-0.038396	-0.0215776	-0.023673	-0.0148847	-0.00587106	-0.0232543
-0.0292379	-0.0314439	-0.0252588	-0.0228342	-0.032733	-0.0277811	-0.032395	-0.0294344	-0.0170066	-0.0148819	-0.0195809	-0.0501134	-0.0206375	-0.024916	-0.0304209	-0.0209381	-0.0244238	-0.028767	-0.0260976	-0.0389866	-0.0255611	-0.0294241	-0.0299214	-0.0329621	-0.0218568	-0.0301049	-0.0267351	-0.0397741	-0.0325329	-0.0319787	-0.0283843	-0.025862	-0.0349327	-0.0139271	-0.0297059	-0.0234128	-0.0270262	-0.027716	-0.0278353	-0.0240944	-0.0297431	-0.0285477	-0.0292025	-0.026349	-0.0435466	-0.0260844	-0.0294674	-0.0245421	-0.0155285	-0.031624
-0.0382515	-0.0404574	-0.0336285	-0.0318478	-0.0378836	-0.0355071	-0.0375456	-0.0365165	-0.0279516	-0.0245393	-0.0311698	-0.0507572	-0.0290073	-0.0352172	-0.0368592	-0.0318831	-0.034725	-0.0345614	-0.035755	-0.0422057	-0.0313556	-0.0352185	-0.0370035	-0.0413319	-0.0302266	-0.0378309	-0.0376801	-0.0429933	-0.0402589	-0.0397046	-0.0380417	-0.0355194	-0.0407272	-0.0268037	-0.0361442	-0.0324264	-0.0341083	-0.0367295	-0.0368489	-0.0311765	-0.0387567	-0.0369174	-0.0369285	-0.0353626	-0.0448343	-0.035098	-0.0378372	-0.0335557	-0.0290489	-0.0374185
-0.044046	-0.049471	-0.0445736	-0.0440805	-0.0449657	-0.0445206	-0.0446277	-0.0435986	-0.0382529	-0.0393473	-0.045334	-0.0494696	-0.0386647	-0.0442308	-0.0432975	-0.0415405	-0.0456701	-0.043575	-0.0441248	-0.048644	-0.041013	-0.0423006	-0.0473047	-0.0464825	-0.0411717	-0.0462006	-0.0479814	-0.0468562	-0.0460533	-0.0461429	-0.0476991	-0.044533	-0.0465216	-0.0396802	-0.0438702	-0.0440153	-0.0431219	-0.0457431	-0.0471501	-0.0427655	-0.0464827	-0.0452872	-0.0446544	-0.0437324	-0.0480534	-0.0434677	-0.0474946	-0.0445008	-0.0432131	-0.0438568
-0.0524157	-0.0617037	-0.0574501	-0.0569571	-0.0526916	-0.054178	-0.0517098	-0.0506807	-0.0504856	-0.0547992	-0.0556352	-0.0520449	-0.0515412	-0.0532444	-0.0510234	-0.0569924	-0.0566151	-0.0525886	-0.0524945	-0.0557261	-0.0506704	-0.0506704	-0.0582498	-0.0548522	-0.0514729	-0.0565019	-0.0563511	-0.0539383	-0.0550669	-0.0538688	-0.0547812	-0.0529028	-0.0516723	-0.0532006	-0.0535276	-0.0517412	-0.0534231	-0.0528252	-0.0600267	-0.0537105	-0.0542086	-0.053657	-0.0530242	-0.0540336	-0.0519164	-0.053769	-0.0577959	-0.054802	-0.0567335	-0.050295
-0.058854	-0.0739365	-0.0716143	-0.0691898	-0.0617052	-0.0638355	-0.0581481	-0.0584066	-0.0607868	-0.0696072	-0.0678679	-0.0507572	-0.063774	-0.0616142	-0.0587494	-0.0718004	-0.0649849	-0.0609584	-0.0602205	-0.0621644	-0.0648346	-0.0590401	-0.0679072	-0.0619343	-0.062418	-0.0642278	-0.0627894	-0.0616643	-0.062149	-0.0603071	-0.063151	-0.0599849	-0.0587544	-0.0641457	-0.0644727	-0.060111	-0.0637244	-0.0631265	-0.0729032	-0.0685186	-0.0593592	-0.0613829	-0.0594624	-0.0649787	-0.0577108	-0.0640702	-0.0693848	-0.0651033	-0.0683224	-0.054158
-0.0665799	-0.0848815	-0.083847	-0.0807787	-0.0687873	-0.072849	-0.0652302	-0.0654887	-0.0685128	-0.085059	-0.0813883	-0.0501134	-0.0727876	-0.0725592	-0.0671191	-0.0859646	-0.0733547	-0.0680405	-0.0660149	-0.0686027	-0.0777111	-0.0680537	-0.0775646	-0.0677288	-0.0740069	-0.0751729	-0.0672962	-0.0713217	-0.0698749	-0.0693207	-0.0695893	-0.0677108	-0.0645488	-0.0757346	-0.0767054	-0.0665493	-0.0740256	-0.0682771	-0.085136	-0.0839704	-0.0612907	-0.0678212	-0.0665446	-0.0727046	-0.0647929	-0.07244	-0.0790422	-0.0715415	-0.0799113	-0.0586648
-0.073662	-0.0964704	-0.0960798	-0.0942991	-0.0771571	-0.0818626	-0.0723123	-0.071927	-0.0768825	-0.0972918	-0.0910457	-0.0520449	-0.0811573	-0.080929	-0.0729136	-0.099485	-0.0797929	-0.0757664	-0.0743847	-0.0743971	-0.0886562	-0.0757797	-0.0846467	-0.0741671	-0.0843081	-0.0867618	-0.0685839	-0.0816229	-0.0795324	-0.0751152	-0.0773152	-0.0722176	-0.0696994	-0.0841043	-0.0895819	-0.0723437	-0.0830392	-0.0734277	-0.0967249	-0.0994223	-0.0619345	-0.0710403	-0.0729828	-0.0817182	-0.071875	-0.0788783	-0.0893434	-0.0786237	-0.0882811	-0.0612401
-0.0801003	-0.10484	-0.106381	-0.105244	-0.084883	-0.0889447	-0.0793944	-0.0770776	-0.0833208	-0.109524	-0.101991	-0.0526887	-0.0875956	-0.0905864	-0.0799957	-0.109786	-0.0875189	-0.0822047	-0.0821106	-0.0795477	-0.0996013	-0.0828618	-0.0891535	-0.0812492	-0.092034	-0.097063	-0.0692277	-0.0932118	-0.0872583	-0.0821973	-0.0824658	-0.0760806	-0.0754939	-0.0905426	-0.103102	-0.0774944	-0.0907652	-0.0760031	-0.108314	-0.11423	-0.0612907	-0.0736156	-0.076202	-0.0868688	-0.079601	-0.0853166	-0.0970694	-0.0850619	-0.0927879	-0.0651031
-0.0884701	-0.11321	-0.114751	-0.113614	-0.0913213	-0.0947392	-0.0858326	-0.0815844	-0.0865399	-0.119826	-0.112292	-0.055264	-0.0895271	-0.0976685	-0.0845025	-0.118156	-0.0939571	-0.0873553	-0.0898365	-0.0853422	-0.106683	-0.0912315	-0.0936603	-0.0883313	-0.0991161	-0.106077	-0.0705154	-0.104801	-0.0982034	-0.0892794	-0.0876165	-0.0812312	-0.078713	-0.0956932	-0.115335	-0.082645	-0.0965596	-0.0766469	-0.117971	-0.128395	-0.060003	-0.0742595	-0.0813526	-0.0920195	-0.0860393	-0.0898234	-0.102864	-0.0882811	-0.0979385	-0.0696099
-0.0955522	-0.117717	-0.12312	-0.120052	-0.0964719	-0.100534	-0.0903394	-0.0873789	-0.0904029	-0.129483	-0.122593	-0.0571955	-0.0901709	-0.104107	-0.0877216	-0.125238	-0.100395	-0.0931498	-0.0988501	-0.0904928	-0.113765	-0.0957383	-0.0943041	-0.0941257	-0.105554	-0.114446	-0.0711592	-0.11639	-0.107861	-0.09443	-0.0914794	-0.085738	-0.082576	-0.0976247	-0.126924	-0.0877956	-0.102998	-0.0760031	-0.125053	-0.141915	-0.0606469	-0.0761909	-0.0819964	-0.0939509	-0.0937652	-0.0930425	-0.104795	-0.092144	-0.102445	-0.072829
-0.0994151	-0.120292	-0.128915	-0.127134	-0.100335	-0.10504	-0.0961339	-0.0918857	-0.0929782	-0.137853	-0.132251	-0.0610585	-0.0895271	-0.107326	-0.0902969	-0.12717	-0.10619	-0.0970127	-0.104645	-0.0956434	-0.116341	-0.101533	-0.0975233	-0.0999202	-0.110061	-0.122172	-0.075666	-0.127335	-0.113655	-0.100868	-0.0940547	-0.0928201	-0.0857951	-0.100844	-0.13465	-0.0929462	-0.107505	-0.0753592	-0.128916	-0.15286	-0.0619345	-0.0774786	-0.0858594	-0.0952386	-0.0995597	-0.094974	-0.106727	-0.096007	-0.104377	-0.0786235
-0.107141	-0.12158	-0.132134	-0.130353	-0.100979	-0.110191	-0.0999968	-0.0970363	-0.0955535	-0.145579	-0.141264	-0.06299	-0.0882394	-0.110545	-0.0928722	-0.127813	-0.111984	-0.102163	-0.110439	-0.10015	-0.11956	-0.102177	-0.0975233	-0.105071	-0.114568	-0.127967	-0.0801728	-0.13828	-0.120093	-0.105375	-0.0979177	-0.0973269	-0.0896581	-0.102132	-0.143663	-0.0968092	-0.113299	-0.0747154	-0.132779	-0.163161	-0.067729	-0.0781224	-0.0871471	-0.0952386	-0.10471	-0.0981931	-0.105439	-0.0966508	-0.108884	-0.0844179
-0.109716	-0.123511	-0.135353	-0.131641	-0.103554	-0.115342	-0.10386	-0.102831	-0.0987726	-0.152661	-0.152209	-0.0649214	-0.0875956	-0.113764	-0.0954475	-0.128457	-0.117135	-0.104739	-0.113014	-0.104013	-0.121491	-0.104108	-0.100099	-0.106358	-0.120362	-0.133117	-0.0891864	-0.149869	-0.122025	-0.109882	-0.101137	-0.102478	-0.0941649	-0.103419	-0.147526	-0.0993845	-0.114587	-0.0753592	-0.132779	-0.172819	-0.0754549	-0.0813416	-0.09101	-0.0965263	-0.107286	-0.100768	-0.104795	-0.0972947	-0.110171	-0.0902124
-0.114223	-0.119648	-0.136641	-0.130997	-0.103554	-0.119205	-0.106435	-0.107338	-0.101348	-0.160387	-0.162511	-0.0668529	-0.0888832	-0.114408	-0.0993105	-0.127813	-0.120354	-0.107958	-0.113014	-0.107232	-0.123423	-0.106683	-0.0988109	-0.110221	-0.12165	-0.13698	-0.0988438	-0.159526	-0.121381	-0.115032	-0.105644	-0.105697	-0.097384	-0.101488	-0.150102	-0.101316	-0.117806	-0.0753592	-0.131492	-0.179257	-0.0870438	-0.0852045	-0.0935853	-0.0997454	-0.109861	-0.103344	-0.103508	-0.0992262	-0.112747	-0.0979383
-0.117442	-0.117717	-0.135353	-0.130997	-0.104198	-0.12178	-0.10901	-0.113776	-0.103923	-0.166825	-0.174099	-0.0687844	-0.0914585	-0.115696	-0.103817	-0.126526	-0.123573	-0.109245	-0.111083	-0.10852	-0.123423	-0.10604	-0.101386	-0.110221	-0.124869	-0.139556	-0.107857	-0.16854	-0.120093	-0.118252	-0.108219	-0.107628	-0.102535	-0.102132	-0.150746	-0.10196	-0.119094	-0.0760031	-0.130848	-0.183764	-0.0986327	-0.090999	-0.0974483	-0.101033	-0.109861	-0.109138	-0.105439	-0.0985823	-0.114034	-0.103089
-0.11873	-0.114498	-0.134066	-0.12649	-0.103554	-0.124355	-0.110298	-0.122789	-0.105855	-0.174551	-0.183113	-0.0707159	-0.0953215	-0.117627	-0.110256	-0.125882	-0.125505	-0.108602	-0.109151	-0.109808	-0.125998	-0.106683	-0.100099	-0.110865	-0.126801	-0.140843	-0.117515	-0.175622	-0.117518	-0.119539	-0.111438	-0.108272	-0.108329	-0.0995562	-0.150746	-0.104535	-0.121025	-0.0779345	-0.12956	-0.187627	-0.112153	-0.094862	-0.101955	-0.106184	-0.108573	-0.110426	-0.108014	-0.0992262	-0.11339	-0.110171
-0.119374	-0.111278	-0.132778	-0.121984	-0.104842	-0.124999	-0.110942	-0.126009	-0.106499	-0.179058	-0.19277	-0.0720035	-0.10176	-0.120846	-0.117981	-0.124594	-0.125505	-0.107314	-0.10722	-0.111739	-0.12793	-0.108615	-0.10203	-0.112153	-0.124869	-0.144062	-0.123309	-0.179485	-0.114943	-0.120183	-0.114657	-0.107628	-0.111548	-0.100844	-0.151389	-0.103891	-0.121025	-0.0785784	-0.128272	-0.186983	-0.12503	-0.100013	-0.105174	-0.111334	-0.108573	-0.115576	-0.111877	-0.101158	-0.115322	-0.115966
-0.11873	-0.110635	-0.130203	-0.118121	-0.106129	-0.125643	-0.112873	-0.130515	-0.107142	-0.184208	-0.199853	-0.0765103	-0.106267	-0.124065	-0.121201	-0.125238	-0.125505	-0.107314	-0.106576	-0.112383	-0.129217	-0.11119	-0.104605	-0.116016	-0.124869	-0.143419	-0.127816	-0.182704	-0.113655	-0.121471	-0.116589	-0.108272	-0.11348	-0.1002	-0.152677	-0.105179	-0.121669	-0.0811537	-0.128272	-0.186983	-0.137906	-0.105163	-0.107106	-0.117129	-0.107929	-0.118796	-0.11896	-0.106952	-0.117253	-0.117897
-0.117442	-0.106772	-0.128915	-0.114258	-0.108705	-0.124999	-0.113517	-0.135022	-0.106499	-0.186784	-0.202428	-0.0803733	-0.112061	-0.129216	-0.126995	-0.125882	-0.125505	-0.10667	-0.10722	-0.111739	-0.131149	-0.116985	-0.107825	-0.119235	-0.122938	-0.143419	-0.129748	-0.183348	-0.114299	-0.121471	-0.11852	-0.106984	-0.115411	-0.1002	-0.154609	-0.106467	-0.122957	-0.0850166	-0.12956	-0.185051	-0.150783	-0.10967	-0.109681	-0.120992	-0.108573	-0.121371	-0.122823	-0.109527	-0.12176	-0.120472
-0.114867	-0.108059	-0.129559	-0.113614	-0.111924	-0.122424	-0.116093	-0.13631	-0.107786	-0.187428	-0.205003	-0.0855239	-0.11528	-0.13501	-0.12957	-0.129101	-0.125505	-0.107314	-0.107864	-0.114314	-0.13308	-0.120848	-0.112975	-0.125029	-0.122294	-0.144062	-0.12846	-0.183348	-0.116231	-0.120827	-0.117876	-0.108916	-0.114767	-0.100844	-0.15654	-0.109042	-0.1236	-0.0888796	-0.127629	-0.179257	-0.162372	-0.113533	-0.111613	-0.121636	-0.108573	-0.12459	-0.126685	-0.11339	-0.124335	-0.119185
-0.113579	-0.106772	-0.130846	-0.11297	-0.114499	-0.120492	-0.118024	-0.137597	-0.109074	-0.18614	-0.205003	-0.092606	-0.118499	-0.139517	-0.132146	-0.134252	-0.126148	-0.109245	-0.11237	-0.114314	-0.13308	-0.124067	-0.117482	-0.130824	-0.12165	-0.145994	-0.125241	-0.182704	-0.120737	-0.120827	-0.115945	-0.111491	-0.115411	-0.102775	-0.162334	-0.110973	-0.1236	-0.0946741	-0.130848	-0.173463	-0.171385	-0.116108	-0.113544	-0.122279	-0.111792	-0.126522	-0.129905	-0.118541	-0.129486	-0.120472
-0.112292	-0.108059	-0.135353	-0.113614	-0.119006	-0.118561	-0.121243	-0.137597	-0.110362	-0.184852	-0.205003	-0.100976	-0.121075	-0.145956	-0.132146	-0.137471	-0.125505	-0.113108	-0.11559	-0.116246	-0.132436	-0.126642	-0.122633	-0.13855	-0.118431	-0.145994	-0.121378	-0.180772	-0.127819	-0.118895	-0.11337	-0.112779	-0.117343	-0.104063	-0.165554	-0.113549	-0.122313	-0.100469	-0.132135	-0.167668	-0.179755	-0.11804	-0.118051	-0.120348	-0.115655	-0.128453	-0.129905	-0.121116	-0.134637	-0.118541
-0.111648	-0.109347	-0.139216	-0.114902	-0.122869	-0.118561	-0.121243	-0.138885	-0.110362	-0.181633	-0.205003	-0.108058	-0.124294	-0.150462	-0.131502	-0.14069	-0.127436	-0.117615	-0.123316	-0.120109	-0.132436	-0.129217	-0.126496	-0.148207	-0.118431	-0.147282	-0.12009	-0.180129	-0.133614	-0.118895	-0.108863	-0.117286	-0.115411	-0.104707	-0.168129	-0.116768	-0.121025	-0.105619	-0.134067	-0.162517	-0.187481	-0.116752	-0.12127	-0.115841	-0.118231	-0.131028	-0.129905	-0.122404	-0.140431	-0.119185
-0.112292	-0.11321	-0.145654	-0.114902	-0.1248	-0.118561	-0.123175	-0.142748	-0.114224	-0.179058	-0.20114	-0.113852	-0.129444	-0.154325	-0.130858	-0.143265	-0.12808	-0.121478	-0.127179	-0.125259	-0.133724	-0.129217	-0.129071	-0.155289	-0.117143	-0.150501	-0.116871	-0.178197	-0.14134	-0.118252	-0.105	-0.121149	-0.114767	-0.104707	-0.166841	-0.118699	-0.121669	-0.11077	-0.133423	-0.159298	-0.192632	-0.116108	-0.127064	-0.113266	-0.122737	-0.13296	-0.129261	-0.123048	-0.14365	-0.121116
-0.114223	-0.115785	-0.151449	-0.115545	-0.126732	-0.12178	-0.125106	-0.145323	-0.118087	-0.175839	-0.200496	-0.117715	-0.132663	-0.155613	-0.130858	-0.144553	-0.129368	-0.125341	-0.132973	-0.131054	-0.133724	-0.125354	-0.129071	-0.164947	-0.116499	-0.151788	-0.117515	-0.178197	-0.145203	-0.118895	-0.100493	-0.125655	-0.117343	-0.104063	-0.165554	-0.119343	-0.11845	-0.116564	-0.133423	-0.154792	-0.194563	-0.116108	-0.133503	-0.109403	-0.127244	-0.136179	-0.127973	-0.12176	-0.141719	-0.12176
-0.117442	-0.117717	-0.155956	-0.114902	-0.125444	-0.123711	-0.125106	-0.147899	-0.12195	-0.175195	-0.196633	-0.119647	-0.135883	-0.154325	-0.130858	-0.143909	-0.131943	-0.129848	-0.135548	-0.134273	-0.134368	-0.122779	-0.129715	-0.171385	-0.115212	-0.151788	-0.118802	-0.177553	-0.14971	-0.120183	-0.0972739	-0.130806	-0.116699	-0.103419	-0.160403	-0.119987	-0.115231	-0.117852	-0.132779	-0.153504	-0.193919	-0.116108	-0.138653	-0.104252	-0.12982	-0.139398	-0.126042	-0.121116	-0.141719	-0.122404
-0.124524	-0.120292	-0.160462	-0.117477	-0.1248	-0.126287	-0.125106	-0.153049	-0.125813	-0.171976	-0.19599	-0.117715	-0.141677	-0.153681	-0.13279	-0.141978	-0.133874	-0.132423	-0.138124	-0.136205	-0.135012	-0.117628	-0.129715	-0.175248	-0.115856	-0.154364	-0.122022	-0.177553	-0.150353	-0.122758	-0.0953424	-0.134669	-0.116699	-0.104063	-0.154609	-0.119343	-0.115874	-0.121071	-0.128916	-0.153504	-0.1907	-0.114821	-0.140585	-0.101677	-0.131107	-0.143905	-0.125398	-0.121116	-0.137212	-0.125623
-0.129031	-0.12158	-0.162394	-0.120052	-0.123513	-0.13015	-0.126394	-0.156912	-0.13032	-0.170688	-0.194702	-0.11514	-0.144896	-0.152394	-0.13279	-0.136827	-0.137094	-0.133711	-0.136836	-0.136205	-0.135012	-0.113765	-0.126496	-0.177823	-0.116499	-0.153076	-0.125241	-0.175622	-0.150353	-0.123402	-0.0940547	-0.137244	-0.117987	-0.104063	-0.148814	-0.119987	-0.115231	-0.120427	-0.128272	-0.155435	-0.186193	-0.116108	-0.144448	-0.0984577	-0.131107	-0.148412	-0.124754	-0.12176	-0.133993	-0.13013
-0.137401	-0.120292	-0.163038	-0.120052	-0.122225	-0.132725	-0.126394	-0.160775	-0.135471	-0.1694	-0.194058	-0.111921	-0.148759	-0.151106	-0.134721	-0.131033	-0.1416	-0.134999	-0.136192	-0.133629	-0.135012	-0.111834	-0.129071	-0.177823	-0.118431	-0.15372	-0.12846	-0.171759	-0.147134	-0.127265	-0.0927671	-0.1366	-0.119918	-0.104063	-0.14302	-0.117412	-0.115874	-0.122359	-0.125697	-0.158011	-0.181043	-0.11804	-0.144448	-0.0971701	-0.131107	-0.151631	-0.122179	-0.123048	-0.129486	-0.132061
-0.143839	-0.120292	-0.159819	-0.12134	-0.11965	-0.1353	-0.127681	-0.163994	-0.139334	-0.168757	-0.194058	-0.109346	-0.153266	-0.150462	-0.136009	-0.124594	-0.144176	-0.13693	-0.131685	-0.13041	-0.135656	-0.11119	-0.129071	-0.175892	-0.118431	-0.151145	-0.131035	-0.167896	-0.143271	-0.130484	-0.0946986	-0.137244	-0.121849	-0.106638	-0.140444	-0.116124	-0.117806	-0.123002	-0.124409	-0.158654	-0.176536	-0.121903	-0.146379	-0.0991016	-0.12982	-0.152919	-0.121535	-0.124979	-0.127555	-0.132061
-0.150277	-0.118361	-0.158531	-0.123271	-0.11965	-0.137876	-0.130257	-0.163994	-0.143197	-0.165537	-0.189551	-0.111921	-0.156485	-0.15175	-0.13794	-0.119444	-0.148682	-0.137574	-0.127822	-0.125903	-0.134368	-0.111834	-0.131002	-0.171385	-0.120362	-0.147925	-0.130391	-0.161458	-0.138121	-0.132416	-0.0972739	-0.135313	-0.123781	-0.10857	-0.140444	-0.11548	-0.120381	-0.123002	-0.123122	-0.16123	-0.170741	-0.122547	-0.147667	-0.0997454	-0.130463	-0.152919	-0.12411	-0.127555	-0.126911	-0.133993
-0.15414	-0.119004	-0.154668	-0.125203	-0.120937	-0.139807	-0.134764	-0.16335	-0.143841	-0.164894	-0.184401	-0.112565	-0.15906	-0.154969	-0.137296	-0.116868	-0.14997	-0.140149	-0.123316	-0.12204	-0.135656	-0.115053	-0.13229	-0.165591	-0.122938	-0.143419	-0.131035	-0.155663	-0.13297	-0.135635	-0.0998492	-0.133381	-0.125712	-0.112433	-0.141732	-0.11548	-0.121025	-0.123646	-0.123122	-0.161874	-0.166878	-0.125766	-0.148311	-0.102321	-0.131107	-0.154206	-0.124754	-0.130774	-0.128198	-0.132705
-0.15736	-0.119004	-0.15338	-0.127134	-0.1248	-0.142382	-0.136695	-0.162063	-0.145772	-0.16425	-0.176675	-0.115784	-0.163567	-0.158188	-0.138584	-0.114293	-0.151902	-0.142724	-0.118165	-0.120109	-0.136943	-0.11956	-0.13229	-0.161728	-0.126157	-0.139556	-0.130391	-0.150512	-0.127819	-0.136279	-0.105	-0.13145	-0.127	-0.116296	-0.145595	-0.11548	-0.122957	-0.123002	-0.123122	-0.158654	-0.161728	-0.127697	-0.148955	-0.10554	-0.132395	-0.153562	-0.128617	-0.135281	-0.131418	-0.131417
-0.15736	-0.122867	-0.150805	-0.128422	-0.129951	-0.145602	-0.140558	-0.160131	-0.144484	-0.162962	-0.168949	-0.120291	-0.166143	-0.161407	-0.13794	-0.118156	-0.153189	-0.144012	-0.116233	-0.12204	-0.138875	-0.124711	-0.135509	-0.157865	-0.131308	-0.136337	-0.130391	-0.146006	-0.1246	-0.134991	-0.109507	-0.127587	-0.128932	-0.121446	-0.146883	-0.116124	-0.1236	-0.123002	-0.12119	-0.156079	-0.155933	-0.129629	-0.150886	-0.107471	-0.133039	-0.152275	-0.135699	-0.1385	-0.134637	-0.129486
-0.15736	-0.126086	-0.148874	-0.129066	-0.135102	-0.148821	-0.143133	-0.1582	-0.144484	-0.163606	-0.161223	-0.127373	-0.168718	-0.163339	-0.137296	-0.120087	-0.153833	-0.147231	-0.116233	-0.125259	-0.140162	-0.131149	-0.13229	-0.153358	-0.134527	-0.133761	-0.129748	-0.14343	-0.123313	-0.13306	-0.114013	-0.126299	-0.128932	-0.124665	-0.149458	-0.119987	-0.125532	-0.123646	-0.121834	-0.152216	-0.152714	-0.132848	-0.154749	-0.111334	-0.13497	-0.150343	-0.142137	-0.142363	-0.140431	-0.126267
-0.156072	-0.129949	-0.147586	-0.130353	-0.142827	-0.150752	-0.146996	-0.154337	-0.141265	-0.162318	-0.153497	-0.133167	-0.170005	-0.163339	-0.137296	-0.124594	-0.153189	-0.145944	-0.119453	-0.131698	-0.14145	-0.136299	-0.129715	-0.151426	-0.13839	-0.13183	-0.129748	-0.140211	-0.123313	-0.129841	-0.119164	-0.125012	-0.130219	-0.13046	-0.152677	-0.123206	-0.12682	-0.12429	-0.122478	-0.148353	-0.148851	-0.135423	-0.155393	-0.117129	-0.135614	-0.148412	-0.153082	-0.147513	-0.145582	-0.126267
-0.15414	-0.134456	-0.146942	-0.130997	-0.148622	-0.151396	-0.146996	-0.154981	-0.139978	-0.163606	-0.147703	-0.138318	-0.170649	-0.162051	-0.13794	-0.128457	-0.155765	-0.147875	-0.123316	-0.138136	-0.140806	-0.140806	-0.127139	-0.149495	-0.142253	-0.133117	-0.130391	-0.138924	-0.125888	-0.124046	-0.125602	-0.122436	-0.132151	-0.135611	-0.150746	-0.128357	-0.128751	-0.125578	-0.124409	-0.14449	-0.147564	-0.139286	-0.15668	-0.118416	-0.134326	-0.145836	-0.160808	-0.149445	-0.149445	-0.124335
-0.151565	-0.137032	-0.146298	-0.131641	-0.152485	-0.151396	-0.14764	-0.156268	-0.13869	-0.162962	-0.144483	-0.144112	-0.169362	-0.158832	-0.139872	-0.134896	-0.154477	-0.148519	-0.127179	-0.145218	-0.14145	-0.145957	-0.121345	-0.149495	-0.144828	-0.134405	-0.132323	-0.13828	-0.128463	-0.120827	-0.128178	-0.12308	-0.132795	-0.141405	-0.14817	-0.134795	-0.130682	-0.127509	-0.123122	-0.140627	-0.142413	-0.141218	-0.156037	-0.120348	-0.135614	-0.144549	-0.17111	-0.153308	-0.150089	-0.125623
-0.150277	-0.137675	-0.146942	-0.131641	-0.156348	-0.149464	-0.145709	-0.157556	-0.137402	-0.162962	-0.142552	-0.144756	-0.165499	-0.155613	-0.142447	-0.139402	-0.155121	-0.147231	-0.131041	-0.152944	-0.138875	-0.147245	-0.11555	-0.149495	-0.146759	-0.138912	-0.13361	-0.137636	-0.13297	-0.116964	-0.130753	-0.119861	-0.132795	-0.149131	-0.146239	-0.139302	-0.130039	-0.130085	-0.124409	-0.136121	-0.141125	-0.143793	-0.155393	-0.124211	-0.136258	-0.14133	-0.178192	-0.155239	-0.151376	-0.126267
-0.149634	-0.138963	-0.14823	-0.130353	-0.159567	-0.148821	-0.144421	-0.158844	-0.136115	-0.162318	-0.145771	-0.146044	-0.162923	-0.151106	-0.141803	-0.144553	-0.155765	-0.146587	-0.134261	-0.156807	-0.138875	-0.147245	-0.111687	-0.148207	-0.148047	-0.142131	-0.134898	-0.137636	-0.135545	-0.114389	-0.134616	-0.119861	-0.134726	-0.156213	-0.145595	-0.144452	-0.132614	-0.13266	-0.125053	-0.133545	-0.141125	-0.141218	-0.156037	-0.125499	-0.136258	-0.138754	-0.181411	-0.157815	-0.150089	-0.129486
-0.151565	-0.137032	-0.14823	-0.128422	-0.161498	-0.147533	-0.145065	-0.159488	-0.134183	-0.161031	-0.146415	-0.144756	-0.158417	-0.146599	-0.143735	-0.147128	-0.155765	-0.144656	-0.136192	-0.161958	-0.137587	-0.145957	-0.109112	-0.148851	-0.146759	-0.146638	-0.136186	-0.13828	-0.140696	-0.115032	-0.139123	-0.119217	-0.134082	-0.161364	-0.143663	-0.146384	-0.133258	-0.135235	-0.127629	-0.132901	-0.140482	-0.139286	-0.154749	-0.124855	-0.138189	-0.136179	-0.182699	-0.156527	-0.146869	-0.131417
-0.152853	-0.137032	-0.147586	-0.125203	-0.162786	-0.146889	-0.145065	-0.158844	-0.133539	-0.158455	-0.14899	-0.144112	-0.15391	-0.141449	-0.143091	-0.149704	-0.155121	-0.143368	-0.136836	-0.163889	-0.140162	-0.142738	-0.107825	-0.148851	-0.149335	-0.149213	-0.140049	-0.139567	-0.141984	-0.116964	-0.141054	-0.119861	-0.134726	-0.165227	-0.141732	-0.148315	-0.133258	-0.137167	-0.130204	-0.13097	-0.141769	-0.137355	-0.155393	-0.125499	-0.141408	-0.134891	-0.181411	-0.155883	-0.144938	-0.133993
-0.154784	-0.137032	-0.148874	-0.122627	-0.16343	-0.146245	-0.145709	-0.156912	-0.132252	-0.15588	-0.152853	-0.140893	-0.149403	-0.139517	-0.140515	-0.150991	-0.154477	-0.140149	-0.136192	-0.165177	-0.140162	-0.137587	-0.107181	-0.148207	-0.144828	-0.152432	-0.14198	-0.140211	-0.142627	-0.119539	-0.145561	-0.122436	-0.136014	-0.167802	-0.139801	-0.147672	-0.13197	-0.138454	-0.130848	-0.131614	-0.145632	-0.132204	-0.156037	-0.123567	-0.140121	-0.134891	-0.178192	-0.153952	-0.143006	-0.137212
-0.156716	-0.137032	-0.14823	-0.120052	-0.16343	-0.146245	-0.145709	-0.153693	-0.132252	-0.153305	-0.152209	-0.138962	-0.144896	-0.138873	-0.136652	-0.150347	-0.152545	-0.137574	-0.138124	-0.163245	-0.142094	-0.131793	-0.1104	-0.147563	-0.144828	-0.15372	-0.141336	-0.142143	-0.14134	-0.122115	-0.147492	-0.125655	-0.137945	-0.168446	-0.138513	-0.145096	-0.133258	-0.137811	-0.134067	-0.134833	-0.148207	-0.128341	-0.158612	-0.123567	-0.138833	-0.135535	-0.175616	-0.150732	-0.141719	-0.139787
-0.159291	-0.137675	-0.147586	-0.118121	-0.16343	-0.145602	-0.145065	-0.151118	-0.130964	-0.152661	-0.154141	-0.136386	-0.141677	-0.140805	-0.134721	-0.14906	-0.150614	-0.135642	-0.13748	-0.161958	-0.142094	-0.127286	-0.114263	-0.147563	-0.14354	-0.151788	-0.141336	-0.144074	-0.138121	-0.125334	-0.149424	-0.128231	-0.139877	-0.165227	-0.135938	-0.143165	-0.133258	-0.137167	-0.136642	-0.137408	-0.150139	-0.124478	-0.159256	-0.122923	-0.136902	-0.136179	-0.173685	-0.146869	-0.141719	-0.139143
-0.161223	-0.138963	-0.147586	-0.117477	-0.162786	-0.148177	-0.144421	-0.148542	-0.130964	-0.153305	-0.153497	-0.133811	-0.141677	-0.142093	-0.134077	-0.149704	-0.148682	-0.134355	-0.145206	-0.158095	-0.143382	-0.124711	-0.118126	-0.146276	-0.141609	-0.150501	-0.14198	-0.146006	-0.134902	-0.127909	-0.152643	-0.130806	-0.143096	-0.162007	-0.132718	-0.141877	-0.134545	-0.135879	-0.138574	-0.142559	-0.152714	-0.121903	-0.159256	-0.124855	-0.133683	-0.137467	-0.169178	-0.144294	-0.145582	-0.139787
-0.16251	-0.137675	-0.146942	-0.118121	-0.162786	-0.148177	-0.141846	-0.147899	-0.132252	-0.152661	-0.153497	-0.133167	-0.140389	-0.145956	-0.131502	-0.149704	-0.146751	-0.132423	-0.150356	-0.154232	-0.145313	-0.121491	-0.12392	-0.145632	-0.140965	-0.149857	-0.142624	-0.148581	-0.132326	-0.131128	-0.153287	-0.134025	-0.147603	-0.154925	-0.132718	-0.141233	-0.137121	-0.133304	-0.141149	-0.148353	-0.153358	-0.121259	-0.159256	-0.124855	-0.128532	-0.140686	-0.165959	-0.140431	-0.147513	-0.137212
-0.165729	-0.138319	-0.144367	-0.12134	-0.16343	-0.148821	-0.138626	-0.145323	-0.132895	-0.154592	-0.152853	-0.131236	-0.143609	-0.147243	-0.132146	-0.149704	-0.146107	-0.133711	-0.160014	-0.151013	-0.143382	-0.122135	-0.127139	-0.14692	-0.13839	-0.145994	-0.14198	-0.1518	-0.129751	-0.130484	-0.153287	-0.134669	-0.149534	-0.151062	-0.132075	-0.138658	-0.139696	-0.133304	-0.141793	-0.157367	-0.155933	-0.121903	-0.157968	-0.125499	-0.124669	-0.141973	-0.16274	-0.139143	-0.148801	-0.13528
-0.164442	-0.137675	-0.143079	-0.124559	-0.164718	-0.150752	-0.135407	-0.145323	-0.137402	-0.152661	-0.153497	-0.130592	-0.14554	-0.149819	-0.134721	-0.149704	-0.145463	-0.132423	-0.171603	-0.148437	-0.145957	-0.124711	-0.131002	-0.148207	-0.137746	-0.146638	-0.14198	-0.156307	-0.130395	-0.131128	-0.151999	-0.135313	-0.152109	-0.145912	-0.134006	-0.138658	-0.142271	-0.133948	-0.141793	-0.165737	-0.157221	-0.124478	-0.156037	-0.126786	-0.120806	-0.142617	-0.160808	-0.139143	-0.152664	-0.134637
-0.16251	-0.137032	-0.143079	-0.128422	-0.164074	-0.147533	-0.132832	-0.147899	-0.139334	-0.153949	-0.153497	-0.129948	-0.151334	-0.149175	-0.135365	-0.149704	-0.142888	-0.133067	-0.181904	-0.148437	-0.14982	-0.125998	-0.132934	-0.150139	-0.139033	-0.145994	-0.140693	-0.161458	-0.131682	-0.129841	-0.14878	-0.135313	-0.155329	-0.143336	-0.136581	-0.136727	-0.144847	-0.13266	-0.139861	-0.172819	-0.158509	-0.125122	-0.154749	-0.126786	-0.118874	-0.143905	-0.157589	-0.141075	-0.155883	-0.132705
-0.161223	-0.135744	-0.138572	-0.132929	-0.166005	-0.146889	-0.132188	-0.149186	-0.144484	-0.152661	-0.153497	-0.129948	-0.155841	-0.147887	-0.136652	-0.150991	-0.140313	-0.136286	-0.188342	-0.149081	-0.154327	-0.12793	-0.136797	-0.149495	-0.139033	-0.14535	-0.137473	-0.167896	-0.133614	-0.126621	-0.145561	-0.134025	-0.154041	-0.143336	-0.141088	-0.135439	-0.148066	-0.134591	-0.138574	-0.179901	-0.164947	-0.129629	-0.153461	-0.128074	-0.119518	-0.145193	-0.156302	-0.142363	-0.159102	-0.133993
-0.158647	-0.1351	-0.136641	-0.136792	-0.166649	-0.146245	-0.132832	-0.151762	-0.149635	-0.152661	-0.153497	-0.129304	-0.15906	-0.144668	-0.139228	-0.149704	-0.138381	-0.139505	-0.195424	-0.152944	-0.162696	-0.130505	-0.138084	-0.151426	-0.139677	-0.149213	-0.134898	-0.174334	-0.136189	-0.126621	-0.14041	-0.132737	-0.153397	-0.147199	-0.146883	-0.134151	-0.14871	-0.134591	-0.134067	-0.185695	-0.171385	-0.132848	-0.152818	-0.128718	-0.123381	-0.14648	-0.153726	-0.143006	-0.161677	-0.136568
-0.15736	-0.1351	-0.134066	-0.137435	-0.166649	-0.146889	-0.134764	-0.155625	-0.154786	-0.151373	-0.153497	-0.127373	-0.160348	-0.141449	-0.141159	-0.150991	-0.13645	-0.147875	-0.198643	-0.155519	-0.172998	-0.13308	-0.138084	-0.150139	-0.139677	-0.151788	-0.130391	-0.18206	-0.138764	-0.125978	-0.137191	-0.133381	-0.152753	-0.149775	-0.155252	-0.134151	-0.149353	-0.134591	-0.12956	-0.189558	-0.179755	-0.135423	-0.153461	-0.128074	-0.128532	-0.148412	-0.152439	-0.14365	-0.164897	-0.1385
-0.15414	-0.137032	-0.13149	-0.137435	-0.168581	-0.145602	-0.139914	-0.156912	-0.159292	-0.152017	-0.152853	-0.126085	-0.159704	-0.138873	-0.142447	-0.15421	-0.133874	-0.156245	-0.198	-0.159382	-0.184586	-0.136299	-0.137441	-0.149495	-0.140321	-0.153076	-0.127172	-0.189142	-0.14134	-0.125334	-0.135904	-0.132737	-0.152109	-0.154282	-0.163622	-0.132864	-0.150641	-0.135235	-0.126341	-0.192134	-0.1907	-0.137998	-0.154105	-0.12743	-0.13497	-0.149699	-0.152439	-0.144294	-0.164897	-0.14365
-0.153497	-0.138319	-0.128271	-0.137435	-0.168581	-0.145602	-0.145709	-0.159488	-0.159292	-0.150086	-0.151565	-0.126085	-0.155197	-0.137586	-0.141803	-0.156142	-0.134518	-0.167834	-0.197356	-0.163245	-0.195532	-0.135656	-0.136153	-0.150139	-0.139677	-0.156939	-0.124597	-0.194937	-0.142627	-0.125978	-0.133328	-0.133381	-0.150178	-0.159432	-0.172636	-0.13222	-0.152573	-0.133948	-0.123122	-0.194709	-0.199714	-0.138642	-0.154749	-0.124855	-0.142696	-0.149699	-0.149863	-0.144294	-0.16554	-0.149445
-0.152853	-0.142826	-0.127627	-0.135504	-0.166649	-0.146889	-0.153434	-0.160131	-0.161224	-0.149442	-0.150278	-0.124154	-0.150691	-0.135654	-0.141159	-0.161292	-0.137737	-0.176847	-0.193493	-0.164533	-0.20197	-0.136943	-0.133578	-0.148851	-0.139033	-0.158227	-0.121378	-0.200087	-0.143915	-0.127909	-0.130753	-0.132737	-0.147603	-0.161364	-0.181649	-0.132864	-0.151929	-0.133304	-0.121834	-0.194709	-0.208083	-0.13993	-0.156037	-0.123567	-0.148491	-0.147768	-0.149219	-0.142363	-0.162965	-0.158458
-0.151565	-0.14862	-0.126983	-0.135504	-0.164074	-0.150752	-0.157941	-0.160775	-0.159292	-0.148798	-0.14899	-0.122222	-0.148115	-0.135654	-0.140515	-0.167087	-0.140313	-0.184573	-0.18963	-0.167108	-0.206477	-0.138231	-0.13229	-0.150783	-0.13839	-0.15887	-0.120734	-0.203306	-0.141984	-0.129197	-0.128821	-0.134025	-0.145671	-0.160076	-0.188088	-0.13222	-0.152573	-0.132016	-0.121834	-0.195996	-0.215166	-0.141218	-0.154749	-0.125499	-0.152997	-0.147768	-0.148576	-0.139787	-0.158458	-0.164253
-0.151565	-0.155702	-0.129559	-0.13486	-0.161498	-0.152684	-0.163092	-0.160131	-0.156073	-0.146866	-0.147703	-0.120934	-0.143609	-0.13823	-0.13794	-0.172881	-0.144176	-0.192943	-0.185767	-0.168396	-0.208408	-0.139519	-0.131002	-0.151426	-0.139033	-0.158227	-0.122665	-0.205238	-0.140052	-0.132416	-0.125602	-0.135957	-0.144383	-0.157501	-0.193882	-0.133507	-0.153216	-0.13266	-0.122478	-0.195996	-0.218385	-0.141861	-0.154105	-0.125499	-0.157504	-0.144549	-0.146644	-0.137212	-0.154595	-0.171335
-0.152209	-0.166004	-0.132134	-0.133573	-0.156992	-0.155259	-0.165023	-0.160775	-0.154142	-0.14751	-0.147059	-0.119647	-0.141033	-0.141449	-0.136009	-0.178032	-0.150614	-0.194874	-0.182548	-0.170327	-0.209052	-0.14145	-0.131646	-0.150783	-0.140321	-0.156939	-0.125885	-0.203306	-0.136833	-0.134991	-0.124958	-0.135313	-0.14374	-0.151706	-0.19517	-0.133507	-0.153216	-0.131372	-0.122478	-0.19664	-0.218385	-0.142505	-0.155393	-0.128718	-0.159436	-0.143905	-0.145356	-0.136568	-0.148801	-0.175842
-0.15414	-0.178236	-0.138572	-0.134216	-0.154416	-0.156547	-0.16438	-0.158844	-0.151566	-0.149442	-0.146415	-0.119647	-0.138458	-0.146599	-0.13279	-0.181895	-0.156408	-0.196162	-0.180616	-0.172259	-0.207764	-0.143382	-0.129715	-0.151426	-0.142896	-0.156939	-0.131035	-0.203306	-0.136189	-0.139498	-0.121739	-0.134669	-0.14052	-0.14398	-0.195814	-0.134795	-0.151285	-0.130728	-0.122478	-0.197928	-0.215809	-0.143149	-0.152818	-0.131937	-0.164586	-0.142617	-0.145356	-0.134637	-0.146226	-0.179704
-0.154784	-0.192401	-0.143079	-0.135504	-0.150553	-0.157834	-0.161804	-0.157556	-0.149635	-0.153305	-0.142552	-0.117071	-0.138458	-0.15175	-0.130214	-0.18447	-0.161559	-0.193587	-0.178685	-0.174834	-0.204545	-0.147888	-0.130358	-0.149495	-0.149335	-0.156295	-0.135542	-0.200731	-0.136189	-0.144005	-0.119808	-0.135957	-0.141164	-0.136898	-0.193238	-0.135439	-0.149997	-0.13266	-0.123122	-0.198572	-0.209371	-0.144437	-0.150886	-0.1358	-0.167162	-0.141973	-0.146	-0.136568	-0.144294	-0.181636
-0.156072	-0.207852	-0.14823	-0.136792	-0.147978	-0.155903	-0.159229	-0.157556	-0.148991	-0.157168	-0.142552	-0.119003	-0.137814	-0.153038	-0.128283	-0.183826	-0.16671	-0.190368	-0.177397	-0.176766	-0.201326	-0.151751	-0.131646	-0.148207	-0.157061	-0.156295	-0.140049	-0.1988	-0.134902	-0.149155	-0.119164	-0.138532	-0.138589	-0.13046	-0.190019	-0.136727	-0.146778	-0.135235	-0.124409	-0.197928	-0.201001	-0.144437	-0.150242	-0.136444	-0.171668	-0.144549	-0.149219	-0.1385	-0.147513	-0.182924
-0.156072	-0.222017	-0.154024	-0.140655	-0.144759	-0.153971	-0.153434	-0.156912	-0.144484	-0.159743	-0.14062	-0.120291	-0.139746	-0.154325	-0.128927	-0.183826	-0.167997	-0.186505	-0.176753	-0.178053	-0.196175	-0.156258	-0.131002	-0.14692	-0.166718	-0.155651	-0.142624	-0.196224	-0.136833	-0.153018	-0.117233	-0.140463	-0.139877	-0.127241	-0.188088	-0.138014	-0.143559	-0.138454	-0.123122	-0.19664	-0.193275	-0.143793	-0.146379	-0.140307	-0.176819	-0.145193	-0.149219	-0.141719	-0.153308	-0.180992
-0.155428	-0.234893	-0.155956	-0.143874	-0.143471	-0.153971	-0.149572	-0.156268	-0.145772	-0.16425	-0.138689	-0.121578	-0.139102	-0.154325	-0.130858	-0.179963	-0.16671	-0.183929	-0.176753	-0.178697	-0.190381	-0.162053	-0.13229	-0.144344	-0.177019	-0.155651	-0.143268	-0.193005	-0.137477	-0.154306	-0.117233	-0.145614	-0.14052	-0.124665	-0.184868	-0.138658	-0.139696	-0.139098	-0.125697	-0.194065	-0.186837	-0.144437	-0.144448	-0.142238	-0.181326	-0.149056	-0.151795	-0.145582	-0.161677	-0.179061
-0.15414	-0.244551	-0.157243	-0.150312	-0.144759	-0.15204	-0.145065	-0.1582	-0.144484	-0.166181	-0.134182	-0.125441	-0.141033	-0.152394	-0.134721	-0.1761	-0.164778	-0.18071	-0.173534	-0.178053	-0.184586	-0.166559	-0.13229	-0.139837	-0.186677	-0.154364	-0.140693	-0.187854	-0.14134	-0.153662	-0.119164	-0.150765	-0.143096	-0.126597	-0.183581	-0.138658	-0.138408	-0.142961	-0.126341	-0.190846	-0.179111	-0.143793	-0.139941	-0.143526	-0.185833	-0.151631	-0.156945	-0.148801	-0.170047	-0.177773
-0.150277	-0.251633	-0.154668	-0.156106	-0.14669	-0.150752	-0.144421	-0.161419	-0.145128	-0.168113	-0.132894	-0.128017	-0.142321	-0.150462	-0.140515	-0.173525	-0.160915	-0.18071	-0.171603	-0.177409	-0.180724	-0.17171	-0.133578	-0.137906	-0.196334	-0.15372	-0.135542	-0.18206	-0.143271	-0.151087	-0.121096	-0.157847	-0.144383	-0.13046	-0.183581	-0.139946	-0.137765	-0.145536	-0.128916	-0.186339	-0.175892	-0.141861	-0.138009	-0.143526	-0.190983	-0.153562	-0.159521	-0.15202	-0.180348	-0.175198
-0.14899	-0.252277	-0.152737	-0.161901	-0.151197	-0.151396	-0.143777	-0.16335	-0.145128	-0.1694	-0.130319	-0.129304	-0.142965	-0.146599	-0.147598	-0.171594	-0.157052	-0.179423	-0.168383	-0.174834	-0.177504	-0.174285	-0.132934	-0.135331	-0.200841	-0.154364	-0.132323	-0.176266	-0.145203	-0.149799	-0.124315	-0.16686	-0.144383	-0.136254	-0.184225	-0.140589	-0.135833	-0.146824	-0.131492	-0.179257	-0.173961	-0.141218	-0.136722	-0.14095	-0.194202	-0.154206	-0.162096	-0.155239	-0.188074	-0.172622
-0.147058	-0.251633	-0.150161	-0.167052	-0.153129	-0.150108	-0.143133	-0.16657	-0.145772	-0.170688	-0.1271	-0.129948	-0.141677	-0.14338	-0.15468	-0.170306	-0.153189	-0.178135	-0.167096	-0.170971	-0.174929	-0.178792	-0.131646	-0.134687	-0.205348	-0.156939	-0.129104	-0.172403	-0.14649	-0.148512	-0.12689	-0.174586	-0.144383	-0.142049	-0.183581	-0.138014	-0.139052	-0.147468	-0.135355	-0.174106	-0.173961	-0.13993	-0.136078	-0.140307	-0.197421	-0.154206	-0.164671	-0.155239	-0.192581	-0.170047
-0.145771	-0.245838	-0.147586	-0.171558	-0.158279	-0.151396	-0.143133	-0.169145	-0.145128	-0.170044	-0.1271	-0.132523	-0.142965	-0.140805	-0.161762	-0.169662	-0.148682	-0.177491	-0.166452	-0.165821	-0.174285	-0.180724	-0.131646	-0.136618	-0.206635	-0.157583	-0.12846	-0.166608	-0.147778	-0.145292	-0.130109	-0.181668	-0.143096	-0.146556	-0.185512	-0.139946	-0.139696	-0.148112	-0.135998	-0.165737	-0.174604	-0.140574	-0.136078	-0.1358	-0.198065	-0.152919	-0.164027	-0.156527	-0.197088	-0.168116
-0.144483	-0.241331	-0.145011	-0.174134	-0.162786	-0.15204	-0.145709	-0.169789	-0.146416	-0.1694	-0.127744	-0.132523	-0.142965	-0.137586	-0.169488	-0.171594	-0.147395	-0.174272	-0.16452	-0.161314	-0.173641	-0.182011	-0.131002	-0.139837	-0.204704	-0.160802	-0.126528	-0.165321	-0.14971	-0.144005	-0.131397	-0.187463	-0.14374	-0.149775	-0.184225	-0.139946	-0.142271	-0.145536	-0.139218	-0.161874	-0.176536	-0.139286	-0.138653	-0.134512	-0.198709	-0.149699	-0.164027	-0.156527	-0.1958	-0.164253
-0.145127	-0.234893	-0.143079	-0.174777	-0.164718	-0.150752	-0.145709	-0.171076	-0.14706	-0.166181	-0.130963	-0.133811	-0.142965	-0.136298	-0.17657	-0.170306	-0.146107	-0.173628	-0.165164	-0.157451	-0.172998	-0.183943	-0.131002	-0.143057	-0.202129	-0.162733	-0.129748	-0.164033	-0.14971	-0.143361	-0.132041	-0.192613	-0.145671	-0.151062	-0.180362	-0.139302	-0.143559	-0.145536	-0.138574	-0.157367	-0.177824	-0.139286	-0.14316	-0.132581	-0.196778	-0.147124	-0.160165	-0.153952	-0.1958	-0.161033
-0.145771	-0.226523	-0.141791	-0.176065	-0.167293	-0.150108	-0.145065	-0.171076	-0.148991	-0.164894	-0.137401	-0.135742	-0.142321	-0.13501	-0.184296	-0.17095	-0.145463	-0.171053	-0.163877	-0.1523	-0.17171	-0.183943	-0.13229	-0.144988	-0.200197	-0.165309	-0.131679	-0.165321	-0.151641	-0.14658	-0.133972	-0.195189	-0.146959	-0.152994	-0.175855	-0.140589	-0.144847	-0.144893	-0.13793	-0.156079	-0.181043	-0.136067	-0.148955	-0.131293	-0.194846	-0.142617	-0.156302	-0.15202	-0.193225	-0.159746
-0.147058	-0.222017	-0.141148	-0.176709	-0.165361	-0.151396	-0.144421	-0.170433	-0.148347	-0.162318	-0.14384	-0.135742	-0.142321	-0.135654	-0.193309	-0.172237	-0.146107	-0.168478	-0.16452	-0.149081	-0.169135	-0.182011	-0.134865	-0.146276	-0.196334	-0.165953	-0.135542	-0.167252	-0.151641	-0.14658	-0.134616	-0.196476	-0.149534	-0.15235	-0.171348	-0.142521	-0.146134	-0.144249	-0.13793	-0.156723	-0.181043	-0.134779	-0.154105	-0.130649	-0.191627	-0.143261	-0.151795	-0.149445	-0.188718	-0.157171
-0.148346	-0.214935	-0.141148	-0.176065	-0.165361	-0.149464	-0.142489	-0.169789	-0.147704	-0.161031	-0.150922	-0.135742	-0.143609	-0.137586	-0.201035	-0.172881	-0.149326	-0.164615	-0.163877	-0.144574	-0.167847	-0.179436	-0.135509	-0.147563	-0.193759	-0.166596	-0.140049	-0.169827	-0.151641	-0.149799	-0.135904	-0.193901	-0.154685	-0.150419	-0.165554	-0.143809	-0.146134	-0.146824	-0.137286	-0.159298	-0.182974	-0.134779	-0.157968	-0.131937	-0.189052	-0.142617	-0.149863	-0.143006	-0.184855	-0.156527
-0.150277	-0.208496	-0.140504	-0.17349	-0.162142	-0.148177	-0.137983	-0.167213	-0.148347	-0.161674	-0.154785	-0.135099	-0.144252	-0.13823	-0.209405	-0.170306	-0.152545	-0.162039	-0.163233	-0.142643	-0.165272	-0.175573	-0.134865	-0.1437	-0.193115	-0.165309	-0.143268	-0.173046	-0.14971	-0.150443	-0.137835	-0.191326	-0.155972	-0.147199	-0.161691	-0.143165	-0.144847	-0.150687	-0.137286	-0.160586	-0.184906	-0.133492	-0.163763	-0.135156	-0.185189	-0.144549	-0.146	-0.139787	-0.178417	-0.155883
-0.151565	-0.202702	-0.142435	-0.170914	-0.158279	-0.147533	-0.137339	-0.165282	-0.144484	-0.159743	-0.159935	-0.135742	-0.14554	-0.139517	-0.215843	-0.169662	-0.155121	-0.15882	-0.161945	-0.141999	-0.161409	-0.170422	-0.135509	-0.140481	-0.192471	-0.160802	-0.144556	-0.173046	-0.147134	-0.152374	-0.139123	-0.186819	-0.155972	-0.14398	-0.157828	-0.141877	-0.142915	-0.157769	-0.137286	-0.164449	-0.184906	-0.133492	-0.166338	-0.141594	-0.181326	-0.147768	-0.145356	-0.135281	-0.17391	-0.155239
-0.152209	-0.194976	-0.144367	-0.167695	-0.154416	-0.146245	-0.134764	-0.162063	-0.141265	-0.159743	-0.160579	-0.135742	-0.150691	-0.140161	-0.221638	-0.167087	-0.156408	-0.154957	-0.160014	-0.141355	-0.157546	-0.165915	-0.138084	-0.135331	-0.193759	-0.157583	-0.144556	-0.17369	-0.145847	-0.152374	-0.141054	-0.181668	-0.155329	-0.140761	-0.155252	-0.138658	-0.142271	-0.16292	-0.13793	-0.168956	-0.182974	-0.134135	-0.168269	-0.148676	-0.175531	-0.150987	-0.143425	-0.132705	-0.168116	-0.156527
-0.152209	-0.189825	-0.145011	-0.163832	-0.152485	-0.145602	-0.135407	-0.158844	-0.13869	-0.158455	-0.160579	-0.135742	-0.15391	-0.139517	-0.224213	-0.163868	-0.157696	-0.151738	-0.161301	-0.143287	-0.153683	-0.160765	-0.139372	-0.132112	-0.193115	-0.153076	-0.142624	-0.172403	-0.143915	-0.153662	-0.141698	-0.178449	-0.154685	-0.136254	-0.155896	-0.136083	-0.139696	-0.172577	-0.141793	-0.170887	-0.179111	-0.135423	-0.168269	-0.156402	-0.171668	-0.153562	-0.142781	-0.13013	-0.164253	-0.155883
-0.151565	-0.184031	-0.145654	-0.159969	-0.148622	-0.144314	-0.135407	-0.156912	-0.136758	-0.157168	-0.161223	-0.13703	-0.15906	-0.142093	-0.224857	-0.158717	-0.157696	-0.15045	-0.160658	-0.144574	-0.149176	-0.15819	-0.14066	-0.127605	-0.191827	-0.149857	-0.140049	-0.16854	-0.143271	-0.151731	-0.146205	-0.173942	-0.152109	-0.133035	-0.155252	-0.133507	-0.136477	-0.179015	-0.14308	-0.170243	-0.173961	-0.137355	-0.168269	-0.165416	-0.166518	-0.156138	-0.143425	-0.128842	-0.161677	-0.153951
-0.14899	-0.177593	-0.144367	-0.155463	-0.14669	-0.144958	-0.136695	-0.155625	-0.136758	-0.155236	-0.159935	-0.140249	-0.163567	-0.140161	-0.222925	-0.154854	-0.15834	-0.147875	-0.160014	-0.147793	-0.144025	-0.156258	-0.142591	-0.125673	-0.189252	-0.147282	-0.13683	-0.164033	-0.144559	-0.151087	-0.146849	-0.170723	-0.149534	-0.129816	-0.15654	-0.130932	-0.134545	-0.185454	-0.1463	-0.1696	-0.168166	-0.138642	-0.166338	-0.174429	-0.163299	-0.156138	-0.142137	-0.129486	-0.16039	-0.150732
[truncated: 442 more rows]
[truncated: 50 more columns]
