# Supplementary material for: Nanopore detection of single-nucleotide RNA mutations and modifications with programmable nanolatches
Source: Nat Nanotechnol. 2025 Jun 27;20(10):1473–81. doi: 10.1038/s41565-025-01965-6 (PMC12534182; doi:10.1038/s41565-025-01965-6)
Supplement: Supplementary file 13 — Source data for nanopore events. [file 41565_2025_1965_MOESM13_ESM.xlsx]

## Sheet: E.coli RNA+E.coli nanolatch EVE
Event 1	Event 2	Event 3	Event 4	Event 5	Event 6	Event 7	Event 8	Event 9	Event 10	Event 11	Event 12	Event 13	Event 14	Event 15	Event 16	Event 17	Event 18	Event 19	Event 20	Event 21	Event 22	Event 23	Event 24	Event 25	Event 26	Event 27	Event 28	Event 29	Event 30	Event 31	Event 32	Event 33	Event 34	Event 35	Event 36	Event 37	Event 38	Event 39	Event 40	Event 41	Event 42	Event 43	Event 44	Event 45	Event 46	Event 47	Event 48	Event 49	Event 50
0.00340796	-0.0043668	0.00340082	0.00727982	-0.000936821	0.00353994	-0.00696348	-0.000545117	0.00132361	-0.00389014	0.00207259	0.000979916	-0.000655442	0.0115952	-0.00124439	0.00758427	0.00315798	-0.00249239	-0.00324335	0.00341607	0.000773579	0.0132648	0.000156029	0.00621749	0.00160875	-0.000661096	0.0015293	0.0044221	0.0089391	0.00243661	0.0231671	0.0171666	0.00311636	0.00476085	0.00396211	0.00125356	-0.00262141	-0.00666243	0.00717731	-0.00106587	-0.00189888	-0.00270084	0.00628957	0.000486142	-0.00201885	0.00141602	0.00148665	0.0144109	-0.000335497	0.0182628
0.000186755	-0.00629952	0.00404506	0.00470286	-0.000936803	0.00418418	-0.00503076	9.91299e-05	0.00325634	-0.00195734	0.00336109	0.00162417	0.00127732	0.0135279	-0.00317711	0.00629579	0.00509069	0.000728914	-0.00517608	0.0072815	0.00141783	0.0126206	0.00208862	0.00621749	0.00160865	-0.000661038	0.000884992	0.00506635	0.0102275	0.00436925	0.0250895	0.0158783	0.00504909	0.00669366	0.00396215	-0.000679308	-0.00713112	-0.00795091	0.00782163	0.000222579	0.0013222	-0.000768083	0.0050011	0.00113041	-0.00330747	0.000771782	-0.00109032	0.0099011	-0.00162399	0.0182628
0.00147525	-0.00694375	0.00533354	0.00792407	-0.000292543	0.00353994	-0.00245379	0.000743376	0.00196787	-0.00195726	0.00400534	0.000335701	0.00127735	0.0154606	-0.00188862	0.00307457	0.00509067	0.00137325	-0.00453184	0.00856996	0.00206207	0.0132649	0.00337696	0.00621749	0.00354127	-0.00130522	0.0034619	0.00442211	0.0121601	0.00436916	0.0270118	0.0133015	0.00504911	0.00669375	0.00589493	-0.0045449	-0.00777537	-0.00730667	0.00524473	0.000222537	0.00389904	0.00245316	0.00371263	0.000486189	-0.00201912	0.00141603	0.00148665	0.0105453	-0.000979757	0.0176185
0.000831019	-0.00565526	0.00662203	0.00663559	0.00099596	0.00353995	-0.00116531	0.00332035	0.00261212	0.000619782	0.00400536	-0.000952771	0.000633132	0.0161048	-0.00382134	0.00114184	0.00573489	0.00266182	-0.00710881	0.00856994	0.00463905	0.0119765	0.00273258	0.00621749	0.0041854	-0.00194941	0.00475032	0.000556661	0.0115157	0.00823454	0.0270014	0.00879202	0.0063376	0.00733808	0.00718346	-0.00390079	-0.00713114	-0.00730667	0.00331208	0.00151098	0.00647588	0.00116469	0.0030684	0.00113045	-0.00395198	0.00206028	0.00213089	0.0105452	-0.00226825	0.0156857
0.00147527	-0.00565525	0.00533354	0.00599135	-0.000292508	0.00353995	0.000123177	0.00138763	0.00196788	0.00255258	0.00400537	-0.000952757	-0.000655324	0.0135279	-0.00317709	-0.000146641	0.00444638	0.00330616	-0.00582032	0.00728143	0.00850451	0.0106881	0.0020882	0.00943871	0.00676227	-0.00130511	0.00603874	0.000556668	0.0108713	0.00759021	0.0282795	0.00621523	0.00376064	0.00540544	0.00911623	-0.0064779	-0.00713115	-0.00601818	0.00073518	0.00215518	0.00840848	0.00309745	0.00242418	-0.00080225	-0.000730891	0.00141604	0.00148665	0.00925659	-0.0029125	0.0143971
-0.000457446	-0.00243402	0.00533353	0.00470287	-0.00222522	0.0041842	0.0020559	0.0039646	0.00261213	0.000619928	0.00464962	-0.000308501	-1.10523e-05	0.0128836	-0.00317708	0.000497601	0.00573485	0.00459473	-0.00582032	0.00856989	0.00914876	0.00939969	0.00208806	0.0113714	0.00676216	-0.00388202	0.00925989	0.000556674	0.0108712	0.00759012	0.0276249	0.00557117	0.00504914	0.00476129	0.011049	-0.00454531	-0.00648692	-0.00601818	-0.000553232	0.00215514	0.00905259	0.00245323	0.00177995	-0.000802227	0.00184595	0.00206029	0.000842406	0.00732378	-0.00291251	0.0105316
-0.000457435	-0.000501286	0.00597777	0.00470287	0.000996012	0.000318743	0.0020559	0.00525309	0.00390063	-2.42417e-05	0.00336115	0.00162424	-0.00194375	0.0109508	-0.00124435	0.00114184	0.00315786	0.00652755	-0.00582032	0.00599289	0.00979301	0.0068228	0.00079943	0.0133042	0.00482932	-0.00259348	0.012481	0.00120092	0.0108711	0.00694579	0.0282587	0.00428286	0.00504915	0.00282865	0.0116933	-0.00647817	-0.00390995	-0.00408544	-0.00441862	0.00344358	0.00905246	0.00309749	0.00113573	-0.000802203	0.00249006	0.000127565	0.00213089	0.00539096	-0.00162403	0.00988731
-0.00432288	0.00207569	0.00533353	0.0021259	0.00164027	-0.00225822	0.00334438	0.00525309	0.00583336	-0.00131265	0.00271692	0.00162425	-0.000655236	0.00966234	-0.00124434	-0.000146643	0.00186935	0.00523916	-0.00517608	0.00277165	0.0104373	0.00489014	0.000155046	0.0152369	0.00482922	-0.00452615	0.00925977	0.00313366	0.0102267	0.00694571	0.0276041	0.00299456	0.00247219	0.0021845	0.0110491	-0.00583407	-0.00390996	-0.00408544	-0.00635127	0.00344354	0.00905233	0.004386	-0.000152743	-0.00402339	0.00120145	-0.00116092	-0.000446082	0.00345814	-0.000979799	0.00602179
-0.00496711	0.00271995	0.00662201	-0.000451068	0.00357302	-0.00161398	0.00205589	0.00460886	0.00454489	-0.00453379	0.000784206	-0.00030846	-0.00129945	0.00579687	-0.000600089	-0.000146643	-0.00070764	0.00330652	-0.00582032	0.00277163	0.00914877	0.00231325	-0.00113358	0.0165254	0.00289638	-0.00581458	0.0131252	0.00248942	0.00829382	0.0050129	0.0263052	0.00235049	0.00118371	-0.000392386	0.0123376	-0.00712269	-0.001333	-0.0034412	-0.00699544	0.0034435	0.00711947	0.00180906	-0.00144121	-0.00209064	0.0024898	-0.00180515	-0.00109033	0.00345806	-0.000335564	0.00344476
-0.00689983	0.0078739	0.00404504	-0.000451065	0.00228455	-0.00419095	0.00141165	0.00654159	0.00841035	-0.00517796	-0.00372548	0.00098004	-0.00194366	0.00321987	4.41613e-05	0.00114184	0.00122507	0.00330661	-0.00582032	0.00212736	0.00592756	0.00231332	-0.00113372	0.0145926	0.00225203	-0.00839149	0.0111924	0.00699913	0.00378399	0.00372433	0.0230736	0.00235067	0.00118372	-0.00168078	0.00782797	-0.00583434	-0.000688768	-0.00215271	-0.00699537	0.00279922	0.00518661	0.000520594	-0.00144119	-0.000802133	0.00120118	-0.00244939	-0.00173457	0.00410221	0.000952914	0.0034447
-0.00947679	0.00980663	0.00082382	0.00148167	0.0042173	-0.00483519	0.00141164	0.00589735	0.00841036	-0.00517789	-0.00630244	0.00033581	-0.00129939	0.00257561	0.00262114	0.00243033	-0.000707681	0.00137397	-0.00582032	0.0014831	0.00528333	-0.000263577	-0.00371083	0.0126599	0.000319193	-0.00839143	0.0105481	0.0108646	0.00378386	0.00179151	0.019842	0.00170661	-0.00139324	-0.00425766	0.00782802	-0.00390174	0.00188819	-0.000219977	-0.00957226	0.00215493	0.00454223	-0.00141211	-0.000796935	-0.000802109	0.00248954	-0.00438211	-0.000446084	0.0066791	0.00159715	0.0028004
-0.0114095	0.0117394	0.000179574	0.00212591	0.00421731	-0.00612367	0.000123154	0.00460887	0.0103431	-0.00324509	-0.00759091	-0.000308419	-1.08758e-05	-0.000645621	0.0019769	0.00178608	-0.00135194	0.00137406	-0.00839729	0.000194585	0.00399484	-0.000263503	-0.00306673	0.010083	-0.0009694	-0.0103241	0.00861527	0.0108646	0.000562518	0.00179143	0.0185431	0.00299528	-0.000748983	-0.00361333	0.00653958	-0.00325764	0.00317667	0.00171275	-0.00957219	0.00279913	0.00260937	-0.00141209	-0.0020854	-0.000802086	0.000556681	-0.00502635	0.000198158	0.00732325	0.00159714	0.00473307
-0.012698	0.0104509	-0.00626286	0.00277016	0.00615006	-0.00483518	-0.000521092	0.00525311	0.0129201	-0.00324502	-0.00823514	0.000980081	0.000633396	-0.00193413	0.00197691	0.00178608	-0.00328469	0.000729907	-0.00517607	-0.000449682	0.000773635	-0.000263429	-0.0049996	0.00815022	-0.00290224	-0.0116125	0.00797096	0.0140858	0.000562389	0.000502856	0.0178885	0.00492819	-0.00203746	-0.002969	0.00460689	-0.00454626	0.0038209	0.000424271	-0.0102164	0.000866361	-0.00190046	0.00116491	-0.00208539	0.00177491	0.00055655	-0.00567059	0.0008424	0.00861165	-0.000979841	0.00344453
-0.0133422	0.0104509	-0.0069071	0.00534713	0.0080828	-0.00483518	-0.00245382	0.00460887	0.0129201	-0.00195646	-0.00823513	-0.000952634	0.000633426	-0.00515536	0.00262116	0.00307457	-0.00328471	-0.00120273	-0.00388759	-0.00173819	-0.00244757	-0.00155184	-0.00628822	0.00621749	-0.00354659	-0.0116125	0.00668241	0.0153743	0.000562259	0.00307974	0.0172338	0.00750534	-0.00332593	-0.00296891	0.0039627	-0.000680936	0.00253241	0.00106852	-0.00635083	0.00151056	-0.00254483	0.00245342	0.00113585	-0.000802039	0.00248915	-0.0043821	0.000842399	0.0111885	-0.00355682	0.00602144
-0.0146307	0.00916243	-0.0101283	0.00470289	0.00872706	-0.00354669	-0.000521099	0.00267615	0.0154971	-0.00195639	-0.00887936	-0.00159686	0.00192194	-0.00515538	0.000688442	0.0050073	-0.00199625	-0.00184688	-0.00324334	-0.00173822	-0.00309181	-0.00284025	-0.00693261	0.00299628	-0.00547942	-0.00903545	0.00346113	0.0160186	-0.000726356	0.00243541	0.0172234	0.00814976	-0.00332592	-0.000391852	0.00138577	-3.68293e-05	0.00446513	0.00171276	-0.00635076	0.00215476	-0.00318921	0.00245344	0.00371283	0.00048647	0.00313326	-0.00373785	0.000842398	0.0137654	-0.00484532	0.00666563
-0.0139864	0.00722971	-0.0114168	0.00663562	0.00615011	-0.000325472	-0.00116534	0.0033204	0.0161413	-0.000667827	-0.00694662	-0.00352958	0.00127773	-0.00386691	0.00068845	0.00307457	-0.000707785	-0.00313528	-0.00131061	0.000194487	-0.00631302	-0.00348442	-0.00564426	0.000419309	-0.00419104	-0.00581417	-0.000404387	0.0147301	-8.22434e-05	0.00307957	0.0165688	0.00879418	-0.00139318	0.00411794	9.73313e-05	0.00382849	0.00382088	0.00171276	-0.00184098	0.00215472	-0.00318934	0.00374195	0.00564558	-0.000801992	0.00248889	-0.00373785	0.00148664	0.0137653	-0.00484532	0.0085983
-0.0114095	0.00529699	-0.0133495	0.00599138	0.00743861	0.00418423	0.00076738	0.00203191	0.0135644	-0.001312	-0.00630236	-0.00481805	0.001922	-0.00386693	4.4215e-05	0.00371881	-0.000707805	-0.00313519	0.000622114	0.000838706	-0.00566877	0.00038111	-0.0056444	-0.00215766	-0.00290267	-0.00194866	-0.00169294	0.0134416	-8.23731e-05	0.00436797	0.0146257	0.00943861	-0.00139317	0.00540651	-0.00247959	0.00576109	0.00510935	0.00106852	-0.000552423	-0.00106653	-0.00447795	0.00245349	0.00822257	0.000486517	0.00377724	-0.0030936	0.00341937	0.015698	-0.00613382	0.0111752
-0.00818823	0.00400851	-0.0133495	0.00663563	0.00421742	0.00611696	0.00463283	0.00267616	0.0129201	-0.00131192	-0.00501386	-0.00546228	0.00321051	-0.00322271	-0.00124426	0.000497595	-6.35831e-05	-0.00377934	0.000622115	0.0040599	-0.0030918	0.00102543	-0.00628879	-0.00344615	0.00160693	0.00191686	-0.00362573	0.0121531	-0.00137099	0.00436789	0.013971	0.0113715	-0.000748918	0.00798357	-0.00247955	0.00962641	0.0044651	-0.00021996	0.00138038	0.000866152	-0.00254536	0.003742	0.0101553	-0.0046674	0.0050656	-0.00244935	0.00470785	0.0163421	-0.00742231	0.0131079
-0.00689974	-0.000501178	-0.0120611	0.00599139	0.00486168	0.00869393	0.00398859	0.00203192	0.00841043	-0.00195609	-0.00179264	-0.00675075	0.00385479	-0.00129	-0.00253274	0.00243032	0.000580639	-0.00313501	0.00448757	0.00341563	-0.00180331	0.0010255	-0.00822165	-0.00409039	0.0028953	0.0032054	-0.00169306	0.00957616	-0.00137112	0.00372356	0.0152491	0.0107275	-0.000104665	0.00927215	-0.0024795	0.0109148	0.00446509	-0.0008642	0.0020247	-0.000422376	-0.001257	0.00245354	0.00886685	-0.00273465	0.00828668	-0.0018051	0.00664058	0.0150536	-0.00742232	0.0118193
-0.00625548	-0.00114541	-0.0114168	0.00277017	0.00421745	0.0106267	0.0072098	0.00267617	0.00776619	-0.00324451	0.00142859	-0.00610649	0.00321057	-0.000645777	-0.00253273	0.00371881	0.000580618	-0.00120219	0.00319909	0.00663682	-0.00244755	0.0029583	-0.00628907	-0.00151342	0.00547217	0.00771516	-0.00233737	0.00828768	-8.27625e-05	0.00243499	0.013306	0.0120161	0.00118383	0.00991648	-0.00054673	0.0122031	0.00382084	-0.00408541	0.00138053	-0.00235515	-0.000612891	0.000520834	0.0101554	-0.00595584	0.00764231	0.000127633	0.00664058	0.0144092	-0.00806657	0.013752
-0.00174577	-0.00178964	-0.0094841	0.000837449	0.00357323	0.0106267	0.00656555	0.00138769	0.00518923	-0.0058214	0.00207284	-0.00610648	0.00192212	0.000642689	4.42457e-05	0.00371881	-0.000707888	8.63871e-05	0.00319909	0.00599255	-0.0018033	0.00231413	-0.00822193	-0.00344615	0.00804903	0.00964794	-0.00169319	0.0069992	0.000561351	0.000502174	0.0120071	0.0100836	0.00118384	0.0118493	0.000741802	0.0141357	0.00382083	-0.00730662	9.21146e-05	-0.00364367	-0.000613022	-0.000767628	0.00822264	-0.00788855	0.00957491	0.000771881	0.00599634	0.0118322	-0.00806658	0.0124635
-0.00239001	-0.00243388	-0.00561864	-0.00109528	0.00228476	0.0138479	0.00592131	0.00203193	0.00261227	-0.00775406	0.0027171	-0.00288525	-0.000654824	0.00515237	4.42534e-05	0.00307456	-0.000707909	0.00330769	0.000622118	0.0085695	-0.000514809	0.00360269	-0.0056451	-0.00409039	0.0106259	0.012225	-0.00169326	0.00506648	0.00184971	-0.000786397	0.0119968	0.00943951	0.00440507	0.0124936	0.00138609	0.0128471	0.00382082	-0.00923935	0.00266916	-0.000422501	0.00260806	-0.00205609	0.00628993	-0.00917701	0.00893053	0.000771886	0.00406361	0.00861087	-0.00484537	0.0105307
-0.00110151	-0.00372235	-0.00304167	-0.00238376	0.000996291	0.0151364	0.0059213	0.000743451	0.00132379	-0.00904247	0.00207287	-0.00288524	-0.00323177	0.00837356	0.00197699	0.00243032	-0.00135217	0.00459627	-0.000666367	0.0111464	-0.000514805	0.00424701	-0.00693373	-0.00409039	0.00998154	0.012225	-0.00169332	0.00313376	0.00184958	-0.00207497	0.00940939	0.00943969	0.00376084	0.0118495	0.000741893	0.00962573	0.00575354	-0.00923935	0.00266923	-0.000422543	0.000675201	-0.00334455	0.0056457	-0.00982123	0.00957465	0.00206038	0.000842391	0.00667805	-0.00162417	0.00988638
0.000186985	-0.00114537	-0.000464707	-0.00431648	-0.00286915	0.0170691	0.00463281	0.00332043	-0.000608927	-0.00968664	0.00207288	-0.000308255	-0.00387598	0.0109505	0.00455397	-0.000790894	-0.00264068	0.00588484	-0.00131061	0.0111464	-0.0005148	0.00489133	-0.0043569	-0.0073116	0.0125584	0.0122251	-0.00427035	0.00313377	0.0012052	-0.00143081	0.00811052	0.00750714	0.00569358	0.00991684	0.00203042	0.00962559	0.00639777	-0.0105278	0.00331355	-0.00106683	0.00131931	-0.0059215	0.00371299	-0.00917696	0.010863	0.000771896	-0.000446096	0.00538948	-0.000979933	0.00859784
0.00211972	0.000787362	0.000823775	-0.00367224	-0.00480186	0.0177134	0.000767354	0.00267619	0.000679567	-0.0103308	0.00142865	0.00226873	-0.00516444	0.0135275	0.00390973	-0.00143514	-0.00457343	0.00652918	-2.21234e-05	0.0124349	0.000129447	0.00553564	0.00208539	-0.0073116	0.0112698	0.0115809	-0.00427042	0.00184529	-8.34115e-05	-0.000786652	0.00810013	0.0055746	0.00504934	0.0079842	0.00138623	0.00704849	0.00639776	-0.0118163	0.00138089	-0.00235536	0.000674939	-0.00527723	0.000491793	-0.0085327	0.0108629	0.000127659	-0.00366731	0.00281242	0.000952788	0.0073093
0.00147549	0.00143161	0.00146802	-0.00560497	-0.00609033	0.0177134	-0.000521135	0.00332043	-0.00125315	-0.00968649	-0.000504065	0.00420147	-0.00516441	0.0135274	0.0032655	-0.00401211	-0.00715042	0.00717351	-0.00131061	0.0150118	0.000773695	0.00617996	0.00466222	-0.00860009	0.011914	0.00835974	-0.00362624	0.00248954	-0.00137203	-0.00336371	0.00808975	0.0029978	0.00762633	0.00734004	0.00138627	0.00253865	0.00575351	-0.0124606	0.0033137	-0.0023554	-0.00190216	-0.00334448	-0.00144092	-0.00724419	0.0102185	-0.00116082	-0.00817701	0.00152385	0.00417399	0.00473227
0.00340823	0.00207587	0.000823769	-0.00496072	-0.00866728	0.0144921	-0.00374235	0.00203195	3.53416e-05	-0.00904218	0.00142868	0.00355724	-0.00516438	0.0122389	0.00326551	-0.00401211	-0.00843893	0.0071736	0.00126636	0.0150118	0.000773699	0.00682428	0.00659481	-0.00795584	0.00804839	0.00707132	-0.00298206	0.00377803	-0.000727914	-0.00143107	0.00936785	0.00299799	0.00698209	0.00476316	0.0026748	-3.84572e-05	0.00639774	-0.0111721	0.00202528	-0.0017112	-0.00125805	-0.0039887	-0.00208514	-0.00788841	0.00828564	-0.00116082	-0.0094655	0.00152376	0.00481823	0.00408797
0.00405248	0.00143163	0.00211225	-0.0062492	-0.0106	0.0144921	-0.0043866	0.0026762	0.00132384	-0.00710938	0.00336142	0.00355726	-0.00194313	0.0103062	0.00262127	-0.00658908	-0.00843895	0.00395248	0.00126636	0.0150118	0.000773704	0.00811284	0.00917164	-0.0073116	0.00675979	0.00642713	-0.00491485	0.00248955	-0.00201653	-0.000142665	0.00871322	0.000421194	0.00827059	0.00218628	0.00267485	-0.000682836	0.00382076	-0.0111721	0.00331384	-0.00299972	-0.00190243	-0.00398867	-0.00272937	-0.00724414	0.00764126	-0.000516569	-0.0120425	0.00410064	0.00610671	0.00215518
0.00340825	0.00400861	0.000823763	-0.00560496	-0.0118885	0.0125594	-0.0088963	0.00203196	0.00261233	-0.00582082	0.00464992	0.00420151	-0.00258735	0.00837345	0.00197704	-0.00658908	-0.0110159	8.71098e-05	0.00448758	0.013079	-0.00180326	0.00811291	0.0123927	-0.00473463	0.00353847	0.00578295	-0.00362643	0.00120107	-0.00330514	-0.00207548	0.00870283	0.00106562	0.0114918	0.00154212	0.00203065	-0.0026157	0.00253227	-0.00666236	0.00395816	-0.00235552	-0.0025468	-0.000767436	-0.00401784	-0.00595563	0.00506416	-0.00116081	-0.0120425	0.00410056	0.00546246	0.00215512
0.0040525	0.00529711	0.00082376	-0.00431647	-0.0163981	0.0138479	-0.00954055	0.00332045	0.00132385	-0.00388802	0.00787114	0.00355728	-0.00129883	0.00515221	0.0013328	-0.00594484	-0.00908323	-0.00313401	0.00577606	0.0124348	0.00012947	0.0100457	0.0104598	-0.00215766	0.00289412	0.00385027	-0.00298225	0.00184532	-0.00266103	-0.000142835	0.00869245	-0.00086693	0.0134246	0.00218645	0.000742211	-0.00132735	0.00253226	-0.00408539	0.00460248	-0.00235557	-0.00319117	-0.00270014	-0.00272934	-0.00466712	0.00119857	-0.0011608	-0.0126867	0.0060332	0.00803942	0.00215506
0.00598524	0.00529712	-0.000464729	-0.00431647	-0.0176866	0.00869397	-0.00954055	0.00203197	0.000679618	-0.0032437	0.00980388	0.00226881	0.000633926	0.00193098	4.43224e-05	-0.00658908	-0.00715052	-0.00313392	0.00770879	0.00921352	0.000129475	0.0087573	0.0111039	0.00106356	0.00160553	0.00513882	-0.00169383	0.00120109	-0.00459389	0.00114557	0.00546085	-0.00215524	0.0134246	0.0015423	0.00203074	-0.00261597	-4.47215e-05	-0.00150841	0.00460255	-0.00171136	-0.00254706	-0.0039886	-0.00079659	-0.0046671	0.00119844	-0.0011608	-0.0113982	0.00861008	0.00868365	0.00408774
0.00534101	0.00465288	-0.000464732	-0.00238374	-0.0189751	0.00676125	-0.00889631	0.00203197	0.00132387	-0.0013109	0.0117366	0.00420155	0.00321093	-0.000646012	-0.00253264	-0.00852181	-0.00586206	-0.00442232	0.00770879	0.00599228	0.000129479	0.00811313	0.0104596	0.00428477	0.000316933	0.0025619	-0.00104965	0.00120109	-0.00394978	0.00372245	0.00609471	-0.000222326	0.0127803	0.00154239	0.00331927	-3.91354e-05	-0.00133322	-0.000219923	0.00395838	-0.00364413	0.00067402	-0.00527706	-0.00144082	-0.00402283	-0.000734416	0.000127695	-0.010754	0.00861	0.0080394	0.00279919
0.00534102	0.00658562	-0.00110898	-0.00238373	-0.0196193	0.000963065	-0.00889631	0.000743489	-0.00318582	-0.00324356	0.0123809	0.00484581	0.00321096	-0.00193452	-0.00446536	-0.00787757	-0.00328511	-0.00442223	0.00835304	0.0021268	-0.001159	0.00618048	0.00788245	0.00879447	0.000316826	0.00256196	0.000238772	0.000556856	-0.00137294	0.00372237	0.00737281	0.000422097	0.0114919	0.00154248	0.00460781	0.000604972	-0.00133323	0.00171281	0.00138148	-0.00299993	0.000673889	-0.00592128	-0.000152312	-0.00209008	0.000553939	0.00141619	-0.00688853	0.00925415	0.00868364	0.000866406
0.00469679	0.00658563	-0.00110898	-0.000451003	-0.0176866	-0.000325418	-0.00696359	-0.000544993	-0.00318581	-0.00453197	0.0136694	0.00549007	0.00385523	-0.00644424	-0.00382111	-0.00658908	-0.00328513	-0.00442214	0.00706455	0.00083829	-0.00244748	0.00489207	0.0046611	0.0120157	0.000960961	0.00191778	0.00217144	0.00313383	-0.000728823	0.0069435	0.00800667	0.00171076	0.0114919	-0.000390161	0.00718482	0.00318181	-0.00455445	-0.000219918	-0.00119542	-0.00364422	0.001318	-0.00849823	0.00178043	-0.00466703	-9.04345e-05	0.00206043	-0.00431156	0.0105426	0.0067509	-0.000422138
0.00598528	0.00594139	-0.000464742	-0.00109524	-0.0151096	-0.00419087	-0.00438662	9.92533e-05	-0.00254156	-0.0045319	0.0149579	0.00677857	0.00256677	-0.00580001	-0.00575383	-0.00465636	-0.00135242	-0.00571053	0.00255485	0.000194022	-0.00309172	0.00360366	0.00143974	0.0133042	0.000960853	0.00127359	0.00474834	0.0024896	0.00120378	0.00565492	0.00864053	0.0010667	0.0102034	0.000254171	0.00782911	0.0051144	-0.00262173	-0.0015084	-0.00183959	-0.00106729	0.00131787	-0.00978669	0.00306894	-0.00402276	0.000553678	-0.000516532	0.000842379	0.00860973	0.00675089	-0.00364341
0.00534105	0.0059414	0.00146798	-0.000450998	-0.016398	-0.00741208	-0.00438662	-0.00247771	-0.00189731	-0.00646455	0.0136694	0.00613434	0.00385529	-0.00708852	-0.00510958	-0.0053006	0.00251302	-0.00442196	-0.000666359	-0.000450245	-0.0043802	0.00360373	-0.00178161	0.0120157	0.00160499	-0.00259181	0.00410404	0.00377809	0.000559403	0.00694333	0.0112071	0.00364385	0.0108476	-0.00103423	0.00654067	0.00769124	-0.00391023	-0.0015084	-0.00183951	-0.000423088	0.00131774	-0.0110752	0.00113623	-0.00209001	-0.000734938	-0.00180501	0.00148662	0.00603268	0.00610664	-0.00686468
0.00469682	0.00658566	0.00275647	0.00083749	-0.0131768	-0.0112775	-0.000521171	-0.00312195	-0.00254154	-0.00517599	0.00980396	0.00355738	0.00256683	-0.00773278	-0.00833079	-0.00401211	0.00380148	-0.00506611	-0.00517606	0.000193973	-0.00695717	0.00231532	-0.00629145	0.0113714	0.00160488	-0.00516872	0.00345973	0.00248961	0.000559273	0.00694324	0.0150622	0.00622101	0.00762644	-0.000389894	0.00718496	0.00897959	-0.00197751	-0.00279688	-0.00441641	0.00215384	0.000673365	-0.0110751	0.00113624	-0.000801499	0.000553417	-0.00244925	0.00535208	0.00667683	0.00610663	-0.00815323
0.00405259	0.00722991	0.00533343	-0.00109524	-0.0131768	-0.012566	0.0020558	-0.00441043	3.54349e-05	-0.00517592	0.00787124	0.000980422	0.00256686	-0.00837704	-0.00897502	-0.00723333	0.00702267	-0.00506602	-0.00839727	0.000838192	-0.00566868	0.00360388	-0.00564735	0.00686174	0.00289326	-0.00710139	0.00281542	0.00313386	-0.000729343	0.00629891	0.018273	0.0107309	0.00891494	-0.00232253	0.00525228	0.0109122	-0.00197752	-0.00408536	-0.00506058	0.00473077	2.89906e-05	-0.0123636	-0.000152226	-0.000157232	0.00119753	-0.00438197	0.00728481	0.00732099	0.00417389	-0.00944177
0.00469684	0.00722992	0.0034007	-0.00238372	-0.0131768	-0.012566	0.00270004	-0.00505467	-0.00189728	-0.00517585	0.00336156	-0.00159654	0.00321113	-0.00708858	-0.0109077	-0.00594484	0.0076669	-0.00184471	-0.01033	0.00405938	-0.0030917	0.00682517	-0.00564749	0.0062175	0.00031618	-0.00838982	0.00152687	0.00313387	0.00120326	0.00501034	0.0189069	0.0113753	0.00762647	-0.00296669	0.00525232	0.0122005	-0.00262177	-0.00344112	-0.00828172	0.00666346	-0.0038366	-0.00914235	-0.00144069	0.00177552	0.00184164	-0.00502621	0.00664056	0.00474393	0.00224116	-0.0120188
0.00340836	0.00851841	0.00597767	-0.00431644	-0.0131768	-0.0138545	0.00205579	-0.00505467	-0.000608791	-0.00324304	0.000140355	-0.00224076	0.00127843	-0.00773284	-0.011552	-0.0053006	0.00831112	-0.000556139	-0.00904151	0.0047036	-0.00244746	0.00682524	-0.00500339	0.00299629	-0.000328171	-0.0103225	0.000882568	0.00248963	0.00184737	0.00307753	0.0208292	0.0178179	0.00698223	-0.00232236	0.00331964	0.0141331	-0.00133329	-0.00408536	-0.00699316	0.00666342	-0.00383673	-0.00656536	-0.000796435	0.00370827	0.00248575	-0.00567045	0.00470783	0.00345535	-0.000335824	-0.0152401
0.00340838	0.00916266	0.00662191	-0.00431644	-0.013821	-0.0157872	0.00270003	-0.00698739	3.54603e-05	-0.00195449	-0.000503876	-0.00868318	-0.000654265	-0.00644437	-0.00961924	-0.00401212	0.00702261	0.000732437	-0.00775303	0.00792479	-0.000514722	0.00682531	-0.00178231	0.00106356	0.000315964	-0.00838971	-0.00298295	0.00313388	0.00313572	0.00178896	0.0221073	0.0191066	0.006338	-0.00167802	0.00267544	0.0134887	-0.000689059	-0.0047296	-0.00699309	0.00924035	-0.0044811	-0.00463261	-0.000796417	0.00628527	0.00377411	-0.00438196	0.000842374	0.000878296	-0.00226856	-0.0158844
0.0021199	0.00722994	0.00791039	-0.00689341	-0.0118882	-0.0112775	0.00398851	-0.00505466	0.00132395	-0.00259866	-0.00372508	-0.00739468	-9.99283e-06	-0.00322318	-0.00704226	-0.0053006	0.00637835	0.00266526	-0.00646454	0.00985749	-0.00115896	0.00811387	0.000150277	-0.00215765	-0.000972629	-0.00838965	-0.0042715	0.0018454	0.00184711	0.00114463	0.0240297	0.0203953	0.00633801	0.000899037	0.00203124	0.0109116	-0.000689068	-0.00408535	-0.0037718	0.011173	-0.00448123	-0.00269985	-0.00144064	0.00692953	0.00441822	-0.00373771	-0.000446113	-0.000410277	-0.0042013	-0.0158844
0.00211991	0.0078742	0.00726615	-0.00689341	-0.011244	-0.00870055	0.00398851	-0.00376617	3.54772e-05	-0.0013101	-0.00501355	-0.00997164	-0.00129845	-0.00129047	-0.00510953	-0.00401212	0.00573409	0.00330959	-0.00195484	0.011146	0.00012953	0.00682546	0.00079438	-0.00409038	-0.00226122	-0.00645686	-0.00556005	-0.000731562	0.00313546	-0.000788185	0.0253078	0.0203954	0.00633802	0.000254883	0.00138705	0.00833453	0.00188789	-0.00408535	-0.00377173	0.0124615	-0.00448137	-0.000122857	-0.00015214	0.0075738	0.00377385	-0.00309346	-0.00302309	-0.00169885	-0.00548979	-0.0178172
0.00340841	0.00851845	0.00533341	-0.00624916	-0.0131767	-0.00547933	0.00205578	-0.00183344	-0.00254149	0.00255543	-0.00436929	-0.0106159	-0.000654177	0.00128648	-0.00317679	-0.00207939	0.00444558	0.00266544	-2.21115e-05	0.0105017	0.00206226	0.00553705	0.00401545	-0.00666735	-0.00354982	-0.00387983	-0.00749284	-8.73129e-05	0.00249109	0.00243294	0.0233647	0.0210399	0.00504955	0.0021877	-0.00118988	0.00833439	0.00446486	-0.00408535	-0.00119468	0.0137499	-0.00254877	-0.000122833	-0.00208485	0.00692958	0.00441796	-0.00116073	-0.00560006	0.000878034	-0.00935526	-0.0158845
0.0046969	0.0091627	0.00468917	-0.00367219	-0.0105997	-0.00225811	0.00463274	-0.000544952	-0.0044742	0.00319975	-0.00694625	-0.0131928	-9.90448e-06	0.00450768	4.44295e-05	-0.000146663	0.00315707	0.00266553	0.0031991	0.0124344	0.00206227	0.00296015	0.0053038	-0.00795584	-0.00290568	-0.00130281	-0.00878139	-0.00330852	0.0031352	0.00114437	0.0233543	0.02104	0.00311683	0.00412052	-0.00118983	0.0044688	0.00446485	-0.00215262	0.000738121	0.0131056	-0.0025489	0.00309841	-0.00144059	0.00435263	0.00377359	-0.00244921	-0.00817703	0.000233704	-0.013865	-0.0126634
0.00662964	0.00916271	0.00404492	-0.0023837	-0.00931119	0.000963104	0.00592123	0.00138778	-0.00576268	0.00319982	-0.00308078	-0.0112601	-9.87503e-06	0.00450766	0.00326565	0.00178606	0.00186857	0.00459835	0.00706456	0.0105016	0.00335076	0.00167174	0.00788063	-0.00795584	-0.00226155	0.00127422	-0.00813721	-0.00395276	0.00442356	-0.00078844	0.020767	0.0191075	0.0024726	0.00605334	0.00074294	0.00253594	0.00575332	-0.00408534	0.000738194	0.0118171	0.000672185	0.0056754	-0.000152088	0.00113144	0.00506194	-0.00116072	-0.010754	0.00087786	-0.0164419	-0.011375
0.00662965	0.0104512	0.00404492	-0.000450969	-0.00608996	0.00160735	0.00463274	0.00267627	-0.00576267	0.00255565	-0.00179229	-0.0112601	0.000634397	0.00708461	0.00519839	0.00371879	0.00058006	0.00588692	0.00964153	0.00792464	0.00206228	-0.0015494	0.00852473	-0.0073116	0.000959561	0.00320701	-0.00749303	-0.00459699	0.00442343	-0.000144283	0.0207566	0.0171749	-0.000748606	0.00476494	0.000742985	-4.11692e-05	0.00639756	-0.00408534	0.000738268	0.0111728	0.00196054	0.00309845	-0.0020848	-0.00466672	0.00312908	-0.000516471	-0.0126867	0.00023353	-0.0209517	-0.0081538
0.00662966	0.0117397	0.00211219	0.002126	-0.00351297	0.00354008	0.00656546	0.00525324	-0.00382994	0.00384421	0.00207318	-0.00610611	0.000634427	0.00708459	0.00906385	0.00500728	0.00058004	0.00459853	0.00835305	0.00792462	0.00270652	-0.0041263	0.00916884	-0.00795584	0.0016037	0.00578404	-0.00491613	-0.00524123	0.0044233	-0.000144368	0.0188135	0.0158866	-0.000748596	0.00669776	0.00138727	-0.00261828	0.0057533	-0.00408534	0.00267107	0.00666308	0.00389314	0.00180999	-0.00208478	-0.00788791	0.00312895	-0.00309344	-0.013331	0.000233442	-0.0222402	-0.00557689
0.00662967	0.0130282	0.00275643	0.00405873	-0.00158023	0.00547281	0.00398849	0.00783022	-0.00382993	0.00320004	0.00271744	-0.00546186	-9.78667e-06	0.00837305	0.0103523	0.00758425	-0.00199695	0.00266589	0.00835305	0.00599186	0.00399501	-0.00670319	0.00852445	-0.00666735	0.00353632	0.00771682	-0.00427195	-0.00717395	0.00700014	0.00049979	0.0155819	0.0120214	0.000539901	0.00734209	0.00267581	-0.0039069	0.00704178	-0.00666231	0.00138266	0.00473031	0.00453725	0.00374275	-0.00144052	-0.00982062	0.00377307	-0.00373768	-0.0126867	-0.000410888	-0.0241729	-0.00235573
0.00727392	0.0143167	0.00146794	0.00792419	0.000352519	0.00611706	0.00334424	0.00911871	-0.000608706	0.0044886	0.00271745	-0.00288487	0.00127873	0.00966152	0.00970811	0.00951698	-6.42446e-05	0.00202174	0.00706456	0.00470335	0.00335078	-0.0079916	0.00788007	-0.00731159	0.00546894	0.00513991	-0.0055605	-0.0065297	0.0082885	0.00178819	0.0136388	0.00944457	0.0018284	0.00669793	0.00396434	-0.00455128	0.00575328	-0.0066623	9.42449e-05	0.00150905	0.00518136	-0.000766931	-0.00144051	-0.0117533	0.00506142	-0.00502616	-0.0113983	-0.00105522	-0.0235287	0.00150967
0.00534121	0.0149609	0.00275642	0.0117897	0.00164102	0.00289585	0.0027	0.00911871	-0.000608698	0.00384443	0.00336171	0.00162484	0.00321149	0.00837301	0.00777539	0.00822849	-0.000708508	-0.000555144	0.00448759	0.00212636	0.00528351	-0.00863577	0.00981266	-0.00731159	0.00611307	0.00449572	-0.00491632	-0.00652969	0.00828837	0.00243235	0.0123399	0.00622353	0.00182841	0.00347681	0.00654135	-0.00390717	0.007686	-0.0066623	-0.000549925	-0.00300069	0.00389274	-0.00398812	-0.0046617	-0.0117533	0.00248432	-0.00695888	-0.00882128	-0.00105531	-0.0254614	0.00344234
0.00469697	0.0136725	0.00275642	0.0124339	0.000996796	0.000963122	0.00205575	0.00783023	0.00261252	0.00448875	0.00593869	0.00355758	0.00514424	0.00644027	0.00390994	0.00694	-6.42859e-05	-0.000555054	0.00255486	0.000193606	0.00592776	-0.0086357	0.0104568	-0.00602311	0.00546872	-1.3918e-05	-0.0036279	-0.00588544	0.00828824	0.00243226	0.0123295	0.00429099	0.00247266	0.00412114	0.00847413	-0.00455155	0.00446478	-0.00730654	-0.00248258	-0.00364497	0.00324837	-0.00527658	-0.00530593	-0.0130418	0.00248419	-0.00373766	-0.00560007	-0.00234388	-0.0254614	0.00601926
0.00276426	0.0110955	0.000179444	0.0143666	0.00421803	-0.00032536	0.000767262	0.0058975	0.00132405	0.0057773	0.0059387	0.00420184	0.00450003	0.00515176	0.00133298	0.00694	-0.000708549	-0.000554963	-0.00259908	0.000837824	0.00463927	-0.00799138	0.0104566	-0.00280189	0.00546861	-0.00259083	-0.0042722	-0.00459695	0.00957659	0.00243218	0.0136077	0.00106995	0.00311691	0.00154426	0.0110511	-0.00197471	0.00446477	-0.00730654	-0.00441524	-0.00557774	0.000671267	-0.00656505	-0.0065944	-0.011109	0.00183982	-0.00244917	-0.00366734	-0.00298821	-0.0267499	0.00666344
0.00147578	0.0104513	-0.000464802	0.0150109	0.00421804	-0.00161384	-0.000521227	9.93241e-05	0.00261254	0.00642162	0.00529447	0.0048461	0.00450006	0.0045075	-0.00188823	0.00629576	-0.00199706	8.93699e-05	-0.00259908	-0.00302766	0.00592776	-0.00734707	0.011745	-0.00409038	0.00611275	-0.00516775	-0.00491651	-0.00266422	0.00828798	0.00436482	0.0123088	-0.00279532	0.0056939	0.00154435	0.0110512	0.000602125	0.00382052	-0.00795078	-0.00699213	-0.0042893	-0.00190584	-0.00785351	-0.00595014	-0.0104647	0.000551199	-0.00116068	-0.00173461	-0.0029883	-0.0261057	0.00601914
-0.00110118	0.00916279	-0.00239753	0.0156551	0.0048623	-0.00290232	-0.0030982	-0.00441037	0.00390103	0.00835442	0.00465024	0.00549035	0.00450009	0.00515172	-0.00188822	0.0024303	-0.00328556	0.000733703	-0.00517605	-0.00302768	0.00528353	-0.00799123	0.0117448	-0.00215765	0.00482416	-0.00581193	-0.00620506	-0.00201997	0.00957633	0.00307625	0.0129427	-0.00794909	0.00633815	-0.00232102	0.0149167	0.000601989	0.00575324	-0.00666229	-0.00828055	-0.0036451	2.67621e-05	-0.00720924	-0.0111041	-0.00531078	-9.31744e-05	0.000772057	0.00084236	-0.00427687	-0.0267499	0.00666333
-0.0030339	0.00658583	-0.00368602	0.0137224	0.00357384	-0.00290232	-0.00116548	-0.00892007	0.00518953	0.00964298	0.00400601	0.00355764	0.00385588	0.0051517	-0.00253246	0.00178606	-0.00328558	0.00137804	-0.00839726	-0.00431619	0.00463929	-0.00476995	0.0111004	-0.00280189	0.00546829	-0.00838885	-0.00749361	-0.00395269	0.00764347	0.00307616	0.0129323	-0.0118144	0.00827089	-0.00167669	0.0168495	0.0012461	0.00124353	-0.00408532	-0.00763623	-0.0030009	2.66311e-05	-0.00592073	-0.00917132	-0.0014453	-0.00138179	0.00334903	0.00341933	-0.00620968	-0.0273942	0.00537478
-0.00303389	0.00658584	-0.00561875	0.0162994	0.0042181	-0.00290232	-0.00245396	-0.0127855	0.00390105	0.0115758	0.00400603	0.00162492	0.00385591	0.00644017	-0.00253245	-0.000790913	-0.0032856	0.00202237	-0.0090415	-0.0056047	0.00399505	0.00747074	0.0104561	-0.00215765	0.00611243	-0.00838879	-0.00813791	-0.00588541	0.0069991	0.00500881	0.0129219	-0.0150354	0.0102036	-0.00554206	0.018138	0.0018902	0.00575322	-0.00215258	-0.0082804	0.000220273	-0.000617743	-0.00463222	-0.0104598	0.0011317	-0.00267041	0.00657025	0.00792903	-0.00556553	-0.0273942	0.00601897
-0.00367812	0.00465312	-0.006263	0.0137224	0.00164114	-0.00354656	-0.00116548	-0.0153625	0.00325682	0.0128643	0.00271755	-0.00159628	0.00578866	0.00579591	-0.0018882	-0.00272364	-0.00586259	0.00395519	-0.00839726	-0.00496048	0.0046393	0.00618233	0.00981168	-0.00409038	0.00675656	-0.00581176	-0.00749374	-0.00524116	0.00571049	0.00822994	0.0129115	-0.0195449	0.0108479	-0.00683045	0.0194265	0.00124583	0.00704169	0.000424389	-0.00828033	0.00215296	-0.000617874	-0.00398795	-0.011104	0.00306445	-0.00331478	0.00850299	0.00857327	-0.00427713	-0.0267499	0.00473043
-0.00238962	0.00465313	-0.00883997	0.0137224	0.000996918	-0.00290231	-0.000521243	-0.0185837	0.00261258	0.0109317	0.000784837	-0.00159626	0.00514445	0.00708437	-0.00253243	-0.00401213	-0.00779534	0.00846498	-0.00582029	-0.00431626	0.00399506	0.0061824	0.0104558	-0.00473462	0.00611221	-0.00645594	-0.00684956	-0.00781813	0.0063546	0.00758561	0.0129012	-0.0234102	0.0114921	-0.00683037	0.0194266	0.00188993	0.00833017	0.00300136	-0.010213	0.00150867	-0.00126225	-0.00141096	-0.00788278	0.00692993	-0.00138218	0.00914724	0.00728479	-0.0055657	-0.0254615	0.00473037
-0.00110113	0.00336465	-0.00819573	0.0117897	-0.00029155	-0.000969581	-0.00116549	-0.0230934	0.00261259	0.011576	0.00207333	-0.00288473	0.00514448	0.00837284	-0.000599699	-0.00401213	-0.00650688	0.00975355	-0.00517604	-0.00496053	0.00592779	0.00424975	0.00787867	-0.00666735	0.00804483	-0.00645589	-0.00491689	-0.00717388	0.00635447	0.0101625	0.0148235	-0.0272755	0.0134249	-0.0100515	0.0194266	-0.000687174	0.00833016	0.00235712	-0.0102129	0.00344136	2.61069e-05	0.000521795	-0.00466155	0.0075742	-0.0026708	0.00914724	0.00792903	-0.00814276	-0.0235287	0.00344182
-0.0023896	0.00272042	-0.00626301	0.0117897	-0.00158002	-0.00161382	-0.00116549	-0.0230934	0.00132411	0.00706637	0.00207335	-0.00481745	0.00514451	0.00708433	0.000688794	-0.00272364	-0.00715114	0.0103979	-0.00131059	-0.00238359	0.0059278	0.00296134	0.00916701	-0.00795583	0.00740048	0.00256357	-0.0010515	-0.0091066	0.00506585	0.0101624	0.0141689	-0.029208	0.0114922	-0.0126284	0.0207152	-0.00390852	0.00897439	0.00235713	-0.0108571	0.00537405	0.000670219	0.00309879	-0.0027288	0.00821847	-0.00138244	0.00979149	0.00857327	-0.00943134	-0.0209518	0.00473025
0.000831622	0.00207618	-0.00368604	0.00856847	0.00099697	0.000963153	-0.00180974	-0.0230934	0.00196837	0.00513372	0.00207336	-0.00352895	0.00321181	0.0083728	0.00326577	-0.0020794	-0.00779541	0.00975374	-0.000666343	0.000193361	0.0059278	0.00102868	0.00723415	-0.00666735	0.00740037	0.00385211	0.00152541	-0.00910659	0.00506572	0.0082296	0.0128701	-0.0304963	0.0102037	-0.0132725	0.0187825	-0.00262017	0.00897438	0.00171289	-0.00892428	0.00601825	-0.00126264	0.00181033	0.00049243	0.00886273	0.0011944	0.00850301	0.00728478	-0.0100757	-0.0170863	0.00408595
0.00018739	0.00143195	-0.000464831	0.00856847	0.00164123	0.0016074	-0.0011655	-0.0218049	0.00196837	0.00191258	0.00142913	-0.00675015	0.000634869	0.00515157	0.00262154	-0.000146673	-0.00650694	0.00910958	0.00319911	0.00277031	0.00463932	-0.000259729	0.00787825	-0.00537886	0.00482329	0.00707338	0.00281383	-0.00846234	0.00377711	0.00694103	0.0115712	-0.0311404	0.00955945	-0.0158494	0.017494	-0.00262031	0.00768589	0.00300137	-0.0115012	0.00730669	-0.00190701	0.00116611	0.00242518	0.0101512	0.00183851	0.00592604	0.00664054	-0.0120085	-0.0125766	0.00473014
0.000831643	0.00143196	0.00275638	0.00405877	0.00164125	0.000963159	-0.00052126	-0.0205164	0.00261263	-0.000664318	0.0007849	-0.00352892	-9.34472e-06	0.0045073	0.00133306	0.00178605	-0.00521848	0.0065327	0.00191063	0.00405877	0.0072163	-0.000903897	0.00530114	-0.00409038	0.00417894	0.00707344	0.00603498	-0.00717385	0.00120001	0.0062967	0.0102723	-0.030496	0.00633825	-0.017782	0.0155613	-4.34731e-05	0.00704164	0.00171289	-0.0121453	0.00601817	-0.0012629	0.00181038	0.00306944	0.00950702	0.0050596	0.00399332	0.00857327	-0.0132971	-0.0074227	0.00344159
0.00212014	0.00143197	0.00533335	0.00405878	0.00421824	-0.00161381	-0.00116551	-0.0179394	0.00196839	-0.00324122	-0.00114782	-0.00352891	-0.000653558	0.000641827	4.4582e-05	0.0024303	-0.00586274	0.00524431	0.00319912	0.00599147	0.0072163	-0.000259581	0.00594524	-0.00215765	0.00611156	0.00578501	0.00667916	-0.0065296	0.00184412	0.00436388	0.00961773	-0.0272746	0.0024728	-0.0171377	0.0136287	0.00124488	0.00575314	0.000424409	-0.0108568	0.00472964	-0.00384001	0.00116616	0.00178097	0.00693007	0.00634795	0.000127865	0.00728478	-0.0158741	-0.00484573	0.00408578
0.00212015	0.00143198	0.00791031	0.00148181	0.00357401	-0.000969563	0.000122976	-0.0166509	0.0019684	-0.00646236	-0.00243629	0.000336561	-0.00194201	-0.00193516	-0.00253238	0.00178605	-0.00264155	0.00266743	0.0044876	0.00663569	0.00592782	-0.00154799	0.00530086	0.000419324	0.002246	0.00449658	0.00732334	-0.00266414	0.00184399	0.000498342	0.00896311	-0.0240532	-0.000748404	-0.0145607	0.0123402	0.00124474	0.0038204	-0.00150832	-0.0134337	0.00279687	-0.00448438	0.00245467	0.00435796	0.00564161	0.00828055	-0.000516373	0.00664054	-0.0165184	-0.000980285	0.00215299
0.000187431	0.00207623	0.0117758	0.000193325	0.006151	-0.00290229	0.000122973	-0.0134297	3.56799e-05	-0.00646228	-0.00372476	-0.00159615	-0.00258623	-0.0051564	-0.00188813	0.0024303	-0.00328581	0.00202327	0.00642033	0.00792415	0.00528358	0.00102905	0.00594496	0.00428478	0.00224589	0.00320816	0.00861176	-0.00137564	0.00119962	-0.000145986	0.0102412	-0.021476	-0.00268112	-0.0132721	0.0097633	0.00382158	0.00124342	-0.00215256	-0.0115009	0.00408531	-0.00641724	0.00181045	0.00371373	0.00306466	0.00892466	-0.00116061	0.00599629	-0.0184513	-0.000980294	0.00215294
-0.000456801	0.00272048	0.0117758	-0.00238364	0.00357405	-0.00354653	0.0020557	-0.011497	0.00196842	-0.00710645	-0.00308051	0.000336589	-0.00323044	-0.00837763	-0.00446509	0.00243029	-0.000708859	-0.000553606	0.0044876	0.00792413	0.0039951	0.00167337	0.00465633	0.00557327	-0.000331188	0.00385246	0.00732321	0.00120133	0.000555243	-0.00465577	0.00958662	-0.0195431	-0.00332535	-0.0119835	0.00847486	0.00510993	-0.000689316	-0.00537377	-0.00956808	0.00537375	-0.00448464	-0.000122255	0.00564648	0.00242044	0.010213	-0.00309333	0.0047078	-0.0203841	0.000308184	0.000220149
0.000187452	0.00400897	0.0104873	-0.00302788	0.00421831	-0.000969554	-0.00116552	-0.0108527	-0.00189703	-0.00839487	-0.00501322	-0.00030764	-0.00387465	-0.00837765	-0.00382084	-0.000146677	-6.46373e-05	-0.001842	0.00577609	0.00856835	0.00206238	0.00360617	0.00594468	0.00815024	-0.000975538	0.00320827	0.00732315	0.00184558	0.00119936	-0.00465586	0.00893201	-0.0137447	-0.00396959	-0.00747372	0.0039652	0.00833101	-0.000689326	-0.00601801	-0.00827952	0.00408523	-0.00384053	0.0018105	0.00371377	0.00370895	0.00763592	-0.00502606	0.00406356	-0.0203842	0.000952418	-0.00171264
0.000831705	0.00465323	0.00984303	-0.00367212	0.000997109	0.00160742	0.000122963	-0.00763153	-0.00125278	-0.00581782	-0.0063017	-0.000307627	-0.00387462	-0.0109546	-0.00704205	-0.000146678	0.00186807	-0.0031304	0.00513185	0.00727984	-0.00180308	0.002962	0.00336757	0.00492902	0.00031284	0.00385257	0.00410187	0.00248983	0.000554982	-0.00272321	0.0108544	-0.0098791	-0.00268109	-0.00489666	0.00138828	0.0102636	-4.50923e-05	-0.00730649	-0.00634672	0.00537367	-0.00384066	0.00116628	0.00435803	0.00242049	0.00828003	-0.00502605	0.0047078	-0.0190958	0.00159665	-0.00171269
0.0021202	0.00529748	0.0079103	-0.00302788	0.000352884	0.00289591	0.00012296	-0.00505455	-0.0031855	-0.00259653	-0.0050132	-0.0015961	-0.00323035	-0.0115989	-0.00575356	-0.00401213	0.00380078	-0.00570728	0.00191063	0.00727981	-0.00244731	0.00167359	0.00272319	0.00492903	0.00224546	0.00514111	0.00474605	0.0018456	0.00184334	-0.00207906	0.0114882	-0.00601347	-0.00203684	-0.0023196	0.00138832	0.0102635	0.000599141	-0.00859497	-0.00505816	0.00730636	-0.00319655	0.00309903	0.00435804	0.00113203	0.0082799	-0.00502605	0.00213083	-0.0158746	0.000952402	-0.000424266
0.00212021	0.00465324	0.00726605	-0.00238363	0.000352901	0.00611712	0.000767199	-0.00247758	-0.00382973	-0.00259646	-0.00501318	0.000336643	-0.000653352	-0.00966619	-0.00639779	-0.00465638	0.00380076	-0.00377446	0.00255488	0.00663554	-0.00309155	0.00231791	0.00272305	0.00492903	0.00353384	0.00320844	0.00216901	0.000557118	0.00313169	-0.000790655	0.0127664	-0.00150358	-0.000104097	-0.00167527	9.98818e-05	0.0121961	0.00124337	-0.00730649	-0.00441384	0.00795056	-0.00190819	0.00567603	0.00564655	0.00113205	0.00827977	-0.0043818	0.00406356	-0.0152305	-0.00162458	-0.00171281
0.00340871	0.00400901	0.00468908	-0.00173939	-0.000935567	0.00740561	0.000767196	0.000743638	-0.0064067	-0.00259639	-0.00565741	-0.000951829	-0.000653322	-0.00773349	-0.00768627	-0.00465638	0.00573346	-0.00184164	0.00191063	0.00599128	-0.00566852	0.00296223	0.000145935	0.00364054	0.0061107	0.00385274	0.00281319	-0.000731361	0.00764126	0.00178623	0.0140445	0.0030063	0.0011844	-0.000386691	9.99273e-05	0.0109074	0.00317609	-0.00730648	-0.00376953	0.00666203	-0.00126408	0.00696454	0.00629081	0.00113208	0.00570267	-0.00438179	0.00148659	-0.0126536	-0.00162459	-0.000424381
0.00598569	0.00465326	0.00597756	-0.00109514	-0.00351252	0.0106268	-0.00245402	0.00267637	-0.00382972	-0.00130783	-0.00630164	-0.0022403	0.00127944	-0.00451229	-0.00382081	-0.00465638	0.00573344	9.11797e-05	0.00191064	0.00277004	-0.00502427	0.000385328	-0.00243118	0.00106357	0.00611059	0.00642977	0.00152464	-0.00266408	0.00957386	0.00436312	0.0172553	0.00558345	0.0024729	-0.00103084	-0.00054427	0.0115515	0.00317608	-0.00537375	-0.00248097	0.00795047	0.000668516	0.00632032	0.00951204	-0.00080063	0.00570253	-0.0030933	0.000842341	-0.0113652	-0.00355732	-0.00106868
0.00791843	0.00336479	0.00726604	-0.00238363	-0.0035125	0.0106268	-0.00309827	0.00332062	-0.00318547	-0.001952	-0.00565739	-0.00288453	0.00256795	-2.61232e-06	-0.00253231	-0.00401214	0.00444494	0.002024	0.00126639	0.00277001	-0.00824548	-0.00219157	-0.0037198	0.00170781	0.00804321	0.0044971	0.000880338	-0.00524105	0.0134392	0.00500728	0.0185334	0.00751636	0.00504988	-0.001675	-0.000544224	0.0109072	0.00382032	-0.00279678	9.60778e-05	0.00666195	0.00195687	0.0056761	0.00886781	0.00048788	0.00441392	-0.00244906	0.000198097	-0.00814407	-0.00484582	-0.00235723
0.00985117	0.00143207	0.00984301	-0.00173938	-0.00480097	0.0125596	-0.00438676	0.00525335	-0.000608487	-0.00259617	-0.00436889	-0.00546149	0.00385647	0.0019301	-0.00253231	-0.00272365	0.0057334	0.00331257	0.00191064	0.00212575	-0.00631275	-0.00412422	-0.00887388	0.00106357	0.00997583	0.00449716	0.00216876	-0.00266407	0.0147275	0.00629568	0.0217443	0.00944927	0.00633837	-0.0029634	-0.000544179	0.0089743	0.00446455	-0.00344102	0.00138464	0.00537342	0.00324523	0.00503188	0.00822359	0.00177639	0.00505803	-0.00309329	0.000842339	-0.00556719	-0.00420158	-0.0010688
0.0111397	0.00207632	0.0117757	-0.00173938	-0.00415671	0.0125596	-0.00438676	0.00589759	3.57641e-05	-0.00388458	-0.00372464	-0.00546147	0.0038565	0.0038628	4.46733e-05	-0.00143517	0.00315641	0.00395691	0.00255488	0.00212572	-0.00631274	-0.00541264	-0.00822978	0.00106357	0.01062	0.00256449	0.0021687	-0.00330831	0.0166601	0.00693983	0.0217339	0.00944945	0.00762687	-0.00554028	-0.00247686	0.00704144	0.00510878	-0.000864043	9.62243e-05	0.00537338	0.00453358	0.00309918	0.00693512	0.00113217	0.00441366	-0.00244905	0.00148658	-0.00105757	-0.00613432	0.0027966
0.0124282	0.000787842	0.0130642	-0.00109513	-0.00480094	0.0112711	-0.00438676	0.00525336	0.00518971	-0.00259602	-0.0017919	-0.00481722	0.00385652	0.00321854	-0.00188805	-0.000790925	0.0018679	0.00331276	0.00191064	0.000192969	-0.00502425	-0.00734529	-0.00951841	0.00235206	0.00933138	-1.24274e-05	0.00281288	-0.00201981	0.0179485	0.00758399	0.0217236	0.00687266	0.00891537	-0.00747292	-0.00312106	0.00575282	0.00575302	-0.00279677	0.00138478	0.00537333	0.00388921	0.00116647	0.00371392	0.00242068	0.00634626	-0.00309328	0.00148658	0.000230826	-0.00291312	0.00537352
0.0111397	0.000143608	0.0149969	-0.000450888	-0.00157971	0.00804987	-0.00309828	0.00332063	0.00454548	-0.00388443	0.000140845	-0.0048172	0.00385655	0.00257428	-0.0012438	0.00049756	0.00186788	0.00395709	0.00319912	-0.00109554	-0.00631274	-0.00541249	-0.010807	0.00428478	0.00804278	-0.0019451	0.00281281	-0.000731321	0.0185926	0.00693966	0.0217132	0.00558435	0.00891538	-0.00940556	-0.00247677	0.00510844	0.00382028	-0.00344101	0.000740614	0.00279632	0.00388908	-0.000766233	0.00306969	0.0024207	0.00763461	-0.00244904	0.00213082	0.000874982	-0.0054901	0.00472922
0.0104954	-0.00178911	0.0169297	-0.000450885	0.00035304	0.00547291	-0.00309828	-0.00376604	0.00583397	-0.0045286	0.00271783	-0.00546143	0.00514507	-0.000646953	-0.00510925	0.0011418	-0.000709107	0.000735966	0.00384337	-0.00496102	-0.00760122	-0.0067009	-0.0108072	0.00428478	0.00482146	-0.00258928	0.00603396	0.00184566	0.017304	0.00693958	0.0210586	0.0036518	0.00891539	-0.0126267	-0.00312097	0.0051083	0.005753	-0.00537373	0.00138493	0.00344052	0.00260046	-0.00463167	0.00371395	0.00370921	0.00763448	0.000772185	0.000198092	0.00602884	-0.00613435	0.00666189
0.00856273	-0.00372183	0.0182181	-0.00109513	0.00164154	0.00482867	-0.00245404	-0.00698725	0.00712247	-0.00452853	0.00593906	-0.00546142	0.00450086	-0.00193546	-0.00253227	0.00307453	-0.00199761	-0.00119667	0.00448761	-0.00302832	-0.00824546	-0.00412385	-0.00823034	0.00621751	0.00353287	-0.00387771	0.00410117	0.00377839	0.0147269	0.00436252	0.0165385	-0.000857715	0.00955964	-0.0132708	-0.00376517	0.00381968	0.00575299	-0.00666222	0.001385	0.00279624	0.00195609	-0.00656437	0.001137	0.00564196	0.00827859	-0.00180478	-0.00173464	0.00538451	-0.00806708	0.00859456
0.00663001	-0.00501031	0.0175739	-0.00431634	0.0022858	0.00354018	0.000122923	-0.0121412	0.00969945	-0.00323997	0.00851604	-0.00481716	0.00192391	-0.00193548	-0.00510923	0.00178604	-0.00328612	-0.00119658	0.00448761	-0.00302834	-0.00437999	-0.00412378	-0.006942	0.00428479	0.00288852	-0.00581038	0.00345686	0.00506688	0.0121498	0.00307395	0.0139512	-0.00729996	0.00955965	-0.0126265	-0.00312088	0.00381955	0.00446449	-0.00666221	9.65904e-05	0.00537316	0.00131171	-0.011074	0.00306975	0.00821896	0.00956695	-0.000516291	0.00019809	0.00667291	-0.00742285	0.00988299
0.00534154	-0.0050103	0.0156412	-0.00431633	0.00357431	0.000318974	-0.00245405	-0.0166509	0.00969946	-0.00388414	0.0117373	-0.00546139	-8.78459e-06	-0.00257974	-0.00897468	-0.000146686	-0.00199765	-0.00248498	0.00642034	-0.00367261	-0.00502423	-0.00154674	-0.00372092	0.00492903	0.00224417	-0.0083873	0.000879828	0.00957659	0.0082842	0.00242962	0.0087869	-0.0124537	0.0114924	-0.0100494	-0.00376507	0.00446365	0.00382024	-0.0079507	-0.000547579	0.00537312	0.000667338	-0.0149395	0.00113703	0.0114402	0.00698985	-0.00180477	-0.00173464	0.00796131	-0.0080671	0.0111714
0.00340882	-0.00501029	0.0162854	-0.0068933	0.00357432	-0.00161375	-0.00116557	-0.0211606	0.00905522	-0.00323983	0.0143142	-0.00288441	-0.00194148	-0.00515673	-0.0115516	-0.000790929	-0.0039304	-0.00312913	0.00706458	-0.00431688	-0.00180301	-0.000902418	-0.00178833	0.000419329	0.00417679	-0.00645451	-0.00169721	0.0095766	0.00763983	0.00371802	0.00684381	-0.016319	0.0102039	-0.0106936	-0.00247654	0.00446352	0.00510872	-0.00730645	9.67368e-05	0.00601732	0.00195569	-0.0168722	0.00113705	0.0140172	0.0082782	-0.000516281	-0.0010904	0.0111824	-0.00871135	0.0124598
0.00212035	-0.00436604	0.0130642	-0.00753754	0.0029301	-0.00354648	0.000767156	-0.0263145	0.00776674	-0.00130702	0.0156027	-0.00417288	-0.0025857	-0.00515675	-0.0121959	-0.000146687	-0.00264194	-0.000552067	0.00448761	-0.00560539	-0.00180301	0.000386141	0.00143274	0.000419329	0.00482092	-0.0070987	-0.00491848	0.0102208	0.00699546	0.00242945	0.00296799	-0.0176073	0.00891544	-0.00940502	-0.000543768	0.00575187	0.00768568	-0.00537372	-0.00119168	0.0047288	0.0025998	-0.0168722	-0.000151417	0.013373	0.00827807	-0.000516276	-0.00302313	0.0111823	-0.0106441	0.0137483
0.00147611	-0.00565451	0.0111315	-0.0107588	0.00486284	-0.00419072	0.000767153	-0.03018	0.00712251	-0.00388392	0.01367	-0.00352862	-0.00322991	-0.00451253	-0.0134844	-0.000146688	-0.0032862	0.00266924	0.00384337	-0.00560541	0.00206245	0.00231894	0.00336533	-0.00344613	0.00482081	-0.00709864	-0.00813976	0.0121536	0.00635108	0.00307361	0.00231338	-0.0195399	0.00955969	-0.00747221	0.00138901	0.00575173	0.00575294	-0.00537372	-0.00183585	0.005373	2.27019e-05	-0.0194491	-0.000151399	0.0153057	0.00827794	0.0020607	-0.00237889	0.0118265	-0.0112883	0.010527
0.000187638	-0.00501026	0.00984297	-0.0107588	0.0055071	-0.00290223	0.00269988	-0.0321127	0.00583403	-0.00323961	0.0156028	-0.00417285	-0.00387412	-0.00451255	-0.0141286	0.0011418	-0.00393047	0.00331357	0.0012664	-0.00431695	0.00335094	0.00231902	0.00594216	-0.00537886	0.00675343	-0.0058101	-0.0120053	0.00957662	0.0069952	-0.00272466	0.000370293	-0.0208282	0.00633849	-0.00682787	0.000100566	0.0057516	0.00510869	-0.00279674	-0.00248002	0.00472871	0.00259954	-0.0188048	-0.000795625	0.0120845	0.00763357	0.00206071	-0.00173464	0.0131149	-0.0125768	0.0098827
-0.00110084	-0.00629874	0.00984297	-0.01398	0.00550712	-0.00161374	0.0046326	-0.0353339	0.0051898	-0.00452802	0.0136701	-0.0035286	-0.00387409	-0.00257984	-0.0141286	0.00178604	-0.00457473	0.00653488	-0.000666328	-0.00560546	0.00335095	0.000386363	0.00529778	-0.00860007	0.00739757	-0.00323307	-0.0126496	0.00828814	0.00570658	-0.000792018	-0.000928552	-0.0221165	0.00569426	-0.00489506	0.0013891	0.0063957	0.00253171	-0.00279674	-0.0018357	0.00344018	0.00324365	-0.0194491	-0.000151365	0.0120846	0.00570071	0.00206071	-0.00495586	0.0144033	-0.00999987	0.00537294
-0.000456584	-0.00629873	0.00919873	-0.0159127	0.00615138	-0.000325251	0.00269987	-0.0366224	0.00390132	-0.00581643	0.0123816	-0.00417282	-0.00451831	-0.00129137	-0.0109074	0.00243028	-0.00135354	0.00911194	-0.00259906	-0.00367276	0.00335095	-0.000257806	0.00594188	-0.00924431	0.00546473	-0.00258877	-0.0171594	0.00571117	0.00635069	-0.00272483	-0.0022274	-0.0221163	0.00569427	-0.00167375	0.00203339	0.00703981	0.00317594	-0.000219765	9.71027e-05	0.00150741	0.00517625	-0.0207375	-0.000795591	0.0107961	0.00312361	0.00206072	-0.00495586	0.0118262	-0.0119326	0.00472864
0.000831912	-0.00501023	0.00855448	-0.0152684	0.0061514	0.00225172	0.00334411	-0.0353339	3.58733e-05	-0.00517212	0.00916038	-0.00610554	-0.00516252	-0.00064715	-0.00961887	0.00243028	-0.000709314	0.00911203	-0.00388754	-0.00367278	0.00463944	-0.0028347	0.00272053	-0.011177	0.00675311	-0.00130023	-0.0165152	-0.000731247	0.00635056	-0.00594613	0.000983457	-0.0201834	0.00440579	0.000259065	0.00332192	0.00768392	0.000598957	0.000424481	-0.00183555	0.000218885	0.00775309	-0.019449	-0.000795573	0.00886339	0.00183499	0.00399345	-0.00624435	0.0111819	-0.0087114	0.00150737
0.000831922	-0.00243325	0.00791023	-0.0133357	0.00550717	0.00160748	0.00269986	-0.0327569	0.000680124	-0.00646053	0.00658342	-0.00674977	-0.00580673	-0.00129141	-0.00382068	0.00178604	0.000579151	0.00846788	-0.00710875	-0.00367281	0.00335096	-0.00412311	0.000787659	-0.00924431	0.006753	-0.00130017	-0.0190922	-0.00524094	0.00570619	-0.0072347	-0.00095963	-0.0195389	0.00311732	0.00154764	0.00461045	0.00897227	-0.000689538	0.00106873	-0.00247972	-0.00235813	0.00839721	-0.016872	-0.0014398	0.00693068	0.000546376	0.00592618	-0.00624435	0.0124703	-0.00806717	0.00215156
0.000831933	-0.001789	0.00468902	-0.0126915	0.00679567	0.00225173	0.00012289	-0.0314684	-0.00254108	-0.00323924	0.00400646	-0.0028843	-0.0058067	-0.00257992	-0.0012437	0.00371877	0.00057913	0.00717948	-0.00839724	-0.00431707	0.000773993	-0.00605577	-0.00114521	-0.00666734	0.00417592	-0.0025886	-0.0178038	-0.00717366	0.0063503	-0.00723479	0.000318497	-0.017606	-0.000103885	0.00219197	0.00718747	0.00768365	-0.00326652	-0.000863999	-0.00247965	-0.00557939	0.00710859	-0.0149393	-0.000795539	0.00757495	-9.79975e-05	0.00721468	-0.00688859	0.0111817	-0.00677869	0.000863012
0.00276467	-0.00178899	0.0014678	-0.00947025	0.00679569	0.00160749	-0.00374257	-0.0301799	-0.00576229	-0.00323917	0.00207375	-0.00546126	-0.00838365	-0.00193569	0.00197752	0.00307452	0.00251184	0.00717957	-0.00904148	-0.00496134	-0.00309146	-0.00669994	-0.00243383	-0.0060231	0.00353157	-0.00387703	-0.0145826	-0.0123276	0.00441744	-0.00659063	0.00224087	-0.0150289	-0.00268085	0.00219206	0.00783175	0.00703927	-0.00455501	-0.00215248	-0.0044123	-0.00880064	0.00517573	-0.0123623	-0.000151279	0.00370952	-0.00203086	0.00914741	-0.00882132	0.00924892	-0.00613446	-0.000425531
0.000831953	-0.00243323	-0.00110917	-0.00818176	0.00550722	-0.000325236	-0.00631954	-0.0308242	-0.00511803	-0.00517182	-0.000503209	-0.00417276	-0.0096721	-0.00193571	0.00326602	0.00307452	0.00122333	0.0033142	-0.01033	-0.00689409	-0.00566843	-0.00798835	-0.00501095	-0.00731158	-0.000978235	-0.00452121	-0.0139385	-0.0116833	0.00248459	-0.00530223	0.00287475	-0.0143845	-0.00719054	-0.000384822	0.00654331	0.00317368	-0.007132	-0.00601794	-0.00376799	-0.0107334	0.00324287	-0.011718	-0.00143975	0.00242105	-0.00396372	0.00850317	-0.00817708	0.00860459	-0.00613447	-0.00235832
0.000831964	-0.00501019	-0.00433039	-0.00753752	0.00550724	-0.00354645	-0.010185	-0.027603	-0.00640651	-0.00646023	-0.0050129	-0.00610547	-0.0103163	-0.00257998	0.00326602	-0.00207942	0.0025118	0.000737324	-0.0116185	-0.0081826	-0.0127551	-0.0105652	-0.00565533	-0.00537885	-0.00226683	-0.0051654	-0.0132943	-0.0168373	-9.25161e-05	-0.00594656	0.000931667	-0.01374	-0.00783477	-0.0029617	0.00461063	-0.00133616	-0.00906473	-0.00795066	-0.00763337	-0.0120219	-0.000622719	-0.0104295	-0.00337246	-0.000155894	-0.00654082	0.00914742	-0.00882133	0.00731602	-0.00613447	-0.00235838
-0.00110075	-0.00694291	-0.0101286	-0.00753751	0.00357453	-0.00676766	-0.0146947	-0.0263145	-0.00576226	-0.00774865	-0.00952258	-0.0067497	-0.0128933	-0.00644545	4.48174e-05	-0.00658912	0.00186753	-0.00441653	-0.0135512	-0.0107596	-0.017909	-0.0137864	-0.00952093	-0.00988855	-0.00677664	-0.0109635	-0.0113616	-0.01877	-0.00331386	-0.00401391	-0.000367175	-0.0156726	-0.011056	-0.00553859	0.00267795	-0.00455751	-0.0109975	-0.0131046	-0.0102103	-0.014599	-0.00577679	-0.0136507	-0.00530517	-0.00144436	-0.00976216	0.00914742	-0.0101098	0.00345047	-0.00742297	-0.00622389
-0.00432196	-0.00887563	-0.016571	-0.00947024	-0.000290908	-0.0119216	-0.0204929	-0.0263145	-0.010272	-0.0109698	-0.015965	-0.0125479	-0.0154702	-0.00773396	-0.00446487	-0.0136758	-6.5216e-05	-0.00892614	-0.0180609	-0.0120481	-0.0211302	-0.0170075	-0.0108096	-0.013754	-0.0106422	-0.0167617	-0.0152271	-0.0219912	-0.00975642	-0.00594673	-0.00488723	-0.0182494	-0.0162099	-0.0100482	-0.00312019	-0.00906734	-0.0116417	-0.0189028	-0.0172969	-0.0178202	-0.0115751	-0.0149391	-0.0111033	-0.00337706	-0.0129835	0.00206076	-0.0101098	0.00151765	-0.0125769	-0.00944516
-0.00947589	-0.0146738	-0.021725	-0.0126915	-0.00737756	-0.0177198	-0.0243584	-0.0295357	-0.0141374	-0.0180564	-0.0236959	-0.018346	-0.0193356	-0.0122437	-0.01284	-0.0201182	-0.00457494	-0.016657	-0.0232148	-0.0159136	-0.0269284	-0.0234499	-0.0146751	-0.0195522	-0.0170847	-0.023204	-0.0178042	-0.0258567	-0.0149105	-0.00852378	-0.0119843	-0.0214704	-0.0239408	-0.017779	-0.00891833	-0.0180869	-0.0180842	-0.0240567	-0.0224507	-0.0203972	-0.0180177	-0.0194488	-0.0169015	-0.00853098	-0.0174933	-0.00373742	-0.0139753	-0.00685759	-0.0190194	-0.0145992
-0.020428	-0.0224047	-0.0301001	-0.0210666	-0.0144642	-0.0267392	-0.0301565	-0.0301799	-0.0199356	-0.0264315	-0.032071	-0.0273654	-0.0244895	-0.0199746	-0.0212152	-0.0297819	-0.0110174	-0.0230993	-0.0309457	-0.0217118	-0.0346593	-0.029248	-0.0172523	-0.0247061	-0.0241715	-0.0335119	-0.0210254	-0.0316548	-0.0219973	-0.016899	-0.021014	-0.0246914	-0.0290947	-0.0267983	-0.0166492	-0.0258179	-0.0251708	-0.0292107	-0.0301816	-0.0268397	-0.026393	-0.0239585	-0.0265651	-0.0156176	-0.0232917	-0.0127568	-0.0204177	-0.0165213	-0.0267503	-0.0223301
-0.0320244	-0.0320683	-0.037831	-0.0307302	-0.0241278	-0.0364028	-0.036599	-0.0340454	-0.0283107	-0.0380278	-0.0398019	-0.0370291	-0.0341531	-0.0257728	-0.0334558	-0.0375128	-0.023258	-0.0314744	-0.0341669	-0.0320197	-0.0398133	-0.0389116	-0.026916	-0.0343698	-0.033191	-0.0412427	-0.0268237	-0.037453	-0.0290841	-0.0239858	-0.0313323	-0.0343549	-0.0374699	-0.0371061	-0.0263128	-0.0348375	-0.0367672	-0.0350088	-0.0392009	-0.0326379	-0.0379895	-0.0304009	-0.0336518	-0.027214	-0.0316669	-0.0237089	-0.0294371	-0.0274735	-0.0364139	-0.0313496
-0.0461977	-0.0430205	-0.0468504	-0.0436151	-0.0402339	-0.0499319	-0.0436856	-0.041132	-0.0392628	-0.0489798	-0.0494656	-0.0499139	-0.041884	-0.0373692	-0.0489176	-0.0452437	-0.0367871	-0.0424264	-0.0444748	-0.0403949	-0.0488327	-0.0492194	-0.0372241	-0.0453219	-0.0428548	-0.0496178	-0.0371316	-0.0477609	-0.0400364	-0.0368707	-0.0448717	-0.0465953	-0.0477778	-0.0474139	-0.0379091	-0.0451455	-0.0483636	-0.043384	-0.0482202	-0.0403689	-0.0482975	-0.038776	-0.0439597	-0.0388103	-0.0400422	-0.037238	-0.0442547	-0.0455124	-0.0486546	-0.0423018
-0.065525	-0.0552611	-0.0552256	-0.0590769	-0.0563399	-0.0641052	-0.0559263	-0.0533726	-0.0547247	-0.0612204	-0.0617062	-0.0615102	-0.0567016	-0.0508983	-0.0637352	-0.0529746	-0.0561144	-0.0553112	-0.0522057	-0.0507028	-0.0572078	-0.0608157	-0.0501091	-0.0569183	-0.0544512	-0.0605699	-0.051305	-0.0548476	-0.0522771	-0.0503999	-0.0571227	-0.0614127	-0.0574414	-0.0577217	-0.0501497	-0.056742	-0.0644697	-0.0517592	-0.0591723	-0.0506768	-0.062471	-0.0510166	-0.0549118	-0.0510509	-0.0516387	-0.0520556	-0.0590723	-0.0629071	-0.0673376	-0.0558309
-0.0835637	-0.0687901	-0.0674662	-0.0732502	-0.0743787	-0.0827883	-0.0668784	-0.0643248	-0.0727634	-0.0753936	-0.0739468	-0.0782605	-0.0715191	-0.0695814	-0.0804855	-0.0613498	-0.0799514	-0.0662632	-0.0618694	-0.061655	-0.0681599	-0.0756332	-0.068148	-0.0678704	-0.064115	-0.0728104	-0.06419	-0.0670882	-0.0632294	-0.0632848	-0.0719506	-0.0781629	-0.0709705	-0.0699622	-0.0623903	-0.0676943	-0.08122	-0.0614228	-0.0714128	-0.0622732	-0.0811541	-0.0632572	-0.0665081	-0.0652242	-0.0632352	-0.0688059	-0.0783996	-0.0848114	-0.0847322	-0.0674274
-0.100958	-0.0810307	-0.0771298	-0.0887121	-0.0943502	-0.104048	-0.0823402	-0.0804308	-0.0940234	-0.0914996	-0.0848989	-0.0905011	-0.0927791	-0.0908414	-0.09788	-0.0665037	-0.108942	-0.0797922	-0.0728215	-0.0751841	-0.0771793	-0.088518	-0.0874754	-0.080111	-0.077	-0.0831183	-0.0835173	-0.0767518	-0.0767586	-0.0761698	-0.0861343	-0.09749	-0.0819226	-0.0822028	-0.0746308	-0.0786465	-0.0999031	-0.0736634	-0.0842976	-0.0725812	-0.102414	-0.0735651	-0.0781045	-0.080686	-0.072899	-0.087489	-0.0996596	-0.105427	-0.107925	-0.0803123
-0.12093	-0.0932713	-0.0867935	-0.102241	-0.113677	-0.127885	-0.101023	-0.101691	-0.113351	-0.104384	-0.0964952	-0.10403	-0.112106	-0.115967	-0.112698	-0.0729461	-0.139222	-0.0913885	-0.0824851	-0.0874247	-0.0894199	-0.101403	-0.10487	-0.0891304	-0.0892407	-0.0960031	-0.1022	-0.0864154	-0.0902878	-0.0929202	-0.0996738	-0.118106	-0.0948074	-0.0925106	-0.0862272	-0.0883103	-0.117298	-0.0846155	-0.0971824	-0.085466	-0.126896	-0.0845172	-0.0884123	-0.0948594	-0.0838513	-0.10746	-0.123497	-0.12862	-0.132406	-0.0919087
-0.135747	-0.107445	-0.0983899	-0.117059	-0.129784	-0.154943	-0.121639	-0.124884	-0.135255	-0.119202	-0.105515	-0.114982	-0.134655	-0.146246	-0.126227	-0.0774558	-0.172722	-0.102341	-0.0921488	-0.0977326	-0.102305	-0.114932	-0.124842	-0.0994383	-0.0995487	-0.103734	-0.124749	-0.0954348	-0.101884	-0.104517	-0.11128	-0.137433	-0.107048	-0.105395	-0.0952465	-0.100551	-0.134692	-0.0981446	-0.108134	-0.0977067	-0.155887	-0.0941808	-0.0974317	-0.109677	-0.0973805	-0.124855	-0.149266	-0.151813	-0.157532	-0.103505
-0.148632	-0.116464	-0.108698	-0.129299	-0.142024	-0.180713	-0.144188	-0.149365	-0.152005	-0.131442	-0.114534	-0.125934	-0.15978	-0.174593	-0.138467	-0.0813213	-0.205579	-0.113293	-0.101812	-0.109329	-0.115834	-0.123951	-0.144169	-0.106525	-0.112434	-0.115974	-0.14923	-0.103166	-0.112192	-0.118046	-0.121599	-0.154827	-0.116067	-0.115703	-0.106843	-0.110859	-0.148866	-0.110385	-0.120375	-0.109947	-0.184878	-0.1032	-0.106451	-0.123206	-0.111554	-0.145471	-0.173103	-0.175006	-0.185878	-0.114457
-0.160229	-0.126772	-0.119006	-0.140251	-0.154265	-0.205839	-0.170601	-0.17449	-0.168756	-0.144971	-0.122909	-0.134954	-0.181684	-0.204872	-0.148131	-0.0838983	-0.235858	-0.1236	-0.110832	-0.120281	-0.133228	-0.132326	-0.16092	-0.115544	-0.121453	-0.123705	-0.174356	-0.112829	-0.120568	-0.128354	-0.12934	-0.174154	-0.12702	-0.124722	-0.114574	-0.120523	-0.160462	-0.124559	-0.128106	-0.117678	-0.21258	-0.110287	-0.113538	-0.136091	-0.128304	-0.165442	-0.198229	-0.197554	-0.211648	-0.124765
-0.167959	-0.131926	-0.128669	-0.147338	-0.16264	-0.227099	-0.194438	-0.20026	-0.182929	-0.155279	-0.129352	-0.143329	-0.204877	-0.231931	-0.154573	-0.0877637	-0.261628	-0.129398	-0.120495	-0.127368	-0.148046	-0.138769	-0.175093	-0.121343	-0.129184	-0.130792	-0.198837	-0.121205	-0.127654	-0.137373	-0.139014	-0.188327	-0.13475	-0.131165	-0.122305	-0.128254	-0.16626	-0.133578	-0.136481	-0.130563	-0.241571	-0.116729	-0.122557	-0.14511	-0.145699	-0.184125	-0.219489	-0.21817	-0.239351	-0.131852
-0.168604	-0.139013	-0.138977	-0.153781	-0.167794	-0.246426	-0.216343	-0.224097	-0.193881	-0.166876	-0.136438	-0.148483	-0.226137	-0.255768	-0.161016	-0.0864752	-0.284176	-0.139062	-0.127582	-0.135743	-0.163508	-0.146499	-0.183468	-0.127785	-0.134982	-0.138523	-0.220741	-0.127647	-0.133453	-0.143172	-0.143534	-0.199279	-0.145058	-0.13954	-0.130035	-0.135341	-0.169481	-0.142597	-0.141635	-0.139583	-0.266053	-0.123816	-0.126423	-0.150908	-0.159873	-0.202808	-0.237528	-0.234921	-0.262543	-0.13765
-0.171825	-0.141589	-0.149929	-0.156358	-0.172303	-0.261243	-0.236958	-0.246645	-0.200323	-0.177183	-0.142881	-0.152348	-0.243532	-0.275739	-0.164881	-0.0877637	-0.303504	-0.142927	-0.13338	-0.140897	-0.17897	-0.149076	-0.188622	-0.132939	-0.140137	-0.142388	-0.246511	-0.132801	-0.137318	-0.14897	-0.150631	-0.205077	-0.151501	-0.145338	-0.136478	-0.141139	-0.17077	-0.151617	-0.149366	-0.148602	-0.288601	-0.125749	-0.134153	-0.156062	-0.176623	-0.220847	-0.256211	-0.251027	-0.284448	-0.143448
-0.172469	-0.145455	-0.162814	-0.15829	-0.173592	-0.270907	-0.255641	-0.265973	-0.205477	-0.186847	-0.148035	-0.156858	-0.260282	-0.294422	-0.169391	-0.0845425	-0.31961	-0.146793	-0.136602	-0.145407	-0.196364	-0.152297	-0.192488	-0.13616	-0.145291	-0.146898	-0.263906	-0.137955	-0.137963	-0.151547	-0.153218	-0.210231	-0.155366	-0.149203	-0.139699	-0.145005	-0.170126	-0.159348	-0.151298	-0.155045	-0.307929	-0.130902	-0.138663	-0.158639	-0.190152	-0.236309	-0.267163	-0.2652	-0.301842	-0.150535
-0.172469	-0.145455	-0.174411	-0.155713	-0.172303	-0.277349	-0.270459	-0.282079	-0.206122	-0.197155	-0.148679	-0.161368	-0.274455	-0.307307	-0.170679	-0.080677	-0.330562	-0.148725	-0.1424	-0.149272	-0.213759	-0.153586	-0.194421	-0.137449	-0.1498	-0.148186	-0.278723	-0.14182	-0.137963	-0.154124	-0.154517	-0.211519	-0.161164	-0.153713	-0.144853	-0.149514	-0.168837	-0.164502	-0.153231	-0.16342	-0.322102	-0.133479	-0.140596	-0.160572	-0.205614	-0.249194	-0.280692	-0.277441	-0.31666	-0.155045
-0.170536	-0.151253	-0.186007	-0.155069	-0.170371	-0.274773	-0.283988	-0.297541	-0.204189	-0.20553	-0.1519	-0.163945	-0.283475	-0.318903	-0.169391	-0.0781001	-0.337004	-0.153235	-0.146909	-0.151205	-0.230509	-0.158095	-0.195065	-0.141314	-0.15431	-0.150119	-0.294185	-0.143753	-0.139251	-0.155412	-0.155816	-0.209586	-0.16503	-0.158223	-0.14743	-0.152092	-0.168837	-0.169656	-0.154519	-0.165353	-0.335631	-0.139922	-0.144461	-0.16186	-0.218499	-0.257569	-0.291	-0.285816	-0.325679	-0.162776
-0.171825	-0.151253	-0.195671	-0.155069	-0.169082	-0.270263	-0.294296	-0.305271	-0.199679	-0.213261	-0.155765	-0.16781	-0.290561	-0.323413	-0.166814	-0.0748789	-0.340226	-0.155168	-0.151419	-0.151205	-0.247259	-0.160028	-0.193133	-0.143247	-0.15882	-0.152696	-0.30707	-0.148907	-0.137963	-0.157345	-0.157759	-0.208298	-0.166318	-0.160799	-0.151295	-0.155313	-0.167549	-0.170944	-0.153875	-0.16793	-0.34143	-0.141855	-0.148327	-0.16186	-0.230096	-0.262723	-0.298086	-0.292903	-0.332766	-0.166641
-0.169892	-0.156407	-0.206623	-0.153781	-0.167794	-0.259955	-0.302671	-0.312358	-0.197102	-0.223568	-0.158342	-0.171031	-0.294427	-0.327923	-0.169391	-0.0755231	-0.338937	-0.157744	-0.155929	-0.151205	-0.260788	-0.163893	-0.190556	-0.145824	-0.162041	-0.157205	-0.31609	-0.152128	-0.141184	-0.159922	-0.157769	-0.201855	-0.166963	-0.165309	-0.153872	-0.15789	-0.164327	-0.173521	-0.154519	-0.170507	-0.348517	-0.147653	-0.150259	-0.161216	-0.237827	-0.2653	-0.304529	-0.297413	-0.335343	-0.171795
-0.170536	-0.157051	-0.220796	-0.153136	-0.167149	-0.249647	-0.307181	-0.316868	-0.192592	-0.230011	-0.163496	-0.17232	-0.293782	-0.329211	-0.166814	-0.080677	-0.337005	-0.160321	-0.164304	-0.152494	-0.271096	-0.167759	-0.189268	-0.148401	-0.165263	-0.163004	-0.327042	-0.157926	-0.141185	-0.162499	-0.160357	-0.197345	-0.168251	-0.170463	-0.157093	-0.159179	-0.164327	-0.175454	-0.156452	-0.171151	-0.351738	-0.152162	-0.151548	-0.162505	-0.242981	-0.263367	-0.310971	-0.300634	-0.334699	-0.174372
-0.169892	-0.160917	-0.233037	-0.153136	-0.166505	-0.237406	-0.314912	-0.318156	-0.186794	-0.233876	-0.166073	-0.173608	-0.292494	-0.331144	-0.165525	-0.0877637	-0.331206	-0.160966	-0.171391	-0.153138	-0.282048	-0.171624	-0.186691	-0.150333	-0.167195	-0.170734	-0.328975	-0.161148	-0.143762	-0.165076	-0.159723	-0.192835	-0.170184	-0.177549	-0.159026	-0.160467	-0.163683	-0.178675	-0.155808	-0.171795	-0.354315	-0.157316	-0.154769	-0.164437	-0.244914	-0.255636	-0.317414	-0.300634	-0.332122	-0.178882
-0.170536	-0.164138	-0.246566	-0.153136	-0.165861	-0.22581	-0.318133	-0.317512	-0.182285	-0.236453	-0.169939	-0.174252	-0.288628	-0.331788	-0.164237	-0.0987158	-0.320898	-0.159677	-0.179766	-0.153138	-0.291712	-0.177422	-0.18347	-0.150333	-0.169128	-0.181687	-0.334129	-0.166301	-0.145695	-0.170231	-0.159733	-0.187037	-0.170828	-0.186569	-0.161603	-0.160467	-0.163683	-0.18254	-0.15774	-0.173728	-0.356892	-0.161826	-0.156702	-0.167658	-0.242337	-0.247905	-0.321923	-0.301278	-0.327612	-0.182748
-0.170536	-0.168003	-0.258162	-0.155713	-0.167149	-0.215502	-0.323931	-0.316224	-0.177775	-0.239674	-0.174448	-0.174897	-0.283474	-0.332433	-0.163593	-0.112889	-0.310591	-0.159677	-0.189429	-0.155715	-0.296866	-0.18322	-0.177027	-0.151622	-0.173638	-0.19135	-0.33284	-0.166946	-0.150204	-0.171519	-0.159099	-0.18446	-0.172116	-0.196877	-0.162891	-0.164333	-0.164327	-0.18705	-0.159029	-0.173084	-0.356892	-0.16698	-0.156702	-0.171524	-0.240404	-0.236309	-0.325789	-0.298057	-0.320525	-0.185325
-0.173113	-0.169292	-0.265893	-0.158934	-0.167149	-0.210348	-0.325864	-0.314291	-0.173265	-0.240318	-0.178314	-0.174897	-0.277032	-0.331788	-0.161016	-0.132216	-0.297706	-0.163542	-0.202959	-0.155071	-0.302664	-0.190951	-0.180249	-0.151622	-0.175571	-0.203591	-0.332196	-0.171455	-0.153426	-0.177962	-0.164264	-0.180594	-0.171472	-0.205896	-0.165468	-0.16691	-0.166904	-0.194781	-0.161606	-0.175016	-0.357537	-0.172778	-0.158635	-0.174101	-0.237183	-0.22729	-0.329654	-0.294192	-0.31215	-0.186613
-0.173758	-0.171225	-0.272335	-0.160867	-0.169726	-0.201329	-0.327152	-0.310425	-0.173265	-0.239674	-0.185401	-0.176829	-0.269945	-0.332433	-0.162304	-0.152188	-0.283532	-0.162898	-0.211978	-0.155715	-0.307174	-0.199971	-0.179605	-0.155487	-0.175571	-0.21712	-0.327686	-0.174677	-0.156003	-0.181183	-0.164274	-0.178017	-0.171472	-0.216204	-0.169334	-0.166266	-0.16626	-0.202512	-0.161605	-0.176949	-0.355604	-0.176643	-0.15799	-0.174745	-0.232029	-0.217626	-0.327722	-0.289682	-0.302486	-0.186613
-0.174402	-0.169936	-0.275557	-0.162156	-0.172303	-0.195531	-0.327152	-0.304627	-0.172621	-0.235164	-0.191199	-0.175541	-0.262859	-0.329212	-0.162948	-0.174736	-0.268715	-0.162898	-0.222286	-0.155715	-0.312328	-0.208346	-0.179605	-0.158709	-0.176215	-0.227428	-0.325754	-0.175321	-0.159868	-0.184404	-0.167506	-0.177373	-0.171472	-0.2278	-0.171911	-0.168843	-0.166904	-0.20831	-0.164827	-0.177594	-0.354316	-0.179865	-0.159279	-0.175389	-0.225587	-0.209251	-0.326433	-0.280663	-0.29089	-0.185325
-0.174402	-0.168648	-0.277489	-0.163444	-0.176813	-0.192954	-0.321998	-0.300117	-0.170044	-0.23001	-0.19893	-0.172964	-0.253839	-0.326635	-0.164881	-0.196641	-0.257119	-0.166119	-0.231305	-0.156359	-0.314905	-0.218653	-0.179605	-0.161286	-0.175571	-0.235803	-0.318023	-0.177254	-0.162445	-0.185693	-0.169449	-0.17544	-0.171472	-0.236819	-0.173199	-0.167555	-0.166905	-0.216041	-0.166115	-0.176305	-0.35045	-0.181797	-0.163144	-0.177322	-0.219789	-0.20152	-0.321923	-0.272288	-0.283159	-0.184037
-0.176334	-0.166715	-0.274268	-0.166021	-0.178101	-0.191665	-0.318133	-0.294319	-0.168755	-0.224212	-0.207305	-0.172964	-0.242887	-0.319548	-0.166814	-0.220478	-0.244878	-0.166763	-0.238392	-0.157003	-0.318126	-0.222519	-0.177028	-0.163218	-0.174283	-0.242889	-0.310936	-0.175321	-0.162446	-0.189558	-0.17268	-0.173507	-0.170828	-0.243906	-0.173843	-0.167555	-0.17077	-0.223772	-0.167403	-0.176305	-0.344008	-0.181797	-0.163788	-0.176033	-0.214635	-0.194433	-0.316769	-0.267134	-0.275428	-0.180171
-0.176979	-0.166715	-0.271691	-0.166665	-0.180678	-0.192309	-0.309758	-0.286588	-0.168755	-0.220991	-0.214391	-0.171031	-0.237733	-0.31375	-0.167458	-0.244959	-0.237147	-0.166119	-0.240325	-0.158292	-0.319414	-0.230894	-0.179605	-0.165795	-0.172995	-0.245466	-0.300628	-0.174677	-0.160513	-0.18827	-0.173979	-0.173507	-0.172116	-0.24906	-0.174487	-0.169488	-0.171414	-0.230859	-0.168048	-0.173728	-0.340787	-0.182442	-0.165721	-0.174101	-0.211414	-0.187347	-0.311615	-0.258759	-0.26963	-0.178883
-0.1802	-0.164138	-0.262672	-0.166021	-0.183255	-0.193598	-0.300094	-0.278213	-0.170044	-0.213904	-0.22019	-0.171031	-0.230646	-0.306019	-0.168747	-0.263642	-0.231349	-0.165474	-0.240969	-0.160225	-0.321347	-0.236048	-0.181538	-0.167728	-0.170418	-0.246755	-0.292253	-0.172744	-0.161157	-0.190203	-0.173345	-0.171574	-0.172116	-0.252281	-0.17642	-0.170132	-0.172058	-0.237945	-0.168692	-0.173084	-0.330479	-0.181797	-0.165721	-0.173456	-0.210126	-0.185414	-0.306462	-0.256182	-0.265765	-0.176306
-0.180844	-0.162849	-0.255585	-0.166021	-0.185832	-0.194886	-0.288498	-0.269838	-0.1694	-0.20875	-0.22792	-0.170387	-0.226781	-0.297644	-0.168102	-0.281037	-0.228128	-0.168051	-0.238392	-0.161513	-0.321991	-0.243134	-0.182182	-0.169661	-0.169774	-0.244178	-0.281946	-0.171455	-0.156648	-0.186337	-0.172711	-0.172218	-0.174049	-0.250992	-0.177709	-0.170776	-0.172703	-0.241811	-0.167403	-0.170507	-0.320816	-0.178576	-0.167654	-0.170879	-0.20626	-0.18026	-0.299375	-0.251028	-0.265765	-0.175017
-0.18471	-0.161561	-0.248498	-0.163444	-0.187121	-0.194242	-0.274969	-0.258886	-0.172621	-0.20424	-0.231786	-0.172964	-0.219694	-0.289269	-0.168747	-0.297143	-0.228128	-0.167407	-0.234526	-0.161513	-0.321991	-0.243779	-0.182183	-0.170949	-0.167841	-0.240956	-0.272282	-0.174032	-0.157292	-0.18827	-0.172077	-0.172862	-0.173405	-0.247771	-0.178353	-0.170777	-0.172058	-0.245676	-0.16547	-0.169219	-0.312441	-0.174711	-0.167654	-0.168947	-0.208837	-0.18026	-0.294221	-0.247807	-0.267697	-0.174373
-0.183421	-0.161561	-0.239479	-0.161511	-0.189053	-0.192954	-0.262084	-0.247934	-0.174554	-0.202307	-0.233074	-0.171675	-0.216473	-0.278961	-0.169391	-0.309383	-0.235859	-0.168051	-0.228084	-0.164734	-0.316837	-0.247644	-0.182183	-0.173526	-0.166553	-0.234514	-0.262618	-0.172744	-0.156648	-0.185049	-0.169511	-0.171573	-0.173405	-0.243905	-0.180285	-0.172065	-0.171414	-0.243099	-0.166759	-0.166642	-0.302777	-0.174711	-0.169587	-0.167014	-0.207549	-0.178971	-0.290355	-0.247163	-0.277361	-0.172441
-0.185998	-0.162849	-0.23046	-0.158934	-0.190986	-0.194242	-0.248555	-0.23827	-0.175198	-0.195865	-0.235651	-0.172964	-0.211319	-0.271874	-0.169391	-0.319047	-0.245522	-0.168051	-0.220997	-0.1686	-0.311684	-0.245711	-0.180894	-0.172882	-0.165908	-0.228716	-0.254888	-0.174032	-0.152783	-0.185693	-0.170165	-0.173506	-0.173405	-0.236819	-0.181574	-0.170133	-0.17077	-0.243743	-0.168047	-0.167286	-0.292469	-0.171489	-0.168942	-0.169591	-0.206905	-0.178971	-0.290355	-0.249096	-0.29089	-0.175018
-0.184065	-0.164782	-0.224661	-0.157646	-0.190342	-0.193598	-0.236314	-0.229251	-0.178419	-0.191999	-0.235651	-0.174252	-0.211319	-0.268009	-0.168746	-0.326778	-0.257763	-0.168695	-0.213266	-0.169888	-0.304597	-0.243778	-0.179606	-0.172238	-0.166553	-0.223562	-0.246512	-0.177253	-0.152139	-0.185693	-0.166954	-0.173506	-0.174049	-0.23102	-0.182862	-0.169489	-0.170126	-0.240522	-0.167403	-0.164065	-0.282162	-0.168912	-0.169586	-0.170879	-0.204328	-0.180904	-0.292932	-0.252317	-0.30764	-0.176306
-0.185998	-0.166071	-0.216286	-0.156357	-0.188409	-0.193598	-0.227939	-0.222164	-0.180352	-0.191355	-0.23243	-0.177474	-0.210675	-0.264787	-0.168746	-0.330643	-0.275158	-0.169984	-0.20618	-0.17311	-0.29751	-0.23798	-0.179606	-0.170949	-0.166553	-0.218408	-0.239426	-0.177898	-0.152783	-0.186338	-0.16632	-0.176082	-0.174693	-0.227155	-0.184795	-0.167556	-0.170126	-0.237301	-0.168047	-0.165353	-0.271854	-0.167624	-0.170231	-0.172812	-0.204973	-0.179616	-0.299375	-0.260048	-0.326968	-0.180172
-0.185998	-0.169936	-0.211777	-0.156357	-0.189053	-0.194242	-0.220208	-0.218299	-0.180996	-0.189422	-0.226632	-0.18005	-0.211319	-0.264787	-0.167458	-0.331932	-0.293841	-0.169983	-0.200382	-0.174398	-0.287202	-0.235403	-0.180251	-0.169661	-0.168486	-0.211321	-0.233628	-0.176609	-0.15536	-0.186338	-0.165687	-0.178015	-0.174693	-0.220712	-0.184795	-0.169489	-0.168837	-0.23408	-0.168691	-0.164065	-0.264123	-0.166335	-0.170231	-0.176033	-0.201751	-0.182193	-0.309039	-0.271	-0.348872	-0.182104
-0.187286	-0.173157	-0.205334	-0.159579	-0.185188	-0.196175	-0.21441	-0.215077	-0.180996	-0.187489	-0.222766	-0.181983	-0.213252	-0.26672	-0.167458	-0.332576	-0.314456	-0.173849	-0.19716	-0.175687	-0.28076	-0.228961	-0.178962	-0.167084	-0.169774	-0.206811	-0.228474	-0.179186	-0.156004	-0.187626	-0.165053	-0.179303	-0.172116	-0.214914	-0.18866	-0.163691	-0.172059	-0.228926	-0.169335	-0.166642	-0.25446	-0.168268	-0.169586	-0.17861	-0.201752	-0.184125	-0.323212	-0.282597	-0.37142	-0.184681
-0.185998	-0.177023	-0.202113	-0.160223	-0.183255	-0.196175	-0.211189	-0.216366	-0.183573	-0.186845	-0.218901	-0.182627	-0.216473	-0.276384	-0.167458	-0.329999	-0.334428	-0.174493	-0.193939	-0.176331	-0.27174	-0.222518	-0.180251	-0.165795	-0.16913	-0.202946	-0.225897	-0.179186	-0.157937	-0.185694	-0.163775	-0.183168	-0.173405	-0.20976	-0.190593	-0.163047	-0.168837	-0.224416	-0.169335	-0.169219	-0.247373	-0.169556	-0.169586	-0.177322	-0.199819	-0.186702	-0.336741	-0.29677	-0.388815	-0.186614
-0.186642	-0.176378	-0.199536	-0.164733	-0.183899	-0.201973	-0.205391	-0.224741	-0.182284	-0.185557	-0.215035	-0.183916	-0.215828	-0.286692	-0.166169	-0.325489	-0.352467	-0.17707	-0.192651	-0.178264	-0.262721	-0.217364	-0.179607	-0.164507	-0.168486	-0.199724	-0.225897	-0.17983	-0.161803	-0.183761	-0.164429	-0.184457	-0.170828	-0.207827	-0.192526	-0.161758	-0.168837	-0.219262	-0.168691	-0.171152	-0.240287	-0.169556	-0.169586	-0.179899	-0.196598	-0.189279	-0.353491	-0.310944	-0.403633	-0.187259
-0.186642	-0.177667	-0.196315	-0.166665	-0.184544	-0.203906	-0.203458	-0.235049	-0.183573	-0.186201	-0.210526	-0.185204	-0.215828	-0.303442	-0.168746	-0.319047	-0.369861	-0.17707	-0.192006	-0.178264	-0.256279	-0.21221	-0.179607	-0.162574	-0.167842	-0.198436	-0.222676	-0.179186	-0.162447	-0.183117	-0.165728	-0.186389	-0.169539	-0.204606	-0.191237	-0.161758	-0.168193	-0.21282	-0.169335	-0.17244	-0.237065	-0.169556	-0.169586	-0.17861	-0.193377	-0.188635	-0.367665	-0.330271	-0.413941	-0.187903
-0.187286	-0.178955	-0.196959	-0.170531	-0.182611	-0.210348	-0.199592	-0.252443	-0.180996	-0.185556	-0.207305	-0.18456	-0.21454	-0.318904	-0.168102	-0.310027	-0.381458	-0.17707	-0.192006	-0.178908	-0.25048	-0.205123	-0.179607	-0.162574	-0.170419	-0.195859	-0.221387	-0.176609	-0.16438	-0.184406	-0.166383	-0.187033	-0.168895	-0.202029	-0.189949	-0.163691	-0.167549	-0.210243	-0.170624	-0.175661	-0.233844	-0.169556	-0.171519	-0.17861	-0.191444	-0.189279	-0.380549	-0.348954	-0.419094	-0.189191
-0.185998	-0.1796	-0.195671	-0.173752	-0.183255	-0.215502	-0.19766	-0.274348	-0.179707	-0.186845	-0.205372	-0.18456	-0.215184	-0.336943	-0.167458	-0.29972	-0.393054	-0.17707	-0.189429	-0.178264	-0.243394	-0.200614	-0.178963	-0.164507	-0.169131	-0.195214	-0.217522	-0.173388	-0.166957	-0.182473	-0.166393	-0.187677	-0.170183	-0.202029	-0.188016	-0.166268	-0.168837	-0.207022	-0.168691	-0.178238	-0.230623	-0.170845	-0.168942	-0.175389	-0.187579	-0.189923	-0.392146	-0.365704	-0.415873	-0.19048
-0.187286	-0.181532	-0.193738	-0.176329	-0.183255	-0.2213	-0.195727	-0.298185	-0.176486	-0.188778	-0.204083	-0.185204	-0.21454	-0.354982	-0.167458	-0.289412	-0.394987	-0.178358	-0.190074	-0.176975	-0.240173	-0.197392	-0.180252	-0.16644	-0.169775	-0.195859	-0.217522	-0.174032	-0.168246	-0.184406	-0.167692	-0.185745	-0.168895	-0.197519	-0.187372	-0.167557	-0.17077	-0.203156	-0.168046	-0.178883	-0.226114	-0.169556	-0.170231	-0.172812	-0.185002	-0.189923	-0.400521	-0.380522	-0.406854	-0.189836
-0.185354	-0.182176	-0.195026	-0.177617	-0.182611	-0.223877	-0.195083	-0.32331	-0.174553	-0.193287	-0.202795	-0.187137	-0.212607	-0.371732	-0.168746	-0.281681	-0.393698	-0.177714	-0.190074	-0.175687	-0.234374	-0.193527	-0.180252	-0.167728	-0.169775	-0.198436	-0.215589	-0.172744	-0.169534	-0.18505	-0.168346	-0.184456	-0.166962	-0.197519	-0.183506	-0.170778	-0.17077	-0.200579	-0.166758	-0.177594	-0.224825	-0.170201	-0.170875	-0.170235	-0.183069	-0.188635	-0.402454	-0.391474	-0.392681	-0.187903
-0.185998	-0.182176	-0.197603	-0.17955	-0.183255	-0.227098	-0.19315	-0.345859	-0.175198	-0.198441	-0.201506	-0.187137	-0.209386	-0.385905	-0.166814	-0.272017	-0.385967	-0.177069	-0.191362	-0.176331	-0.227932	-0.19095	-0.179608	-0.169661	-0.167842	-0.202945	-0.213657	-0.172744	-0.172112	-0.185694	-0.168357	-0.182523	-0.16503	-0.19623	-0.182862	-0.172067	-0.172703	-0.196714	-0.168046	-0.178239	-0.222893	-0.171489	-0.173452	-0.170235	-0.181137	-0.187991	-0.399877	-0.397273	-0.376574	-0.185326
-0.184709	-0.183465	-0.199536	-0.176329	-0.185832	-0.227743	-0.191862	-0.367763	-0.174553	-0.20746	-0.201506	-0.187781	-0.208097	-0.393636	-0.167458	-0.262353	-0.377592	-0.179646	-0.192006	-0.176975	-0.222778	-0.189661	-0.179608	-0.171593	-0.168487	-0.206811	-0.210436	-0.172744	-0.172756	-0.186983	-0.1703	-0.181234	-0.165674	-0.197519	-0.179641	-0.175933	-0.173991	-0.194781	-0.166758	-0.176306	-0.222249	-0.169556	-0.172807	-0.170235	-0.177916	-0.187346	-0.391502	-0.397273	-0.356603	-0.184038
-0.185354	-0.184753	-0.199536	-0.176329	-0.186476	-0.228387	-0.191217	-0.38709	-0.176486	-0.219057	-0.198929	-0.187781	-0.206809	-0.399434	-0.167458	-0.254623	-0.367929	-0.179002	-0.189429	-0.175687	-0.21698	-0.18644	-0.175742	-0.173526	-0.167198	-0.210676	-0.209147	-0.175965	-0.174045	-0.188272	-0.171598	-0.179301	-0.165029	-0.198807	-0.178352	-0.17851	-0.17528	-0.196069	-0.169335	-0.177594	-0.222249	-0.169556	-0.175384	-0.168946	-0.176627	-0.186058	-0.382482	-0.393407	-0.337276	-0.182105
-0.185354	-0.18733	-0.20469	-0.177617	-0.18712	-0.228387	-0.193794	-0.399331	-0.179707	-0.235807	-0.198285	-0.191002	-0.208742	-0.397502	-0.168102	-0.244959	-0.352467	-0.176425	-0.186852	-0.176975	-0.213759	-0.187728	-0.174454	-0.172238	-0.16591	-0.214541	-0.20657	-0.175965	-0.174045	-0.191493	-0.172253	-0.179301	-0.167606	-0.203317	-0.177708	-0.180443	-0.175924	-0.196714	-0.169979	-0.175662	-0.222249	-0.170845	-0.17474	-0.170879	-0.177916	-0.186058	-0.367665	-0.385677	-0.315371	-0.180817
-0.188575	-0.189263	-0.2092	-0.176329	-0.186476	-0.227098	-0.197016	-0.407062	-0.18164	-0.256423	-0.19442	-0.193579	-0.210674	-0.392348	-0.167458	-0.237872	-0.337005	-0.17578	-0.186852	-0.180197	-0.213759	-0.187084	-0.17381	-0.172238	-0.16591	-0.217763	-0.205282	-0.178542	-0.175333	-0.192781	-0.172908	-0.181234	-0.168895	-0.21298	-0.178996	-0.183664	-0.178501	-0.199291	-0.171267	-0.175662	-0.220316	-0.173422	-0.176673	-0.176033	-0.179849	-0.186702	-0.354136	-0.373436	-0.297333	-0.182105
-0.188575	-0.193129	-0.216286	-0.178906	-0.18712	-0.226454	-0.201525	-0.406417	-0.186794	-0.277038	-0.191843	-0.196801	-0.211318	-0.38204	-0.168746	-0.232074	-0.320899	-0.177713	-0.185564	-0.178264	-0.211826	-0.188372	-0.171877	-0.170305	-0.167843	-0.220984	-0.203349	-0.183052	-0.175978	-0.196003	-0.175495	-0.183166	-0.170828	-0.225221	-0.17964	-0.186885	-0.179145	-0.204445	-0.1732	-0.173085	-0.219028	-0.173422	-0.180538	-0.17861	-0.181782	-0.191212	-0.334808	-0.356686	-0.280582	-0.182749
-0.193085	-0.192484	-0.224017	-0.178262	-0.189053	-0.220012	-0.206035	-0.399331	-0.190015	-0.298298	-0.18991	-0.197445	-0.213251	-0.369155	-0.169391	-0.226276	-0.304793	-0.177713	-0.185564	-0.178908	-0.211826	-0.189016	-0.172522	-0.170949	-0.167199	-0.220984	-0.203349	-0.187561	-0.175978	-0.193426	-0.176149	-0.187032	-0.174693	-0.241327	-0.180929	-0.186885	-0.183011	-0.21282	-0.173844	-0.174373	-0.218384	-0.17471	-0.181183	-0.18312	-0.186292	-0.196366	-0.320635	-0.34058	-0.264476	-0.184038
-0.193729	-0.193773	-0.233681	-0.176973	-0.190342	-0.219368	-0.213122	-0.386446	-0.192592	-0.318914	-0.191198	-0.200022	-0.213895	-0.354338	-0.170679	-0.220478	-0.289975	-0.180934	-0.184275	-0.180197	-0.213759	-0.190305	-0.173166	-0.172238	-0.168487	-0.220984	-0.202061	-0.193359	-0.175978	-0.192782	-0.178093	-0.189608	-0.178559	-0.261942	-0.182217	-0.188818	-0.183655	-0.221195	-0.175777	-0.175018	-0.219672	-0.175354	-0.18376	-0.188274	-0.189513	-0.199587	-0.303885	-0.320608	-0.249659	-0.186615
-0.200171	-0.194417	-0.245922	-0.178262	-0.190986	-0.215502	-0.219564	-0.369696	-0.196458	-0.33953	-0.189266	-0.200022	-0.211963	-0.337587	-0.171968	-0.219189	-0.273869	-0.181578	-0.18492	-0.18213	-0.218268	-0.190305	-0.174455	-0.172238	-0.168488	-0.220984	-0.205282	-0.196581	-0.177267	-0.191493	-0.178747	-0.192185	-0.181135	-0.281914	-0.18415	-0.189463	-0.184944	-0.234724	-0.177709	-0.173729	-0.219673	-0.176643	-0.186336	-0.19536	-0.193379	-0.206029	-0.291644	-0.303858	-0.239351	-0.191125
-0.202748	-0.194417	-0.260095	-0.176329	-0.192274	-0.211637	-0.226651	-0.352301	-0.19839	-0.358857	-0.189266	-0.200666	-0.210674	-0.320837	-0.174545	-0.215968	-0.261629	-0.182867	-0.186208	-0.184707	-0.223422	-0.190949	-0.175099	-0.17417	-0.169776	-0.220339	-0.205282	-0.200446	-0.177911	-0.193426	-0.177469	-0.193473	-0.190155	-0.304462	-0.186083	-0.191395	-0.188165	-0.250186	-0.179642	-0.175018	-0.220961	-0.178575	-0.188913	-0.197937	-0.195311	-0.208606	-0.280048	-0.285819	-0.23162	-0.196279
-0.207258	-0.193773	-0.276201	-0.177617	-0.192274	-0.210348	-0.233093	-0.329108	-0.199679	-0.372386	-0.18991	-0.200022	-0.209386	-0.306019	-0.176477	-0.21468	-0.251321	-0.185444	-0.186852	-0.187928	-0.22922	-0.190949	-0.176388	-0.178036	-0.171065	-0.219695	-0.207859	-0.203667	-0.177267	-0.196003	-0.176191	-0.198627	-0.19853	-0.327655	-0.18866	-0.190107	-0.191386	-0.270157	-0.18093	-0.175662	-0.219029	-0.183729	-0.188913	-0.203091	-0.199821	-0.211828	-0.271028	-0.269713	-0.227755	-0.1995
-0.211123	-0.19184	-0.294884	-0.177617	-0.194851	-0.209704	-0.236959	-0.311069	-0.200323	-0.380117	-0.193775	-0.200022	-0.206164	-0.29249	-0.176477	-0.212747	-0.242946	-0.18802	-0.188785	-0.191793	-0.235663	-0.192237	-0.180898	-0.180613	-0.173642	-0.217762	-0.211081	-0.204956	-0.178555	-0.201157	-0.174913	-0.199916	-0.208838	-0.347626	-0.191881	-0.188819	-0.197184	-0.290773	-0.182219	-0.175662	-0.21774	-0.188883	-0.190846	-0.205668	-0.200466	-0.214405	-0.263942	-0.259406	-0.223245	-0.203366
-0.216921	-0.190552	-0.312923	-0.177617	-0.196784	-0.207127	-0.24018	-0.293031	-0.199679	-0.383338	-0.198285	-0.201954	-0.202943	-0.280894	-0.175833	-0.215324	-0.235859	-0.190597	-0.193939	-0.193082	-0.239528	-0.192237	-0.182186	-0.185767	-0.176219	-0.218406	-0.214302	-0.207533	-0.1792	-0.208888	-0.173635	-0.203137	-0.219146	-0.363088	-0.197679	-0.188819	-0.203627	-0.31461	-0.181575	-0.178239	-0.215163	-0.197903	-0.193423	-0.208889	-0.202398	-0.216982	-0.257499	-0.249098	-0.221956	-0.20852
-0.219498	-0.189907	-0.331606	-0.174396	-0.198072	-0.203906	-0.241468	-0.274348	-0.200323	-0.382049	-0.206016	-0.20131	-0.199078	-0.272519	-0.174544	-0.216612	-0.230705	-0.194463	-0.199737	-0.196947	-0.242105	-0.192881	-0.185408	-0.192209	-0.178796	-0.215829	-0.216235	-0.209465	-0.178556	-0.217263	-0.173001	-0.205713	-0.231386	-0.374684	-0.201544	-0.187531	-0.210713	-0.334582	-0.184151	-0.18146	-0.217096	-0.204345	-0.194067	-0.209533	-0.204331	-0.217626	-0.250412	-0.239434	-0.221956	-0.209808
-0.222075	-0.188619	-0.352866	-0.173108	-0.200649	-0.203906	-0.240824	-0.260819	-0.199679	-0.374962	-0.217612	-0.199377	-0.195212	-0.266721	-0.1739	-0.216612	-0.230705	-0.195751	-0.210689	-0.198236	-0.242105	-0.193526	-0.188629	-0.199296	-0.182017	-0.220339	-0.221389	-0.209465	-0.179844	-0.232081	-0.172367	-0.20829	-0.244915	-0.379838	-0.208631	-0.186242	-0.219733	-0.35713	-0.182219	-0.186614	-0.215164	-0.210788	-0.197288	-0.208889	-0.206264	-0.216337	-0.244614	-0.233636	-0.221312	-0.209808
-0.219498	-0.190551	-0.369616	-0.171819	-0.201294	-0.201329	-0.238891	-0.249222	-0.201612	-0.361433	-0.230497	-0.199377	-0.192635	-0.260278	-0.174544	-0.217257	-0.228773	-0.198972	-0.219709	-0.200168	-0.242749	-0.192237	-0.193139	-0.20896	-0.187816	-0.222272	-0.225254	-0.208821	-0.177912	-0.249476	-0.171089	-0.214088	-0.261666	-0.379838	-0.215073	-0.186242	-0.228752	-0.372592	-0.183507	-0.193057	-0.216452	-0.215941	-0.197933	-0.210178	-0.207553	-0.21376	-0.238816	-0.228482	-0.223245	-0.211097
-0.22272	-0.191196	-0.383145	-0.172463	-0.198717	-0.201329	-0.232449	-0.240847	-0.201611	-0.344683	-0.248536	-0.199377	-0.18877	-0.257057	-0.175189	-0.218545	-0.228773	-0.197039	-0.234526	-0.202745	-0.238884	-0.190948	-0.197649	-0.220556	-0.19297	-0.225493	-0.231697	-0.208821	-0.179845	-0.270736	-0.172387	-0.221819	-0.27906	-0.37404	-0.22216	-0.186887	-0.241637	-0.387409	-0.184151	-0.204009	-0.215808	-0.22174	-0.197933	-0.210178	-0.212063	-0.212472	-0.235595	-0.225261	-0.225178	-0.207876
-0.221431	-0.193128	-0.39152	-0.174396	-0.198717	-0.20004	-0.229228	-0.236982	-0.204188	-0.329221	-0.26593	-0.198089	-0.186837	-0.253836	-0.1739	-0.219189	-0.228773	-0.197684	-0.250632	-0.204034	-0.236951	-0.190304	-0.204091	-0.235373	-0.198768	-0.228714	-0.236851	-0.208821	-0.177912	-0.29264	-0.173042	-0.234704	-0.299032	-0.364376	-0.229247	-0.189464	-0.259676	-0.395785	-0.186084	-0.214961	-0.217097	-0.226893	-0.199221	-0.208889	-0.216572	-0.209251	-0.230441	-0.224617	-0.226466	-0.205943
-0.220787	-0.193128	-0.392809	-0.175685	-0.197428	-0.200684	-0.225362	-0.232472	-0.204188	-0.311826	-0.288479	-0.197445	-0.185548	-0.248038	-0.1739	-0.221122	-0.225551	-0.195751	-0.268671	-0.207899	-0.233086	-0.187083	-0.212466	-0.253412	-0.206499	-0.231291	-0.242005	-0.207533	-0.179201	-0.31841	-0.174985	-0.250809	-0.316426	-0.348914	-0.235689	-0.190752	-0.27707	-0.400294	-0.187372	-0.229779	-0.216453	-0.230115	-0.197933	-0.207601	-0.222371	-0.206674	-0.228508	-0.223973	-0.227755	-0.207231
-0.218854	-0.194417	-0.393453	-0.177617	-0.194851	-0.200684	-0.224718	-0.229895	-0.20741	-0.292499	-0.311027	-0.1968	-0.186193	-0.244172	-0.177766	-0.221766	-0.224907	-0.195106	-0.284777	-0.209188	-0.230509	-0.18515	-0.221486	-0.274672	-0.21423	-0.236445	-0.247803	-0.206888	-0.181133	-0.343535	-0.176928	-0.268204	-0.333821	-0.334741	-0.23891	-0.193974	-0.297686	-0.400938	-0.188016	-0.249106	-0.218386	-0.22947	-0.197933	-0.203735	-0.229458	-0.203452	-0.224643	-0.224617	-0.226466	-0.204654
-0.216277	-0.193128	-0.385078	-0.180839	-0.19163	-0.20004	-0.220853	-0.226029	-0.210631	-0.27446	-0.335508	-0.194868	-0.185548	-0.241595	-0.181631	-0.223699	-0.222975	-0.191885	-0.305393	-0.214986	-0.223422	-0.18515	-0.232438	-0.297865	-0.221961	-0.238377	-0.251668	-0.207533	-0.183711	-0.366084	-0.178871	-0.290108	-0.35186	-0.31799	-0.244064	-0.194618	-0.317658	-0.39514	-0.191882	-0.267789	-0.218386	-0.228182	-0.198577	-0.201158	-0.235256	-0.20152	-0.220133	-0.22204	-0.222601	-0.202722
-0.2137	-0.193128	-0.37477	-0.183416	-0.188409	-0.203261	-0.218276	-0.224097	-0.211275	-0.25771	-0.360634	-0.191002	-0.186193	-0.239663	-0.186785	-0.223699	-0.221686	-0.191241	-0.321499	-0.224006	-0.220201	-0.183861	-0.242746	-0.324923	-0.231625	-0.240954	-0.252957	-0.2056	-0.184355	-0.384767	-0.180814	-0.312012	-0.370543	-0.302528	-0.244064	-0.197195	-0.335696	-0.386121	-0.198968	-0.291626	-0.219674	-0.225605	-0.199221	-0.198581	-0.239121	-0.200231	-0.219489	-0.222685	-0.220024	-0.201433
-0.211767	-0.19184	-0.360597	-0.187281	-0.186476	-0.203906	-0.217631	-0.222808	-0.213852	-0.242892	-0.38125	-0.191002	-0.186837	-0.236441	-0.192583	-0.223699	-0.219109	-0.188664	-0.33374	-0.238179	-0.21698	-0.183217	-0.255631	-0.352626	-0.242577	-0.245464	-0.252957	-0.204956	-0.186932	-0.400873	-0.182113	-0.335204	-0.384072	-0.285778	-0.244064	-0.199128	-0.355024	-0.375813	-0.203478	-0.312886	-0.219674	-0.223028	-0.197933	-0.197293	-0.243631	-0.197654	-0.2182	-0.223973	-0.21487	-0.201433
-0.208546	-0.189907	-0.347068	-0.189214	-0.185832	-0.207127	-0.218276	-0.223452	-0.215785	-0.23194	-0.401221	-0.191002	-0.188125	-0.235797	-0.202891	-0.223055	-0.218465	-0.188019	-0.344048	-0.254929	-0.214403	-0.182573	-0.268516	-0.377107	-0.256106	-0.245464	-0.249092	-0.201734	-0.190153	-0.410537	-0.182123	-0.355176	-0.398889	-0.272893	-0.241487	-0.199128	-0.367264	-0.360995	-0.212497	-0.334146	-0.221607	-0.218518	-0.196644	-0.197293	-0.246853	-0.198298	-0.217556	-0.223973	-0.211004	-0.20401
-0.208546	-0.18733	-0.330317	-0.191146	-0.185832	-0.20906	-0.218276	-0.220875	-0.214496	-0.22292	-0.417971	-0.187781	-0.187481	-0.234509	-0.207401	-0.224343	-0.217176	-0.189952	-0.35049	-0.275545	-0.213758	-0.183217	-0.28269	-0.402232	-0.270924	-0.245464	-0.24587	-0.199802	-0.19273	-0.415047	-0.183422	-0.373214	-0.409197	-0.261297	-0.238266	-0.200417	-0.37564	-0.350688	-0.217651	-0.353474	-0.220319	-0.211432	-0.197288	-0.196648	-0.247497	-0.198298	-0.219489	-0.223329	-0.209716	-0.205943
-0.204681	-0.186042	-0.316144	-0.194368	-0.187764	-0.210992	-0.220853	-0.219587	-0.212564	-0.216478	-0.432145	-0.188425	-0.190058	-0.230643	-0.217064	-0.223055	-0.216532	-0.189308	-0.352423	-0.300026	-0.21247	-0.183861	-0.297507	-0.422204	-0.28703	-0.243531	-0.242005	-0.197869	-0.19724	-0.414403	-0.184077	-0.387388	-0.418861	-0.2497	-0.236333	-0.202994	-0.380149	-0.333293	-0.225382	-0.373445	-0.219031	-0.206922	-0.199221	-0.196004	-0.248141	-0.198298	-0.220777	-0.223974	-0.207139	-0.205299
-0.204036	-0.182176	-0.301971	-0.195012	-0.189697	-0.210992	-0.218276	-0.216366	-0.210631	-0.210035	-0.44052	-0.189714	-0.191346	-0.23322	-0.226728	-0.224987	-0.215244	-0.189952	-0.349846	-0.32644	-0.213758	-0.186438	-0.316191	-0.437021	-0.303136	-0.240954	-0.236207	-0.195936	-0.203683	-0.402806	-0.184087	-0.397051	-0.423371	-0.239392	-0.2344	-0.201061	-0.378861	-0.318475	-0.230536	-0.388263	-0.217742	-0.202412	-0.200509	-0.19536	-0.246853	-0.198943	-0.224643	-0.224618	-0.20585	-0.206588
-0.200815	-0.180244	-0.292307	-0.195656	-0.19163	-0.212281	-0.219564	-0.215077	-0.204833	-0.20617	-0.443097	-0.189714	-0.191991	-0.229355	-0.232526	-0.225632	-0.217177	-0.19124	-0.34598	-0.357364	-0.211182	-0.190948	-0.331008	-0.444752	-0.319242	-0.2358	-0.231697	-0.194648	-0.209481	-0.387345	-0.184742	-0.401561	-0.426592	-0.233594	-0.233112	-0.199129	-0.371774	-0.303014	-0.235046	-0.394705	-0.218387	-0.196614	-0.200509	-0.194071	-0.241699	-0.198943	-0.223999	-0.221397	-0.207139	-0.205943
-0.201459	-0.178955	-0.281999	-0.196945	-0.194207	-0.214214	-0.217631	-0.2125	-0.202256	-0.202949	-0.441164	-0.187781	-0.19199	-0.227422	-0.239613	-0.224987	-0.217177	-0.193817	-0.339538	-0.387643	-0.215047	-0.196746	-0.345182	-0.446041	-0.331483	-0.23129	-0.225255	-0.194648	-0.218501	-0.368662	-0.18604	-0.399628	-0.422726	-0.227796	-0.231179	-0.199129	-0.358889	-0.290129	-0.236978	-0.399859	-0.216454	-0.188883	-0.203086	-0.194715	-0.237834	-0.198298	-0.225287	-0.220753	-0.207783	-0.204011
-0.200171	-0.178311	-0.278134	-0.198877	-0.194207	-0.212281	-0.215054	-0.2125	-0.197102	-0.202304	-0.434077	-0.189069	-0.193279	-0.228711	-0.244767	-0.225632	-0.221686	-0.194461	-0.330519	-0.417279	-0.213114	-0.201255	-0.360644	-0.440887	-0.343724	-0.224204	-0.218813	-0.194004	-0.224943	-0.349334	-0.185406	-0.395118	-0.416928	-0.222642	-0.22989	-0.198485	-0.344072	-0.2766	-0.238267	-0.399859	-0.216454	-0.185017	-0.201154	-0.193427	-0.23268	-0.19701	-0.225931	-0.217531	-0.207783	-0.202078
-0.200171	-0.177667	-0.271047	-0.199522	-0.194207	-0.212925	-0.21441	-0.209923	-0.194525	-0.200372	-0.421193	-0.188425	-0.193923	-0.226778	-0.247988	-0.223055	-0.222331	-0.193817	-0.319566	-0.448846	-0.213114	-0.207698	-0.374173	-0.429935	-0.351455	-0.21905	-0.213659	-0.194648	-0.239117	-0.326786	-0.184773	-0.387387	-0.404687	-0.221997	-0.229246	-0.196552	-0.329898	-0.266292	-0.236978	-0.391484	-0.215166	-0.180508	-0.199865	-0.192783	-0.228815	-0.196366	-0.225287	-0.215599	-0.209072	-0.20079
-0.199527	-0.178955	-0.265249	-0.203387	-0.196139	-0.210348	-0.208612	-0.208635	-0.191303	-0.20166	-0.403798	-0.189714	-0.195212	-0.224845	-0.248632	-0.221122	-0.225552	-0.195105	-0.309903	-0.474616	-0.213114	-0.214784	-0.386414	-0.414473	-0.35532	-0.212607	-0.209149	-0.195292	-0.252002	-0.308103	-0.188004	-0.37579	-0.38987	-0.220064	-0.229246	-0.197197	-0.314437	-0.25534	-0.23569	-0.379888	-0.214522	-0.177286	-0.197932	-0.193427	-0.223017	-0.193789	-0.224643	-0.215599	-0.211004	-0.200145
-0.200815	-0.180243	-0.260095	-0.20532	-0.195495	-0.207127	-0.209256	-0.208635	-0.190015	-0.199083	-0.385759	-0.189714	-0.198433	-0.22098	-0.251209	-0.219189	-0.226196	-0.193172	-0.299595	-0.49652	-0.211826	-0.21865	-0.399943	-0.396434	-0.352099	-0.208742	-0.205928	-0.198513	-0.268752	-0.290709	-0.188659	-0.361617	-0.370543	-0.218132	-0.229246	-0.19462	-0.299619	-0.246964	-0.233113	-0.367003	-0.212589	-0.175998	-0.195355	-0.192783	-0.219796	-0.191856	-0.222066	-0.215599	-0.211649	-0.198213
-0.200815	-0.180888	-0.25623	-0.205964	-0.193562	-0.203261	-0.204747	-0.206702	-0.191303	-0.199083	-0.365143	-0.189714	-0.20101	-0.219047	-0.252498	-0.218545	-0.225552	-0.192528	-0.289287	-0.513915	-0.210537	-0.224448	-0.414116	-0.375818	-0.345657	-0.204876	-0.203351	-0.199157	-0.285503	-0.274603	-0.188025	-0.347443	-0.349283	-0.21942	-0.227313	-0.193976	-0.286734	-0.237301	-0.229891	-0.353474	-0.213233	-0.175998	-0.196	-0.19085	-0.215286	-0.1925	-0.217556	-0.213022	-0.212293	-0.194347
-0.203392	-0.182176	-0.253653	-0.205964	-0.194851	-0.201973	-0.199593	-0.207346	-0.188726	-0.195862	-0.34646	-0.187781	-0.201654	-0.21647	-0.255075	-0.215324	-0.22684	-0.191884	-0.2822	-0.528088	-0.206672	-0.22638	-0.42378	-0.353914	-0.335993	-0.204876	-0.202063	-0.201734	-0.307407	-0.262362	-0.189324	-0.331981	-0.3306	-0.220064	-0.226025	-0.191399	-0.278359	-0.231503	-0.228603	-0.337368	-0.210012	-0.176642	-0.194711	-0.19085	-0.212065	-0.191212	-0.213691	-0.213022	-0.211004	-0.193059
-0.204681	-0.184753	-0.252364	-0.206608	-0.19163	-0.20004	-0.198948	-0.208635	-0.190015	-0.195217	-0.327133	-0.186492	-0.202942	-0.214537	-0.259584	-0.214035	-0.226196	-0.191884	-0.271892	-0.538396	-0.207316	-0.22638	-0.430223	-0.335875	-0.323109	-0.204876	-0.200774	-0.203023	-0.324157	-0.252699	-0.189978	-0.315231	-0.308695	-0.21942	-0.221515	-0.191399	-0.273849	-0.226349	-0.227314	-0.321906	-0.210657	-0.178575	-0.194711	-0.19085	-0.207555	-0.189923	-0.207248	-0.213022	-0.209072	-0.191126
-0.207258	-0.18733	-0.249143	-0.206608	-0.192274	-0.197463	-0.199593	-0.207991	-0.192592	-0.191996	-0.307162	-0.18456	-0.204875	-0.211316	-0.266027	-0.209526	-0.224908	-0.190595	-0.262229	-0.542906	-0.207316	-0.224448	-0.439242	-0.318481	-0.310868	-0.20552	-0.199486	-0.203023	-0.343485	-0.244324	-0.189344	-0.301701	-0.289368	-0.220708	-0.217649	-0.191399	-0.275138	-0.223127	-0.226026	-0.307089	-0.210657	-0.181796	-0.193423	-0.190206	-0.206911	-0.189279	-0.204027	-0.215599	-0.207783	-0.189194
-0.210479	-0.188619	-0.246566	-0.207253	-0.19163	-0.198752	-0.201525	-0.211856	-0.195169	-0.191352	-0.291056	-0.183271	-0.206808	-0.210672	-0.273758	-0.208237	-0.222975	-0.191884	-0.252565	-0.544839	-0.209249	-0.222515	-0.443752	-0.305596	-0.298628	-0.204232	-0.200774	-0.199802	-0.362812	-0.240458	-0.18871	-0.286884	-0.273262	-0.220708	-0.215072	-0.192688	-0.279648	-0.221839	-0.223449	-0.290983	-0.211945	-0.186306	-0.194067	-0.192138	-0.204979	-0.189279	-0.200806	-0.217532	-0.207139	-0.189838
-0.211767	-0.19184	-0.242056	-0.206608	-0.192918	-0.198107	-0.202814	-0.214433	-0.197746	-0.191352	-0.276238	-0.181338	-0.204231	-0.206162	-0.284066	-0.204372	-0.221686	-0.193172	-0.246123	-0.541618	-0.211181	-0.218005	-0.443752	-0.298509	-0.287676	-0.206164	-0.200774	-0.199157	-0.380207	-0.235304	-0.189365	-0.276575	-0.257156	-0.220064	-0.210563	-0.192044	-0.288667	-0.219262	-0.222804	-0.278742	-0.213878	-0.190815	-0.194711	-0.191494	-0.204979	-0.188635	-0.198873	-0.219465	-0.207139	-0.189838
-0.212411	-0.19184	-0.240768	-0.205964	-0.192918	-0.196819	-0.205391	-0.214433	-0.199034	-0.191996	-0.264642	-0.181338	-0.204875	-0.205518	-0.300172	-0.206304	-0.219754	-0.193172	-0.239036	-0.530665	-0.213758	-0.21414	-0.439887	-0.294644	-0.274791	-0.208741	-0.200774	-0.197869	-0.396313	-0.23466	-0.190019	-0.2682	-0.244915	-0.216198	-0.207986	-0.194621	-0.298975	-0.217974	-0.221516	-0.268434	-0.214523	-0.193392	-0.196644	-0.189561	-0.2082	-0.189923	-0.195652	-0.220109	-0.206495	-0.18855
-0.213056	-0.192484	-0.238191	-0.207253	-0.192918	-0.196819	-0.208612	-0.215077	-0.199034	-0.190707	-0.254334	-0.18005	-0.203587	-0.20423	-0.317566	-0.207593	-0.219109	-0.195104	-0.233238	-0.515848	-0.215047	-0.208986	-0.4328	-0.295288	-0.264483	-0.210674	-0.20013	-0.19658	-0.413708	-0.228862	-0.191318	-0.261113	-0.235252	-0.217487	-0.206053	-0.193977	-0.313148	-0.219262	-0.220227	-0.259415	-0.215167	-0.197258	-0.196644	-0.188917	-0.207556	-0.18799	-0.195008	-0.219465	-0.205206	-0.189194
-0.211123	-0.195061	-0.23497	-0.203387	-0.193562	-0.196175	-0.209901	-0.219587	-0.199679	-0.190707	-0.248535	-0.179406	-0.202942	-0.20423	-0.338826	-0.21017	-0.218465	-0.197681	-0.226795	-0.497165	-0.21698	-0.205764	-0.42056	-0.298509	-0.256752	-0.211318	-0.201419	-0.19658	-0.425949	-0.228862	-0.192617	-0.254671	-0.227521	-0.214265	-0.204764	-0.194621	-0.326033	-0.221195	-0.219583	-0.249751	-0.215811	-0.19919	-0.199865	-0.189561	-0.207556	-0.18799	-0.196296	-0.220109	-0.205851	-0.190482
-0.211767	-0.195705	-0.234325	-0.202743	-0.192918	-0.198107	-0.211189	-0.218943	-0.19839	-0.190707	-0.242093	-0.180694	-0.202942	-0.205518	-0.359442	-0.213391	-0.217821	-0.197037	-0.22293	-0.477193	-0.220201	-0.20061	-0.405098	-0.303663	-0.250954	-0.213895	-0.199486	-0.194648	-0.439478	-0.228218	-0.19456	-0.250161	-0.21979	-0.212977	-0.20412	-0.193333	-0.338274	-0.223772	-0.21765	-0.242665	-0.214523	-0.19919	-0.200509	-0.191494	-0.208201	-0.187346	-0.197585	-0.218177	-0.209072	-0.18855
-0.210479	-0.196994	-0.231748	-0.201454	-0.190985	-0.196819	-0.210545	-0.217654	-0.199034	-0.190707	-0.236295	-0.18005	-0.204231	-0.20423	-0.380702	-0.21468	-0.218465	-0.198325	-0.219709	-0.452068	-0.220201	-0.196745	-0.388992	-0.307529	-0.2458	-0.212606	-0.197553	-0.197225	-0.448497	-0.232728	-0.197147	-0.249516	-0.217857	-0.2104	-0.205408	-0.193333	-0.346005	-0.22506	-0.218294	-0.236867	-0.211302	-0.197258	-0.201798	-0.19085	-0.207556	-0.186702	-0.200806	-0.2156	-0.207783	-0.189838
-0.209834	-0.198926	-0.229171	-0.202743	-0.192918	-0.196819	-0.207968	-0.217654	-0.195169	-0.191995	-0.233074	-0.180694	-0.202942	-0.204874	-0.400029	-0.217901	-0.218465	-0.197037	-0.217776	-0.426298	-0.221489	-0.194168	-0.370309	-0.313327	-0.241935	-0.210674	-0.197554	-0.198513	-0.458161	-0.238526	-0.201023	-0.251449	-0.213347	-0.209111	-0.20863	-0.192689	-0.350514	-0.228926	-0.215717	-0.232357	-0.206148	-0.197258	-0.200509	-0.192138	-0.208201	-0.184125	-0.204027	-0.213667	-0.206495	-0.191127
-0.208546	-0.201503	-0.226594	-0.203387	-0.194206	-0.194886	-0.207968	-0.216366	-0.193236	-0.195217	-0.233718	-0.183271	-0.207452	-0.204874	-0.415491	-0.219189	-0.2146	-0.196392	-0.216488	-0.399884	-0.222134	-0.194812	-0.350982	-0.317192	-0.234849	-0.208097	-0.197554	-0.204956	-0.460094	-0.246901	-0.204255	-0.253381	-0.21077	-0.207823	-0.213139	-0.192045	-0.351159	-0.227637	-0.213784	-0.22978	-0.200994	-0.197902	-0.201153	-0.192782	-0.20498	-0.182836	-0.209825	-0.213023	-0.203274	-0.192415
-0.20919	-0.202148	-0.227239	-0.207252	-0.198716	-0.194242	-0.206679	-0.213144	-0.191948	-0.194572	-0.231785	-0.185204	-0.208096	-0.203586	-0.429664	-0.221122	-0.208157	-0.197681	-0.213911	-0.372182	-0.220845	-0.194167	-0.332299	-0.324279	-0.22905	-0.20552	-0.197554	-0.212686	-0.462027	-0.255276	-0.210063	-0.258535	-0.208193	-0.207178	-0.217649	-0.190756	-0.346649	-0.22957	-0.21314	-0.231068	-0.191331	-0.197902	-0.201798	-0.192782	-0.20498	-0.182836	-0.211758	-0.211091	-0.195543	-0.195637
-0.206613	-0.20408	-0.226594	-0.207252	-0.203226	-0.191665	-0.204747	-0.210568	-0.191303	-0.197149	-0.228564	-0.183915	-0.211961	-0.20423	-0.435462	-0.22241	-0.204292	-0.197037	-0.215199	-0.347701	-0.220201	-0.192879	-0.314261	-0.322346	-0.223252	-0.202298	-0.197554	-0.221062	-0.45945	-0.265584	-0.216516	-0.263045	-0.206905	-0.209111	-0.221514	-0.190756	-0.336985	-0.230858	-0.211207	-0.231713	-0.181023	-0.198546	-0.206307	-0.192782	-0.201115	-0.182192	-0.214335	-0.209802	-0.187812	-0.199502
-0.204036	-0.206657	-0.225306	-0.211118	-0.211601	-0.189088	-0.200237	-0.207346	-0.190659	-0.199082	-0.227275	-0.184559	-0.211961	-0.205518	-0.437395	-0.221766	-0.197205	-0.196392	-0.213911	-0.327085	-0.220845	-0.194812	-0.297511	-0.318481	-0.218743	-0.199721	-0.197554	-0.228792	-0.451719	-0.278469	-0.222324	-0.269487	-0.206261	-0.208467	-0.224091	-0.190112	-0.326677	-0.230858	-0.211207	-0.238155	-0.168783	-0.198546	-0.208884	-0.194071	-0.198538	-0.181548	-0.217556	-0.212379	-0.178148	-0.2053
-0.203392	-0.211167	-0.22595	-0.211118	-0.217399	-0.184578	-0.199593	-0.204769	-0.190015	-0.201659	-0.225343	-0.187781	-0.214538	-0.207451	-0.432885	-0.219189	-0.189475	-0.196392	-0.213911	-0.305825	-0.219557	-0.195456	-0.279472	-0.313327	-0.211656	-0.197144	-0.197554	-0.238456	-0.440123	-0.29071	-0.229421	-0.272708	-0.206905	-0.210399	-0.224735	-0.191401	-0.313148	-0.22957	-0.211851	-0.245242	-0.157186	-0.197258	-0.21275	-0.194715	-0.195317	-0.18026	-0.220133	-0.213668	-0.16784	-0.211743
-0.200815	-0.216965	-0.223373	-0.214339	-0.227707	-0.17878	-0.200881	-0.201548	-0.191303	-0.202947	-0.222766	-0.188425	-0.211961	-0.207451	-0.421933	-0.21468	-0.179811	-0.196392	-0.210045	-0.289719	-0.219557	-0.197388	-0.266587	-0.308817	-0.207147	-0.193923	-0.197554	-0.246831	-0.425305	-0.298441	-0.234586	-0.277862	-0.207549	-0.212976	-0.226024	-0.191401	-0.301552	-0.228281	-0.209918	-0.252329	-0.144946	-0.19919	-0.218548	-0.196003	-0.193384	-0.183481	-0.219489	-0.218178	-0.154955	-0.220118
-0.202103	-0.223408	-0.223373	-0.214339	-0.238659	-0.172982	-0.200881	-0.199615	-0.188082	-0.20488	-0.220833	-0.191002	-0.215183	-0.208095	-0.409048	-0.211458	-0.166926	-0.19768	-0.208757	-0.274902	-0.221489	-0.199321	-0.255635	-0.300442	-0.203281	-0.192634	-0.200131	-0.255206	-0.407267	-0.304239	-0.241038	-0.281727	-0.212059	-0.214265	-0.224735	-0.194622	-0.287379	-0.227637	-0.20863	-0.26006	-0.132705	-0.198546	-0.226279	-0.196648	-0.19274	-0.186702	-0.221422	-0.219466	-0.145292	-0.229138
-0.198882	-0.22985	-0.220796	-0.214983	-0.247678	-0.163318	-0.20217	-0.197683	-0.188082	-0.207457	-0.220189	-0.19229	-0.213894	-0.209384	-0.392298	-0.208881	-0.153397	-0.199613	-0.20618	-0.262017	-0.222134	-0.200609	-0.249837	-0.295288	-0.20006	-0.19199	-0.20142	-0.259072	-0.386007	-0.309393	-0.246847	-0.281083	-0.216568	-0.21362	-0.223447	-0.195911	-0.276426	-0.225704	-0.206697	-0.267791	-0.121109	-0.198546	-0.234654	-0.196003	-0.19274	-0.189279	-0.22271	-0.222043	-0.13434	-0.236224
-0.197594	-0.237581	-0.22144	-0.211762	-0.256698	-0.153655	-0.204747	-0.194461	-0.188726	-0.209389	-0.218256	-0.192934	-0.211961	-0.210028	-0.373615	-0.20566	-0.140512	-0.20219	-0.205535	-0.251709	-0.220201	-0.202542	-0.242106	-0.286913	-0.197483	-0.191346	-0.203352	-0.262937	-0.362814	-0.308105	-0.2533	-0.278506	-0.223011	-0.214909	-0.221514	-0.1972	-0.263542	-0.222483	-0.206053	-0.276166	-0.109513	-0.19919	-0.243673	-0.196003	-0.191452	-0.193144	-0.221422	-0.221399	-0.124676	-0.243311
-0.198238	-0.242735	-0.218219	-0.211118	-0.265717	-0.143991	-0.204102	-0.191884	-0.190015	-0.208745	-0.2189	-0.192934	-0.20874	-0.209384	-0.354288	-0.202439	-0.127627	-0.204123	-0.204247	-0.242689	-0.218912	-0.203831	-0.237597	-0.279826	-0.197483	-0.19199	-0.204641	-0.261649	-0.340266	-0.302307	-0.25782	-0.27464	-0.230097	-0.214909	-0.218293	-0.1972	-0.25259	-0.223127	-0.203476	-0.283252	-0.0992052	-0.197902	-0.249471	-0.194071	-0.192096	-0.198298	-0.219489	-0.218178	-0.114368	-0.251042
-0.199526	-0.252398	-0.22144	-0.210474	-0.268938	-0.133683	-0.206679	-0.189307	-0.191303	-0.208745	-0.2189	-0.195511	-0.206163	-0.210672	-0.334316	-0.20115	-0.116675	-0.206699	-0.202958	-0.236247	-0.216335	-0.204475	-0.237597	-0.270163	-0.197484	-0.19199	-0.203997	-0.259072	-0.318362	-0.295865	-0.262984	-0.267553	-0.237828	-0.214908	-0.217004	-0.198488	-0.242926	-0.22055	-0.202831	-0.287762	-0.0908302	-0.196613	-0.256558	-0.193426	-0.191452	-0.200875	-0.214979	-0.214313	-0.109858	-0.25684
-0.203392	-0.259485	-0.218219	-0.209185	-0.273448	-0.122731	-0.204102	-0.183509	-0.192592	-0.206812	-0.216323	-0.196156	-0.201653	-0.211317	-0.316922	-0.199862	-0.106367	-0.212498	-0.201026	-0.22916	-0.214403	-0.205119	-0.23953	-0.265653	-0.199416	-0.1965	-0.20142	-0.254562	-0.299035	-0.288134	-0.26235	-0.261755	-0.245559	-0.212976	-0.218293	-0.198489	-0.235839	-0.22055	-0.198966	-0.288406	-0.0830994	-0.195325	-0.260424	-0.195359	-0.193385	-0.204741	-0.209181	-0.206582	-0.102772	-0.260706
-0.206613	-0.266572	-0.220152	-0.207252	-0.268294	-0.112423	-0.206679	-0.176423	-0.197746	-0.2081	-0.215035	-0.196156	-0.195211	-0.20874	-0.297594	-0.199218	-0.097348	-0.220228	-0.199737	-0.227228	-0.209249	-0.207052	-0.245973	-0.261143	-0.201993	-0.195211	-0.199487	-0.250052	-0.28164	-0.27847	-0.263649	-0.255956	-0.252002	-0.21362	-0.217648	-0.201066	-0.22682	-0.219262	-0.196389	-0.28583	-0.0779456	-0.192748	-0.263	-0.195359	-0.197895	-0.20925	-0.200162	-0.194985	-0.0995506	-0.263283
-0.212411	-0.27237	-0.218864	-0.209829	-0.26765	-0.102759	-0.206035	-0.167403	-0.203544	-0.206168	-0.213746	-0.197444	-0.18748	-0.206163	-0.280844	-0.198574	-0.0876844	-0.227959	-0.199737	-0.224651	-0.201518	-0.20834	-0.253059	-0.257278	-0.207147	-0.197788	-0.194977	-0.244898	-0.266823	-0.267518	-0.264948	-0.249514	-0.2578	-0.212975	-0.218293	-0.201066	-0.217156	-0.218618	-0.1951	-0.280676	-0.070859	-0.192748	-0.264289	-0.195359	-0.199827	-0.210539	-0.191142	-0.183389	-0.0943967	-0.263283
-0.217565	-0.27688	-0.217575	-0.209829	-0.261852	-0.0924516	-0.205391	-0.159672	-0.211275	-0.203591	-0.213746	-0.199377	-0.179105	-0.202942	-0.269248	-0.20115	-0.0805977	-0.235046	-0.200381	-0.220785	-0.193143	-0.209628	-0.262723	-0.254701	-0.211657	-0.198432	-0.196266	-0.2391	-0.257804	-0.255278	-0.268179	-0.241138	-0.260377	-0.209754	-0.220869	-0.203643	-0.210714	-0.216685	-0.194456	-0.276166	-0.0657052	-0.191459	-0.264289	-0.196647	-0.202405	-0.20925	-0.178257	-0.168572	-0.0924639	-0.260706
-0.224008	-0.279457	-0.216287	-0.211762	-0.257342	-0.0834322	-0.202814	-0.146143	-0.21965	-0.202302	-0.215035	-0.202598	-0.167508	-0.19972	-0.256363	-0.202439	-0.0728668	-0.244065	-0.198449	-0.218208	-0.178969	-0.210273	-0.273031	-0.254701	-0.218744	-0.200365	-0.193045	-0.233946	-0.250073	-0.243037	-0.271411	-0.23534	-0.261665	-0.207821	-0.224091	-0.204931	-0.20105	-0.21282	-0.194456	-0.267791	-0.0618399	-0.195325	-0.263645	-0.200513	-0.205626	-0.204741	-0.164728	-0.154398	-0.08731	-0.257485
-0.231094	-0.279457	-0.21371	-0.212406	-0.248967	-0.0763455	-0.202814	-0.135191	-0.229314	-0.201014	-0.213102	-0.205819	-0.154623	-0.199076	-0.247988	-0.20566	-0.0657802	-0.249219	-0.199737	-0.21692	-0.168017	-0.210272	-0.282695	-0.249547	-0.225831	-0.200365	-0.193689	-0.228792	-0.244275	-0.232085	-0.276575	-0.226965	-0.261665	-0.205888	-0.227312	-0.206864	-0.193319	-0.210243	-0.198321	-0.263925	-0.0573303	-0.19468	-0.265577	-0.205667	-0.208847	-0.198942	-0.151843	-0.140869	-0.0828003	-0.251042
-0.238181	-0.278812	-0.211133	-0.214983	-0.242524	-0.0705474	-0.202814	-0.12295	-0.239621	-0.201013	-0.21439	-0.210973	-0.142383	-0.193278	-0.238968	-0.208881	-0.0632032	-0.255017	-0.198449	-0.216276	-0.155132	-0.209628	-0.289782	-0.245037	-0.23485	-0.201653	-0.194333	-0.222994	-0.242342	-0.221777	-0.283672	-0.222455	-0.258444	-0.203311	-0.231821	-0.212018	-0.185588	-0.207021	-0.200254	-0.256839	-0.0573305	-0.197901	-0.264289	-0.210176	-0.208847	-0.189923	-0.138959	-0.12734	-0.0828003	-0.247177
-0.245912	-0.27688	-0.210488	-0.219493	-0.234149	-0.0679704	-0.203458	-0.112643	-0.250574	-0.201658	-0.212458	-0.216127	-0.130142	-0.190057	-0.233814	-0.210814	-0.062559	-0.258238	-0.199093	-0.219497	-0.142892	-0.210272	-0.296224	-0.241172	-0.24387	-0.19972	-0.196266	-0.217196	-0.239765	-0.209537	-0.291413	-0.214079	-0.257156	-0.200734	-0.238908	-0.217817	-0.176569	-0.202512	-0.206052	-0.251041	-0.0553979	-0.202411	-0.266222	-0.217263	-0.211424	-0.180259	-0.124141	-0.117033	-0.0782906	-0.240735
-0.252354	-0.274947	-0.206623	-0.224647	-0.229639	-0.0660377	-0.201525	-0.104267	-0.259593	-0.201013	-0.213746	-0.223214	-0.118546	-0.184903	-0.229949	-0.209526	-0.0567609	-0.262104	-0.198449	-0.22143	-0.13194	-0.208339	-0.300734	-0.237306	-0.252889	-0.19972	-0.198843	-0.210109	-0.242987	-0.199229	-0.300443	-0.205704	-0.251357	-0.196225	-0.242773	-0.226836	-0.168838	-0.195425	-0.208629	-0.245243	-0.0515325	-0.207565	-0.268799	-0.223061	-0.21078	-0.168019	-0.112545	-0.107369	-0.0744252	-0.236869
-0.255575	-0.273014	-0.20469	-0.229157	-0.225774	-0.0660376	-0.198948	-0.0958923	-0.268612	-0.199725	-0.215035	-0.229012	-0.108238	-0.177816	-0.228016	-0.213391	-0.0548281	-0.260815	-0.199737	-0.225295	-0.120987	-0.207051	-0.303311	-0.230864	-0.262553	-0.201653	-0.200132	-0.204955	-0.247496	-0.189565	-0.312694	-0.196685	-0.242338	-0.191071	-0.252437	-0.232635	-0.15853	-0.18705	-0.215071	-0.241377	-0.0521769	-0.212719	-0.27202	-0.229504	-0.211425	-0.156422	-0.104814	-0.0977054	-0.071204	-0.231071
-0.258152	-0.266572	-0.202757	-0.235599	-0.221264	-0.0608837	-0.197016	-0.0894498	-0.27441	-0.197148	-0.216323	-0.233522	-0.0985742	-0.170085	-0.231237	-0.212103	-0.0509627	-0.260171	-0.199737	-0.231093	-0.110679	-0.206407	-0.303311	-0.225066	-0.268996	-0.202297	-0.205286	-0.195936	-0.255872	-0.175392	-0.325589	-0.185732	-0.23203	-0.182695	-0.258879	-0.242298	-0.148867	-0.177386	-0.220869	-0.236223	-0.0534655	-0.219806	-0.275241	-0.234658	-0.212713	-0.144182	-0.0938615	-0.0880419	-0.068627	-0.227206
-0.255575	-0.262062	-0.202113	-0.239465	-0.218043	-0.0608837	-0.193795	-0.0842959	-0.282141	-0.192638	-0.217612	-0.236099	-0.0882663	-0.159133	-0.233814	-0.214035	-0.0503185	-0.256305	-0.202314	-0.239469	-0.102304	-0.201897	-0.300735	-0.215402	-0.272861	-0.204874	-0.21044	-0.188205	-0.262314	-0.165084	-0.33784	-0.173491	-0.221078	-0.175609	-0.263389	-0.250674	-0.139203	-0.167078	-0.229889	-0.234291	-0.0541099	-0.226248	-0.281039	-0.237879	-0.212069	-0.13323	-0.0874191	-0.0803111	-0.0641173	-0.221408
-0.253643	-0.25562	-0.200825	-0.245263	-0.213533	-0.0615279	-0.191218	-0.0804304	-0.282141	-0.18684	-0.2189	-0.235454	-0.0811796	-0.148181	-0.240257	-0.213391	-0.0477415	-0.25244	-0.20167	-0.247844	-0.0945734	-0.199964	-0.296225	-0.205738	-0.278015	-0.206163	-0.213017	-0.177253	-0.27069	-0.151555	-0.348158	-0.161251	-0.211414	-0.167233	-0.268543	-0.26227	-0.130828	-0.157415	-0.236331	-0.229137	-0.0534658	-0.232046	-0.281683	-0.241744	-0.212714	-0.120345	-0.0816209	-0.0732245	-0.0608961	-0.218186
-0.248489	-0.247889	-0.203402	-0.249772	-0.205802	-0.058951	-0.187352	-0.0778535	-0.280853	-0.180397	-0.219544	-0.237387	-0.0766699	-0.135296	-0.246699	-0.214035	-0.0477416	-0.246641	-0.202958	-0.255575	-0.0868425	-0.195454	-0.289138	-0.193498	-0.275438	-0.206162	-0.21495	-0.167589	-0.276488	-0.139959	-0.355255	-0.148366	-0.196597	-0.155637	-0.269831	-0.27129	-0.123097	-0.146462	-0.246639	-0.225271	-0.0534659	-0.238489	-0.283616	-0.241744	-0.210781	-0.110037	-0.0771112	-0.0693591	-0.0608961	-0.213677
-0.244623	-0.238869	-0.202113	-0.254282	-0.198071	-0.0576625	-0.185419	-0.073988	-0.277632	-0.172022	-0.218256	-0.234166	-0.0708716	-0.121767	-0.251853	-0.210814	-0.0470973	-0.240843	-0.203603	-0.264594	-0.0784673	-0.194166	-0.284629	-0.180613	-0.273506	-0.206162	-0.21495	-0.15406	-0.28293	-0.127074	-0.360419	-0.136125	-0.181135	-0.145329	-0.271764	-0.279665	-0.117943	-0.13551	-0.253726	-0.218829	-0.0528218	-0.244931	-0.282972	-0.243033	-0.211425	-0.099729	-0.07389	-0.0648495	-0.0608961	-0.208523
-0.238181	-0.228561	-0.204046	-0.258792	-0.187119	-0.0570182	-0.184131	-0.0720553	-0.270545	-0.161714	-0.220833	-0.231589	-0.0670062	-0.107594	-0.25443	-0.206304	-0.0451646	-0.235045	-0.204247	-0.269104	-0.0739576	-0.192233	-0.276254	-0.167728	-0.26964	-0.206162	-0.21495	-0.145041	-0.286152	-0.117411	-0.363006	-0.125172	-0.165029	-0.135665	-0.271764	-0.286752	-0.110212	-0.125202	-0.259524	-0.211098	-0.0521777	-0.248796	-0.280395	-0.239811	-0.210781	-0.0932866	-0.071313	-0.0622726	-0.0596076	-0.202725
-0.233027	-0.213744	-0.20469	-0.262013	-0.176167	-0.0531528	-0.183487	-0.0681898	-0.263458	-0.151406	-0.219544	-0.226435	-0.0624964	-0.0947091	-0.25894	-0.201795	-0.0432319	-0.229246	-0.204891	-0.274902	-0.066871	-0.191589	-0.269167	-0.155487	-0.266419	-0.209384	-0.21495	-0.133444	-0.290662	-0.107103	-0.362372	-0.114864	-0.150211	-0.126001	-0.269831	-0.291262	-0.103125	-0.114895	-0.262101	-0.2053	-0.0521778	-0.253306	-0.273952	-0.23659	-0.210137	-0.0842672	-0.0668033	-0.0596957	-0.0570307	-0.196927
-0.225296	-0.200859	-0.207267	-0.262657	-0.163282	-0.0486431	-0.181554	-0.0636801	-0.255083	-0.140454	-0.216323	-0.220637	-0.0612079	-0.0850454	-0.260228	-0.194708	-0.0419435	-0.224092	-0.204891	-0.278768	-0.0604285	-0.192877	-0.260148	-0.141958	-0.261265	-0.208095	-0.213017	-0.123137	-0.291306	-0.0993721	-0.361094	-0.105845	-0.137326	-0.115049	-0.265966	-0.29255	-0.0953945	-0.105875	-0.265966	-0.197569	-0.049601	-0.255883	-0.266221	-0.231436	-0.208849	-0.0791133	-0.0648706	-0.0584073	-0.0544537	-0.185975
-0.216277	-0.186686	-0.207267	-0.260725	-0.150397	-0.0441334	-0.179621	-0.0617474	-0.249285	-0.13079	-0.215679	-0.215483	-0.0573424	-0.0728048	-0.260228	-0.186333	-0.0400107	-0.219583	-0.205535	-0.281989	-0.0520534	-0.19481	-0.251773	-0.129718	-0.254823	-0.209383	-0.209796	-0.112829	-0.290018	-0.0929297	-0.356595	-0.0981137	-0.123153	-0.106674	-0.261456	-0.291906	-0.0908848	-0.0968558	-0.267899	-0.186617	-0.0476684	-0.256527	-0.255914	-0.226927	-0.20756	-0.0733151	-0.0603609	-0.0571189	-0.052521	-0.176955
-0.210478	-0.173801	-0.207267	-0.259436	-0.134291	-0.0428449	-0.177688	-0.0572377	-0.243487	-0.120482	-0.210525	-0.211617	-0.0566982	-0.0670067	-0.25894	-0.176669	-0.0393665	-0.21314	-0.202958	-0.278768	-0.0494764	-0.19481	-0.243398	-0.117477	-0.247092	-0.210672	-0.208508	-0.106386	-0.28422	-0.0897086	-0.351451	-0.0910269	-0.111557	-0.0982987	-0.255014	-0.289329	-0.0857309	-0.0884806	-0.267254	-0.176309	-0.0470243	-0.255239	-0.243029	-0.223061	-0.206272	-0.0707381	-0.0577839	-0.0577633	-0.0538095	-0.166003
-0.203392	-0.15705	-0.205979	-0.255571	-0.122051	-0.0389794	-0.1764	-0.0540165	-0.235756	-0.110818	-0.205371	-0.207107	-0.0566981	-0.0592758	-0.25443	-0.165717	-0.0380781	-0.209275	-0.202314	-0.278768	-0.0462552	-0.19481	-0.2376	-0.108458	-0.243871	-0.209383	-0.204642	-0.0973668	-0.27971	-0.085199	-0.343731	-0.0858728	-0.102537	-0.0918562	-0.247927	-0.28482	-0.0805769	-0.0833267	-0.264033	-0.164713	-0.0438032	-0.255239	-0.230144	-0.219196	-0.202407	-0.0675169	-0.05263	-0.0558306	-0.0505883	-0.156984
-0.197593	-0.14481	-0.20469	-0.248484	-0.105945	-0.0376909	-0.173823	-0.052728	-0.229313	-0.102443	-0.198284	-0.203242	-0.0547654	-0.0579873	-0.245411	-0.151544	-0.0387223	-0.205409	-0.201026	-0.274902	-0.0456109	-0.196098	-0.229225	-0.100083	-0.240006	-0.209383	-0.198844	-0.0915686	-0.273912	-0.0839106	-0.336654	-0.0800744	-0.0928735	-0.0860579	-0.240196	-0.278377	-0.0767115	-0.0781727	-0.261456	-0.153116	-0.0405821	-0.253306	-0.21597	-0.21533	-0.201763	-0.0655841	-0.050053	-0.0558307	-0.0499441	-0.144099
-0.189218	-0.131925	-0.199536	-0.24333	-0.0962809	-0.0338255	-0.170602	-0.0482183	-0.223515	-0.0960007	-0.195063	-0.1968	-0.0547653	-0.0560546	-0.239613	-0.138659	-0.0374339	-0.202832	-0.201026	-0.271037	-0.0423897	-0.199319	-0.22536	-0.0923516	-0.239362	-0.209383	-0.194334	-0.0844819	-0.268114	-0.0813337	-0.330222	-0.0755645	-0.0864311	-0.0809039	-0.231821	-0.271291	-0.0734903	-0.0723745	-0.255013	-0.138943	-0.0367168	-0.252662	-0.200509	-0.21082	-0.199186	-0.0630072	-0.0468318	-0.0538981	-0.0473671	-0.135724
-0.182776	-0.118396	-0.195671	-0.236243	-0.0872615	-0.0376909	-0.164804	-0.047574	-0.217717	-0.088914	-0.192486	-0.190357	-0.0554096	-0.0560546	-0.235103	-0.126418	-0.0355012	-0.200899	-0.202314	-0.263306	-0.0443224	-0.199963	-0.218273	-0.0859092	-0.235496	-0.210027	-0.188536	-0.079328	-0.264249	-0.0794011	-0.323146	-0.0697662	-0.0799886	-0.0776826	-0.226667	-0.26356	-0.0689806	-0.0665763	-0.250504	-0.128635	-0.0360727	-0.250085	-0.185047	-0.205666	-0.200474	-0.0623629	-0.0429663	-0.0526097	-0.0428574	-0.125416
-0.17118	-0.104222	-0.189228	-0.230445	-0.0788863	-0.0318927	-0.157073	-0.0469298	-0.209986	-0.0824715	-0.18862	-0.181982	-0.0547653	-0.0566989	-0.228016	-0.116755	-0.0329242	-0.200255	-0.200381	-0.25944	-0.0456109	-0.201252	-0.211831	-0.0839764	-0.23292	-0.210672	-0.184027	-0.0754625	-0.257806	-0.0768242	-0.312848	-0.067189	-0.0748347	-0.0718843	-0.220868	-0.253252	-0.0657594	-0.0627109	-0.24535	-0.117039	-0.0334958	-0.248152	-0.171518	-0.19858	-0.198542	-0.0565647	-0.0397451	-0.0487443	-0.0402804	-0.115108
-0.163449	-0.0945588	-0.180853	-0.22207	-0.0730881	-0.0357582	-0.147409	-0.047574	-0.207409	-0.0792502	-0.186688	-0.174251	-0.0521883	-0.0573432	-0.223506	-0.105803	-0.0329242	-0.197678	-0.201026	-0.254286	-0.0468994	-0.199963	-0.206033	-0.0781783	-0.231631	-0.211316	-0.178229	-0.0703086	-0.252653	-0.0742473	-0.303195	-0.0626791	-0.0735462	-0.0693072	-0.211849	-0.248743	-0.0625382	-0.0588454	-0.241484	-0.10802	-0.0322075	-0.244931	-0.156056	-0.191493	-0.197253	-0.0533435	-0.0391009	-0.0481001	-0.0383477	-0.106089
-0.151852	-0.0836066	-0.173767	-0.216916	-0.0692227	-0.0357582	-0.137745	-0.0482182	-0.199678	-0.0760289	-0.184111	-0.163943	-0.051544	-0.0599201	-0.220285	-0.0967832	-0.0329242	-0.195101	-0.198449	-0.247844	-0.0468994	-0.201896	-0.199591	-0.0743128	-0.231631	-0.209383	-0.171142	-0.0657989	-0.248787	-0.0723146	-0.293542	-0.0607462	-0.070325	-0.0673744	-0.204118	-0.240368	-0.0612497	-0.0575569	-0.238263	-0.0996445	-0.0322076	-0.242998	-0.143171	-0.182474	-0.197254	-0.0481896	-0.0391009	-0.0461675	-0.0357708	-0.0977138
-0.140256	-0.0745872	-0.166036	-0.209185	-0.0653572	-0.0376909	-0.124861	-0.050151	-0.194524	-0.0734519	-0.180245	-0.15428	-0.0496112	-0.0592759	-0.215775	-0.0896965	-0.0329243	-0.191879	-0.193939	-0.242046	-0.0488321	-0.198674	-0.193148	-0.0698031	-0.229054	-0.208094	-0.163411	-0.0600007	-0.244278	-0.070382	-0.283888	-0.0575248	-0.0690365	-0.0641531	-0.196387	-0.233925	-0.05674	-0.0530472	-0.234397	-0.0906251	-0.0334962	-0.240421	-0.129642	-0.172166	-0.199831	-0.0469011	-0.0378124	-0.0455233	-0.0344823	-0.0886945
-0.129304	-0.0681448	-0.156372	-0.202098	-0.0627802	-0.0409121	-0.11262	-0.0495067	-0.184216	-0.0702306	-0.175736	-0.142683	-0.0476785	-0.0592759	-0.210622	-0.0819656	-0.0309916	-0.186725	-0.190718	-0.23818	-0.0501206	-0.199963	-0.185417	-0.0665819	-0.227766	-0.200363	-0.156325	-0.055491	-0.241701	-0.0671609	-0.274879	-0.0581689	-0.0664595	-0.0635088	-0.188656	-0.230704	-0.0548073	-0.0504703	-0.230532	-0.0841827	-0.0341406	-0.236556	-0.118045	-0.161214	-0.201119	-0.0430356	-0.0384567	-0.0442349	-0.0344823	-0.0841848
-0.117707	-0.0617023	-0.146064	-0.190502	-0.059559	-0.0434891	-0.103601	-0.0495067	-0.175841	-0.0670093	-0.169937	-0.132375	-0.0476785	-0.054122	-0.208689	-0.0787444	-0.0303473	-0.180927	-0.182987	-0.232382	-0.0501206	-0.199319	-0.175754	-0.0620722	-0.222612	-0.197142	-0.147949	-0.0509813	-0.235259	-0.0652282	-0.26587	-0.056236	-0.0606613	-0.0602875	-0.177704	-0.226195	-0.0515861	-0.0478933	-0.226022	-0.0770961	-0.0341407	-0.233334	-0.110314	-0.148973	-0.201764	-0.0417471	-0.0391009	-0.0416581	-0.0351265	-0.0777424
-0.108044	-0.0559042	-0.137045	-0.180838	-0.0576262	-0.0434891	-0.09136	-0.0495067	-0.166178	-0.063788	-0.163495	-0.118202	-0.0444572	-0.0534778	-0.204823	-0.0729462	-0.0290589	-0.175129	-0.1759	-0.227873	-0.0488321	-0.201895	-0.168023	-0.0594952	-0.22068	-0.190055	-0.13893	-0.0471158	-0.231393	-0.0620071	-0.254928	-0.0555915	-0.0593728	-0.0589989	-0.167396	-0.22233	-0.0490091	-0.0446721	-0.220224	-0.0725865	-0.0360736	-0.231402	-0.101939	-0.1348	-0.203052	-0.0391701	-0.0378124	-0.0403697	-0.0325496	-0.0719443
-0.09838	-0.0507502	-0.12867	-0.168598	-0.0556935	-0.0441333	-0.0804079	-0.0482182	-0.157158	-0.0599225	-0.15512	-0.107894	-0.0405917	-0.0489681	-0.199669	-0.0703692	-0.0303474	-0.164821	-0.167525	-0.222075	-0.0468994	-0.200607	-0.155138	-0.0556298	-0.217459	-0.182324	-0.132488	-0.0445388	-0.222374	-0.0600745	-0.247208	-0.0543029	-0.0567958	-0.0583546	-0.154511	-0.218464	-0.0470764	-0.0427393	-0.216358	-0.068721	-0.0367179	-0.226248	-0.0929199	-0.123847	-0.204985	-0.0359489	-0.0384567	-0.0397255	-0.0319053	-0.0655019
-0.0900049	-0.0481732	-0.119006	-0.155069	-0.0537607	-0.0422006	-0.0733212	-0.047574	-0.14685	-0.0573454	-0.145456	-0.0969418	-0.038659	-0.0457469	-0.194515	-0.0677923	-0.0316359	-0.153224	-0.157861	-0.218853	-0.0462551	-0.19803	-0.143542	-0.0517643	-0.214882	-0.171372	-0.12218	-0.0406734	-0.212066	-0.0574976	-0.240775	-0.0543027	-0.0522861	-0.0557775	-0.142915	-0.215887	-0.0464322	-0.0414508	-0.21056	-0.0648556	-0.0360738	-0.220449	-0.0858332	-0.112251	-0.20563	-0.0314392	-0.0384567	-0.0384371	-0.0306169	-0.0609923
-0.0822739	-0.0455962	-0.111275	-0.142184	-0.0505395	-0.0415564	-0.0681673	-0.0469297	-0.135898	-0.0560569	-0.134504	-0.086634	-0.0373705	-0.0412372	-0.187429	-0.0652153	-0.0309917	-0.140984	-0.146265	-0.212411	-0.0449666	-0.194164	-0.131302	-0.0472546	-0.209084	-0.16042	-0.111228	-0.0380964	-0.201758	-0.0574977	-0.234988	-0.0543025	-0.0516419	-0.0544889	-0.129386	-0.213955	-0.0438552	-0.0395181	-0.202829	-0.0629229	-0.0341412	-0.21594	-0.0813235	-0.102587	-0.206918	-0.0301507	-0.0403894	-0.0384372	-0.0325496	-0.0571269
-0.07712	-0.044952	-0.103544	-0.129943	-0.0473183	-0.0396236	-0.0623691	-0.0482182	-0.128167	-0.0541241	-0.122263	-0.078903	-0.0367262	-0.038016	-0.176477	-0.0613499	-0.0316359	-0.129387	-0.13338	-0.20919	-0.0430339	-0.190943	-0.121638	-0.0440334	-0.206507	-0.148179	-0.101564	-0.0361636	-0.190806	-0.0562093	-0.228555	-0.0530138	-0.0471322	-0.0551331	-0.117145	-0.208157	-0.0451437	-0.0420951	-0.192521	-0.060346	-0.0315644	-0.208209	-0.0729483	-0.0942121	-0.206274	-0.0288622	-0.0384567	-0.0384373	-0.0319054	-0.0558385
-0.0726103	-0.0443077	-0.0958133	-0.11577	-0.0428086	-0.0376909	-0.0585037	-0.0456412	-0.117859	-0.054124	-0.113244	-0.0737491	-0.0335049	-0.0347949	-0.165525	-0.0581286	-0.0329244	-0.119079	-0.125005	-0.202747	-0.0411012	-0.183856	-0.108754	-0.0414564	-0.201353	-0.137227	-0.092545	-0.0355194	-0.176633	-0.0562093	-0.227277	-0.0504367	-0.0445552	-0.0519118	-0.105549	-0.202359	-0.043211	-0.0395181	-0.18028	-0.0590576	-0.0289875	-0.201122	-0.0716598	-0.0858369	-0.206274	-0.0301507	-0.0371682	-0.0397259	-0.0280399	-0.0558385
-0.0687448	-0.044952	-0.0900151	-0.106106	-0.0402316	-0.0338254	-0.0552825	-0.0430643	-0.109484	-0.0528354	-0.104225	-0.0673066	-0.0335049	-0.0322179	-0.154572	-0.0549074	-0.0342129	-0.107483	-0.114053	-0.194372	-0.0398127	-0.177414	-0.0984458	-0.0421007	-0.197488	-0.128208	-0.0841699	-0.0355194	-0.163748	-0.0568537	-0.227288	-0.0530135	-0.0406897	-0.049979	-0.0952406	-0.196561	-0.0438553	-0.0414508	-0.168684	-0.0571249	-0.027055	-0.19468	-0.0671501	-0.0774618	-0.208207	-0.0307949	-0.0333027	-0.0403702	-0.0261072	-0.0539058
-0.0668121	-0.0436635	-0.0835727	-0.0964427	-0.0357219	-0.0318927	-0.0533497	-0.0417758	-0.0991763	-0.0496142	-0.0964936	-0.0634412	-0.0315722	-0.0289967	-0.142976	-0.0536189	-0.0355014	-0.100396	-0.106966	-0.185353	-0.03788	-0.165173	-0.0881381	-0.0401679	-0.191045	-0.116611	-0.076439	-0.0361636	-0.148287	-0.0542768	-0.226009	-0.0491478	-0.0374685	-0.0480462	-0.0855769	-0.185609	-0.0419225	-0.0414508	-0.157732	-0.0558364	-0.0238339	-0.183083	-0.0658616	-0.0723078	-0.207563	-0.0333719	-0.028793	-0.0403703	-0.0215975	-0.0526174
-0.0642351	-0.042375	-0.079063	-0.089356	-0.0337891	-0.02996	-0.0501285	-0.0411315	-0.0920896	-0.0476814	-0.0906954	-0.0595757	-0.0296394	-0.0289967	-0.132024	-0.0523305	-0.0367899	-0.0945977	-0.101168	-0.176978	-0.0365915	-0.152932	-0.0791188	-0.0414564	-0.185891	-0.108236	-0.0706409	-0.0368079	-0.134114	-0.0529884	-0.227952	-0.0472149	-0.0374685	-0.0499788	-0.0759132	-0.177878	-0.0412783	-0.0408066	-0.144203	-0.054548	-0.0206128	-0.172131	-0.0645731	-0.0671538	-0.206919	-0.0333719	-0.026216	-0.0384376	-0.0183763	-0.0519732
-0.0629466	-0.0430192	-0.0739091	-0.084202	-0.0344333	-0.0280272	-0.0469073	-0.0391988	-0.0856472	-0.0476813	-0.084253	-0.057643	-0.0289951	-0.0264198	-0.123004	-0.0523305	-0.03679	-0.0887994	-0.0934372	-0.16667	-0.0365915	-0.136182	-0.0694553	-0.0401679	-0.176872	-0.099861	-0.068064	-0.0393848	-0.121229	-0.0529885	-0.226674	-0.045282	-0.0329588	-0.0474017	-0.067538	-0.166282	-0.0406341	-0.0427393	-0.131962	-0.054548	-0.0206129	-0.159246	-0.0626403	-0.0619999	-0.207563	-0.0327277	-0.0236391	-0.0371492	-0.0177321	-0.0526175
-0.0597254	-0.0410865	-0.0706879	-0.0809808	-0.0305679	-0.027383	-0.0436861	-0.0379103	-0.077272	-0.0476812	-0.081676	-0.0582872	-0.0302836	-0.0277083	-0.112697	-0.048465	-0.039367	-0.0836454	-0.0882833	-0.157006	-0.0320818	-0.122009	-0.0636573	-0.0401679	-0.167853	-0.0927742	-0.0622659	-0.0387406	-0.108344	-0.0510558	-0.224108	-0.0427049	-0.0329587	-0.0467574	-0.0610956	-0.15533	-0.0380571	-0.042095	-0.12101	-0.0519711	-0.0193246	-0.148294	-0.0594191	-0.0600671	-0.208852	-0.0365931	-0.0204179	-0.0339281	-0.0164436	-0.0519733
-0.0597254	-0.0410865	-0.0674667	-0.0764711	-0.0312121	-0.027383	-0.0423976	-0.0379103	-0.0695411	-0.0463926	-0.076522	-0.0582872	-0.0296393	-0.0270641	-0.103677	-0.0471765	-0.0406555	-0.0772029	-0.0824851	-0.144121	-0.032726	-0.108479	-0.057215	-0.0408122	-0.158189	-0.0856875	-0.0622659	-0.0387406	-0.0973921	-0.0497674	-0.226051	-0.040772	-0.0303818	-0.0467573	-0.0572301	-0.143089	-0.0393456	-0.042095	-0.11199	-0.0526154	-0.0186804	-0.136053	-0.0587749	-0.0574901	-0.209496	-0.0365931	-0.0204179	-0.0339282	-0.0164436	-0.0519734
-0.0597254	-0.0410865	-0.062957	-0.0751826	-0.0292794	-0.0267387	-0.0391764	-0.0385546	-0.0618102	-0.0463926	-0.0745893	-0.0595756	-0.0302835	-0.0264198	-0.097879	-0.0452438	-0.0406555	-0.0746258	-0.0773311	-0.131881	-0.0314375	-0.0949503	-0.0501284	-0.0401679	-0.147237	-0.0779565	-0.0609775	-0.0374521	-0.0883729	-0.0478348	-0.225417	-0.0375506	-0.0278048	-0.0454687	-0.0527203	-0.132781	-0.0380571	-0.0388738	-0.101038	-0.0519712	-0.0193248	-0.125101	-0.0568421	-0.0529804	-0.208852	-0.0359489	-0.0197736	-0.0345725	-0.0170878	-0.053262
-0.0616581	-0.0391537	-0.0616685	-0.0706729	-0.0286351	-0.0280272	-0.0378879	-0.0346891	-0.0566562	-0.0457483	-0.0720123	-0.0621526	-0.0277065	-0.0277083	-0.0914366	-0.0426668	-0.0406555	-0.070116	-0.0741099	-0.118996	-0.0307933	-0.0833538	-0.0481958	-0.0382352	-0.133708	-0.0715141	-0.0590449	-0.0361636	-0.0799979	-0.0446137	-0.22736	-0.0323964	-0.025872	-0.0454687	-0.0507875	-0.119897	-0.0361244	-0.0375853	-0.0952397	-0.0519712	-0.0199692	-0.114149	-0.0549094	-0.0504034	-0.212718	-0.0365931	-0.0197736	-0.0307072	-0.0177321	-0.0526178
-0.0590811	-0.0365768	-0.0597358	-0.065519	-0.0286351	-0.0254503	-0.0365994	-0.0346891	-0.0521465	-0.0457482	-0.0707238	-0.0621526	-0.0270622	-0.0283526	-0.0856384	-0.0407341	-0.0412998	-0.0694717	-0.068956	-0.109977	-0.0282163	-0.0775556	-0.0436863	-0.0388794	-0.122112	-0.0670043	-0.0596892	-0.0348751	-0.0735556	-0.0407483	-0.229303	-0.0304635	-0.0239393	-0.0435358	-0.0501432	-0.107656	-0.0341917	-0.0337199	-0.088153	-0.0500386	-0.0225463	-0.104485	-0.0529766	-0.0491149	-0.211429	-0.0346604	-0.0191294	-0.0294188	-0.0190206	-0.0493966
-0.0571484	-0.037221	-0.0571588	-0.0616535	-0.0279908	-0.0254503	-0.035311	-0.0327564	-0.0515023	-0.0457481	-0.0675026	-0.0640853	-0.0231968	-0.0302854	-0.0798402	-0.0400899	-0.0412998	-0.0649619	-0.063802	-0.100313	-0.027572	-0.0704688	-0.0391767	-0.0343697	-0.109227	-0.0650715	-0.059045	-0.0342308	-0.0658248	-0.0375272	-0.233823	-0.0253094	-0.0252278	-0.0428915	-0.0462777	-0.0954157	-0.0335475	-0.0330756	-0.0829989	-0.0526156	-0.0244792	-0.0941774	-0.0516881	-0.0484706	-0.212718	-0.0346604	-0.0197736	-0.0281304	-0.0209533	-0.0487524
-0.0565041	-0.0352882	-0.0565146	-0.0577881	-0.0273466	-0.0209406	-0.035311	-0.0301794	-0.0502138	-0.0470365	-0.0662141	-0.0640853	-0.0219082	-0.0302854	-0.0759747	-0.0368686	-0.0393671	-0.0623848	-0.0580038	-0.0912936	-0.0262835	-0.0646706	-0.0378884	-0.0343697	-0.097631	-0.0605618	-0.059045	-0.0322981	-0.0619594	-0.0336618	-0.237054	-0.0240207	-0.0265163	-0.0428914	-0.0456335	-0.0857522	-0.0341917	-0.0304987	-0.0797777	-0.0526156	-0.0283447	-0.0883792	-0.0471784	-0.0458936	-0.212718	-0.0346604	-0.0210621	-0.0274862	-0.0241745	-0.047464
-0.0526386	-0.0327113	-0.0539376	-0.0532784	-0.0273465	-0.0209405	-0.035311	-0.0282466	-0.0495695	-0.0444595	-0.0610601	-0.0640853	-0.0206197	-0.0302854	-0.0701765	-0.0355802	-0.0387229	-0.057875	-0.0534941	-0.0848512	-0.0249951	-0.0595166	-0.0359558	-0.0343697	-0.086679	-0.0554078	-0.0571124	-0.0316539	-0.0606711	-0.0317291	-0.24093	-0.0220878	-0.0297375	-0.0409586	-0.0456334	-0.0760887	-0.0335475	-0.0285659	-0.0765564	-0.0539041	-0.0277006	-0.0800041	-0.0439572	-0.0458936	-0.214007	-0.0365931	-0.0229948	-0.0281305	-0.0241746	-0.0448871
-0.0507059	-0.0333555	-0.0526491	-0.0513457	-0.0292793	-0.0196521	-0.0359552	-0.0269582	-0.048281	-0.0438152	-0.0591274	-0.063441	-0.0180427	-0.0296412	-0.0663111	-0.0323589	-0.0355017	-0.0572307	-0.0496287	-0.0790531	-0.0262835	-0.0575838	-0.0366002	-0.0343697	-0.0795924	-0.0528307	-0.055824	-0.0277884	-0.0561615	-0.0297965	-0.248027	-0.0214434	-0.0329587	-0.0403143	-0.0430564	-0.0709349	-0.0329033	-0.0285659	-0.0726908	-0.0545484	-0.0277008	-0.0754943	-0.0433129	-0.0446051	-0.213363	-0.0372373	-0.0242833	-0.0287749	-0.0254631	-0.0435986
-0.0474847	-0.02949	-0.0494279	-0.0461917	-0.028635	-0.0183636	-0.0385322	-0.0224485	-0.0469925	-0.0418824	-0.0546177	-0.060864	-0.0180427	-0.0289969	-0.0605129	-0.0317147	-0.0322805	-0.0533652	-0.0483402	-0.0726106	-0.0256393	-0.0550067	-0.0378888	-0.0330813	-0.0699289	-0.0502537	-0.0551798	-0.0277884	-0.0568059	-0.0323736	-0.256412	-0.023376	-0.0342471	-0.0390257	-0.0417679	-0.0644926	-0.032259	-0.0272774	-0.0688253	-0.0577697	-0.0277009	-0.0703404	-0.0420244	-0.0426723	-0.213363	-0.0385258	-0.0242833	-0.0300634	-0.0241746	-0.041666
-0.0449077	-0.0288458	-0.0481394	-0.0449032	-0.0299235	-0.0183636	-0.0372437	-0.0192272	-0.0469925	-0.0386611	-0.0546177	-0.0563543	-0.0180427	-0.028997	-0.0566474	-0.0284935	-0.0297035	-0.0540093	-0.0464075	-0.0674567	-0.0243508	-0.0537182	-0.0372447	-0.0337255	-0.0628423	-0.0483209	-0.0526029	-0.0258557	-0.0555175	-0.0297967	-0.259	-0.0246643	-0.0368241	-0.0409583	-0.0398351	-0.0586946	-0.0309706	-0.0285659	-0.0662483	-0.058414	-0.0283453	-0.0664749	-0.0413801	-0.0400953	-0.210786	-0.0404585	-0.0229948	-0.0319962	-0.0235303	-0.0384448
-0.0416865	-0.0262688	-0.0481394	-0.041682	-0.0331447	-0.0190078	-0.037888	-0.0179388	-0.0444155	-0.036084	-0.0546177	-0.0524888	-0.0161099	-0.028997	-0.0527819	-0.0265608	-0.0277708	-0.0501438	-0.0470517	-0.065524	-0.0243508	-0.0537181	-0.0372448	-0.0356582	-0.0564	-0.0463881	-0.0506702	-0.0264999	-0.0535849	-0.0317295	-0.264164	-0.0253083	-0.0406896	-0.0370928	-0.0385466	-0.0535408	-0.0296821	-0.0272774	-0.0610943	-0.0603467	-0.0264127	-0.0613209	-0.0413801	-0.0368741	-0.210786	-0.0436797	-0.0249276	-0.0326406	-0.0203091	-0.0358679
-0.0397537	-0.0243361	-0.0462067	-0.0403935	-0.0357216	-0.019652	-0.0385322	-0.0147175	-0.0431271	-0.0347955	-0.0520407	-0.0486234	-0.0173984	-0.0302855	-0.0508492	-0.0252723	-0.0258381	-0.0488552	-0.045119	-0.0642356	-0.0243508	-0.051141	-0.037245	-0.0369467	-0.0525347	-0.0470323	-0.0480933	-0.0258556	-0.0510081	-0.0343065	-0.266107	-0.0285294	-0.0394011	-0.0383812	-0.034681	-0.0496754	-0.0271051	-0.0272774	-0.057873	-0.0629237	-0.0264128	-0.0587439	-0.0413801	-0.0368741	-0.205632	-0.041747	-0.0223506	-0.0358619	-0.0190207	-0.0371564
-0.0397537	-0.0224033	-0.0468509	-0.0378165	-0.0363658	-0.0202963	-0.0359552	-0.013429	-0.0418386	-0.0315742	-0.0494637	-0.0447579	-0.0180426	-0.0309298	-0.0489165	-0.0226953	-0.0213284	-0.0469224	-0.0470517	-0.0597259	-0.0256393	-0.0479197	-0.0378893	-0.037591	-0.0499578	-0.0457438	-0.0455164	-0.0245672	-0.0484313	-0.0368836	-0.264829	-0.0317504	-0.0426223	-0.0351599	-0.0353252	-0.0464544	-0.0264609	-0.0285659	-0.0533632	-0.0616353	-0.0264129	-0.0542342	-0.0413801	-0.0330086	-0.204988	-0.0430355	-0.0229949	-0.0352177	-0.0183764	-0.0326468
-0.0391095	-0.0211148	-0.0455625	-0.0371723	-0.0357216	-0.0228733	-0.0359552	-0.013429	-0.0392616	-0.0322184	-0.0462425	-0.0402482	-0.0173983	-0.034151	-0.0463395	-0.0194741	-0.0206842	-0.046278	-0.0470517	-0.0616586	-0.0262835	-0.0472754	-0.0385337	-0.0395237	-0.0512464	-0.0450995	-0.041651	-0.0219902	-0.0490756	-0.0394607	-0.262262	-0.0336829	-0.0406895	-0.0338713	-0.0327482	-0.0445218	-0.0258167	-0.0272774	-0.0494977	-0.0597026	-0.0244803	-0.051013	-0.0407358	-0.0310758	-0.201767	-0.0430355	-0.0223506	-0.0345736	-0.0196649	-0.0332911
-0.0333113	-0.0198263	-0.0462067	-0.0371723	-0.03701	-0.0235175	-0.0340225	-0.0127848	-0.0353961	-0.0289971	-0.044954	-0.0376712	-0.0199753	-0.0347953	-0.0463395	-0.0181856	-0.0181073	-0.0462779	-0.0489844	-0.0603702	-0.0295047	-0.0440541	-0.0366011	-0.0382352	-0.0506023	-0.0438109	-0.0422953	-0.0232787	-0.0458546	-0.0433262	-0.262272	-0.0349712	-0.0381125	-0.0325827	-0.0340367	-0.0432334	-0.0251724	-0.0285659	-0.0443437	-0.0577699	-0.0219035	-0.0471475	-0.0426685	-0.0278546	-0.19919	-0.0436797	-0.0229949	-0.0326409	-0.0177322	-0.0307142
-0.0358882	-0.0191821	-0.0462067	-0.0371723	-0.0376543	-0.0241617	-0.0340225	-0.0121405	-0.0328191	-0.0277085	-0.042377	-0.0350942	-0.019331	-0.0380165	-0.0463395	-0.0181856	-0.0187515	-0.0456336	-0.0496287	-0.059726	-0.0295047	-0.0421213	-0.0391782	-0.037591	-0.0506024	-0.0444551	-0.0390742	-0.0226344	-0.0432777	-0.0446148	-0.257773	-0.0369038	-0.0355356	-0.0300057	-0.0321039	-0.0432336	-0.0232397	-0.0247004	-0.0404781	-0.0558372	-0.0219036	-0.0445705	-0.04138	-0.0233449	-0.199834	-0.044324	-0.0204179	-0.030064	-0.0209534	-0.027493
-0.0371767	-0.0159609	-0.046851	-0.0358838	-0.0350773	-0.0241617	-0.032734	-0.00956357	-0.0315306	-0.0244872	-0.0404442	-0.0331615	-0.0186867	-0.0399492	-0.0463395	-0.0188299	-0.0161746	-0.0449893	-0.0515614	-0.0603702	-0.0314374	-0.0408328	-0.0378899	-0.037591	-0.0512467	-0.0431666	-0.0371415	-0.0245671	-0.0387682	-0.0452591	-0.253918	-0.0356151	-0.0310258	-0.0254959	-0.0308154	-0.0406567	-0.023884	-0.0234119	-0.0398338	-0.0526161	-0.0180383	-0.038128	-0.0433128	-0.0227006	-0.197902	-0.0449682	-0.0191294	-0.0274872	-0.0209534	-0.0255604
-0.0345997	-0.0153166	-0.0481394	-0.0352396	-0.034433	-0.0254502	-0.0320898	-0.0108521	-0.0302422	-0.0244871	-0.0398	-0.0305845	-0.0206194	-0.0431705	-0.0456952	-0.0188299	-0.0155303	-0.0449892	-0.0515614	-0.0603703	-0.0307932	-0.0401885	-0.03789	-0.0363025	-0.0531795	-0.0412338	-0.0364973	-0.0245671	-0.0361913	-0.0433265	-0.249418	-0.0343265	-0.0290931	-0.0254958	-0.0288826	-0.0413011	-0.0225955	-0.0201907	-0.0372568	-0.0500391	-0.0167499	-0.0342625	-0.0407358	-0.0214121	-0.195325	-0.041747	-0.0159082	-0.0261988	-0.0228862	-0.0262047
-0.035244	-0.0166051	-0.0481394	-0.0339511	-0.0305676	-0.0241617	-0.0301571	-0.0102078	-0.0315306	-0.0244871	-0.0359345	-0.0286518	-0.0199751	-0.0457475	-0.0463394	-0.0214068	-0.0155304	-0.0437006	-0.0509172	-0.0610145	-0.0333702	-0.0388999	-0.0366017	-0.0317928	-0.0544681	-0.0405895	-0.0364974	-0.0252114	-0.032326	-0.044615	-0.244919	-0.0330378	-0.0239392	-0.023563	-0.0295268	-0.0393685	-0.0219512	-0.0176137	-0.0359682	-0.0487507	-0.0180385	-0.0297528	-0.0394473	-0.0207678	-0.194037	-0.0411027	-0.0178409	-0.0229776	-0.0228862	-0.0236277
-0.0333112	-0.0185378	-0.0474952	-0.0333068	-0.0286348	-0.024806	-0.0301571	-0.0121405	-0.0315306	-0.0257755	-0.0333575	-0.026719	-0.0206193	-0.044459	-0.045051	-0.0214068	-0.0174631	-0.0417678	-0.0502729	-0.0635915	-0.0314374	-0.0376113	-0.0359576	-0.0292158	-0.0557567	-0.0386567	-0.0345647	-0.0258556	-0.0316819	-0.0407496	-0.238487	-0.0311049	-0.0245834	-0.0222744	-0.030171	-0.0393686	-0.0200185	-0.0150368	-0.0359681	-0.044241	-0.0161059	-0.0291085	-0.0381588	-0.0214121	-0.194037	-0.0378815	-0.0152639	-0.0197565	-0.0235304	-0.0204066
-0.0333112	-0.019182	-0.0455625	-0.0307299	-0.029279	-0.024806	-0.0275801	-0.013429	-0.0341076	-0.0257754	-0.032069	-0.0247863	-0.0219078	-0.0425263	-0.0444067	-0.0226953	-0.0181074	-0.0404792	-0.0483402	-0.06488	-0.0307932	-0.0382555	-0.0346692	-0.0272831	-0.0544684	-0.0373682	-0.0358533	-0.0271441	-0.031682	-0.0401055	-0.23592	-0.0298162	-0.0220064	-0.0209858	-0.0321037	-0.0406573	-0.0200185	-0.013104	-0.0366123	-0.0442411	-0.0122406	-0.0258873	-0.0355818	-0.021412	-0.194681	-0.0372373	-0.0171967	-0.0184681	-0.0222419	-0.0210509
-0.0307342	-0.0204705	-0.0423413	-0.0313741	-0.0221923	-0.022229	-0.0262916	-0.016006	-0.0360403	-0.0257753	-0.0314248	-0.0228535	-0.0244847	-0.0418821	-0.042474	-0.0226953	-0.0174632	-0.0372579	-0.0464075	-0.0655243	-0.0295047	-0.036967	-0.0340251	-0.0234176	-0.0538242	-0.0367239	-0.0339206	-0.0284325	-0.0297494	-0.0388171	-0.233353	-0.0291718	-0.0200737	-0.0203415	-0.0321036	-0.0406574	-0.021307	-0.0118156	-0.035968	-0.0429526	-0.010308	-0.0245988	-0.036226	-0.021412	-0.194681	-0.0346603	-0.0139755	-0.0165355	-0.0203092	-0.0229837
-0.0288015	-0.0198263	-0.041697	-0.0287971	-0.0209038	-0.0202963	-0.0275801	-0.0172945	-0.037973	-0.0244868	-0.0288478	-0.0228535	-0.0238405	-0.0405936	-0.039897	-0.0226953	-0.0193959	-0.0340366	-0.045119	-0.0629474	-0.0282162	-0.0350342	-0.0340253	-0.0201964	-0.0512474	-0.0354353	-0.0339207	-0.029721	-0.031038	-0.0362402	-0.230142	-0.0272389	-0.0187852	-0.0196972	-0.0333921	-0.0374363	-0.021307	-0.0105271	-0.0359679	-0.0403757	-0.0115966	-0.0233103	-0.0349375	-0.0220562	-0.194681	-0.0327275	-0.0133312	-0.0133143	-0.0151553	-0.0216952
-0.0262245	-0.0204705	-0.0371873	-0.0268644	-0.0209038	-0.019652	-0.0256474	-0.0185829	-0.0392615	-0.0251309	-0.0314248	-0.021565	-0.0244847	-0.0386609	-0.0379643	-0.0233396	-0.0206844	-0.0321038	-0.0438305	-0.0623031	-0.024995	-0.0356783	-0.0333812	-0.0169752	-0.0518917	-0.0360795	-0.0326322	-0.0303653	-0.0297497	-0.0343076	-0.224999	-0.0259502	-0.0194294	-0.0216298	-0.033392	-0.036148	-0.0200186	-0.00923857	-0.0366121	-0.04102	-0.0109525	-0.025243	-0.0349375	-0.0207677	-0.193393	-0.0288621	-0.01011	-0.0126702	-0.0125783	-0.0216953
-0.0281572	-0.0224032	-0.0326776	-0.0249317	-0.0196153	-0.0190078	-0.0237147	-0.0205157	-0.04055	-0.0251309	-0.029492	-0.021565	-0.0257731	-0.0360839	-0.034743	-0.0233396	-0.0200402	-0.0282382	-0.0444747	-0.0610147	-0.0217738	-0.0318128	-0.0333813	-0.0143982	-0.0499591	-0.0360795	-0.0339208	-0.0310095	-0.0284613	-0.0343076	-0.220499	-0.0233731	-0.0200736	-0.0216297	-0.0346805	-0.0322826	-0.0225956	-0.0118155	-0.0372563	-0.0397316	-0.0103084	-0.0233102	-0.0349375	-0.0246332	-0.194682	-0.0275736	-0.0113985	-0.0126703	-0.00935712	-0.0210511
-0.0255802	-0.0224032	-0.0307449	-0.0236432	-0.0189711	-0.0209405	-0.0217819	-0.0230926	-0.0399057	-0.0251308	-0.0301362	-0.024142	-0.0264174	-0.0354397	-0.0308776	-0.0220511	-0.019396	-0.0263054	-0.042542	-0.059082	-0.0204853	-0.0285915	-0.0346699	-0.0131097	-0.0486707	-0.0367237	-0.0319881	-0.0303653	-0.0284615	-0.0330192	-0.212134	-0.0220844	-0.0194294	-0.0222739	-0.0321034	-0.0297058	-0.023884	-0.0111713	-0.0353235	-0.0377989	-0.0135298	-0.0245987	-0.0349374	-0.0220562	-0.193393	-0.0243524	-0.0120427	-0.0133146	-0.00613592	-0.0236281
-0.0262245	-0.0211147	-0.0268795	-0.0236432	-0.0202595	-0.0215847	-0.0217819	-0.0237369	-0.04055	-0.0238422	-0.0282035	-0.0273632	-0.0251288	-0.033507	-0.0276564	-0.0188299	-0.0181075	-0.0243726	-0.0418978	-0.0571493	-0.0191968	-0.0240817	-0.0353143	-0.0124655	-0.0473823	-0.0354351	-0.0319882	-0.0290768	-0.0303943	-0.0317308	-0.205058	-0.0201515	-0.0181409	-0.0235623	-0.0333919	-0.0277732	-0.0245283	-0.0143925	-0.0340349	-0.0358662	-0.0128856	-0.0265314	-0.0355817	-0.0220561	-0.19597	-0.0230639	-0.0139755	-0.0133147	-0.00549168	-0.022984
-0.0268687	-0.0211147	-0.0249467	-0.0249317	-0.0202595	-0.022229	-0.019205	-0.0250254	-0.0392615	-0.0264191	-0.0282035	-0.0267189	-0.0257731	-0.0296416	-0.0231466	-0.0156086	-0.0174633	-0.025661	-0.0386766	-0.0532838	-0.0166198	-0.0221489	-0.0366029	-0.011177	-0.0454497	-0.0335023	-0.031344	-0.0264998	-0.0310387	-0.0317309	-0.196693	-0.0188628	-0.0187851	-0.0242064	-0.0321033	-0.0277733	-0.0271053	-0.0150367	-0.0321021	-0.0339335	-0.0141743	-0.0278199	-0.0336489	-0.0239888	-0.195326	-0.0217754	-0.0146197	-0.0126705	-0.00484745	-0.0236283
-0.0275129	-0.0185377	-0.0243025	-0.0255759	-0.0196153	-0.0228732	-0.0198492	-0.0237369	-0.0373287	-0.0270633	-0.026915	-0.0292959	-0.0238403	-0.0257761	-0.0218582	-0.0181856	-0.0155306	-0.0237282	-0.0386766	-0.0474857	-0.0166198	-0.0163507	-0.0385358	-0.0118212	-0.0428729	-0.0322138	-0.0345653	-0.024567	-0.0349043	-0.0304425	-0.183174	-0.0182184	-0.0155639	-0.0229178	-0.0314591	-0.0251965	-0.0271053	-0.0169695	-0.0288808	-0.0345778	-0.0141744	-0.0303968	-0.0336489	-0.0233446	-0.198548	-0.0217754	-0.0165524	-0.0171803	-0.00678018	-0.0242726
-0.0255802	-0.019182	-0.0243025	-0.0249317	-0.0209037	-0.0215847	-0.019205	-0.0256696	-0.0360402	-0.0283517	-0.026915	-0.0312286	-0.0238403	-0.0231992	-0.0212139	-0.0162529	-0.0142421	-0.026305	-0.0354553	-0.0449087	-0.0140428	-0.0150621	-0.0366032	-0.0131097	-0.0383633	-0.0296368	-0.0345653	-0.0226343	-0.0342602	-0.0272214	-0.170944	-0.0169297	-0.0174966	-0.0229178	-0.0321033	-0.0245524	-0.0277495	-0.0176137	-0.0256595	-0.0332893	-0.0161072	-0.0342622	-0.0323604	-0.0201233	-0.197904	-0.0217754	-0.0165524	-0.0146034	-0.00742444	-0.0236284
-0.0262244	-0.019182	-0.0217255	-0.0249316	-0.0202595	-0.0241617	-0.0153395	-0.0230926	-0.032819	-0.0270632	-0.026915	-0.0338055	-0.0193305	-0.0206222	-0.0205697	-0.0181856	-0.0135979	-0.026305	-0.0348111	-0.0391106	-0.0159756	-0.0124851	-0.0366034	-0.0124655	-0.0344979	-0.0296367	-0.0339212	-0.0207016	-0.0342603	-0.0252888	-0.160002	-0.015641	-0.0168524	-0.0235619	-0.0282377	-0.0264853	-0.0283938	-0.0176137	-0.0211498	-0.0326451	-0.0135304	-0.0329737	-0.0317161	-0.0201233	-0.195327	-0.0237081	-0.0197737	-0.0165363	-0.00742444	-0.0249169
-0.0262244	-0.0204704	-0.025591	-0.0262201	-0.0196152	-0.0228732	-0.0153395	-0.0250253	-0.0308863	-0.0277073	-0.024338	-0.0363825	-0.0173978	-0.019978	-0.0231466	-0.0194741	-0.0129537	-0.0301703	-0.0315899	-0.0371779	-0.0153313	-0.0105523	-0.0340265	-0.0124655	-0.0325653	-0.0270597	-0.0339212	-0.0194131	-0.0336162	-0.0240004	-0.145839	-0.0149966	-0.0174966	-0.0261388	-0.026305	-0.0271296	-0.0271053	-0.0176137	-0.0205054	-0.0313567	-0.0161075	-0.033618	-0.0317161	-0.0169021	-0.19275	-0.0217754	-0.0184852	-0.0133151	-0.00871294	-0.0255612
-0.0255802	-0.0198262	-0.0243025	-0.0275086	-0.0183267	-0.0215847	-0.0153395	-0.0230926	-0.0289535	-0.0277073	-0.0236937	-0.0363825	-0.015465	-0.0193338	-0.0218581	-0.0220511	-0.0129537	-0.0308145	-0.0303014	-0.0339567	-0.0166198	-0.00926371	-0.0327382	-0.0131097	-0.0287	-0.0257711	-0.0345655	-0.0181246	-0.0368375	-0.0233562	-0.133609	-0.013708	-0.0174966	-0.0267829	-0.023728	-0.030351	-0.0277496	-0.0176137	-0.0159957	-0.032001	-0.0135307	-0.0329737	-0.0278506	-0.0169021	-0.192106	-0.0224196	-0.0223506	-0.0146037	-0.0106457	-0.0242728
-0.0249359	-0.0224031	-0.0268795	-0.0281529	-0.0189709	-0.0215847	-0.0134068	-0.0243811	-0.0283093	-0.0283514	-0.0249822	-0.0383152	-0.012888	-0.0186896	-0.0237908	-0.0233396	-0.0161749	-0.0314586	-0.0264359	-0.032024	-0.0166198	-0.00990788	-0.0320941	-0.0163309	-0.0274116	-0.0244826	-0.0319886	-0.0168361	-0.0355492	-0.0207793	-0.118801	-0.0149963	-0.0187851	-0.0287156	-0.0217952	-0.0329281	-0.0271053	-0.0176137	-0.0147071	-0.0313568	-0.0122423	-0.0336179	-0.0265621	-0.0162578	-0.190173	-0.0211311	-0.0242834	-0.015248	-0.0138669	-0.0262056
-0.0242917	-0.0236916	-0.028168	-0.0287971	-0.0202594	-0.019652	-0.016628	-0.0218041	-0.0250881	-0.0283514	-0.0236937	-0.0363825	-0.0122437	-0.0161126	-0.0250793	-0.0278493	-0.0148865	-0.0314585	-0.0257917	-0.029447	-0.0166198	-0.0111963	-0.0282288	-0.0156867	-0.0222577	-0.0264153	-0.0339214	-0.0161919	-0.0361935	-0.0194909	-0.110437	-0.0137076	-0.0194293	-0.027427	-0.0205067	-0.0342167	-0.0283938	-0.015681	-0.0127743	-0.0313568	-0.010954	-0.0323294	-0.0246294	-0.0156135	-0.189529	-0.0198426	-0.0268603	-0.0139596	-0.0170881	-0.0236287
-0.0236474	-0.0256243	-0.028168	-0.0281529	-0.0215479	-0.0183635	-0.0172723	-0.0205156	-0.0250881	-0.0270628	-0.0262707	-0.035094	-0.010311	-0.0154684	-0.0283005	-0.0291378	-0.0168192	-0.03017	-0.023859	-0.0275143	-0.0159755	-0.0131289	-0.0250077	-0.0189079	-0.0190366	-0.0251267	-0.0319887	-0.0149034	-0.0355494	-0.0214237	-0.0994948	-0.0130632	-0.0207178	-0.0287154	-0.0179296	-0.0348611	-0.0283939	-0.0150367	-0.0134185	-0.0320011	-0.0115983	-0.0303966	-0.0233409	-0.0104596	-0.186952	-0.0198426	-0.0249276	-0.0139597	-0.0190209	-0.0236287
-0.0223589	-0.0249801	-0.0313892	-0.0287971	-0.0228363	-0.019652	-0.0179165	-0.0179387	-0.0231553	-0.02513	-0.0269149	-0.0331612	-0.00902247	-0.0154684	-0.0263678	-0.0304262	-0.0155307	-0.0314584	-0.0232147	-0.0249374	-0.0153313	-0.0137731	-0.0211424	-0.0201964	-0.014527	-0.0270594	-0.0332773	-0.0155476	-0.0342611	-0.0207796	-0.0898414	-0.01564	-0.0220062	-0.0280711	-0.0179296	-0.034217	-0.0283939	-0.0156809	-0.0147069	-0.0339339	-0.01031	-0.0291081	-0.0214082	-0.00917105	-0.18502	-0.0179099	-0.0242834	-0.0133156	-0.0164439	-0.0210518
-0.0217147	-0.0262686	-0.0326777	-0.0249316	-0.0267018	-0.0209405	-0.0185608	-0.0185829	-0.0244438	-0.0231972	-0.0288476	-0.02994	-0.00902244	-0.0148242	-0.0263678	-0.029782	-0.016175	-0.030814	-0.0245032	-0.0242932	-0.0153313	-0.0157058	-0.0192098	-0.0214849	-0.0132387	-0.0283478	-0.0313446	-0.0142591	-0.0303958	-0.0220681	-0.0821208	-0.0149955	-0.023939	-0.0293595	-0.0147083	-0.0342171	-0.0283939	-0.0163252	-0.0147068	-0.0358667	-0.0128871	-0.0278196	-0.0201196	-0.0072383	-0.183087	-0.0146887	-0.0204179	-0.0139599	-0.0177324	-0.0197634
-0.0236474	-0.0262686	-0.0339662	-0.0236431	-0.0254133	-0.0209405	-0.019205	-0.0160059	-0.0218668	-0.0231971	-0.0275591	-0.0286515	-0.00708968	-0.0174012	-0.0225023	-0.0278493	-0.016175	-0.0275927	-0.0277244	-0.0230047	-0.0133986	-0.0163499	-0.0166329	-0.0208406	-0.0100176	-0.0296363	-0.029412	-0.0155476	-0.0310401	-0.0252894	-0.0737559	-0.0162838	-0.0226505	-0.0293594	-0.014064	-0.030996	-0.0309709	-0.0169694	-0.0159952	-0.0365109	-0.0154642	-0.0265311	-0.0194754	-0.00852676	-0.184376	-0.0134002	-0.0165525	-0.0165369	-0.0164439	-0.0184749
-0.0223589	-0.0243358	-0.0365432	-0.0210662	-0.027346	-0.0241617	-0.0224262	-0.0185829	-0.0231553	-0.0199758	-0.0288476	-0.0267187	-0.00837814	-0.0180454	-0.0231466	-0.0278493	-0.0174635	-0.0256599	-0.0264359	-0.0242932	-0.014687	-0.0189268	-0.0153446	-0.0227734	-0.00808494	-0.028992	-0.0249023	-0.0136148	-0.0278191	-0.026578	-0.0647468	-0.0169279	-0.0239389	-0.031292	-0.0134198	-0.0297077	-0.0309709	-0.0195464	-0.0166394	-0.0345783	-0.0193298	-0.0258868	-0.0194754	-0.00917098	-0.184376	-0.0146887	-0.0139755	-0.016537	-0.0151554	-0.018475
-0.0255801	-0.0243358	-0.0352547	-0.0191334	-0.0292787	-0.0241617	-0.0224262	-0.0205156	-0.0212226	-0.0212642	-0.0294918	-0.0260745	-0.00773387	-0.0180455	-0.0218581	-0.0259165	-0.0148866	-0.0237271	-0.0283687	-0.023649	-0.0153313	-0.016994	-0.015989	-0.0227734	-0.00744081	-0.0309246	-0.0236139	-0.0149033	-0.0258865	-0.0291551	-0.0596031	-0.017572	-0.0220062	-0.0312919	-0.0134197	-0.0277751	-0.0329036	-0.0201906	-0.0172836	-0.0352225	-0.0206184	-0.0252426	-0.0214081	-0.0111037	-0.188241	-0.0153329	-0.0139755	-0.0178256	-0.0132227	-0.0184751
-0.0249358	-0.0230473	-0.0339662	-0.0184892	-0.0299229	-0.0235174	-0.021782	-0.0205156	-0.0212226	-0.0206199	-0.0282033	-0.0241418	-0.00902232	-0.0206224	-0.0225023	-0.0252723	-0.0142424	-0.0224385	-0.0296572	-0.0223605	-0.0133985	-0.016994	-0.0166334	-0.0253503	-0.0100179	-0.0309246	-0.0197485	-0.0142591	-0.0252423	-0.0310879	-0.0551037	-0.0201487	-0.021362	-0.0300034	-0.0114869	-0.0251983	-0.0309709	-0.0201906	-0.0172835	-0.0352226	-0.0257724	-0.0252426	-0.0233408	-0.0123921	-0.188241	-0.0140444	-0.0107543	-0.0171815	-0.013867	-0.0178309
-0.0262243	-0.0172491	-0.0346104	-0.0184892	-0.0286344	-0.0228732	-0.0230705	-0.0224483	-0.0205783	-0.0180429	-0.0275591	-0.022209	-0.00966654	-0.019334	-0.0205696	-0.0265608	-0.0103769	-0.0192172	-0.0315899	-0.0217163	-0.0133985	-0.0182824	-0.0172777	-0.0253503	-0.010018	-0.0302803	-0.0184601	-0.0149033	-0.0245982	-0.031088	-0.0506043	-0.0207928	-0.0200735	-0.0248493	-0.0114869	-0.0219772	-0.0316151	-0.0182579	-0.0185719	-0.0345784	-0.029638	-0.0278195	-0.0246293	-0.0156133	-0.190174	-0.0146886	-0.0120428	-0.0178258	-0.0106458	-0.015254
-0.0268685	-0.0133837	-0.0352547	-0.0172007	-0.0305671	-0.0267386	-0.0198493	-0.026958	-0.0199341	-0.0167543	-0.0288475	-0.0228532	-0.010955	-0.0212667	-0.0225023	-0.0284935	-0.0103769	-0.0192171	-0.0348111	-0.0255818	-0.0153313	-0.0150611	-0.0198549	-0.0279273	-0.0125951	-0.0309245	-0.0171717	-0.0149033	-0.0207329	-0.0297996	-0.0461048	-0.0214369	-0.0168522	-0.0235608	-0.0108426	-0.0226216	-0.0283939	-0.0182579	-0.0185718	-0.0326457	-0.0309267	-0.0258867	-0.0252735	-0.0162576	-0.188242	-0.0159771	-0.0120428	-0.0171816	-0.00871304	-0.0139655
-0.0275128	-0.00951819	-0.0320335	-0.0178449	-0.0299229	-0.0235174	-0.0166281	-0.0276023	-0.0192898	-0.0180427	-0.0256263	-0.0215647	-0.0115992	-0.0225552	-0.0237908	-0.0284935	-0.010377	-0.01664	-0.0341668	-0.0242933	-0.0179082	-0.0144168	-0.0204992	-0.0247061	-0.0145279	-0.0296359	-0.017816	-0.0142591	-0.0188003	-0.0285112	-0.0428939	-0.019504	-0.016208	-0.019051	-0.00955406	-0.0232659	-0.028394	-0.0176136	-0.0179275	-0.030713	-0.0328595	-0.023954	-0.0246292	-0.0188345	-0.187598	-0.0159771	-0.0171967	-0.0184702	-0.00678032	-0.0146098
-0.028157	-0.0082297	-0.0326777	-0.0172007	-0.0273459	-0.0228732	-0.0153396	-0.029535	-0.019934	-0.0173984	-0.0230493	-0.0234975	-0.0135319	-0.0251322	-0.024435	-0.0291378	-0.0116655	-0.0159957	-0.0335226	-0.0249376	-0.0191967	-0.0144167	-0.0217879	-0.0240618	-0.0164608	-0.0283474	-0.0171718	-0.014259	-0.0188004	-0.0265785	-0.0403272	-0.0188595	-0.013631	-0.0158297	-0.00697705	-0.0226218	-0.02324	-0.0137482	-0.0179275	-0.0281361	-0.0341481	-0.023954	-0.0246292	-0.0181902	-0.1818	-0.0159771	-0.0204179	-0.0184703	-0.00420336	-0.0152541
-0.0300897	-0.00500847	-0.0288123	-0.0197777	-0.0228362	-0.0215847	-0.0127626	-0.0314677	-0.019934	-0.0173983	-0.0230493	-0.0254302	-0.0154646	-0.024488	-0.0263677	-0.0278493	-0.0110212	-0.0140629	-0.0315899	-0.0262261	-0.0217737	-0.0157051	-0.021788	-0.0221291	-0.0183936	-0.0264146	-0.0178161	-0.0155475	-0.0175121	-0.0240016	-0.0384048	-0.0195036	-0.0116983	-0.0126084	-0.00826549	-0.0271317	-0.0225958	-0.0143924	-0.0159947	-0.0255592	-0.0328598	-0.0258867	-0.0220522	-0.0214114	-0.176646	-0.0153329	-0.0229949	-0.0171819	-0.00291488	-0.0171869
-0.0300897	-0.00565271	-0.028168	-0.0217104	-0.0221919	-0.0222289	-0.0095414	-0.0308235	-0.0186455	-0.0180425	-0.0191838	-0.0247859	-0.0167531	-0.024488	-0.0263677	-0.0265608	-0.0123098	-0.0134185	-0.0335226	-0.0262261	-0.0224179	-0.015705	-0.0204996	-0.0201964	-0.0190379	-0.0251261	-0.0197489	-0.014259	-0.0175122	-0.0214248	-0.0397035	-0.0188592	-0.00912128	-0.00938706	-0.00890968	-0.027776	-0.0187303	-0.010527	-0.0153503	-0.0236265	-0.0328599	-0.0265309	-0.0201195	-0.0239884	-0.168271	-0.0134001	-0.0281488	-0.0165377	-0.00291489	-0.0158985
-0.0294455	-0.00500846	-0.0249468	-0.0217104	-0.0202592	-0.0202962	-0.00825292	-0.0301792	-0.0192898	-0.0180424	-0.0185396	-0.0234974	-0.01933	-0.024488	-0.0283004	-0.027205	-0.0123098	-0.0134185	-0.0341668	-0.0268704	-0.0230622	-0.0182819	-0.021144	-0.0201964	-0.0196823	-0.0238375	-0.0210374	-0.0155475	-0.0168681	-0.0194921	-0.040358	-0.0175705	-0.0065443	-0.00487727	-0.0101981	-0.0284204	-0.0167976	-0.00988272	-0.0159945	-0.0236265	-0.0302831	-0.0252424	-0.0156098	-0.0239884	-0.157963	-0.0140444	-0.0326585	-0.0146051	-0.000982168	-0.017187
-0.0288012	-0.00371996	-0.0243026	-0.0217104	-0.0196149	-0.0177192	-0.00760868	-0.0276023	-0.0192898	-0.0154654	-0.0185396	-0.0247859	-0.0225512	-0.0251323	-0.0289447	-0.0265608	-0.0116656	-0.0134184	-0.0322341	-0.0288032	-0.0204852	-0.0182819	-0.0185672	-0.0189079	-0.0190382	-0.0219047	-0.022326	-0.0174802	-0.0181567	-0.0169152	-0.0410126	-0.0149934	-0.00718853	-0.00294445	-0.0101981	-0.0277763	-0.0129322	-0.00859423	-0.0153502	-0.0210496	-0.0302832	-0.0265308	-0.0143213	-0.0246326	-0.147011	-0.0134001	-0.0333028	-0.0139609	-0.00227066	-0.0152544
-0.028157	-0.00371995	-0.0210814	-0.0210661	-0.0176822	-0.017075	-0.00503171	-0.0237368	-0.0192898	-0.0154653	-0.0204723	-0.0241416	-0.0219069	-0.0238438	-0.0295889	-0.027205	-0.0103771	-0.0140625	-0.0341668	-0.0300917	-0.0198409	-0.0195703	-0.0179231	-0.0182637	-0.0196825	-0.0199719	-0.024903	-0.0187687	-0.0168684	-0.0143383	-0.0435998	-0.0137047	-0.00590004	-0.00230012	-0.00955379	-0.0284207	-0.0116437	-0.00923846	-0.0159944	-0.0216939	-0.0283506	-0.0239538	-0.0123885	-0.0239883	-0.135415	-0.0121116	-0.0352355	-0.0152495	-0.000982185	-0.0158987
-0.0268685	-0.00500843	-0.0204371	-0.0197777	-0.0157494	-0.0157865	-0.0063202	-0.0224483	-0.0205782	-0.0154652	-0.0191838	-0.0222089	-0.0257723	-0.0225554	-0.0289447	-0.0265608	-0.00908862	-0.0134182	-0.0303014	-0.0300917	-0.0179082	-0.0195702	-0.014702	-0.0150424	-0.0196826	-0.0193276	-0.0242588	-0.0200572	-0.0175127	-0.0143384	-0.0455428	-0.0130603	-0.00783276	-0.00230003	-0.0114865	-0.0271323	-0.0103552	-0.00923846	-0.0172828	-0.0223382	-0.0270622	-0.0233096	-0.0130327	-0.0239883	-0.118665	-0.0121116	-0.0345913	-0.0146054	-0.00162644	-0.0158987
-0.0268685	-0.00694115	-0.0191486	-0.0204219	-0.0138167	-0.0138537	-0.00825293	-0.0179386	-0.0205782	-0.0141767	-0.0172511	-0.0202761	-0.0257723	-0.0225554	-0.0270119	-0.0246281	-0.0084444	-0.0121296	-0.0328784	-0.0326687	-0.0153312	-0.0195701	-0.0140579	-0.0150424	-0.020327	-0.0173949	-0.0210377	-0.0194129	-0.0181571	-0.0149828	-0.0468416	-0.0124158	-0.0104097	-0.00229994	-0.0134192	-0.0239112	-0.0116437	-0.00923846	-0.0192154	-0.0229824	-0.0257739	-0.0226653	-0.0104557	-0.0226998	-0.108357	-0.0127559	-0.0333028	-0.0146054	-0.00227069	-0.013966
-0.0281569	-0.0101624	-0.0165717	-0.0197777	-0.0125282	-0.0151422	-0.0101857	-0.0166501	-0.0205782	-0.0128881	-0.0191838	-0.0183434	-0.027705	-0.01869	-0.0270119	-0.0233396	-0.00651169	-0.0127738	-0.0309456	-0.0339572	-0.0133985	-0.0202143	-0.0140581	-0.0150424	-0.0203271	-0.0161063	-0.0203935	-0.0181245	-0.0194457	-0.0130501	-0.0468518	-0.0124157	-0.011054	-0.00423258	-0.0121306	-0.0239114	-0.0135765	-0.0111712	-0.0205039	-0.024271	-0.0264183	-0.0207326	-0.0117442	-0.023344	-0.0954721	-0.0127559	-0.0326586	-0.015894	-0.00355918	-0.0146104
-0.0281569	-0.0101623	-0.0152832	-0.0210661	-0.0118839	-0.0132095	-0.0121184	-0.0153616	-0.0225109	-0.0128881	-0.0178953	-0.0157664	-0.027705	-0.0167573	-0.0257234	-0.0233396	-0.00522323	-0.0121294	-0.0315899	-0.03589	-0.0114658	-0.0215027	-0.0147024	-0.0163309	-0.0203272	-0.015462	-0.0197493	-0.0174802	-0.0194459	-0.012406	-0.0462179	-0.011127	-0.0110539	-0.00809795	-0.0153518	-0.0213345	-0.014865	-0.0131039	-0.0230808	-0.0249153	-0.0244857	-0.0207325	-0.0149654	-0.023344	-0.0851643	-0.0153328	-0.0287931	-0.0158941	-0.00420343	-0.00816798
-0.0268684	-0.0114508	-0.0139947	-0.0184892	-0.0131724	-0.0112768	-0.0127626	-0.0160059	-0.0225109	-0.0122437	-0.0166068	-0.0138337	-0.0277049	-0.0154688	-0.0244349	-0.0252723	-0.00393476	-0.0121293	-0.0303014	-0.0352457	-0.00888879	-0.0202141	-0.0159911	-0.0176194	-0.0203273	-0.0141735	-0.0191052	-0.0149032	-0.0213787	-0.0130503	-0.0455839	-0.0104826	-0.0123424	-0.0113191	-0.0166402	-0.019402	-0.0161535	-0.0118154	-0.0243692	-0.0249153	-0.0244858	-0.0200883	-0.0188309	-0.0201227	-0.076145	-0.0159771	-0.0249276	-0.0158942	-0.00678041	-0.00945652
-0.0236472	-0.0108066	-0.014639	-0.0197776	-0.0151051	-0.00869979	-0.0114742	-0.0153616	-0.0244437	-0.00902245	-0.0185395	-0.0125452	-0.0270607	-0.0116033	-0.0231464	-0.0259166	-0.00329054	-0.0127735	-0.0328784	-0.033313	-0.00953303	-0.0189256	-0.0159912	-0.0189079	-0.0209716	-0.0154619	-0.0203937	-0.0149032	-0.0226673	-0.0111176	-0.0443057	-0.0117709	-0.0142751	-0.013896	-0.0172844	-0.0168251	-0.0155092	-0.0137481	-0.0263018	-0.0268481	-0.0225532	-0.0181555	-0.0226963	-0.020767	-0.0690585	-0.0172656	-0.0229949	-0.0158943	-0.00871315	-0.00881233
-0.0217145	-0.0127393	-0.014639	-0.0191334	-0.0157493	-0.00805554	-0.0140511	-0.0172943	-0.0270206	-0.00837813	-0.0153183	-0.0106124	-0.0251279	-0.00967064	-0.0257234	-0.0265608	-0.00329056	-0.0147061	-0.0315899	-0.0326688	-0.0108215	-0.0169928	-0.0185683	-0.0195521	-0.0209718	-0.0161061	-0.0216823	-0.0129705	-0.0220232	-0.0111177	-0.041739	-0.0124149	-0.0162079	-0.0190498	-0.0166401	-0.016181	-0.0167977	-0.0143924	-0.0256575	-0.0249154	-0.0212648	-0.016867	-0.0278502	-0.0175457	-0.0606835	-0.018554	-0.0204179	-0.0158944	-0.0100016	-0.00687966
-0.020426	-0.012095	-0.0127062	-0.0197776	-0.017682	-0.00805554	-0.0134069	-0.0185828	-0.0283091	-0.00644533	-0.0166067	-0.00996818	-0.0251279	-0.0109591	-0.0231464	-0.0278493	-0.00522331	-0.0140618	-0.0315899	-0.0307361	-0.0114658	-0.0163485	-0.0185684	-0.0214849	-0.0203276	-0.0154618	-0.0216823	-0.0136147	-0.0213791	-0.0130505	-0.0372395	-0.0117705	-0.0162078	-0.0209824	-0.0179286	-0.0168254	-0.0187305	-0.0143924	-0.0282344	-0.0255597	-0.0173995	-0.0175112	-0.0304272	-0.0181899	-0.0561739	-0.0224195	-0.0204179	-0.0139617	-0.0132229	-0.00559123
-0.0197817	-0.0133835	-0.0139947	-0.0210661	-0.0183262	-0.00934402	-0.0140511	-0.0179386	-0.0276648	-0.00644526	-0.014674	-0.0119009	-0.0238394	-0.00902644	-0.0231464	-0.0291378	-0.00844455	-0.0159944	-0.0303014	-0.0294476	-0.0153312	-0.0163484	-0.0205013	-0.0208406	-0.0203277	-0.0167502	-0.0229709	-0.0155474	-0.020735	-0.0111179	-0.0333844	-0.0111261	-0.0168521	-0.0261363	-0.0140631	-0.0168255	-0.0193747	-0.0143924	-0.0269459	-0.0223385	-0.0154669	-0.0175112	-0.0323599	-0.0175457	-0.0523086	-0.0217752	-0.017841	-0.0139618	-0.0183768	-0.00365856
-0.020426	-0.0153162	-0.0139947	-0.0204219	-0.0189705	-0.0106325	-0.0140511	-0.0179386	-0.0263763	-0.00708943	-0.0159625	-0.0125451	-0.0219066	-0.00773797	-0.0225022	-0.027205	-0.0110215	-0.0179271	-0.0303014	-0.0275149	-0.0166197	-0.0150598	-0.0205015	-0.0221291	-0.0203278	-0.0180387	-0.0249037	-0.0161917	-0.0181582	-0.0124065	-0.0288849	-0.0130586	-0.0162078	-0.0267805	-0.0153515	-0.0194026	-0.020019	-0.0143924	-0.0256573	-0.0191173	-0.0116016	-0.0181554	-0.0362253	-0.0175456	-0.050376	-0.0224195	-0.0171967	-0.0146061	-0.0196653	-0.00559135
-0.0217144	-0.0166047	-0.0152832	-0.0223546	-0.0209032	-0.00998826	-0.0153396	-0.0192271	-0.0250879	-0.00837784	-0.0172509	-0.0144778	-0.0206181	-0.00709375	-0.0212137	-0.0259166	-0.0129543	-0.0185712	-0.0277244	-0.0255822	-0.0185524	-0.0144155	-0.0217901	-0.0201964	-0.0171067	-0.0186828	-0.0268365	-0.0200571	-0.0175141	-0.0124065	-0.0269625	-0.01177	-0.0149193	-0.0280689	-0.0134187	-0.020047	-0.0193747	-0.0137481	-0.022436	-0.0158962	-0.00966897	-0.0200881	-0.0355811	-0.0162571	-0.0484434	-0.0230637	-0.0165525	-0.0126735	-0.0222423	-0.00365868
-0.0146277	-0.0159605	-0.0127063	-0.0229988	-0.0234801	-0.0112767	-0.0153396	-0.0179386	-0.0237994	-0.0103105	-0.0172509	-0.0138336	-0.0161084	-0.00838225	-0.0205694	-0.0246281	-0.014887	-0.0205038	-0.0264359	-0.0236495	-0.0217736	-0.0163482	-0.0205017	-0.0214849	-0.0158184	-0.0173943	-0.0300577	-0.0219899	-0.0155815	-0.0117624	-0.0243958	-0.0104813	-0.0142751	-0.0274245	-0.0140629	-0.0206914	-0.017442	-0.0124596	-0.0211474	-0.0158962	-0.00451516	-0.0245978	-0.0330041	-0.0123917	-0.047155	-0.0230637	-0.0165525	-0.0120293	-0.0196653	-0.00494722
-0.0159162	-0.0172489	-0.014639	-0.0229988	-0.0260571	-0.014498	-0.0166281	-0.0153616	-0.0237994	-0.0122431	-0.0191837	-0.0170548	-0.0141756	-0.00902652	-0.0199252	-0.0233396	-0.0187525	-0.0198595	-0.0225705	-0.0230053	-0.0198409	-0.0182808	-0.0205019	-0.0208406	-0.0138857	-0.0161058	-0.0294135	-0.0232783	-0.0130046	-0.0136952	-0.0231175	-0.00854838	-0.0149193	-0.0287129	-0.0127744	-0.02198	-0.0155093	-0.0111711	-0.0205031	-0.0146078	-0.0032268	-0.0245978	-0.0323598	-0.0130359	-0.0465109	-0.0224195	-0.0139755	-0.0113852	-0.0215981	-0.00559152
-0.015272	-0.0198259	-0.0133505	-0.0217104	-0.0273456	-0.014498	-0.0172724	-0.0147173	-0.0218666	-0.0135316	-0.0172509	-0.0170548	-0.0109544	-0.00644957	-0.0205694	-0.0226954	-0.0193968	-0.0192152	-0.018705	-0.0249381	-0.0179082	-0.0182808	-0.017925	-0.0208406	-0.0113089	-0.0167499	-0.0307021	-0.0239226	-0.0104278	-0.0143395	-0.0237721	-0.0085482	-0.0116981	-0.0274243	-0.0108416	-0.0213359	-0.0148651	-0.0105269	-0.0179261	-0.015252	0.00128277	-0.025242	-0.0297828	-0.0130359	-0.043934	-0.0198425	-0.0139755	-0.0126738	-0.0190211	-0.00752431
-0.0165604	-0.0211144	-0.0178602	-0.0217104	-0.0273455	-0.0177192	-0.0198493	-0.0134289	-0.0231551	-0.0161085	-0.0114527	-0.017699	-0.00966585	-0.0096708	-0.0173482	-0.0220511	-0.020041	-0.0172824	-0.0141953	-0.0249381	-0.0172639	-0.0202134	-0.0159924	-0.0201964	-0.0100205	-0.0161056	-0.0287694	-0.0232783	-0.0110722	-0.0149839	-0.0224938	-0.00854802	-0.0149193	-0.0287127	-0.00890886	-0.0200475	-0.0129323	-0.0092384	-0.0185703	-0.0139636	0.000638393	-0.0284632	-0.0259174	-0.0104589	-0.0432899	-0.0191982	-0.0113986	-0.0120296	-0.0164441	-0.0120341
-0.0159162	-0.0204701	-0.017216	-0.0204219	-0.0241243	-0.0183634	-0.0198494	-0.0121404	-0.0225108	-0.0161084	-0.0127412	-0.0196317	-0.00708885	-0.0103151	-0.0154154	-0.0201184	-0.0200411	-0.016638	-0.0109741	-0.0268708	-0.0172639	-0.0221461	-0.0159926	-0.0201964	-0.0113091	-0.0154613	-0.0268368	-0.0213456	-0.0117165	-0.0169167	-0.0250811	-0.00854783	-0.0110538	-0.0274242	-0.00633184	-0.0213362	-0.0155093	-0.0105269	-0.0159932	-0.0158964	0.00385948	-0.0278189	-0.0214076	-0.00917035	-0.0426458	-0.018554	-0.0113986	-0.0133182	-0.0138672	-0.0126784
-0.0165604	-0.0224028	-0.0185045	-0.0191334	-0.0247685	-0.0202961	-0.0211378	-0.0121404	-0.0225108	-0.0167526	-0.0108084	-0.0202759	-0.00773307	-0.00709387	-0.014127	-0.0201184	-0.0181084	-0.0185707	-0.00904137	-0.0268709	-0.0159754	-0.024723	-0.0159927	-0.0189079	-0.0100207	-0.0167498	-0.0261926	-0.0207013	-0.0110724	-0.0182052	-0.0283125	-0.00661492	-0.0110538	-0.0287126	-0.00311058	-0.0200478	-0.0155093	-0.0092384	-0.0153489	-0.0171849	0.00257086	-0.0278189	-0.0194749	-0.0104588	-0.040069	-0.0166213	-0.012687	-0.0113855	-0.010646	-0.0152554
-0.0178489	-0.0198259	-0.0178602	-0.0152679	-0.02348	-0.0190076	-0.0217821	-0.0108519	-0.0218666	-0.0148198	-0.00694298	-0.0183432	-0.00837728	-0.00967086	-0.0102615	-0.0201184	-0.0155314	-0.0166378	-0.00839713	-0.0288036	-0.0133984	-0.0253671	-0.0159929	-0.0208406	-0.0100208	-0.0180382	-0.0223272	-0.0194128	-0.0136495	-0.0194938	-0.0263901	-0.00403777	-0.00847683	-0.0280682	-0.00375478	-0.0187595	-0.0161536	-0.00794991	-0.0153488	-0.0184734	-0.000650482	-0.0258861	-0.0188306	-0.011103	-0.0407133	-0.0166213	-0.0113986	-0.0120299	-0.00806901	-0.0171882
-0.0165604	-0.0159604	-0.0191487	-0.0126909	-0.0221915	-0.0196519	-0.0198494	-0.00956338	-0.0231551	-0.0148197	-0.00436599	-0.0164105	-0.00773301	-0.00838239	-0.00961724	-0.0201184	-0.0129545	-0.017282	-0.00839713	-0.0281594	-0.0114657	-0.027944	-0.015993	-0.0214849	-0.00937669	-0.0193266	-0.0223273	-0.0187686	-0.0149381	-0.0169169	-0.0276888	-0.00403759	-0.00912106	-0.0287124	-0.00311049	-0.0161826	-0.0167978	-0.00601717	-0.015993	-0.0210504	-6.36941e-06	-0.0239534	-0.0175421	-0.00917028	-0.0374923	-0.0140443	-0.0107543	-0.01203	-0.00291508	-0.0158998
-0.0178489	-0.0159604	-0.0178602	-0.0120467	-0.020903	-0.0183634	-0.0179166	-0.00763065	-0.0225108	-0.0148196	-0.00243325	-0.0144777	-0.00837722	-0.00773817	-0.0076845	-0.0188299	-0.00973326	-0.0172819	-0.00839713	-0.0281594	-0.0114657	-0.0260112	-0.0153489	-0.0208406	-0.0106653	-0.0219036	-0.0210388	-0.0149031	-0.0181595	-0.0175613	-0.0270549	-0.00210468	-0.00912105	-0.0293565	-0.00117771	-0.0129615	-0.0174421	-0.00666141	-0.0140602	-0.0229832	-0.00193923	-0.0213764	-0.0143209	-0.0104587	-0.0349154	-0.0121115	-0.0113986	-0.0133185	-0.000982356	-0.0171883
-0.0178489	-0.0146719	-0.0185045	-0.00882549	-0.018326	-0.0170749	-0.0159839	-0.00891913	-0.023155	-0.0141753	-0.00372173	-0.0131892	-0.00966568	-0.00838243	-0.00704025	-0.0188299	nan	-0.0166376	-0.00710864	-0.0275152	-0.0127542	-0.0253669	-0.0172818	-0.0221291	-0.0113096	-0.023192	-0.0184619	-0.0136146	-0.0181596	-0.0162729	-0.0264209	-0.00339298	-0.00783256	-0.0293565	0.000110819	-0.0136059	-0.0174421	-0.00666141	-0.0166371	-0.0236275	-0.00516057	-0.0207321	-0.0143209	-0.011103	-0.0323386	-0.00953457	-0.0139755	-0.0158956	-0.000982365	-0.0165441
-0.0197816	-0.0120949	-0.0191487	-0.00689276	-0.0176818	-0.0151422	-0.0134069	-0.0102076	-0.0244435	-0.0128867	-0.00178899	-0.012545	-0.00966565	-0.00773821	-0.00317479	-0.0181857	nan	-0.0159932	-0.0103299	-0.0262268	-0.0133984	-0.0240783	-0.0172819	-0.0214849	-0.0100213	-0.0251247	-0.0171735	-0.0110377	-0.0194482	-0.0143402	-0.0244984	-0.00274856	-0.00847679	-0.0274236	-0.00117762	-0.0129618	-0.0187306	-0.00730565	-0.0172813	-0.0229833	-0.0051607	-0.0187994	-0.0136766	-0.0123914	-0.0297617	-0.00824608	-0.0159083	-0.0184726	-0.00162662	-0.0152557
-0.0191373	-0.0140276	-0.0191487	-0.0030273	-0.0163933	-0.0151422	-0.0127627	-0.0114961	-0.0244435	-0.0128867	-0.0037217	-0.0138334	-0.0122426	-0.00773823	-0.00446327	-0.0162529	nan	-0.0159931	-0.00968561	-0.0236498	-0.0166196	-0.0227898	-0.017282	-0.0195521	-0.0125983	-0.0244804	-0.0171736	-0.0116819	-0.0200926	-0.0143403	-0.0219317	-0.00596959	-0.00783254	-0.0274235	-0.00246606	-0.0110292	-0.0187306	-0.00730564	-0.0159927	-0.0210506	-0.00644932	-0.0175109	-0.0143208	-0.0143241	-0.0271849	-0.00760183	-0.0184852	-0.019117	-0.00291511	-0.0165442
-0.0197816	-0.0133834	-0.0159275	-0.0030273	-0.0163933	-0.0144979	-0.0101857	-0.0108519	-0.023155	-0.0103096	-0.00307745	-0.0125449	-0.0103098	-0.00773825	-0.00381902	-0.013676	nan	-0.0172815	-0.0116183	-0.0197844	-0.0191966	-0.0202127	-0.0198591	-0.0208406	-0.0145312	-0.0270573	-0.0152409	-0.0110376	-0.0200927	-0.0130519	-0.021942	-0.00790214	-0.0058998	-0.0229138	-0.00504299	-0.0110294	-0.0187306	-0.00923837	-0.0147042	-0.0204064	-0.00838218	-0.0175108	-0.0162536	-0.0149683	-0.0278293	-0.00631334	-0.0171967	-0.0191171	-0.00549209	-0.0146116
-0.0197816	-0.0166046	-0.0152833	-0.0030273	-0.0144605	-0.0125652	-0.00760877	-0.0127846	-0.0237993	-0.00902105	-0.00629865	-0.0106122	-0.00902131	-0.00773827	-0.00381901	-0.0156087	nan	-0.0185699	-0.0141953	-0.0172074	-0.0204851	-0.0202127	-0.019215	-0.0227734	-0.0151755	-0.023836	-0.0133082	-0.0136146	-0.0220256	-0.013052	-0.0193753	-0.0085462	-0.00589979	-0.0203367	-0.00311021	-0.00845252	-0.0161537	-0.00859412	-0.0140598	-0.0197622	-0.00902655	-0.0168666	-0.0194748	-0.0156126	-0.0265409	-0.00631333	-0.0165525	-0.0184729	-0.00806907	-0.0126789
-0.0217143	-0.0172488	-0.0159275	-0.00238305	-0.018326	nan	-0.00632029	-0.0114961	-0.023155	-0.00773249	-0.00951985	-0.0106122	-0.00837704	-0.00902678	-0.00575173	-0.0130317	nan	-0.0192141	-0.016128	-0.015919	-0.0224178	-0.0202126	-0.0185709	-0.0234176	-0.0171084	-0.0238359	-0.0139525	-0.0136146	-0.0220257	-0.0117636	-0.0187413	-0.011123	-0.00203432	-0.0171154	-0.00568714	-0.00909689	-0.011644	-0.00923836	-0.0114828	-0.019118	nan	-0.0149338	-0.0188305	-0.016901	-0.0278295	-0.0043806	-0.015264	-0.0178288	-0.0100018	-0.00945772
-0.02107	-0.02047	-0.0152833	-0.00302729	-0.0183259	nan	-0.00503181	-0.0140731	-0.0225108	-0.00451121	-0.0101641	-0.0106122	-0.0051558	-0.00773831	-0.00639597	-0.0117432	nan	-0.0211467	-0.018705	-0.0146305	-0.0224178	-0.0195683	-0.0185711	-0.0221291	-0.0196854	-0.0238359	-0.0107314	-0.0149031	-0.0200931	-0.0130522	-0.0181073	-0.011767	-0.00203431	-0.0126056	-0.00568709	-0.00780854	-0.00906702	-0.0105268	-0.012127	-0.0204065	nan	-0.0136453	-0.0207632	-0.0181895	-0.0271854	-0.00180362	-0.0165525	-0.0171846	-0.0125788	-0.00816929
-0.0217143	-0.0217585	-0.014639	-0.00367153	-0.0196144	nan	-0.00438757	-0.0121403	-0.0212223	-0.00322265	-0.00951983	-0.0106122	-0.00386728	-0.00709409	-0.00832869	-0.011099	nan	-0.0192139	-0.0193493	-0.013342	nan	-0.0176355	-0.0198597	-0.0201964	-0.0196856	-0.0199704	-0.00879873	-0.0142588	-0.0188048	-0.012408	-0.0174733	-0.0130554	-0.00139006	-0.00680733	-0.00761977	-0.00780868	-0.00584582	-0.0111711	-0.0121269	-0.0191181	nan	-0.013001	-0.017542	-0.0181895	-0.0258971	-0.00115938	-0.015264	-0.0146077	-0.0145115	-0.00688087
-0.0217142	-0.0243355	-0.0152833	-0.00560426	-0.0196144	nan	-0.00696454	-0.014073	-0.0199338	-0.00128984	-0.00951981	-0.0119006	-0.00322301	-0.00709411	-0.00961717	-0.00852203	nan	-0.0192138	-0.018705	-0.0146306	nan	-0.0182796	-0.0192156	-0.0208406	-0.0203299	-0.0167491	-0.00815455	-0.0149031	-0.0181607	-0.0130523	-0.0168393	-0.0136994	-0.00203429	-0.00745148	-0.00826397	-0.0090973	-0.0039131	-0.0131038	-0.0127711	-0.0204066	nan	-0.010424	-0.0168977	-0.0149682	-0.0265414	-0.0030921	-0.015264	-0.0139636	-0.0170885	-0.00752517
-0.0249354	-0.0249797	-0.0139948	-0.00946971	-0.0228356	nan	-0.00503182	-0.0121403	-0.018001	-0.00128977	-0.0114525	-0.0125449	-0.0019345	-0.00773837	-0.00961716	-0.00594506	nan	-0.0179252	-0.0206377	-0.0159191	nan	-0.0202123	-0.01986	-0.0195521	-0.0222627	-0.0154606	-0.00686613	-0.0129703	-0.0168723	-0.0124082	-0.0155611	-0.0169204	-0.00267853	-0.00487442	-0.0101967	-0.00909743	-0.00326887	-0.0131038	-0.012771	-0.0204067	nan	-0.0123567	-0.0168977	-0.014324	-0.0284743	-0.00115937	-0.0126871	-0.0113867	nan	-0.00623674
-0.0255797	-0.0243354	-0.0133506	-0.0126909	-0.0234798	nan	-0.00954152	nan	-0.0154241	-0.00193394	-0.0108083	-0.0112564	-0.00515568	-0.00580566	-0.0109056	-0.00272384	nan	-0.0179251	-0.021282	-0.0139864	nan	-0.022145	-0.0217928	-0.0195521	-0.0216186	-0.014172	-0.00751043	-0.0129703	-0.0142955	-0.0136967	-0.0149271	-0.0149875	-0.003967	-0.00487433	-0.0108409	-0.00780908	-0.00133615	-0.0118153	-0.0127709	-0.0229837	nan	-0.0123567	-0.0143207	-0.011747	-0.0284744	-0.00373633	nan	-0.0100983	nan	-0.00623679
-0.0242912	-0.0224027	-0.0107736	-0.0133352	-0.0221913	nan	-0.00954152	nan	-0.0134913	0.00257583	-0.010164	-0.0119006	-0.00515565	-0.00773841	-0.0115499	-0.0020796	nan	-0.0192135	-0.0225705	-0.0178518	nan	-0.0227891	-0.021793	-0.0169752	-0.0209745	-0.0128835	-0.0075105	-0.0123261	-0.0136514	-0.0104756	-0.0168701	-0.0149874	-0.00589972	-0.00616273	-0.014062	-0.00652073	-0.00133616	-0.0131038	-0.0153478	-0.0216953	nan	-0.0130009	-0.0110995	-0.00852573	-0.0278303	-0.00502482	nan	-0.00752139	nan	-0.00688109
-0.0230027	-0.0191815	-0.0114178	-0.0146236	-0.021547	nan	-0.0101858	nan	-0.0141356	0.000643178	-0.0114525	-0.0125448	-0.00451138	-0.00773843	-0.0141268	-0.00336809	nan	-0.0192134	-0.0225705	-0.0172076	nan	-0.0227891	-0.0230816	-0.0150424	-0.0196861	-0.0135277	-0.00879904	-0.0103933	-0.0104303	-0.0104757	-0.0168804	-0.0136987	-0.00783244	-0.00873961	-0.0127735	-0.00780935	-0.000691929	-0.00923833	-0.015992	-0.0216953	nan	-0.0117124	-0.0123879	-0.00659298	-0.0278304	-0.00502481	nan	nan	nan	-0.00752539
-0.0242912	-0.0159603	-0.00884088	-0.0165564	-0.0209028	nan	-0.0101858	nan	-0.0109143	0.00322022	-0.0120967	-0.0119006	-0.00451135	-0.00838269	-0.0128383	-0.00401233	nan	-0.0179249	-0.0225705	-0.0191404	nan	-0.020212	-0.0217933	-0.0131097	-0.0203305	-0.0141719	-0.0107318	-0.00910485	-0.0123632	-0.0091873	-0.0156022	-0.014987	-0.00847667	-0.010028	-0.0140619	-0.006521	-0.00262467	-0.00923832	-0.0192131	-0.0197626	nan	-0.0117124	-0.00852247	-0.00659295	-0.029119	-0.00566905	nan	nan	nan	-0.00816969
-0.0236469	-0.0133833	-0.00819664	-0.0178449	-0.0170373	nan	-0.0114743	nan	-0.0115586	0.00257605	-0.0114525	-0.0144775	-0.00966526	-0.0103154	-0.0147711	-0.00401233	nan	-0.0179248	-0.021282	-0.0191404	nan	-0.0189234	-0.0243704	-0.011177	-0.0183978	-0.014816	-0.0145974	-0.00781636	-0.00978631	-0.0111201	-0.0149682	-0.0149868	-0.0123421	-0.0119606	-0.0147061	-0.00652113	-0.00520165	-0.00730559	-0.0205016	-0.0171857	nan	-0.0142893	-0.00723397	-0.00594869	-0.0284749	nan	nan	nan	nan	-0.00752551
-0.0236469	-0.00951782	-0.0075524	-0.0172006	-0.0157488	nan	-0.01083	nan	-0.0122028	0.00128764	-0.0120967	-0.015766	nan	-0.00902697	-0.0134826	-0.00723355	nan	-0.0172804	-0.021282	-0.0191404	nan	-0.0182791	-0.025659	-0.00924426	-0.0164652	-0.0141717	-0.0171744	-0.00459514	-0.00978644	-0.010476	-0.0143342	-0.0143424	-0.0129864	-0.0138933	-0.0147061	-0.00716551	-0.00906712	-0.00794983	-0.02179	-0.0146088	nan	-0.0155778	-0.00594547	-0.00594866	-0.031052	nan	nan	nan	nan	-0.00945829
-0.0236469	-0.00822932	-0.00626392	-0.0172006	-0.0144603	nan	-0.013407	nan	-0.0109143	-0.000645013	-0.0120967	-0.0170545	nan	-0.00838275	-0.0167038	-0.00723355	nan	-0.0166361	-0.0193492	-0.0191405	nan	-0.0163463	-0.0263034	-0.00795577	-0.0125999	-0.0161044	-0.0210399	-0.00459513	-0.0104308	-0.00854331	-0.0143444	-0.0156307	-0.0149191	-0.0151817	-0.014706	-0.0110311	-0.0109999	-0.0060171	-0.0224341	-0.0107433	nan	-0.0155778	-0.00594545	-0.00337167	-0.0323406	nan	nan	nan	nan	-0.00881411
-0.0255796	-0.0050081	-0.00626392	-0.0152679	-0.0112391	nan	-0.0114743	nan	-0.00898157	-0.00193342	-0.0133852	-0.0176987	nan	-0.0103155	-0.0160595	-0.011099	nan	-0.0147033	-0.0199935	-0.0191405	nan	-0.0144135	-0.027592	-0.00795577	-0.010023	-0.0173928	-0.0229727	-0.00201815	-0.0123637	-0.00789915	-0.0143547	-0.0149863	-0.0136306	-0.0151816	-0.0153502	-0.0136082	-0.0142211	nan	-0.0211456	-0.00945489	nan	-0.0175105	-0.00530119	-0.00401589	-0.0342735	nan	nan	nan	nan	-0.0107469
-0.0255796	-0.00436385	-0.00948514	-0.0152679	-0.00995058	nan	-0.01083	nan	-0.0109143	-0.00193335	-0.0153179	-0.0176987	nan	-0.00838279	-0.0160595	-0.0149645	nan	-0.0147032	-0.0180608	-0.0191405	nan	-0.013125	-0.0256594	-0.00860001	-0.00744614	-0.018037	-0.023617	nan	-0.0130081	-0.00532227	-0.0124322	-0.0130534	-0.0136306	-0.013893	-0.0147059	-0.0148968	nan	nan	-0.019857	-0.00623372	nan	-0.0181547	-0.00658966	-0.00401586	-0.0342736	nan	nan	nan	nan	-0.00816998
-0.0262238	-0.00436384	-0.00948514	-0.0126909	-0.0105948	nan	-0.01083	nan	-0.0109143	-0.00451025	-0.0153179	-0.0183429	nan	nan	-0.0179922	-0.0175414	nan	-0.0134146	-0.0167723	-0.0184963	nan	-0.0124807	-0.0243711	-0.00795577	-0.00551352	-0.020614	-0.0255498	nan	-0.0130082	-0.0059666	-0.0105098	-0.0143417	-0.0123421	-0.0138929	-0.0140617	-0.0142527	nan	nan	-0.0153472	-0.00623377	nan	-0.0187989	-0.00530115	-0.00530433	-0.032341	nan	nan	nan	nan	-0.00752579
-0.0255796	nan	-0.0107736	-0.0107582	-0.0093063	nan	-0.00889731	nan	-0.012847	-0.00773139	-0.0140294	-0.0183429	nan	nan	-0.0212134	-0.0201184	nan	-0.0127703	-0.0154838	-0.0172078	nan	-0.0124806	-0.023727	-0.00860001	-0.00164818	-0.0206139	-0.0236171	nan	-0.014941	-0.00403395	-0.01052	-0.0136972	-0.0116978	-0.0145371	-0.0140616	-0.0168298	nan	nan	-0.0172799	-0.00494532	nan	-0.0175104	-0.00658962	-0.00594855	-0.0336297	nan	nan	nan	nan	-0.00817009
-0.0249353	nan	-0.0101294	-0.0101139	-0.00866204	nan	-0.00760883	nan	-0.0134912	-0.00837556	-0.0159621	-0.0176986	nan	nan	-0.019925	-0.0220511	nan	-0.0114817	-0.0122626	-0.0172079	nan	-0.011192	-0.0205059	nan	-0.00229253	-0.0212581	-0.0216845	nan	-0.0181624	-0.00210131	-0.00988602	-0.0124086	-0.00976508	-0.0138928	-0.01535	-0.01683	nan	nan	-0.0140586	-0.00236839	nan	-0.0168661	-0.00658961	-0.0085255	-0.0323413	nan	nan	nan	nan	-0.00688167
-0.0242911	nan	-0.0139948	-0.00689271	nan	nan	-0.00696459	nan	-0.0134912	-0.0115967	-0.0172506	-0.0151217	nan	nan	-0.0199249	-0.0207627	nan	-0.0114816	-0.0122626	-0.0172079	nan	-0.0118362	-0.0192175	nan	-0.00229264	-0.0199695	-0.0191076	nan	-0.0188068	-0.00145715	-0.00989627	-0.0130526	nan	-0.0126042	-0.0134173	-0.0168301	nan	nan	-0.0127701	-0.00301268	nan	-0.0155776	-0.00852232	-0.0117467	-0.0304087	nan	nan	nan	nan	-0.00817021
-0.0236468	nan	-0.0146391	-0.00946968	nan	nan	-0.00503186	nan	-0.0141355	-0.0115966	-0.0198275	-0.0131889	nan	nan	-0.0186365	-0.0214069	nan	-0.0108373	-0.0103298	-0.0159194	nan	-0.0105476	-0.0166407	nan	-0.00358123	-0.0225465	-0.0184634	nan	-0.0194511	-0.000812994	-0.0105508	-0.0124082	nan	-0.0106714	-0.0121287	-0.0168302	nan	nan	-0.0114815	-0.00494545	nan	-0.0162219	-0.0110993	-0.0149679	-0.0304088	nan	nan	nan	nan	-0.00945875
-0.0230026	nan	-0.0152833	-0.00624846	nan	nan	-0.0069646	nan	-0.012847	-0.0109523	-0.021116	-0.00610223	nan	nan	-0.0154152	-0.0207627	nan	-0.0114814	-0.0096856	-0.0152752	nan	-0.0124803	-0.0134196	nan	-0.0029371	-0.0231906	-0.0178192	nan	-0.0168743	0.00111965	-0.0124938	-0.0091868	nan	nan	-0.0134172	-0.0142534	nan	nan	-0.0134142	-0.00558974	nan	-0.0149333	-0.013032	-0.0162563	-0.0258993	nan	nan	nan	nan	-0.00945881
-0.0217141	nan	-0.0172161	-0.00624846	nan	nan	-0.00503187	nan	-0.0115585	nan	-0.0217602	-0.00352525	nan	nan	-0.0134825	-0.0194742	nan	-0.0127698	-0.0096856	-0.014631	nan	-0.0124802	-0.011487	nan	-0.00422569	-0.0231906	-0.0178193	nan	-0.0155859	0.00305229	-0.012504	nan	nan	nan	-0.0134171	-0.0142535	nan	nan	-0.0134141	-0.00881099	nan	-0.0136448	-0.013032	-0.0194775	-0.0258994	nan	nan	nan	nan	-0.00945887
-0.0210698	nan	-0.0165718	-0.00367149	nan	nan	-0.00632036	nan	-0.0147797	nan	-0.0236929	-0.000304018	nan	nan	-0.0128382	-0.0188299	nan	-0.0140582	-0.0096856	-0.0159195	nan	-0.0124801	-0.0089102	nan	-0.0042258	-0.0225463	-0.0171751	nan	-0.0104321	0.00498494	-0.0131585	nan	nan	nan	-0.0121286	-0.0123209	nan	nan	-0.0153467	-0.00881104	nan	-0.0130006	-0.0168974	-0.0214102	-0.0239668	nan	nan	nan	nan	-0.00945892
-0.0204256	nan	-0.0159276	-0.00367149	nan	nan	nan	nan	-0.0128469	nan	-0.0224044	0.00227297	nan	nan	-0.0109055	-0.0175414	nan	-0.0147024	-0.00775287	-0.0152753	nan	-0.0118358	-0.00762186	nan	-0.00422591	-0.0225462	-0.0171751	nan	-0.00849954	0.00562909	-0.0131688	nan	nan	nan	-0.0121286	-0.0123211	nan	nan	-0.0166352	-0.0100996	nan	-0.014289	-0.0181859	-0.0226987	-0.0220342	nan	nan	nan	nan	-0.00945898
-0.0184928	nan	-0.0165718	-0.00302724	nan	nan	nan	nan	-0.0122027	nan	-0.0236929	0.00420571	nan	nan	-0.0102613	nan	nan	-0.014058	-0.00839711	-0.0152753	nan	-0.0111915	-0.00633351	nan	-0.00487026	-0.0206134	-0.0171752	nan	-0.00721119	0.00562901	-0.013179	nan	nan	nan	-0.013417	-0.011677	nan	nan	-0.0179236	-0.0113881	nan	-0.0130005	-0.0188301	-0.0226987	-0.0233228	nan	nan	nan	nan	-0.0113918
-0.0178486	nan	-0.0159276	-0.00431573	nan	nan	nan	nan	-0.0128469	nan	-0.0230487	0.00678269	nan	nan	-0.00897277	nan	nan	-0.0166349	-0.00775287	-0.0159196	nan	-0.0111914	-0.00568941	nan	-0.00487037	-0.0219019	-0.0178195	nan	-0.00463435	nan	-0.015122	nan	nan	nan	-0.0121285	-0.0103886	nan	nan	-0.0172793	-0.0120324	nan	-0.0123562	-0.0188301	-0.0233429	-0.0220344	nan	nan	nan	nan	-0.0113918
-0.0165601	nan	-0.0152834	-0.00431572	nan	nan	nan	nan	-0.0122027	nan	-0.0243371	0.00484998	nan	nan	-0.00961701	nan	nan	-0.0179233	-0.00710863	-0.0152753	nan	-0.0124798	-0.00568954	nan	-0.00293775	-0.0199691	-0.0197523	nan	-0.00399024	nan	-0.0157765	nan	nan	nan	-0.0114842	-0.0097445	nan	nan	-0.0159907	-0.0126767	nan	-0.0136447	-0.0207628	-0.0207659	-0.0220346	nan	nan	nan	nan	-0.0133246
-0.0133389	nan	-0.0139949	-0.00238299	nan	nan	nan	nan	-0.0115584	nan	-0.0236929	0.00356151	nan	nan	-0.00897276	nan	nan	-0.0185675	-0.00710863	-0.0133426	nan	-0.0144125	nan	nan	-0.00164937	-0.0193248	-0.0210409	nan	-0.00334613	nan	-0.0157867	nan	nan	nan	-0.0108399	-0.00974463	nan	nan	-0.0153464	-0.0113882	nan	-0.0130004	-0.0181858	-0.0188331	-0.0213905	nan	nan	nan	nan	-0.00881497
-0.0126946	nan	-0.0133506	-0.00173875	nan	nan	nan	nan	-0.0122027	nan	-0.0243371	0.00291728	nan	nan	-0.0109055	nan	nan	-0.0185674	-0.00839711	-0.0114099	nan	-0.0137682	nan	nan	-0.00100524	-0.0180363	-0.0229737	nan	-0.0039905	nan	-0.0164412	nan	nan	nan	-0.00761862	-0.00974477	nan	nan	-0.0121251	-0.0146095	nan	-0.0104234	-0.0156088	nan	-0.0194579	nan	nan	nan	nan	nan
-0.0120504	nan	-0.0139949	-0.00238299	nan	nan	nan	nan	-0.0141354	nan	-0.0243371	-0.000948167	nan	nan	-0.0109055	nan	nan	-0.0166346	-0.00646438	-0.0101215	nan	-0.0124796	nan	nan	0.000927379	-0.0180362	-0.0223295	nan	-0.00527912	nan	-0.01774	nan	nan	nan	nan	-0.00781217	nan	nan	-0.0108365	-0.0146095	nan	-0.00977918	-0.00981061	nan	-0.0181695	nan	nan	nan	nan	nan
-0.0107619	nan	-0.0139949	-0.00173874	nan	nan	nan	nan	-0.0115584	nan	-0.0243371	-0.00352513	nan	nan	-0.0109055	nan	nan	-0.0147017	-0.00710863	-0.00883302	nan	-0.0124796	nan	nan	0.00092727	-0.0148149	-0.0242623	nan	-0.0059235	nan	-0.017106	nan	nan	nan	nan	-0.00910079	nan	nan	-0.00890374	-0.0146096	nan	-0.0104234	nan	nan	-0.0188139	nan	nan	nan	nan	nan
-0.0107618	nan	-0.0127064	-0.00431571	nan	nan	nan	nan	nan	nan	-0.0224043	-0.00545784	nan	nan	-0.00768424	nan	nan	-0.0121247	-0.00775287	-0.0107658	nan	-0.013768	nan	nan	0.000282918	-0.0135264	-0.0236181	nan	-0.00978908	nan	-0.0190489	nan	nan	nan	nan	-0.00974517	nan	nan	-0.0063267	-0.0165423	nan	-0.00977913	nan	nan	-0.0168813	nan	nan	nan	nan	nan
-0.0101176	nan	-0.0127064	-0.0056042	nan	nan	nan	nan	nan	nan	-0.0204716	-0.00867904	nan	nan	-0.00703999	nan	nan	-0.00954761	nan	-0.0107658	nan	-0.0118352	nan	nan	0.00157129	-0.0122378	-0.0223297	nan	-0.0123662	nan	-0.018415	nan	nan	nan	nan	-0.0097453	nan	nan	-0.00503814	-0.0165424	nan	-0.0097791	nan	nan	-0.0188141	nan	nan	nan	nan	nan
nan	nan	nan	nan	nan	nan	nan	nan	nan	nan	-0.0178946	-0.00803478	nan	nan	-0.00639574	nan	nan	-0.00568206	nan	-0.0120543	nan	-0.0111908	nan	nan	-0.000361543	-0.0122378	-0.020397	nan	-0.0149433	nan	-0.0190694	nan	nan	nan	nan	-0.00974544	nan	nan	-0.00310534	-0.0165424	nan	-0.00977908	nan	nan	-0.0188143	nan	nan	nan	nan	nan
nan	nan	nan	nan	nan	nan	nan	nan	nan	nan	-0.0146734	-0.00867901	nan	nan	-0.00639573	nan	nan	-0.00503772	nan	-0.0101216	nan	-0.00990229	nan	nan	-0.00229438	nan	-0.0210413	nan	-0.0168762	nan	-0.0177912	nan	nan	nan	nan	-0.00845709	nan	nan	-0.00374951	-0.0146097	nan	-0.00977905	nan	nan	-0.0194586	nan	nan	nan	nan	nan
nan	nan	nan	nan	nan	nan	nan	nan	nan	nan	-0.0127406	-0.00674627	nan	nan	-0.00510724	nan	nan	-0.00181642	nan	-0.0120544	nan	-0.00861373	nan	nan	-0.0055157	nan	-0.0171759	nan	-0.0155878	nan	-0.016513	nan	nan	nan	nan	-0.00716874	nan	nan	-0.00568217	-0.015254	nan	-0.00977903	nan	nan	-0.020103	nan	nan	nan	nan	nan
nan	nan	nan	nan	nan	nan	nan	nan	nan	nan	-0.00758669	nan	nan	nan	-0.00575148	nan	nan	nan	nan	-0.0101217	nan	-0.00668093	nan	nan	-0.0068043	nan	nan	nan	-0.0155879	nan	-0.0152347	nan	nan	nan	nan	nan	nan	nan	-0.00761483	-0.0152541	nan	-0.00849052	nan	nan	-0.0220359	nan	nan	nan	nan	nan
nan	nan	nan	nan	nan	nan	nan	nan	nan	nan	nan	nan	nan	nan	nan	nan	nan	nan	nan	-0.0126986	nan	nan	nan	nan	nan	nan	nan	nan	nan	nan	-0.010091	nan	nan	nan	nan	nan	nan	nan	-0.00697051	-0.0113887	nan	-0.00849049	nan	nan	-0.022036	nan	nan	nan	nan	nan
nan	nan	nan	nan	nan	nan	nan	nan	nan	nan	nan	nan	nan	nan	nan	nan	nan	nan	nan	-0.0101217	nan	nan	nan	nan	nan	nan	nan	nan	nan	nan	-0.0088128	nan	nan	nan	nan	nan	nan	nan	nan	-0.0120329	nan	-0.00977895	nan	nan	-0.0226804	nan	nan	nan	nan	nan
nan	nan	nan	nan	nan	nan	nan	nan	nan	nan	nan	nan	nan	nan	nan	nan	nan	nan	nan	-0.00754476	nan	nan	nan	nan	nan	nan	nan	nan	nan	nan	-0.00431334	nan	nan	nan	nan	nan	nan	nan	nan	-0.00945601	nan	nan	nan	nan	-0.0226805	nan	nan	nan	nan	nan
nan	nan	nan	nan	nan	nan	nan	nan	nan	nan	nan	nan	nan	nan	nan	nan	nan	nan	nan	-0.00367933	nan	nan	nan	nan	nan	nan	nan	nan	nan	nan	-0.00367935	nan	nan	nan	nan	nan	nan	nan	nan	-0.00881181	nan	nan	nan	nan	-0.0226806	nan	nan	nan	nan	nan
nan	nan	nan	nan	nan	nan	nan	nan	nan	nan	nan	nan	nan	nan	nan	nan	nan	nan	nan	-0.000458136	nan	nan	nan	nan	nan	nan	nan	nan	nan	nan	-0.00111262	nan	nan	nan	nan	nan	nan	nan	nan	-0.00816761	nan	nan	nan	nan	-0.020748	nan	nan	nan	nan	nan
nan	nan	nan	nan	nan	nan	nan	nan	nan	nan	nan	nan	nan	nan	nan	nan	nan	nan	nan	0.0034073	nan	nan	nan	nan	nan	nan	nan	nan	nan	nan	0.000165621	nan	nan	nan	nan	nan	nan	nan	nan	-0.00816766	nan	nan	nan	nan	-0.0201039	nan	nan	nan	nan	nan
nan	nan	nan	nan	nan	nan	nan	nan	nan	nan	nan	nan	nan	nan	nan	nan	nan	nan	nan	0.00211879	nan	nan	nan	nan	nan	nan	nan	nan	nan	nan	0.00337659	nan	nan	nan	nan	nan	nan	nan	nan	nan	nan	nan	nan	nan	-0.0175271	nan	nan	nan	nan	nan
nan	nan	nan	nan	nan	nan	nan	nan	nan	nan	nan	nan	nan	nan	nan	nan	nan	nan	nan	0.00533997	nan	nan	nan	nan	nan	nan	nan	nan	nan	nan	0.00401059	nan	nan	nan	nan	nan	nan	nan	nan	nan	nan	nan	nan	nan	-0.0181714	nan	nan	nan	nan	nan
nan	nan	nan	nan	nan	nan	nan	nan	nan	nan	nan	nan	nan	nan	nan	nan	nan	nan	nan	0.00340722	nan	nan	nan	nan	nan	nan	nan	nan	nan	nan	0.00206762	nan	nan	nan	nan	nan	nan	nan	nan	nan	nan	nan	nan	nan	-0.0175273	nan	nan	nan	nan	nan
nan	nan	nan	nan	nan	nan	nan	nan	nan	nan	nan	nan	nan	nan	nan	nan	nan	nan	nan	0.00405144	nan	nan	nan	nan	nan	nan	nan	nan	nan	nan	0.00334586	nan	nan	nan	nan	nan	nan	nan	nan	nan	nan	nan	nan	nan	-0.0175275	nan	nan	nan	nan	nan
nan	nan	nan	nan	nan	nan	nan	nan	nan	nan	nan	nan	nan	nan	nan	nan	nan	nan	nan	0.00211869	nan	nan	nan	nan	nan	nan	nan	nan	nan	nan	0.00204713	nan	nan	nan	nan	nan	nan	nan	nan	nan	nan	nan	nan	nan	-0.0155949	nan	nan	nan	nan	nan
nan	nan	nan	nan	nan	nan	nan	nan	nan	nan	nan	nan	nan	nan	nan	nan	nan	nan	nan	-0.00045831	nan	nan	nan	nan	nan	nan	nan	nan	nan	nan	0.000104163	nan	nan	nan	nan	nan	nan	nan	nan	nan	nan	nan	nan	nan	-0.015595	nan	nan	nan	nan	nan
nan	nan	nan	nan	nan	nan	nan	nan	nan	nan	nan	nan	nan	nan	nan	nan	nan	nan	nan	-0.00303531	nan	nan	nan	nan	nan	nan	nan	nan	nan	nan	9.39211e-05	nan	nan	nan	nan	nan	nan	nan	nan	nan	nan	nan	nan	nan	-0.0143066	nan	nan	nan	nan	nan
nan	nan	nan	nan	nan	nan	nan	nan	nan	nan	nan	nan	nan	nan	nan	nan	nan	nan	nan	-0.0056123	nan	nan	nan	nan	nan	nan	nan	nan	nan	nan	-0.00313753	nan	nan	nan	nan	nan	nan	nan	nan	nan	nan	nan	nan	nan	-0.0143068	nan	nan	nan	nan	nan
nan	nan	nan	nan	nan	nan	nan	nan	nan	nan	nan	nan	nan	nan	nan	nan	nan	nan	nan	-0.00947778	nan	nan	nan	nan	nan	nan	nan	nan	nan	nan	-0.00314778	nan	nan	nan	nan	nan	nan	nan	nan	nan	nan	nan	nan	nan	-0.0130184	nan	nan	nan	nan	nan
nan	nan	nan	nan	nan	nan	nan	nan	nan	nan	nan	nan	nan	nan	nan	nan	nan	nan	nan	-0.0101221	nan	nan	nan	nan	nan	nan	nan	nan	nan	nan	-0.00509074	nan	nan	nan	nan	nan	nan	nan	nan	nan	nan	nan	nan	nan	-0.0149513	nan	nan	nan	nan	nan
nan	nan	nan	nan	nan	nan	nan	nan	nan	nan	nan	nan	nan	nan	nan	nan	nan	nan	nan	nan	nan	nan	nan	nan	nan	nan	nan	nan	nan	nan	-0.00703371	nan	nan	nan	nan	nan	nan	nan	nan	nan	nan	nan	nan	nan	-0.0130187	nan	nan	nan	nan	nan
nan	nan	nan	nan	nan	nan	nan	nan	nan	nan	nan	nan	nan	nan	nan	nan	nan	nan	nan	nan	nan	nan	nan	nan	nan	nan	nan	nan	nan	nan	-0.00768819	nan	nan	nan	nan	nan	nan	nan	nan	nan	nan	nan	nan	nan	-0.0117303	nan	nan	nan	nan	nan
nan	nan	nan	nan	nan	nan	nan	nan	nan	nan	nan	nan	nan	nan	nan	nan	nan	nan	nan	nan	nan	nan	nan	nan	nan	nan	nan	nan	nan	nan	-0.00640995	nan	nan	nan	nan	nan	nan	nan	nan	nan	nan	nan	nan	nan	-0.0104419	nan	nan	nan	nan	nan
nan	nan	nan	nan	nan	nan	nan	nan	nan	nan	nan	nan	nan	nan	nan	nan	nan	nan	nan	nan	nan	nan	nan	nan	nan	nan	nan	nan	nan	nan	-0.00577594	nan	nan	nan	nan	nan	nan	nan	nan	nan	nan	nan	nan	nan	-0.00850935	nan	nan	nan	nan	nan
nan	nan	nan	nan	nan	nan	nan	nan	nan	nan	nan	nan	nan	nan	nan	nan	nan	nan	nan	nan	nan	nan	nan	nan	nan	nan	nan	nan	nan	nan	-0.00320921	nan	nan	nan	nan	nan	nan	nan	nan	nan	nan	nan	nan	nan	-0.00850948	nan	nan	nan	nan	nan
nan	nan	nan	nan	nan	nan	nan	nan	nan	nan	nan	nan	nan	nan	nan	nan	nan	nan	nan	nan	nan	nan	nan	nan	nan	nan	nan	nan	nan	nan	-0.00257521	nan	nan	nan	nan	nan	nan	nan	nan	nan	nan	nan	nan	nan	-0.00915385	nan	nan	nan	nan	nan
nan	nan	nan	nan	nan	nan	nan	nan	nan	nan	nan	nan	nan	nan	nan	nan	nan	nan	nan	nan	nan	nan	nan	nan	nan	nan	nan	nan	nan	nan	-0.000652714	nan	nan	nan	nan	nan	nan	nan	nan	nan	nan	nan	nan	nan	-0.00786549	nan	nan	nan	nan	nan
nan	nan	nan	nan	nan	nan	nan	nan	nan	nan	nan	nan	nan	nan	nan	nan	nan	nan	nan	nan	nan	nan	nan	nan	nan	nan	nan	nan	nan	nan	-0.000662951	nan	nan	nan	nan	nan	nan	nan	nan	nan	nan	nan	nan	nan	-0.00850986	nan	nan	nan	nan	nan
nan	nan	nan	nan	nan	nan	nan	nan	nan	nan	nan	nan	nan	nan	nan	nan	nan	nan	nan	nan	nan	nan	nan	nan	nan	nan	nan	nan	nan	nan	-0.000673188	nan	nan	nan	nan	nan	nan	nan	nan	nan	nan	nan	nan	nan	-0.0104427	nan	nan	nan	nan	nan
nan	nan	nan	nan	nan	nan	nan	nan	nan	nan	nan	nan	nan	nan	nan	nan	nan	nan	nan	nan	nan	nan	nan	nan	nan	nan	nan	nan	nan	nan	-3.91808e-05	nan	nan	nan	nan	nan	nan	nan	nan	nan	nan	nan	nan	nan	-0.0117313	nan	nan	nan	nan	nan
nan	nan	nan	nan	nan	nan	nan	nan	nan	nan	nan	nan	nan	nan	nan	nan	nan	nan	nan	nan	nan	nan	nan	nan	nan	nan	nan	nan	nan	nan	-0.000693659	nan	nan	nan	nan	nan	nan	nan	nan	nan	nan	nan	nan	nan	-0.01302	nan	nan	nan	nan	nan
nan	nan	nan	nan	nan	nan	nan	nan	nan	nan	nan	nan	nan	nan	nan	nan	nan	nan	nan	nan	nan	nan	nan	nan	nan	nan	nan	nan	nan	nan	-0.00134814	nan	nan	nan	nan	nan	nan	nan	nan	nan	nan	nan	nan	nan	-0.0149528	nan	nan	nan	nan	nan
nan	nan	nan	nan	nan	nan	nan	nan	nan	nan	nan	nan	nan	nan	nan	nan	nan	nan	nan	nan	nan	nan	nan	nan	nan	nan	nan	nan	nan	nan	-0.00135837	nan	nan	nan	nan	nan	nan	nan	nan	nan	nan	nan	nan	nan	-0.0155972	nan	nan	nan	nan	nan
nan	nan	nan	nan	nan	nan	nan	nan	nan	nan	nan	nan	nan	nan	nan	nan	nan	nan	nan	nan	nan	nan	nan	nan	nan	nan	nan	nan	nan	nan	-0.00394558	nan	nan	nan	nan	nan	nan	nan	nan	nan	nan	nan	nan	nan	-0.0194628	nan	nan	nan	nan	nan
nan	nan	nan	nan	nan	nan	nan	nan	nan	nan	nan	nan	nan	nan	nan	nan	nan	nan	nan	nan	nan	nan	nan	nan	nan	nan	nan	nan	nan	nan	-0.00395581	nan	nan	nan	nan	nan	nan	nan	nan	nan	nan	nan	nan	nan	-0.0194629	nan	nan	nan	nan	nan
nan	nan	nan	nan	nan	nan	nan	nan	nan	nan	nan	nan	nan	nan	nan	nan	nan	nan	nan	nan	nan	nan	nan	nan	nan	nan	nan	nan	nan	nan	nan	nan	nan	nan	nan	nan	nan	nan	nan	nan	nan	nan	nan	nan	-0.0207515	nan	nan	nan	nan	nan
nan	nan	nan	nan	nan	nan	nan	nan	nan	nan	nan	nan	nan	nan	nan	nan	nan	nan	nan	nan	nan	nan	nan	nan	nan	nan	nan	nan	nan	nan	nan	nan	nan	nan	nan	nan	nan	nan	nan	nan	nan	nan	nan	nan	-0.0201074	nan	nan	nan	nan	nan
nan	nan	nan	nan	nan	nan	nan	nan	nan	nan	nan	nan	nan	nan	nan	nan	nan	nan	nan	nan	nan	nan	nan	nan	nan	nan	nan	nan	nan	nan	nan	nan	nan	nan	nan	nan	nan	nan	nan	nan	nan	nan	nan	nan	-0.0194633	nan	nan	nan	nan	nan
nan	nan	nan	nan	nan	nan	nan	nan	nan	nan	nan	nan	nan	nan	nan	nan	nan	nan	nan	nan	nan	nan	nan	nan	nan	nan	nan	nan	nan	nan	nan	nan	nan	nan	nan	nan	nan	nan	nan	nan	nan	nan	nan	nan	-0.0175307	nan	nan	nan	nan	nan
nan	nan	nan	nan	nan	nan	nan	nan	nan	nan	nan	nan	nan	nan	nan	nan	nan	nan	nan	nan	nan	nan	nan	nan	nan	nan	nan	nan	nan	nan	nan	nan	nan	nan	nan	nan	nan	nan	nan	nan	nan	nan	nan	nan	-0.0175308	nan	nan	nan	nan	nan
nan	nan	nan	nan	nan	nan	nan	nan	nan	nan	nan	nan	nan	nan	nan	nan	nan	nan	nan	nan	nan	nan	nan	nan	nan	nan	nan	nan	nan	nan	nan	nan	nan	nan	nan	nan	nan	nan	nan	nan	nan	nan	nan	nan	-0.0162425	nan	nan	nan	nan	nan
nan	nan	nan	nan	nan	nan	nan	nan	nan	nan	nan	nan	nan	nan	nan	nan	nan	nan	nan	nan	nan	nan	nan	nan	nan	nan	nan	nan	nan	nan	nan	nan	nan	nan	nan	nan	nan	nan	nan	nan	nan	nan	nan	nan	-0.0136656	nan	nan	nan	nan	nan
nan	nan	nan	nan	nan	nan	nan	nan	nan	nan	nan	nan	nan	nan	nan	nan	nan	nan	nan	nan	nan	nan	nan	nan	nan	nan	nan	nan	nan	nan	nan	nan	nan	nan	nan	nan	nan	nan	nan	nan	nan	nan	nan	nan	-0.0104445	nan	nan	nan	nan	nan
nan	nan	nan	nan	nan	nan	nan	nan	nan	nan	nan	nan	nan	nan	nan	nan	nan	nan	nan	nan	nan	nan	nan	nan	nan	nan	nan	nan	nan	nan	nan	nan	nan	nan	nan	nan	nan	nan	nan	nan	nan	nan	nan	nan	-0.0104447	nan	nan	nan	nan	nan
nan	nan	nan	nan	nan	nan	nan	nan	nan	nan	nan	nan	nan	nan	nan	nan	nan	nan	nan	nan	nan	nan	nan	nan	nan	nan	nan	nan	nan	nan	nan	nan	nan	nan	nan	nan	nan	nan	nan	nan	nan	nan	nan	nan	-0.0104448	nan	nan	nan	nan	nan
nan	nan	nan	nan	nan	nan	nan	nan	nan	nan	nan	nan	nan	nan	nan	nan	nan	nan	nan	nan	nan	nan	nan	nan	nan	nan	nan	nan	nan	nan	nan	nan	nan	nan	nan	nan	nan	nan	nan	nan	nan	nan	nan	nan	-0.0123776	nan	nan	nan	nan	nan
nan	nan	nan	nan	nan	nan	nan	nan	nan	nan	nan	nan	nan	nan	nan	nan	nan	nan	nan	nan	nan	nan	nan	nan	nan	nan	nan	nan	nan	nan	nan	nan	nan	nan	nan	nan	nan	nan	nan	nan	nan	nan	nan	nan	-0.013022	nan	nan	nan	nan	nan
nan	nan	nan	nan	nan	nan	nan	nan	nan	nan	nan	nan	nan	nan	nan	nan	nan	nan	nan	nan	nan	nan	nan	nan	nan	nan	nan	nan	nan	nan	nan	nan	nan	nan	nan	nan	nan	nan	nan	nan	nan	nan	nan	nan	-0.0162434	nan	nan	nan	nan	nan
nan	nan	nan	nan	nan	nan	nan	nan	nan	nan	nan	nan	nan	nan	nan	nan	nan	nan	nan	nan	nan	nan	nan	nan	nan	nan	nan	nan	nan	nan	nan	nan	nan	nan	nan	nan	nan	nan	nan	nan	nan	nan	nan	nan	-0.0168877	nan	nan	nan	nan	nan
nan	nan	nan	nan	nan	nan	nan	nan	nan	nan	nan	nan	nan	nan	nan	nan	nan	nan	nan	nan	nan	nan	nan	nan	nan	nan	nan	nan	nan	nan	nan	nan	nan	nan	nan	nan	nan	nan	nan	nan	nan	nan	nan	nan	-0.0188206	nan	nan	nan	nan	nan
nan	nan	nan	nan	nan	nan	nan	nan	nan	nan	nan	nan	nan	nan	nan	nan	nan	nan	nan	nan	nan	nan	nan	nan	nan	nan	nan	nan	nan	nan	nan	nan	nan	nan	nan	nan	nan	nan	nan	nan	nan	nan	nan	nan	-0.0201092	nan	nan	nan	nan	nan
nan	nan	nan	nan	nan	nan	nan	nan	nan	nan	nan	nan	nan	nan	nan	nan	nan	nan	nan	nan	nan	nan	nan	nan	nan	nan	nan	nan	nan	nan	nan	nan	nan	nan	nan	nan	nan	nan	nan	nan	nan	nan	nan	nan	-0.0213978	nan	nan	nan	nan	nan
nan	nan	nan	nan	nan	nan	nan	nan	nan	nan	nan	nan	nan	nan	nan	nan	nan	nan	nan	nan	nan	nan	nan	nan	nan	nan	nan	nan	nan	nan	nan	nan	nan	nan	nan	nan	nan	nan	nan	nan	nan	nan	nan	nan	-0.0220422	nan	nan	nan	nan	nan
[truncated: 50 more columns]

## Sheet: E.coli RNA+S.Typhi nanolatch EV
Event 1	Event 2	Event 3	Event 4	Event 5	Event 6	Event 7	Event 8	Event 9	Event 10	Event 11	Event 12	Event 13	Event 14	Event 15	Event 16	Event 17	Event 18	Event 19	Event 20	Event 21	Event 22	Event 23	Event 24	Event 25	Event 26	Event 27	Event 28	Event 29	Event 30	Event 31	Event 32	Event 33	Event 34	Event 35	Event 36	Event 37	Event 38	Event 39	Event 40	Event 41	Event 42	Event 43	Event 44	Event 45	Event 46	Event 47	Event 48	Event 49	Event 50
0.00773021	-0.00340585	-0.00889252	-0.00132328	-0.00517886	-0.00311655	-7.1236e-06	-0.00476586	0.00544286	0.0080164	0.018479	-0.00743805	-0.00372555	-0.00205008	-0.0028264	0.0055312	-0.000899204	-0.00806753	0.00946791	0.00154364	0.0108959	-0.0148246	0.00387105	0.00732457	0.00409127	0.00371049	0.005525	0.0111009	0.00531062	0.000902603	0.00895352	0.00538331	0.00709853	0.00523886	0.00196362	0.00464284	0.00631123	-0.00927336	0.0499866	0.00425099	-0.00590598	-0.000675233	-0.000312716	0.0090505	-0.0107834	0.00659976	-0.000217075	-0.00836736	-0.0115354	0.000616377
0.00451112	-0.00598112	-0.00889252	-0.00261092	-0.00582268	-0.00118509	0.000636695	-0.00476586	0.00479904	0.00866022	0.0133285	-0.00872569	-0.00243791	-0.00140626	-0.0028264	0.00359974	0.00360753	-0.00935517	0.00818028	0.00411891	0.00896442	-0.0141808	8.13252e-06	0.00989984	0.00473509	0.00564195	0.00423736	0.00659416	0.00659825	0.00283406	0.0141041	0.00602713	0.00581089	0.00459504	0.00389508	0.00593047	0.00566741	-0.00862954	0.0493427	0.00553863	-0.00848126	-0.00131905	0.00226256	0.00389995	-0.0101395	0.00917503	-0.00150471	-0.0115865	-0.0115354	-0.00131508
0.00193584	-0.00920022	-0.00953634	-0.00261092	-0.00646649	0.00139018	0.000636695	-0.00605349	0.00415522	0.0105917	0.00946556	-0.00872569	-0.00372555	0.000525196	-0.00347022	0.00166828	0.00811426	-0.00999899	0.00882409	0.00218745	0.0083206	-0.0128931	-0.00192332	0.0137628	0.00666655	0.00628577	0.00294973	0.00273125	0.00659825	0.00283406	0.0173232	0.00602713	0.00323562	0.00459504	0.00582654	0.00657429	0.00502359	-0.0073419	0.0499866	0.00553863	-0.0136318	-0.00260669	0.0035502	0.00132467	-0.0114272	0.00981885	-0.00279235	-0.0135179	-0.0108915	-0.005178
-0.00192707	-0.00984404	-0.00889252	-0.00325474	-0.00646649	0.00139018	0.000636695	-0.00605349	0.00415522	0.0112355	0.00495883	-0.0100133	-0.00308173	0.000525196	-0.00347022	0.000380646	0.0119772	-0.00806753	0.00689264	0.00154364	0.00703296	-0.0109617	-0.00127951	0.0156942	0.00859801	0.00435431	0.00166209	0.000799793	0.00788589	0.00283406	0.0186108	0.00473949	0.00194798	0.00395123	0.00518272	0.00786193	0.00631123	-0.00605426	0.051918	0.00425099	-0.0149194	-0.00325051	0.00612547	-0.00253824	-0.0127148	0.0123941	-0.000860894	-0.0135179	-0.00702862	-0.00710945
-0.00450234	-0.0117755	-0.0082487	-0.00261092	-0.00582268	0.002034	-7.1236e-06	-0.00476586	0.00544286	0.00994786	0.000452097	-0.0125886	-0.00308173	0.00245665	-0.00475786	0.00166828	0.0151963	-0.00484844	0.00302972	0.00154364	0.00638914	-0.00838639	-0.00385478	0.016338	0.00988564	0.00242286	0.00037445	-0.00177548	0.00659825	0.000258784	0.017967	0.00473949	0.00130416	0.00330741	0.00325126	0.00593047	0.00502359	-0.00347899	0.0506304	0.00360717	-0.0181385	-0.00389433	0.00676929	-0.00640116	-0.0140025	0.0111065	0.000426744	-0.0102988	-0.00445335	-0.00710945
-0.00836526	-0.013707	-0.00696106	-0.00261092	-0.00389122	0.000102547	-0.00193858	-0.00347822	0.00608668	0.0080164	-0.00147936	-0.0132324	-0.00436937	0.00181283	-0.00347022	0.00166828	0.0164839	-0.00162934	-0.00147701	0.00218745	0.0051015	-0.00581111	-0.00256714	0.0144066	0.0105295	0.00113522	-0.000913188	-0.00435076	0.00531062	-0.000385035	0.0173232	0.00602713	1.65225e-05	0.00137595	3.21649e-05	0.0033552	0.00759887	-0.00347899	0.0512742	0.00103189	-0.0168509	-0.00518197	0.00805693	-0.00897643	-0.0152901	0.0130379	0.00300202	-0.00772354	-0.00445335	-0.005178
-0.00900908	-0.0124193	-0.00696106	-0.00132328	-0.00260358	-0.00182891	-0.000650942	-0.000902943	0.00801813	0.00672877	-0.00534227	-0.0132324	-0.00565701	0.00116901	-0.00347022	0.00359974	0.0164839	0.00223357	-0.0046961	0.00218745	0.00767678	-0.0051673	0.000651951	0.0137628	0.0111733	-0.0027277	-0.00284464	-0.00370694	0.00595443	0.000258784	0.0134603	0.00860241	-0.000627297	0.00137595	-0.00318693	0.00271138	0.00695505	-0.00219135	0.0499866	0.000388073	-0.0168509	-0.00453815	0.00805693	-0.0115517	-0.0178654	0.0111065	0.00364584	-0.00386062	-0.00252189	-0.000671261
-0.00900908	-0.013707	-0.00567342	-3.56472e-05	0.000615511	-0.00182891	-0.00322622	0.00102851	0.0105934	0.00350967	-0.00598609	-0.00936951	-0.00565701	0.00181283	-0.00411404	0.00488738	0.0139086	0.00609649	-0.00920283	0.00218745	0.0083206	-0.00323584	0.00193959	0.00989984	0.0118171	-0.00465915	-0.00413228	-0.00435076	0.00531062	0.000902603	0.0102412	0.00989004	-0.00255875	-0.00119933	-0.00511839	-0.000507716	0.00631123	-0.00154753	0.0467675	-0.00154338	-0.0149194	-0.00131905	0.00805693	-0.014127	-0.0185092	0.00917503	0.00815257	-0.000641527	-0.00316571	0.00319165
-0.00578998	-0.0124193	-0.00438579	0.000608172	0.00447842	-0.00376036	-0.00387004	0.00167233	0.0131687	0.00286585	-0.00727373	-0.00743805	-0.00758846	0.000525196	-0.00668931	0.00617502	0.0113334	0.00802794	-0.0130657	0.00218745	0.0108959	-0.00323584	0.00451486	0.00668075	0.0111733	-0.00530297	-0.00670756	-0.00177548	0.0046668	-0.000385035	0.00702207	0.0118215	-0.000627297	-0.00248696	-0.00704984	-0.00243917	0.00502359	0.00102775	0.0454798	-0.00283102	-0.0104127	-0.00196287	0.00676929	-0.0128393	-0.0197968	0.00917503	0.0107278	2.29179e-06	-0.00187807	0.00641075
-0.00450234	-0.00984404	-0.00374197	0.00189581	0.0038346	-0.00440418	-0.00580149	0.00360379	0.0138125	0.00222203	-0.00598609	-0.00357514	-0.00951992	0.00245665	-0.00733313	0.00746265	0.00682662	0.011247	-0.0117781	-0.000387821	0.0121835	-0.00323584	0.00515868	0.00024256	0.0105295	-0.00530297	-0.0079952	-0.0024193	0.00337916	0.000258784	0.00509061	0.0111777	1.65225e-05	-0.0037746	-0.00833748	-0.00437063	0.00373595	0.00360302	0.044836	-0.00411866	-0.0065498	-3.14135e-05	0.00612547	-0.0128393	-0.019153	0.00853122	0.010084	0.000646111	-0.00380953	0.00898603
-0.00192707	-0.00791258	-0.00438579	0.00253963	0.00576606	-0.00569182	-0.00773295	0.00295997	0.011881	0.00157822	-0.002767	0.00093159	-0.0101637	0.00310047	-0.00733313	0.00681883	0.00296371	0.011247	-0.00984665	-0.00103164	0.0121835	-0.00259202	0.0058025	-0.00362035	0.00988564	-0.00530297	-0.00863901	-0.0024193	0.00209152	0.000258784	0.00251533	0.0111777	-0.00127112	-0.0069937	-0.00769366	-0.00501445	0.0018045	0.00424684	0.0422607	-0.00411866	-0.00461834	0.000612406	0.00483784	-0.0109079	-0.0178654	0.00917503	0.00944021	0.00193375	-0.00252189	0.0115613
-0.000639431	-0.00469349	-0.00438579	0.00125199	0.00447842	-0.00697946	-0.00902058	0.00231615	0.0105934	0.00157822	-0.000191722	0.0047945	-0.012739	0.00374429	-0.00990841	0.00617502	0.000388434	0.0131785	-0.00727138	-0.00167546	0.00896442	-0.00259202	0.00451486	-0.00683945	0.00924183	-0.00401533	-0.00863901	-0.0024193	0.00337916	0.00219024	0.00315915	0.00860241	-0.00320257	-0.0069937	-0.00704984	-0.00372681	-0.000126961	0.00682212	0.0416169	-0.0054063	-0.000755427	0.00190004	0.00483784	-0.00833262	-0.0185092	0.0111065	0.00815257	-0.00128535	-0.00252189	0.0122051
-0.00192707	-0.000830573	-0.0050296	0.000608172	0.00319079	-0.00762328	-0.00708913	0.00231615	0.00544286	0.00222203	0.00367119	0.00865741	-0.012739	0.00567575	-0.011196	0.00424356	-0.000899204	0.0138223	-0.00212083	-0.00360692	0.0083206	-0.00130438	0.00451486	-0.0113462	0.0105295	-0.00144006	-0.00606374	-0.00177548	0.00402298	0.0041217	0.00251533	0.00602713	-0.00384639	-0.0069937	-0.00640603	-0.00179535	-0.00077078	0.0061783	0.0422607	-0.00411866	0.00375131	0.00254386	0.0035502	-0.00382588	-0.0178654	0.0104627	0.00493348	-0.00257298	-0.00252189	0.0122051
-0.00192707	0.00238852	-0.00696106	-0.0019671	0.000615511	-0.00891091	-0.00322622	0.00102851	0.00157995	0.00222203	0.0075341	0.00930123	-0.0133828	0.00631956	-0.0118399	0.00166828	-0.000255385	0.0144661	0.00302972	-0.00489455	0.00381387	-1.67446e-05	0.00258341	-0.0107024	0.0118171	0.000491398	-0.00413228	-0.00370694	0.00531062	0.00540934	0.00573443	0.00345185	-0.00706549	-0.00956897	-0.00704984	0.00142374	-0.00270224	0.00489066	0.0429046	-0.00605012	0.0069704	0.00318768	0.0035502	0.00132467	-0.0178654	0.0123941	0.0023582	-0.00257298	5.33853e-05	0.0109175
-0.00321471	0.00367616	-0.0082487	-0.00454238	-2.83077e-05	-0.00955473	-7.1236e-06	0.000384694	-0.0035706	0.00157822	0.0101094	0.00930123	-0.012739	0.00696338	-0.011196	-0.00219463	-0.000255385	0.0157538	0.00689264	-0.00682601	0.00188241	0.00255853	0.00193959	-0.00941472	0.0137486	0.00177904	-0.00155701	-0.0056384	0.00595443	0.00798461	0.00766589	-0.0016987	-0.00706549	-0.00763752	-0.00704984	0.00528666	-0.0014146	0.00489066	0.0422607	-0.00605012	0.0101895	0.00576296	0.00419402	0.00454377	-0.0178654	0.0117503	0.00107056	-0.0032168	0.00327248	0.00962984
-0.00578998	0.00431998	-0.00953634	-0.0051862	-0.00260358	-0.0101986	0.00449961	-0.0028344	-0.00743351	0.00157822	0.0126847	0.00415068	-0.0108076	0.0076072	-0.0105522	-0.00541372	0.000388434	0.01511	0.00882409	-0.00489455	-0.00133668	0.00448999	0.00193959	-0.00555181	0.0163238	0.00499813	0.00101827	-0.00370694	0.00595443	0.00862843	0.0083097	-0.00556161	-0.00964076	-0.0069937	-0.00640603	0.00979339	-0.00205842	0.0029592	0.044836	-0.0054063	0.0108333	0.00769442	0.00226256	0.00776286	-0.0185092	0.0111065	-0.00214853	-0.00450444	0.0071354	0.00705457
-0.00514616	0.00303234	-0.00696106	-0.0051862	-0.00389122	-0.0082671	0.00965016	-0.00605349	-0.0100088	0.000290578	0.0120408	0.00093159	-0.00823228	0.00631956	-0.00862077	-0.00734518	0.00167607	0.01511	0.00882409	-0.00553837	-0.00262432	0.00577763	0.00193959	-0.00104508	0.0182553	0.00499813	0.00166209	-0.00370694	0.00531062	0.00862843	0.0115288	-0.00813689	-0.00835312	-0.00634988	-0.00511839	0.011081	-0.00077078	0.000383927	0.0493427	-0.00669394	0.00825804	0.00898205	0.00419402	0.0090505	-0.0197968	0.00724358	-0.00343617	-0.00514826	0.00971067	0.00383547
-0.00450234	0.00367616	-0.00438579	-0.00325474	-0.00260358	-0.00697946	0.0148007	-0.00798495	-0.00936497	0.000290578	0.0133285	-0.00293132	-0.00501319	0.00631956	-0.00604549	-0.00863282	0.00296371	0.0144661	0.00689264	-0.00553837	-0.00455578	0.00770908	0.00129577	0.00410547	0.0182553	0.00435431	0.00294973	-0.00306312	0.00337916	0.00991607	0.0115288	-0.00942453	-0.00899694	-0.00441842	-0.00640603	0.0130125	0.00116068	-0.00219135	0.051918	-0.00605012	0.00825804	0.0102697	0.00483784	0.010982	-0.0210845	0.00531212	-0.00472381	-0.0032168	0.0135736	0.00190401
-0.00450234	0.00238852	0.000764764	-3.56472e-05	-0.00389122	-0.00376036	0.0167322	-0.00927259	-0.00872115	0.000290578	0.0101094	-0.00679423	-0.00243791	0.00503193	-0.00411404	-0.00734518	0.00360753	0.0125347	0.00367354	-0.00489455	-0.0051996	0.00706526	0.00322723	0.00796839	0.0169677	0.00371049	0.00423736	-0.00113166	-0.00112757	0.00862843	0.0128164	-0.0107122	-0.00770931	-0.00119933	-0.00769366	0.0130125	0.00373595	-0.00283517	0.0544933	-0.0054063	0.00825804	0.0122011	0.00676929	0.00840668	-0.0210845	0.00144921	-0.00214853	-0.00192917	0.015505	0.000616377
-0.00514616	0.0017447	0.00784677	0.00253963	-0.00582268	-0.00118509	0.0167322	-0.0118479	-0.0067897	0.000290578	0.00817792	-0.00808187	0.00206882	0.00567575	-0.000894944	-0.00541372	0.00231989	0.00931558	-0.00147701	-0.0029631	-0.00455578	0.00770908	0.00258341	0.00989984	0.0150362	0.00306667	0.00616882	0.000799793	-0.00627813	0.00862843	0.0121726	-0.0100683	-0.00577785	8.83112e-05	-0.00833748	0.0123687	0.00437977	-0.00412281	0.059	-0.0054063	0.00439513	0.0122011	0.00741311	0.00776286	-0.0217283	-0.000482252	-0.000860894	0.00193375	0.015505	0.000616377
-0.00257089	0.00238852	0.0136411	0.00897781	-0.00517886	0.00139018	0.017376	-0.0118479	-0.00421442	0.000934397	0.00689028	-0.00679423	0.00400027	0.00503193	0.00103651	-0.00219463	0.00296371	0.00545267	-0.00405228	-0.00231928	-0.00455578	0.00706526	0.00515868	0.0111875	0.0118171	0.00113522	0.005525	-0.000487845	-0.0133601	0.00734079	0.0121726	-0.00878071	-0.00577785	0.00201977	-0.0102689	0.00721811	0.00502359	-0.00219135	0.0622191	-0.00411866	0.00181985	0.0109135	0.00805693	0.00518758	-0.0230159	-0.00305753	0.00171438	0.0070843	0.0135736	0.00190401
-0.00257089	0.00110088	0.0181479	0.0109093	-0.00517886	0.00139018	0.0167322	-0.0124917	-0.00228297	-0.000997059	0.00367119	-0.0055066	0.00593173	0.00567575	0.00168033	-0.000263173	0.00167607	0.00158975	-0.00855902	-0.00231928	-0.00326814	0.00706526	0.00644632	0.0118313	0.00731037	0.000491398	0.005525	-0.0024193	-0.0165792	0.0041217	0.00895352	-0.00491779	-0.00384639	0.00266359	-0.0122004	0.00528666	0.00502359	-0.00219135	0.0647944	-0.00669394	-0.000111608	0.00962587	0.00870075	0.00325613	-0.0217283	-0.00498899	0.00493348	0.00837194	0.0109983	0.00319165
-0.00321471	-0.000830573	0.0200793	0.0141284	-0.00517886	0.00267782	0.0167322	-0.011204	-0.000995328	-0.00164088	0.00367119	-0.000999866	0.00786318	0.00631956	0.00361179	0.00295592	0.00167607	-0.00291698	-0.00984665	-0.000387821	-0.000692865	0.00448999	0.00837778	0.00925602	0.00409127	0.00113522	0.00423736	-0.00306312	-0.0197983	0.00154642	0.00573443	-0.00298634	-0.00255875	0.00330741	-0.0128442	0.000779922	0.00373595	-0.00154753	0.0654382	-0.00669394	-0.00139925	0.00576296	0.00676929	0.00261231	-0.0210845	-0.0056328	0.00750875	0.0135225	0.00649158	0.00383547
-0.00514616	0.000457065	0.0181479	0.0160598	-0.00582268	0.002034	0.0154445	-0.0099164	0.000936128	-0.00035324	0.00495883	0.00286305	0.00657555	0.00696338	0.00361179	0.00424356	-0.000255385	-0.00549225	-0.0111343	-0.00231928	0.000594772	0.00127089	0.00837778	0.00474929	0.00280364	0.00242286	0.00230591	-0.00628222	-0.0204421	-0.00102885	0.00187151	0.000876577	-0.00255875	0.00266359	-0.0122004	-0.00372681	-0.000126961	-0.000903711	0.066082	-0.00798157	-0.00204306	0.00190004	0.00483784	3.70323e-05	-0.0197968	-0.0056328	0.00879639	0.0141663	0.00198484	0.00641075
-0.00257089	-0.000186754	0.0155726	0.0128407	-0.00517886	0.002034	0.0141569	-0.00669731	0.00286758	0.000934397	0.00560265	0.00865741	0.00657555	0.00696338	0.00232415	0.00617502	-0.000899204	-0.00871135	-0.0124219	-0.0029631	0.00188241	-0.00130438	0.00773396	0.00024256	0.00022836	0.00242286	-0.00155701	-0.0101451	-0.0197983	-0.00231649	-0.00263522	0.00280803	-0.000627297	0.00073213	-0.0089813	-0.00630209	-0.00398988	0.00167157	0.0628629	-0.00926921	-0.00397452	0.00318768	0.00161874	0.00196849	-0.0185092	-0.00692044	0.00944021	0.0160978	-0.00123425	0.00705457
-0.00321471	0.00110088	0.00977823	0.0102655	-0.00517886	0.000102547	0.0128692	-0.00605349	0.00415522	0.00222203	0.00624646	0.0118765	0.00528791	0.00438811	0.00103651	0.00488738	-0.000899204	-0.00806753	-0.0124219	0.000899817	0.00445769	-0.00581111	0.00644632	-0.00297653	-0.00105928	0.00306667	-0.00413228	-0.014008	-0.017223	-0.00231649	-0.00456668	0.00473949	0.00130416	-0.000555508	-0.00704984	-0.00694591	-0.00656515	0.00167157	0.0596438	-0.00862539	-0.00461834	0.00254386	-0.000956535	0.00132467	-0.0165777	-0.00627662	0.00944021	0.0135225	-0.00574099	0.00641075
-0.00192707	0.00238852	0.00462768	0.00575872	-0.00517886	0.002034	0.0122254	-0.0028344	0.00544286	0.00350967	0.00624646	0.013808	0.00528791	0.00374429	0.00168033	0.00424356	0.000388434	-0.00806753	-0.0117781	0.00218745	0.00638914	-0.00774257	0.00258341	-0.00619563	-0.00234692	0.00306667	-0.00606374	-0.0172271	-0.0127163	-0.00167267	-0.00714195	0.00280803	0.00323562	0.00073213	-0.00318693	-0.00694591	-0.0110719	0.0029592	0.0564248	-0.00798157	-0.00461834	0.00190004	-0.00160035	0.00389995	-0.0146463	-0.00370135	0.00944021	0.0109472	-0.00896008	0.00576693
-0.00257089	0.00367616	-0.00116669	0.000608172	-0.00646649	0.00139018	0.0115816	-0.000902943	0.0067305	0.00479731	0.00689028	0.013808	0.00271263	0.00116901	-0.00153876	0.00359974	-0.000899204	-0.00549225	-0.00920283	0.00283127	0.00703296	-0.00967403	8.13252e-06	-0.0107024	-0.00299073	0.00242286	-0.00735138	-0.0191586	-0.00949722	0.000902603	-0.00585431	0.00280803	0.00709853	0.00073213	0.00196362	-0.00308299	-0.0130033	0.00167157	0.0512742	-0.0054063	-0.0033307	0.00254386	-0.00288799	0.00518758	-0.0114272	-0.00112607	0.00815257	0.0070843	-0.0096039	0.00447929
-0.000639431	0.00367616	-0.00631724	-0.00325474	-0.00711031	0.00267782	0.010294	0.00167233	0.00608668	0.00479731	0.00689028	0.0131641	0.00271263	-0.000118623	-0.00153876	0.0023121	-0.00154302	-0.000341703	-0.0079152	0.00605037	0.0102521	-0.00903021	-0.00256714	-0.0113462	-0.00363455	0.00113522	-0.0079952	-0.0172271	-0.00692195	0.00283406	-0.00456668	0.000232758	0.00838617	0.00137595	0.00647036	0.000779922	-0.0149348	0.00102775	0.0474113	-0.00347484	-0.00268688	0.00254386	-0.00417563	0.0058314	-0.00820808	0.00144921	0.0055773	0.00257757	-0.00831626	0.00383547
4.38806e-06	0.00560762	-0.00953634	-0.00647383	-0.00904177	0.00460928	0.010294	0.00553524	0.00544286	0.00608495	0.00882174	0.00930123	0.00013736	-0.00140626	-0.00153876	0.0023121	-0.00218684	0.00158975	-0.00662756	0.00733801	0.0121835	-0.00774257	-0.00643006	-0.0100585	-0.00299073	-0.00015242	-0.00606374	-0.0146519	-0.00627813	0.00540934	-0.00327904	-0.00363016	0.0103176	0.00266359	0.0109771	0.00399902	-0.014291	0.00102775	0.0454798	0.00231953	-0.00204306	0.00254386	-0.00481945	0.00454377	-0.00627662	0.00273684	0.00428966	2.29179e-06	-0.00767244	0.00190401
0.000648207	0.00303234	-0.0127554	-0.00969293	-0.0103294	0.00460928	0.00900634	0.00617906	0.00222376	0.00479731	0.0107532	0.0080136	-0.000506459	-0.000762441	-0.0028264	0.0023121	-0.00154302	0.00352121	-0.00340846	0.00862564	0.0147588	-0.00387966	-0.00771769	-0.00812709	-0.00234692	-0.00144006	-0.00284464	-0.0114328	-0.00305903	0.00669697	-0.00134758	-0.00556161	0.0109614	0.0065265	0.0141962	0.00657429	-0.0136472	0.00102775	0.0461236	0.00489481	-0.000755427	0.00190004	-0.00481945	0.00454377	-0.00498899	0.00402448	0.000426744	-0.00192917	-0.00574099	-0.00131508
-0.00128325	0.00367616	-0.0133992	-0.0103367	-0.0109732	0.00460928	0.00578724	0.00875434	0.00157995	0.00544113	0.0126847	0.00543832	-0.00308173	0.00116901	-0.0028264	0.00102446	-0.000255385	0.00609649	-0.00212083	0.00733801	0.0160464	-0.00130438	-0.00707388	-0.00748327	-0.000415459	-0.00401533	0.00294973	-0.00821367	-0.00370285	0.00734079	0.00187151	-0.00878071	0.0109614	0.0065265	0.0154838	0.00721811	-0.0110719	-0.000259892	0.0461236	0.0081139	-0.000111608	0.00318768	-0.00353181	0.00261231	-0.0056328	0.00338066	-0.000217075	-0.00450444	-0.00252189	-0.00260272
-0.00321471	-0.000186754	-0.0133992	-0.0109806	-0.0109732	0.0052531	0.00385579	0.00939816	-0.00292678	0.00350967	0.0126847	0.00286305	-0.00436937	0.00116901	-0.00153876	-0.000263173	0.00167607	0.0067403	-0.00147701	0.00862564	0.0160464	0.00127089	-0.00514242	-0.00490799	0.00022836	-0.00337152	0.00681264	-0.00370694	-0.00434667	0.00669697	0.00315915	-0.00813689	0.00967381	0.00845796	0.0161276	0.00657429	-0.00914043	0.000383927	0.0493427	0.00875772	0.000532212	0.00254386	-0.00224417	-0.000606787	-0.00692044	0.00209302	-0.00279235	-0.00386062	5.33853e-05	-0.00710945
-0.0064338	-0.00147439	-0.010824	-0.0103367	-0.0109732	0.0052531	0.00128051	0.0119734	-0.0067897	0.00157822	0.0133285	0.00093159	-0.00630083	0.00310047	-0.000251126	-0.00283845	0.00489517	0.00738412	-0.000833189	0.00991328	0.0173341	0.00255853	-0.00256714	-0.0016889	0.001516	-0.0027277	0.0113194	-0.0024193	-0.00434667	0.00798461	0.00380297	-0.00749307	0.00709853	0.00588268	0.0154838	0.00399902	-0.00720897	0.00231538	0.051918	0.0100454	0.00117603	0.0038315	0.00161874	-0.00318206	-0.00820808	0.000161567	-0.00343617	-0.00386062	0.00456012	-0.00904091
-0.00707762	-0.00340585	-0.00631724	-0.00904911	-0.0109732	0.0052531	-0.000650942	0.0126172	-0.0067897	-0.00035324	0.0152599	0.000287771	-0.00758846	0.00374429	-0.00153876	-0.00412609	0.00747044	0.00738412	-0.00212083	0.00991328	0.0154026	0.00320235	-0.00256714	-0.000401259	0.00344745	-0.00401533	0.0138946	-0.000487845	-0.00499049	0.00734079	0.00315915	-0.00684925	0.00581089	0.00330741	0.0135524	0.00142374	-0.00463369	0.0029592	0.0551371	0.0106892	0.000532212	0.00511914	0.00483784	-0.00704498	-0.00820808	-0.00305753	-0.00214853	-0.00450444	0.00584776	-0.0109724
-0.00836526	-0.00726876	-0.00438579	-0.00583002	-0.00968559	0.002034	-0.00451385	0.0139049	-0.0067897	-0.00292852	0.0120408	0.00157541	-0.00758846	0.00116901	-0.00153876	-0.00670136	0.0100457	0.00802794	-0.0046961	0.00991328	0.0160464	0.00191471	0.00193959	-0.00104508	0.00344745	-0.00465915	0.0145385	0.000799793	-0.00756576	0.00540934	-5.99423e-05	-0.00556161	0.00452326	0.00201977	0.0103333	0.000779922	-0.00334606	0.00360302	0.0557809	0.00940154	-0.000755427	0.00576296	0.00612547	-0.0102641	-0.0101395	-0.0056328	-0.000860894	-0.00386062	0.00777921	-0.0135476
-0.00772144	-0.00920022	0.000764764	-0.00454238	-0.00839795	-0.000541271	-0.00773295	0.0119734	-0.0067897	-0.00614761	0.0107532	0.00157541	-0.00694465	0.000525196	-0.00411404	-0.00734518	0.00875808	0.00802794	-0.0046961	0.00798182	0.0154026	0.000627074	0.00451486	0.0015302	0.00344745	-0.00465915	0.0113194	0.00273125	-0.00820958	0.00283406	-0.0019914	-0.0016987	0.00387944	-0.00248696	0.00711417	-0.00179535	-0.00077078	0.00489066	0.0544933	0.0106892	-0.0033307	0.00447532	0.00805693	-0.0134832	-0.0107834	-0.00692044	-0.000217075	-0.00192917	0.00971067	-0.0154791
-0.00450234	-0.00920022	0.00334004	-0.000679466	-0.00646649	-0.005048	-0.0103082	0.0126172	-0.00485824	-0.00807906	0.00882174	0.00350686	-0.00758846	-0.00140626	-0.00604549	-0.00927664	0.0094019	0.00609649	-0.00533992	0.00733801	0.0147588	-0.00130438	0.00709014	0.00024256	0.001516	-0.00401533	0.0087441	0.00466271	-0.0088534	0.000902603	-0.00585431	0.000232758	0.00194798	-0.0037746	0.00389508	-0.00308299	0.00116068	0.00553448	0.0544933	0.00875772	-0.0033307	0.0038315	0.00870075	-0.0154146	-0.0101395	-0.0088519	-0.000217075	-0.00257298	0.0103545	-0.0148353
-0.00257089	-0.00984404	0.00720295	0.00125199	-0.00517886	-0.0082671	-0.0122397	0.0119734	-0.00292678	-0.0106543	0.00689028	0.00608214	-0.00694465	-0.00462535	-0.00733313	-0.00863282	0.00747044	0.00545267	-0.0046961	0.00540655	0.0128273	-0.0019482	0.00644632	-0.00104508	0.000872179	-0.00337152	0.00488118	0.00530653	-0.0088534	-0.00102885	-0.00778577	0.00280803	0.00194798	-0.00892515	0.0013198	-0.00308299	0.000516858	0.00682212	0.0506304	0.0100454	-0.00526216	0.00190004	0.00934457	-0.0160584	-0.00949572	-0.00756426	0.00107056	-0.00128535	0.00971067	-0.0129038
-0.000639431	-0.0111317	0.00913441	0.00382727	-0.00453504	-0.0101986	-0.0135273	0.010042	0.000936128	-0.0112982	0.00817792	0.00736978	-0.00501319	-0.00591299	-0.011196	-0.007989	0.00489517	0.00287739	-0.00340846	0.000899817	0.0108959	-0.00323584	0.00837778	-0.00104508	-0.000415459	-0.0027277	0.00037445	0.00401889	-0.0088534	-0.00102885	-0.00842959	0.00280803	0.00387944	-0.0069937	-0.00189929	-0.00501445	0.00116068	0.00553448	0.0454798	0.011333	-0.00268688	0.00190004	0.00934457	-0.0147708	-0.00820808	-0.00692044	0.00107056	-0.00128535	0.00777921	-0.0103285
4.38806e-06	-0.0130631	0.0110659	0.00704636	-0.00195976	-0.0127738	-0.0115959	0.0074667	0.00286758	-0.0125858	0.00817792	0.0105889	-0.00436937	-0.00784445	-0.0118399	-0.00541372	0.00103225	0.000945935	-0.00276465	-0.00167546	0.0083206	-0.00452348	0.00837778	-0.0016889	-0.00105928	-0.00208388	-0.00413228	0.00401889	-0.00756576	-0.00167267	-0.00907341	0.000876577	0.00452326	-0.00956897	-0.00447457	-0.00437063	0.000516858	0.00167157	0.0429046	0.0132645	-0.000111608	-0.00131905	0.00870075	-0.0121955	-0.0056328	-0.0056328	0.000426744	0.000646111	0.00777921	-0.00710945
0.00193584	-0.013707	0.00977823	0.00704636	-2.83077e-05	-0.01213	-0.0103082	0.00553524	0.00479904	-0.011942	0.00882174	0.0105889	-0.00436937	-0.00848827	-0.0144151	-0.00283845	-0.000899204	-0.00162934	-0.000833189	-0.00553837	0.00574532	-0.0051673	0.00966542	-0.00297653	-0.0017031	0.000491398	-0.0079952	0.00337507	-0.00370285	-0.00102885	-0.00585431	-0.0016987	0.00645471	-0.0102128	-0.00704984	-0.00308299	-0.0014146	0.000383927	0.0403293	0.0139083	-0.00139925	-0.00196287	0.00612547	-0.0109079	-0.0056328	-0.00305753	-0.00150471	0.000646111	0.0039163	-0.00646563
0.00193584	-0.013707	0.00913441	0.00575872	-0.000672126	-0.0108424	-0.00644531	0.00360379	0.00415522	-0.0112982	0.0101094	0.0112327	-0.00372555	-0.00913208	-0.0144151	-0.00155081	-0.00154302	-0.0035608	-0.00147701	-0.00875747	0.0051015	-0.0051673	0.00837778	-0.00297653	-0.00234692	0.00371049	-0.0105705	0.00337507	0.000803882	0.00154642	-0.00327904	-0.00491779	0.00838617	-0.00956897	-0.00962512	-0.00308299	-0.00592133	-0.00283517	0.0409731	0.0145521	0.000532212	-0.00131905	0.00548166	-0.0076888	-0.00434517	-0.00176989	-0.00214853	0.00128993	0.00327248	-0.00646563
0.00193584	-0.013707	0.00591531	0.0051149	-0.00131595	-0.00891091	-0.00193858	0.00102851	0.00415522	-0.00743525	0.0107532	0.0125203	-0.00436937	-0.00913208	-0.0124837	-0.00155081	-0.000899204	-0.0035608	-0.00147701	-0.0106889	0.00445769	-0.00452348	0.00451486	-0.00490799	-0.000415459	0.00628577	-0.0112143	0.00401889	0.00531062	0.00283406	0.000583877	-0.00942453	0.00902999	-0.00828134	-0.0102689	-0.00243917	-0.00720897	-0.00541044	0.0416169	0.0139083	-0.00139925	-0.00260669	0.00548166	-0.00511352	-0.00305753	0.000805386	-0.00150471	2.29179e-06	0.00327248	-0.00710945
-0.000639431	-0.0117755	0.0020524	0.00382727	-0.00131595	-0.00440418	-7.1236e-06	-0.00154676	0.00222376	-0.00550379	0.00946556	0.0118765	-0.00372555	-0.00913208	-0.0118399	-0.000263173	-0.000255385	-0.00420462	-0.00276465	-0.0106889	0.00317005	-0.00387966	0.00129577	-0.00490799	0.001516	0.00757341	-0.00992665	0.00208743	0.00917353	0.00540934	0.00573443	-0.0126436	0.00902999	-0.0069937	-0.0109128	-0.00179535	-0.0104281	-0.00798572	0.0441922	0.0126206	-0.00204306	-0.00196287	0.00483784	-0.00253824	-0.00176989	0.00338066	-0.00214853	0.00128993	0.0039163	-0.00839709
-0.00192707	-0.0085564	0.00140858	0.00125199	-0.00389122	-0.00118509	0.00256815	-0.0028344	0.000292309	-0.00292852	0.00946556	0.0118765	-0.00308173	-0.00784445	-0.00668931	-0.00155081	0.00231989	-0.00227316	-0.00212083	-0.0100451	0.00188241	-0.00387966	-0.00256714	-0.00555181	0.00409127	0.00628577	-0.0079952	0.00273125	0.0117488	0.00540934	0.010885	-0.0132874	0.00774235	-0.000555508	-0.00962512	-0.00115153	-0.00978425	-0.00927336	0.0474113	0.0106892	-0.00397452	-0.000675233	0.00548166	-0.00125061	0.000161567	0.00209302	-0.00214853	2.29179e-06	0.00262866	-0.00839709
-0.00321471	-0.00662494	0.000764764	-0.00261092	-0.00453504	0.00267782	0.00449961	-0.00412204	-0.0035706	-0.00164088	0.00882174	0.00865741	-0.000506459	-0.00591299	-0.00540168	-0.00734518	0.00553898	-0.00162934	-0.00212083	-0.00682601	-4.90466e-05	-0.0019482	-0.00771769	-0.00426417	0.00409127	0.00564195	-0.00541992	0.00401889	0.0130364	0.00540934	0.0141041	-0.0145751	0.00709853	0.00266359	-0.00769366	-0.00115153	-0.0110719	-0.00991718	0.0493427	0.00618244	-0.00526216	-3.14135e-05	0.00483784	-0.00382588	0.00273684	0.00209302	-0.00214853	0.00128993	0.00198484	-0.0109724
-0.00450234	-0.00469349	0.00334004	-0.00454238	-0.00582268	0.00332164	0.00514343	-0.00412204	-0.00743351	-0.0022847	0.00689028	0.00672596	0.001425	-0.00398153	-0.000894944	-0.00927664	0.00682662	-0.000341703	-0.00533992	-0.00489455	-4.90466e-05	-0.0019482	-0.00900533	-0.00362035	0.00666655	0.00177904	-0.00284464	0.00401889	0.0136803	0.00798461	0.0166794	-0.011356	0.00516707	0.00523886	-0.00383075	-0.00179535	-0.00978425	-0.00927336	0.0525618	0.00425099	-0.00783744	-0.000675233	0.00548166	-0.00382588	0.00595594	0.00209302	-0.000860894	2.29179e-06	0.00198484	-0.0116162
-0.00707762	-0.00340585	0.00398386	-0.00583002	-0.00453504	0.00460928	0.00256815	-0.00476586	-0.00936497	-0.00164088	0.00624646	0.00221923	0.00464409	-0.00205008	0.00168033	-0.0137834	0.0061828	-0.000341703	-0.00405228	-0.0029631	-0.000692865	-0.0019482	-0.00964915	-0.00297653	0.00537891	0.00242286	0.00230591	0.00466271	0.0130364	0.00605316	0.017967	-0.00878071	0.00452326	0.00781414	-0.00189929	-0.00243917	-0.00914043	-0.00605426	0.0538495	-0.000255746	-0.00848126	0.000612406	0.00612547	-0.0044697	0.00917503	-0.00112607	-0.000860894	2.29179e-06	0.00198484	-0.0116162
-0.00836526	-0.00147439	0.00655913	-0.00711765	-0.00582268	0.00460928	0.00192433	-0.00476586	-0.0100088	-0.00292852	0.00431501	0.000287771	0.00786318	0.000525196	0.00296797	-0.0144272	0.00811426	0.000302116	-0.00598374	-0.000387821	-4.90466e-05	-0.0019482	-0.00900533	-0.0016889	0.00537891	-0.00015242	0.00294973	0.00401889	0.0117488	0.00476552	0.017967	-0.00491779	0.00323562	0.00910178	0.000675984	-0.00372681	-0.00785279	-0.00476663	0.0551371	-0.00154338	-0.00783744	0.00190004	0.00676929	-0.00640116	0.0111065	-0.00305753	-0.000217075	-0.000641527	0.00262866	-0.0129038
-0.00836526	-0.00404967	0.00655913	-0.00583002	-0.00646649	0.00396546	-7.1236e-06	-0.00476586	-0.0112964	-0.00614761	0.00431501	-0.0022875	0.0117261	0.00374429	0.00489942	-0.015071	0.0061828	-0.00162934	-0.00598374	0.000255998	-4.90466e-05	-0.0019482	-0.00578624	-0.000401259	0.00280364	-0.000796239	0.00423736	0.00337507	0.0130364	0.00283406	0.0153917	-0.0016987	0.00194798	0.0097456	0.0013198	-0.00372681	-0.00720897	-0.00283517	0.0551371	-0.00411866	-0.00783744	0.0038315	0.00419402	-0.00833262	0.0136818	-0.00498899	0.000426744	-0.00128535	0.0039163	-0.00968473
-0.00707762	-0.00404967	0.00977823	-0.00454238	-0.00646649	0.00267782	-7.1236e-06	-0.00412204	-0.00936497	-0.00872288	0.00560265	-0.00164368	0.0136576	0.00438811	0.00296797	-0.0163586	0.00489517	-0.00420462	-0.00727138	0.000899817	-0.000692865	-0.00130438	0.000651951	0.0015302	0.001516	-0.00015242	0.00423736	0.00273125	0.0117488	0.00219024	0.0121726	0.000232758	0.00323562	0.0065265	3.21649e-05	-0.00437063	-0.00656515	-0.00219135	0.0538495	-0.00411866	-0.00719362	0.00511914	0.00419402	-0.00704498	0.0130379	-0.00498899	-0.000860894	-0.00192917	0.00520394	-0.00646563
-0.0064338	-0.00598112	0.00720295	-0.00261092	-0.00646649	0.000746366	0.000636695	-0.00412204	-0.00743351	-0.0100105	0.00624646	-0.00164368	0.0143014	0.00567575	-0.000894944	-0.0137834	0.00360753	-0.00420462	-0.00727138	0.00411891	0.00252623	-0.00130438	0.00644632	0.00346165	0.001516	0.00113522	0.00294973	0.00144361	0.00917353	0.00154642	0.00895352	0.00280803	0.00323562	0.00330741	3.21649e-05	-0.00437063	-0.00592133	-0.000903711	0.0512742	-0.00347484	-0.00526216	0.00576296	0.00290638	-0.00833262	0.0117503	-0.00627662	-0.000860894	-0.00257298	0.00906685	-0.0019589
-0.00450234	-0.00726876	0.00334004	-0.000679466	-0.00775413	-0.000541271	0.00192433	-0.00347822	-0.00550206	-0.0100105	0.00882174	-0.00164368	0.0136576	0.00631956	-0.00347022	-0.0118519	0.00360753	-0.00742371	-0.0046961	0.00476273	0.00445769	-0.00130438	0.0109531	0.00539311	0.000872179	0.000491398	0.00101827	-0.00113166	0.00788589	0.00347788	0.00444679	0.00345185	0.00323562	0.00137595	-0.000611654	-0.00501445	-0.00463369	-0.000259892	0.051918	-0.00476248	-0.0033307	0.00640678	0.000974922	-0.00704498	0.00981885	-0.00627662	-0.00279235	-0.000641527	0.0109983	0.00190401
-0.00192707	-0.00791258	-0.000522874	0.000608172	-0.00517886	-0.00247273	0.00643106	-0.000902943	-0.00421442	-0.0100105	0.011397	-0.0022875	0.0117261	0.00374429	-0.00540168	-0.0112081	0.00425135	-0.00871135	-0.00340846	0.00476273	0.00703296	-1.67446e-05	0.0141721	0.00539311	0.00022836	0.00242286	-0.00155701	-0.000487845	0.00531062	0.00540934	0.0012277	0.00345185	0.00323562	-0.00248696	-0.00318693	-0.00437063	-0.00398988	-0.000259892	0.0506304	-0.00347484	-0.00268688	0.00447532	-0.00160035	-0.00511352	0.0078874	-0.00627662	-0.00536763	-0.000641527	0.0122859	0.00512311
-0.000639431	-0.00533731	-0.00438579	-0.00132328	-0.0032474	-0.00247273	0.00707488	0.000384694	-0.00163915	-0.0100105	0.0133285	-0.000999866	0.008507	0.00116901	-0.00926459	-0.00927664	0.00360753	-0.00935517	0.000454448	0.00476273	0.0108959	0.00127089	0.0161036	0.00603693	-0.000415459	0.00306667	-0.0047761	-0.0024193	0.00337916	0.00798461	-5.99423e-05	0.00216422	0.00323562	-0.00763752	-0.00318693	-0.00501445	-0.00205842	-0.000903711	0.0506304	-0.00347484	-0.00526216	0.00125622	-0.00353181	-0.00382588	0.0046683	-0.00305753	-0.0079429	2.29179e-06	0.0135736	0.00834221
4.38806e-06	-0.00404967	-0.00696106	-0.00261092	-0.00195976	-0.000541271	0.0109378	0.00102851	-0.000995328	-0.0106543	0.0159037	-0.0022875	0.00400027	0.000525196	-0.00926459	-0.00992045	0.00296371	-0.0106428	0.00174209	0.00347509	0.0121835	0.00255853	0.0141721	0.00539311	-0.00234692	0.00371049	-0.00606374	-0.00370694	0.000160063	0.0124913	-0.00263522	0.000876577	0.00194798	-0.0115004	-0.00318693	-0.00501445	0.000516858	-0.00154753	0.0506304	-0.00283102	-0.00526216	-0.00131905	-0.00417563	-0.000606787	0.00209302	-0.000482252	-0.0118058	-0.00128535	0.0135736	0.00898603
-0.000639431	0.0017447	-0.0114678	-0.00389856	0.000615511	0.000102547	0.0128692	0.00167233	-0.00035151	-0.0112982	0.0171914	-0.0022875	-0.00115028	-0.000118623	-0.0105522	-0.0105643	0.00231989	-0.0106428	0.00496118	0.00218745	0.0102521	0.00320235	0.0122407	0.00346165	-0.00234692	0.00371049	-0.00541992	-0.00499458	-0.00241521	0.0150666	-0.0019914	-0.00234252	0.00130416	-0.0147195	-0.00254311	-0.00437063	0.00373595	0.000383927	0.051918	-0.00476248	-0.00848126	-0.00325051	-0.00417563	0.00132467	-0.000482252	0.00402448	-0.0163126	-0.000641527	0.0122859	0.00898603
-0.00192707	0.00303234	-0.010824	-0.00969293	0.00319079	0.00396546	0.0115816	0.00295997	-0.00228297	-0.011942	0.0152599	-0.00293132	-0.00694465	0.00245665	-0.0105522	-0.0118519	0.000388434	-0.00871135	0.00496118	0.000255998	0.0083206	0.00448999	0.00837778	0.00346165	-0.0017031	0.00371049	-0.00541992	-0.00499458	-0.00499049	0.0169981	0.000583877	-0.00620543	-0.000627297	-0.0172948	0.000675984	-0.00115153	0.00502359	-0.00219135	0.0525618	-0.00347484	-0.00848126	-0.00453815	-0.00160035	0.00454377	-0.00305753	0.00659976	-0.0214631	-0.00128535	0.0103545	0.00512311
-0.00450234	0.00560762	-0.00889252	-0.0109806	0.0038346	0.00589692	0.010294	0.00360379	-0.0035706	-0.0106543	0.0126847	-0.000356047	-0.0120952	0.00438811	-0.00926459	-0.0131395	0.000388434	-0.00742371	0.00624882	-0.000387821	0.00574532	0.00577763	0.00515868	0.00346165	-0.00234692	0.00306667	-0.00348846	-0.00435076	-0.00563431	0.0157104	0.00380297	-0.00684925	-0.00191493	-0.0172948	0.00325126	-0.000507716	0.00631123	-0.00219135	0.0525618	-0.0021872	-0.00976889	-0.00389433	0.000331103	0.00647522	-0.00305753	0.00917503	-0.025326	-0.0032168	0.00584776	0.0012602
-0.00707762	0.00625144	-0.00889252	-0.0109806	0.0038346	0.00975983	0.00707488	0.00295997	-0.00292678	-0.0106543	0.0107532	-0.000999866	-0.0133828	0.00696338	-0.00797695	-0.0112081	-0.000899204	-0.00677989	0.00496118	-0.000387821	-4.90466e-05	0.00577763	0.000651951	0.00346165	-0.0017031	0.00177904	-0.000269369	-0.00435076	-0.00627813	0.0150666	0.00380297	-0.0107122	-0.00449021	-0.0160072	0.00647036	0.00142374	0.00566741	-0.00347899	0.0525618	0.00103189	-0.0117004	-0.00260669	0.00290638	0.00647522	-0.00241371	0.00981885	-0.0291889	-0.000641527	0.000697204	-0.00453418
-0.00900908	0.00818289	-0.00953634	-0.00969293	0.00319079	0.0123351	0.00321197	0.00167233	-0.00485824	-0.00743525	0.00624646	0.00093159	-0.0146705	0.00889484	-0.00604549	-0.0105643	-0.00218684	-0.00549225	0.00431736	-0.000387821	-0.0019805	0.00706526	-0.0044986	0.00474929	-0.00299073	0.00177904	0.00101827	-0.00370694	-0.00563431	0.0105599	0.00573443	-0.0100683	-0.00706549	-0.0160072	0.00968945	0.0033552	0.00502359	-0.00412281	0.0538495	0.000388073	-0.0110565	0.000612406	0.00483784	0.00711904	-0.00434517	0.00981885	-0.0298328	-0.00257298	-0.00509717	-0.0103285
-0.0122282	0.00882671	-0.0082487	-0.00711765	0.00125933	0.0142666	-7.1236e-06	0.000384694	-0.00485824	-0.00614761	0.00302737	0.00157541	-0.0133828	0.00889484	-0.00347022	-0.007989	-0.00347448	-0.00613607	0.00174209	-0.00103164	-0.00584342	0.00770908	-0.00707388	0.00410547	-0.00299073	0.00113522	0.00101827	-0.00113166	-0.00563431	0.00605316	0.0083097	-0.00942453	-0.00899694	-0.0121442	0.0116209	0.00464284	0.00566741	-0.00219135	0.0532057	0.00296335	-0.0110565	0.00447532	0.00741311	0.00454377	-0.00434517	0.00853122	-0.0298328	-0.00257298	-0.00574099	-0.0129038
-0.0109405	0.00753907	-0.00696106	-0.00261092	0.000615511	0.0142666	-0.00322622	-0.000259125	-0.00485824	-0.0022847	-0.000191722	0.00157541	-0.012739	0.00953866	0.000392693	-0.00412609	-0.0041183	-0.00549225	-0.000189371	-0.000387821	-0.00648724	0.0083529	-0.00964915	0.00410547	-0.00234692	0.00242286	0.00359354	0.000155974	-0.00563431	-0.000385035	0.0083097	-0.00813689	-0.0102846	-0.0108566	0.0129085	0.00657429	0.00437977	-0.00154753	0.0551371	0.00618244	-0.00783744	0.0070506	0.00870075	0.00389995	-0.0056328	0.0078874	-0.0291889	-0.00128535	-0.00767244	-0.0161229
-0.0109405	0.00625144	-0.00889252	0.00189581	-2.83077e-05	0.0129789	-0.00515767	-0.00154676	-0.00228297	0.000934397	-0.00147936	-0.000356047	-0.00951992	0.0076072	0.00103651	-0.00155081	-0.00476212	-0.00742371	-0.000833189	0.00411891	-0.00455578	0.00964054	-0.0109368	0.00217402	-0.00234692	0.00306667	0.00294973	0.00144361	-0.00434667	-0.00617941	0.00766589	-0.00749307	-0.0102846	-0.00763752	0.0122647	0.00593047	0.0018045	0.00167157	0.0551371	0.00618244	-0.0065498	0.00833823	0.00741311	3.70323e-05	-0.00498899	0.00595594	-0.0272575	2.29179e-06	-0.00702862	-0.0186982
-0.00707762	0.00753907	-0.00760488	0.00640254	0.000615511	0.0136227	-0.00773295	-0.0028344	-0.00035151	0.00479731	-0.00212318	-0.000356047	-0.00823228	0.00631956	0.00232415	0.000380646	-0.0041183	-0.00677989	-0.00276465	0.00669419	-0.00262432	0.00899672	-0.00964915	0.00217402	-0.0017031	0.00306667	0.00166209	0.00273125	-0.00499049	-0.0132614	0.00380297	-0.00427397	-0.00835312	-0.00506224	0.0122647	0.00593047	-0.000126961	0.00167157	0.0551371	0.00489481	-0.00526216	0.0102697	0.00676929	-0.00125061	-0.00498899	0.00531212	-0.0233946	0.00193375	-0.00445335	-0.019342
-0.00450234	0.00689525	-0.00889252	0.00897781	0.00125933	0.0104036	-0.00644531	-0.00219058	0.0035114	0.0080164	-0.00212318	-0.000999866	-0.00630083	0.00438811	0.000392693	0.00166828	-0.0041183	-0.00999899	-0.00340846	0.00798182	-4.90466e-05	0.0083529	-0.00964915	-0.000401259	-0.000415459	0.00564195	0.00230591	0.00466271	-0.00305903	-0.0164805	0.000583877	-0.00363016	-0.00577785	-0.00184315	0.00968945	0.00593047	-0.00270224	0.00424684	0.0525618	0.00489481	-0.0033307	0.00640678	0.00419402	-0.00253824	-0.00434517	0.0046683	-0.0208193	2.29179e-06	0.000697204	-0.0174106
-0.00128325	0.0049638	-0.00760488	0.00962163	0.00447842	0.00847219	-0.00837677	-0.00154676	0.00479904	0.00930404	-0.00147936	-0.000356047	-0.00565701	0.00116901	-0.00347022	0.00424356	-0.00347448	-0.00742371	-0.00340846	0.0112009	0.00252623	0.00706526	-0.00707388	-0.00104508	-0.00105928	0.00499813	0.00166209	0.00723798	-0.00241521	-0.0177681	-0.00521049	-0.000411061	-0.000627297	-0.00119933	0.00647036	0.00271138	-0.00398988	0.00489066	0.0499866	0.00553863	0.000532212	0.00447532	0.000331103	-0.00382588	-0.00370135	0.00595594	-0.0176002	2.29179e-06	0.00456012	-0.0135476
0.00193584	0.00431998	-0.00696106	0.0115531	0.0070537	0.00782837	-0.00837677	-0.000902943	0.0067305	0.00930404	-0.00212318	0.00157541	-0.00630083	-0.00205008	-0.00668931	0.00488738	-0.00154302	-0.00742371	-0.00147701	0.0118447	0.00574532	0.00448999	-0.00578624	-0.00297653	0.00215982	0.00499813	0.00101827	0.00530653	-0.000483756	-0.0177681	-0.0122925	0.00280803	0.00452326	8.83112e-05	0.0045389	0.00528666	-0.00720897	0.0061783	0.0486989	0.00618244	0.00310749	0.00254386	-0.00224417	-0.00382588	0.000161567	0.00402448	-0.0163126	-0.00128535	0.00649158	-0.00839709
0.0038673	0.00110088	-0.0050296	0.0109093	0.00962897	0.00460928	-0.00773295	0.00102851	0.00608668	0.00994786	-0.00212318	0.00157541	-0.0088761	-0.00526917	-0.0137713	0.0055312	0.00103225	-0.00613607	-0.00212083	0.00991328	0.00767678	0.00320235	-0.0044986	-0.00555181	0.00280364	0.00564195	-0.000269369	0.00466271	0.00402298	-0.0158367	-0.0174431	0.00473949	0.00838617	0.00073213	0.00260744	0.00657429	-0.00914043	0.00682212	0.0467675	0.00682626	0.00568276	-0.00196287	-0.00417563	-0.00575734	0.000805386	0.00402448	-0.0143811	-0.00450444	0.00649158	-0.00775327
0.00515494	-0.00147439	-0.00567342	0.00769018	0.00962897	0.00267782	-0.00773295	0.00360379	0.00544286	0.00608495	-0.00147936	0.00221923	-0.0088761	-0.00848827	-0.0169904	0.00617502	0.00231989	-0.00291698	-0.000189371	0.00926946	0.0115397	0.00191471	-0.00321096	-0.00555181	0.00344745	0.00564195	-0.000913188	0.00273125	0.00659825	-0.0119738	-0.0193745	0.00795859	0.0122491	8.83112e-05	0.00196362	0.00593047	-0.00849661	0.00746594	0.0429046	0.00747008	0.00954568	-0.0064696	-0.00353181	-0.0044697	0.00144921	0.00273684	-0.0150249	-0.00707972	0.00842303	-0.00453418
0.00773021	-0.00276203	-0.00696106	0.00447108	0.00834134	-0.00118509	-0.00708913	0.00553524	0.00222376	0.00286585	-0.000191722	0.00286305	-0.0120952	-0.0110635	-0.0202095	0.00681883	0.00553898	-0.00162934	-0.000833189	0.00669419	0.014115	0.00127089	-0.00321096	-0.00748327	0.001516	0.00177904	-0.00284464	0.000799793	0.011105	-0.00811086	-0.0193745	0.00667095	0.0148244	-0.00248696	3.21649e-05	0.00786193	-0.00849661	0.00746594	0.0403293	0.0081139	0.0108333	-0.0109763	-0.00353181	-0.00318206	0.00209302	0.00273684	-0.0130935	-0.00707972	0.00584776	-0.00131508
0.00837403	-0.00533731	-0.0082487	0.00253963	0.00447842	-0.00376036	-0.00451385	0.00682288	-0.00035151	0.000290578	-0.000835541	0.00286305	-0.0140267	-0.0117074	-0.0234286	0.00424356	0.00747044	-0.000341703	0.00174209	0.00411891	0.0134712	0.00127089	-0.00385478	-0.0087709	0.00215982	-0.00015242	-0.00284464	-0.00177548	0.0149679	-0.00424795	-0.0155116	0.00538331	0.0141805	-0.00313078	0.000675984	0.0104372	-0.00463369	0.00810976	0.0371102	0.00940154	0.0114771	-0.0129078	-0.00160035	-0.00253824	0.00209302	0.00338066	-0.0156687	-0.0102988	0.00456012	-0.000671261
0.00901785	-0.00533731	-0.0082487	-0.000679466	-0.00131595	-0.00697946	-0.000650942	0.0074667	-0.00228297	-0.00292852	0.00109592	0.000287771	-0.0140267	-0.012995	-0.022141	0.00359974	0.0100457	0.000945935	0.00174209	0.000899817	0.014115	0.00255853	-0.00578624	-0.0087709	0.00022836	-0.00144006	-0.00348846	-0.0024193	0.018187	-0.00102885	-0.00971723	0.00473949	0.0128929	-0.00634988	3.21649e-05	0.011081	-0.00077078	0.00939739	0.0338911	0.0106892	0.00954568	-0.0135516	0.00161874	-0.000606787	0.0046683	0.000805386	-0.0169564	-0.0115865	5.33853e-05	0.00319165
0.0135246	-0.00598112	-0.0101802	-3.56472e-05	-0.00646649	-0.00762328	0.00385579	0.00617906	-0.00550206	-0.00550379	0.00302737	-0.0022875	-0.0133828	-0.0117074	-0.0208533	0.00295592	0.0106895	-0.000985522	0.00238591	0.000255998	0.014115	0.00384617	-0.00578624	-0.0087709	-0.000415459	-0.00337152	-0.00348846	-0.00499458	0.0201185	0.00219024	-0.00456668	0.0015204	0.00902999	-0.00634988	0.0013198	0.0117248	0.00309213	0.0100412	0.0332473	0.0100454	0.00890186	-0.0129078	0.00483784	0.00196849	0.0046683	0.000161567	-0.0169564	-0.0122303	-0.00316571	0.00190401
0.0160999	-0.00662494	-0.00953634	0.00125199	-0.011617	-0.00891091	0.00643106	0.00489142	-0.00421442	-0.00614761	0.00431501	-0.00421896	-0.0114514	-0.0110635	-0.0169904	0.00102446	0.0106895	-0.00227316	0.00238591	-0.000387821	0.0115397	0.00320235	-0.00514242	-0.00555181	-0.0017031	-0.00401533	-0.000913188	-0.00306312	0.0168994	0.000258784	0.00315915	-0.00234252	0.00581089	-0.00828134	0.0013198	0.0130125	0.00759887	0.0100412	0.0319596	0.00940154	0.00632658	-0.0116202	0.00741311	0.0058314	0.00402448	-0.00241371	-0.0156687	-0.0109426	-0.00638481	0.00576693
0.0199628	-0.00533731	-0.00760488	0.00253963	-0.0161238	-0.0082671	0.00965016	0.00424761	-0.00421442	-0.00679143	0.00431501	-0.00743805	-0.00823228	-0.0097759	-0.0131275	-0.000263173	0.0094019	-0.00291698	0.00302972	-0.00103164	0.00896442	0.00513381	-0.00385478	-0.00362035	-0.00427837	-0.00594679	0.00101827	-0.00370694	0.0136803	-0.000385035	0.0102412	-0.00620543	0.00130416	-0.00763752	0.00389508	0.0130125	0.00953032	0.00939739	0.0332473	0.00875772	0.00310749	-0.00775724	0.00998839	0.00840668	0.00338066	-0.00627662	-0.0130935	-0.0102988	-0.0096039	0.00512311
0.0218942	-0.00533731	-0.00438579	0.0051149	-0.0193429	-0.00440418	0.010294	0.00424761	-0.00228297	-0.00485997	0.00431501	-0.00872569	-0.00308173	-0.00720063	-0.00990841	-0.00219463	0.00682662	-0.0035608	0.00174209	-0.00103164	0.0083206	0.00706526	-0.000635686	0.00024256	-0.00620983	-0.00465915	0.00423736	-0.0024193	0.00981735	-0.000385035	0.0153917	-0.00878071	-0.00191493	-0.00892515	0.00260744	0.0123687	0.0121056	0.00939739	0.0371102	0.00875772	-0.00268688	-0.00582579	0.0119198	0.00969432	0.00144921	-0.00756426	-0.0124496	-0.00901118	-0.0115354	0.00254783
0.0218942	-0.00276203	-0.00181051	0.00769018	-0.0206305	-0.00311655	0.010294	0.00360379	-0.00035151	-0.00421615	0.00431501	-0.0106571	0.00206882	-0.00720063	-0.00797695	-0.00219463	0.00425135	-0.00420462	0.00109827	-0.00231928	0.00574532	0.00577763	0.000651951	0.00217402	-0.00814129	-0.00401533	0.00681264	-0.00306312	0.00531062	-0.00296031	0.0166794	-0.00942453	-0.00449021	-0.00634988	0.00260744	0.00914957	0.0127494	0.00810976	0.0416169	0.0081139	-0.0065498	-0.00325051	0.011276	0.0090505	-0.00112607	-0.0107834	-0.00987436	-0.00836736	-0.0121792	0.0012602
0.019319	-0.00211821	0.00140858	0.00962163	-0.0193429	-0.00118509	0.00836252	0.00424761	0.000292309	-0.00292852	0.00238355	-0.00936951	0.00721937	-0.00591299	-0.00540168	-0.00219463	0.000388434	-0.00420462	0.000454448	-0.0029631	0.00381387	0.00706526	0.00451486	0.00346165	-0.0100727	-0.00144006	0.0100317	-0.00306312	0.000803882	-0.00424795	0.0173232	-0.0100683	-0.00513403	-0.0069937	0.000675984	0.00528666	0.0127494	0.00746594	0.044836	0.00875772	-0.0110565	-0.00131905	0.011276	0.0058314	-0.00305753	-0.012071	-0.0079429	-0.00450444	-0.0115354	-0.00131508
0.0173875	-0.00340585	0.00462768	0.0121969	-0.0174114	0.00139018	0.00514343	0.00489142	0.00286758	-0.000997059	0.00238355	-0.00808187	0.0104385	-0.00591299	-0.00540168	0.00102446	-0.00347448	-0.0035608	-0.000833189	-0.00167546	0.00317005	0.00513381	0.0058025	0.00410547	-0.0100727	0.000491398	0.0113194	-0.00370694	-0.00370285	-0.00489177	0.0141041	-0.011356	-0.00255875	-0.00441842	3.21649e-05	0.00142374	0.0121056	0.00682212	0.0474113	0.00875772	-0.0104127	0.000612406	0.00676929	0.00261231	-0.00370135	-0.0107834	-0.00601145	-0.0032168	-0.0115354	-0.0019589
0.0122369	-0.00276203	0.00591531	0.0134845	-0.01548	0.00139018	0.00256815	0.00424761	0.00222376	-0.00035324	0.00367119	-0.00486278	0.0123699	-0.00655681	-0.00604549	0.00488738	-0.00733739	-0.00227316	-0.00276465	-0.000387821	0.00381387	0.00513381	0.00773396	0.00346165	-0.00878511	0.000491398	0.0113194	-0.00499458	-0.00820958	-0.00617941	0.00895352	-0.011356	1.65225e-05	-0.00441842	-0.00383075	-0.00179535	0.0114618	0.00553448	0.0486989	0.00747008	-0.0117004	0.00254386	0.00483784	-0.00189442	-0.00434517	-0.00949572	-0.00472381	-0.000641527	-0.0108915	-0.000671261
0.00901785	-0.00404967	0.00784677	0.0134845	-0.0135485	0.000746366	0.000636695	0.00424761	0.00479904	-0.0022847	0.00495883	-0.000999866	0.0117261	-0.00720063	-0.00668931	0.00746265	-0.0112003	0.000945935	-0.00212083	0.000899817	0.00445769	0.00320235	0.0115969	0.00217402	-0.00814129	0.00242286	0.0106756	-0.00499458	-0.0088534	-0.00682322	0.00380297	-0.00878071	0.00323562	-0.00184315	-0.00640603	-0.00501445	0.00953032	0.00553448	0.0493427	0.0081139	-0.0110565	0.00511914	0.000974922	-0.0044697	-0.00434517	-0.00498899	-0.00407999	0.000646111	-0.0102477	-0.00131508
0.00515494	-0.00598112	0.00591531	0.0141284	-0.0129047	-0.000541271	-0.000650942	0.00360379	0.00479904	-0.00421615	0.00817792	0.00221923	0.0104385	-0.00784445	-0.00926459	0.0113256	-0.015707	0.00287739	-0.000833189	0.00218745	0.00638914	0.00255853	0.0128845	-0.000401259	-0.00556601	0.00306667	0.00745646	-0.00499458	-0.010141	-0.00682322	-0.00134758	-0.00878071	0.00645471	-0.00119933	-0.00833748	-0.00823354	0.00824269	0.00489066	0.0461236	0.00553863	-0.0065498	0.00511914	-0.000956535	-0.0044697	-0.00305753	-0.00112607	-0.00407999	0.00128993	-0.0102477	0.000616377
0.00193584	-0.00726876	0.00591531	0.0141284	-0.0103294	-0.00311655	-7.1236e-06	0.00231615	0.00544286	-0.00614761	0.011397	0.00350686	0.00721937	-0.00848827	-0.00990841	0.0151885	-0.0176385	0.00416503	0.00109827	0.00154364	0.00703296	0.000627074	0.0154598	-0.00297653	-0.00234692	0.00177904	0.00681264	-0.00628222	-0.010141	-0.00682322	-0.00649813	-0.00878071	0.00967381	-0.00119933	-0.00769366	-0.00887736	0.00631123	0.00553448	0.0441922	0.00296335	-0.00397452	0.00898205	-0.000312716	-0.00511352	-0.00241371	0.0046683	-0.00601145	0.00128993	-0.0115354	0.00383547
0.00193584	-0.00984404	0.00398386	0.0121969	-0.00968559	-0.00440418	-7.1236e-06	0.00102851	0.00479904	-0.00679143	0.0139723	0.00221923	0.00593173	-0.00848827	-0.011196	0.0164761	-0.0176385	0.00609649	0.00624882	0.00283127	0.00703296	0.00191471	0.0135283	-0.00362035	-0.00105928	0.00177904	0.00230591	-0.0056384	-0.00820958	-0.00553559	-0.00778577	-0.00878071	0.0116053	-0.00119933	-0.00769366	-0.00823354	0.00437977	0.00424684	0.0429046	0.00103189	0.000532212	0.00898205	0.000974922	-0.00318206	-0.00176989	0.00981885	-0.00665527	-0.000641527	-0.0121792	0.00641075
-0.000639431	-0.0111317	0.0020524	0.0109093	-0.00839795	-0.00440418	0.00192433	0.00102851	0.00479904	-0.00679143	0.0178352	0.00093159	0.00464409	-0.0104197	-0.011196	0.0158323	-0.0150632	0.0067403	0.00882409	0.00283127	0.0051015	0.00191471	0.0154598	-0.00748327	0.001516	0.00177904	-0.000269369	-0.0056384	-0.00499049	-0.00489177	-0.00971723	-0.0100683	0.0116053	-0.000555508	-0.00511839	-0.00758972	0.00373595	0.00102775	0.0422607	-0.0021872	0.00310749	0.0102697	0.00290638	-0.000606787	0.000161567	0.0130379	-0.00858672	-0.000641527	-0.0134668	0.00769839
-0.00192707	-0.0111317	0.000764764	0.0051149	-0.00968559	-0.00182891	0.00192433	0.000384694	0.00479904	-0.00421615	0.018479	-0.0022875	0.00464409	-0.00784445	-0.00926459	0.0139008	-0.0137756	0.00738412	0.00946791	0.00347509	0.00317005	0.00384617	0.0122407	-0.00941472	0.00409127	0.00242286	-0.000913188	-0.00499458	-0.00241521	-0.00360413	-0.00971723	-0.00942453	0.0109614	0.00137595	-0.00189929	-0.00501445	0.00309213	-0.00154753	0.0429046	-0.00347484	0.00568276	0.0102697	0.00741311	0.00325613	0.00273684	0.0156132	-0.00923054	-0.00386062	-0.0147545	0.0109175
-0.00385852	-0.00984404	-0.00309815	-0.00132328	-0.00968559	0.002034	0.00256815	0.00167233	0.0035114	-0.00164088	0.0204105	-0.00486278	0.00528791	-0.00720063	-0.00862077	0.00939411	-0.00991267	0.00738412	0.0107556	0.00283127	0.000594772	0.00642144	0.00966542	-0.01199	0.00409127	0.00306667	-0.00220083	-0.00692603	0.00209152	-0.00102885	-0.00842959	-0.00942453	0.00838617	0.00201977	0.00260744	-0.00372681	0.00502359	-0.00476663	0.0441922	-0.0054063	0.0069704	0.0109135	0.0119198	0.00711904	0.00209302	0.0156132	-0.00923054	-0.00450444	-0.0173297	0.0115613
-0.00385852	-0.0085564	-0.00245433	-0.00840529	-0.00904177	0.00589692	0.00256815	0.00231615	0.0035114	0.00222203	0.0171914	-0.00808187	0.00657555	-0.00462535	-0.00926459	0.0055312	-0.00733739	0.00738412	0.0113994	0.00411891	-0.0019805	0.0083529	0.00644632	-0.0139215	0.00344745	0.00499813	-0.00348846	-0.00821367	0.00337916	-0.00167267	-0.00521049	-0.00813689	0.00516707	0.00330741	0.0045389	-0.00115153	0.00631123	-0.0073419	0.0486989	-0.00669394	0.00503895	0.00962587	0.0138513	0.00840668	0.00144921	0.0156132	-0.0079429	-0.0064359	-0.0186174	0.0147804
-0.00514616	-0.00533731	-0.00245433	-0.0135558	-0.00839795	0.00782837	0.00192433	0.00295997	0.0035114	0.00672877	0.0139723	-0.00615042	0.00786318	-0.0026939	-0.00797695	0.00166828	-0.00540594	0.0067403	0.0101117	0.00411891	-0.0019805	0.0083529	0.00129577	-0.0152091	0.00344745	0.00692959	-0.00155701	-0.00950131	0.00531062	0.000258784	-0.0019914	-0.00749307	0.0025918	0.00330741	0.00582654	0.000779922	0.00695505	-0.00862954	0.0512742	-0.00862539	0.00503895	0.00962587	0.0132075	0.00711904	-0.000482252	0.0136818	-0.00601145	-0.0064359	-0.0192612	0.0128489
-0.00578998	-0.00147439	-0.000522874	-0.0174188	-0.00582268	0.0110475	0.00128051	0.00295997	0.00157995	0.0080164	0.00946556	-0.00679423	0.008507	-0.00140626	-0.00668931	-0.00155081	-0.00476212	0.0067403	0.00818028	0.00411891	-0.00133668	0.00770908	-0.00127951	-0.0107024	0.00215982	0.00821723	-0.000269369	-0.0127204	0.00595443	0.000902603	-0.000703761	-0.00620543	1.65225e-05	0.00330741	0.00775799	0.000779922	0.0101741	-0.00669808	0.0525618	-0.00798157	0.00375131	0.00511914	0.0132075	0.00776286	-0.00176989	0.00981885	-0.00279235	-0.0064359	-0.0160421	0.0115613
-0.00514616	-0.000186754	0.00334004	-0.0206378	-0.00517886	0.0136227	0.000636695	0.0074667	0.00157995	0.00737258	0.00495883	-0.00293132	0.0104385	-0.00140626	-0.00926459	-0.00412609	-0.00283066	0.00480885	0.005605	0.00218745	-0.00133668	0.00706526	-0.0044986	-0.0087709	-0.00105928	0.00757341	0.00166209	-0.0107889	0.0046668	0.00154642	0.00187151	-0.00556161	-0.00127112	0.00266359	0.00711417	0.000779922	0.010818	-0.00347899	0.0538495	-0.00862539	0.00246367	0.0038315	0.0106322	0.00647522	-0.00434517	0.00595594	0.000426744	-0.00257298	-0.0141106	0.0122051
-0.00514616	0.00303234	0.00655913	-0.0187064	-0.00195976	0.0155542	-0.00129476	0.00939816	0.000292309	0.00608495	0.000452097	0.00157541	0.0104385	-0.00140626	-0.011196	-0.00541372	-0.0041183	0.00287739	0.00367354	0.00154364	-4.90466e-05	0.00513381	-0.00578624	-0.00426417	-0.00427837	0.00499813	0.00294973	-0.0101451	0.00531062	0.000902603	0.00187151	-0.00684925	-0.00191493	0.00073213	0.00325126	-0.000507716	0.010818	0.000383927	0.0532057	-0.0105569	0.00181985	0.00190004	0.00612547	0.00389995	-0.0088519	0.00273684	0.00493348	-0.00192917	-0.00896008	0.00834221
-0.00450234	0.00367616	0.00913441	-0.0161311	-2.83077e-05	0.0155542	-0.00387004	0.010042	-0.00163915	0.00222203	-0.000191722	0.00350686	0.0110823	0.00181283	-0.015059	-0.00412609	-0.0041183	0.000945935	0.00174209	0.000899817	0.00123859	-1.67446e-05	-0.00707388	-0.000401259	-0.00620983	-0.000796239	0.00230591	-0.0101451	0.0014477	0.000258784	-0.00134758	-0.00684925	-0.00255875	-0.000555508	0.000675984	-0.00243917	0.00888651	0.00360302	0.0499866	-0.0112007	0.000532212	-3.14135e-05	0.000331103	0.00132467	-0.0107834	0.000161567	0.00622112	-0.000641527	-0.00702862	0.00512311
-0.00321471	0.00110088	0.0123535	-0.0135558	0.000615511	0.0142666	-0.00515767	0.00939816	0.000292309	-0.00164088	-0.00212318	0.00608214	0.0123699	0.000525196	-0.0189219	-0.0047699	-0.00604975	-0.000985522	-0.000833189	0.000255998	-4.90466e-05	-0.00323584	-0.00707388	0.00217402	-0.00942892	-0.00530297	-0.000269369	-0.00950131	-0.00112757	-0.00231649	-0.00585431	-0.00749307	-0.00191493	-0.00248696	-0.00447457	-0.00501445	0.00566741	0.00682212	0.0422607	-0.0112007	-0.00139925	-0.00325051	-0.00224417	-0.000606787	-0.0127148	-0.00176989	0.00622112	-0.000641527	-0.00574099	-0.000671261
-0.00578998	-0.000830573	0.00977823	-0.0122682	0.00254697	0.00911601	-0.0096644	0.00682288	-0.00163915	-0.00807906	-0.00469845	0.00221923	0.0117261	-0.00205008	-0.0240724	-0.00605754	-0.00733739	-0.00613607	-0.00147701	0.000255998	-0.0019805	-0.00967403	-0.00900533	0.0015302	-0.0113604	-0.0110973	-0.00348846	-0.00885749	-0.00370285	-0.00617941	-0.0122925	-0.00749307	-0.00191493	-0.00441842	-0.0102689	-0.00758972	-0.000126961	0.00682212	0.030672	-0.0105569	-0.00461834	-0.00518197	-0.00803854	-0.00640116	-0.0127148	-0.00370135	0.00364584	-0.00192917	-0.00638481	-0.005178
-0.0064338	-0.00726876	0.00720295	-0.0141997	-0.000672126	0.000102547	-0.0141711	-0.000902943	-0.00421442	-0.0138734	-0.00469845	-0.00486278	0.00915082	-0.00784445	-0.0298668	-0.00992045	-0.00926885	-0.0125743	-0.00598374	-0.00489455	-0.00713105	-0.016756	-0.0115806	-0.00233272	-0.0165109	-0.0156041	-0.00863901	-0.0120766	-0.0088534	-0.0132614	-0.0187307	-0.00942453	-0.00384639	-0.00892515	-0.0160633	-0.0127403	-0.00978425	0.00167157	0.0152203	-0.0144198	-0.00783744	-0.0109763	-0.0131891	-0.0115517	-0.0159339	-0.00756426	-0.000860894	-0.0064359	-0.0096039	-0.0129038
-0.0135158	-0.0143508	-0.00116669	-0.019994	-0.00453504	-0.01213	-0.0206093	-0.011204	-0.00936497	-0.0228869	-0.00791755	-0.0145201	0.001425	-0.0168579	-0.0356612	-0.0163586	-0.0163509	-0.0209439	-0.0137096	-0.0100451	-0.0148569	-0.0225504	-0.017375	-0.0132776	-0.0216615	-0.0246175	-0.0163648	-0.0198024	-0.017223	-0.0203434	-0.0258127	-0.0152189	-0.0115722	-0.0134319	-0.0250768	-0.0198223	-0.0194415	-0.00605426	-0.00216278	-0.020858	-0.0142756	-0.0174145	-0.0215587	-0.0186337	-0.019153	-0.0133586	-0.0105182	-0.0115865	-0.0166859	-0.0238487
-0.0218855	-0.0233642	-0.0133992	-0.0296513	-0.0122609	-0.026294	-0.0296228	-0.0253681	-0.0177346	-0.0306127	-0.0162872	-0.0299717	-0.0108076	-0.0303781	-0.0420993	-0.0273036	-0.022789	-0.031245	-0.0246545	-0.02099	-0.025158	-0.0334953	-0.0263884	-0.0274417	-0.0313188	-0.033631	-0.0285974	-0.0307473	-0.0288118	-0.0306445	-0.03547	-0.0223009	-0.0212295	-0.0224454	-0.0328026	-0.0281919	-0.0323179	-0.0195745	-0.0201897	-0.0311591	-0.0245767	-0.0309347	-0.031216	-0.0276472	-0.0249474	-0.0236597	-0.0221069	-0.023819	-0.0276308	-0.033506
-0.0373371	-0.0368844	-0.0314262	-0.0431715	-0.0283563	-0.0436771	-0.0412115	-0.0427512	-0.0318986	-0.0460644	-0.0304512	-0.046711	-0.0275468	-0.048405	-0.0472499	-0.0421114	-0.0343778	-0.0447652	-0.0375309	-0.0345102	-0.039322	-0.0457279	-0.0373334	-0.0467562	-0.0422637	-0.0445759	-0.0421176	-0.0449113	-0.0474825	-0.0428771	-0.0444834	-0.0358211	-0.0341059	-0.0327465	-0.0431037	-0.038493	-0.0477696	-0.0376014	-0.0388605	-0.0453231	-0.0374531	-0.0483178	-0.0447362	-0.0418112	-0.0365361	-0.0384676	-0.0375586	-0.0360516	-0.0405072	-0.0457386
-0.0560078	-0.0523361	-0.0500969	-0.0611984	-0.05089	-0.061704	-0.0547317	-0.0627095	-0.0512132	-0.061516	-0.0516972	-0.0660255	-0.0507243	-0.0683634	-0.0530443	-0.0588507	-0.0504733	-0.0589292	-0.054914	-0.0557562	-0.0573489	-0.0643986	-0.0540727	-0.0692899	-0.0583592	-0.0574523	-0.0575692	-0.0610068	-0.0725915	-0.0589726	-0.0573598	-0.0525604	-0.0527766	-0.0514172	-0.0559801	-0.0526571	-0.0657965	-0.0588474	-0.0575312	-0.0659253	-0.0561239	-0.0740706	-0.0614755	-0.0559752	-0.0500563	-0.0539192	-0.0542979	-0.0508594	-0.0559589	-0.0637655
-0.07661	-0.0690754	-0.0713429	-0.080513	-0.0824371	-0.0803748	-0.0721148	-0.0845994	-0.0782536	-0.0788991	-0.0768061	-0.0853401	-0.0764771	-0.0889656	-0.0601263	-0.0775214	-0.0665687	-0.0763123	-0.0748724	-0.0853719	-0.0753758	-0.0888637	-0.0714558	-0.0924673	-0.0770299	-0.072904	-0.0743085	-0.0803214	-0.105426	-0.0744242	-0.0740991	-0.0738064	-0.0720912	-0.0681565	-0.0701441	-0.0693963	-0.0838234	-0.0813811	-0.0755581	-0.0878151	-0.0838081	-0.105618	-0.0782148	-0.0733583	-0.0674394	-0.0732338	-0.0710372	-0.0675987	-0.0726982	-0.0811486
-0.0965684	-0.0883899	-0.0938766	-0.101115	-0.123641	-0.0990455	-0.0901417	-0.107133	-0.111732	-0.100145	-0.113504	-0.106586	-0.106093	-0.111499	-0.0684959	-0.0987674	-0.0871709	-0.0943392	-0.0961184	-0.120138	-0.0946904	-0.122986	-0.092058	-0.115645	-0.0963445	-0.0902871	-0.0923355	-0.10028	-0.144055	-0.093095	-0.0979204	-0.0950524	-0.0952687	-0.0874711	-0.0862396	-0.0893547	-0.100563	-0.105846	-0.0910098	-0.109061	-0.114711	-0.142315	-0.0981732	-0.0920291	-0.0880416	-0.0957675	-0.0884203	-0.0849818	-0.0907251	-0.0985317
-0.117814	-0.108348	-0.113835	-0.121717	-0.171284	-0.115785	-0.1101	-0.129023	-0.149074	-0.122035	-0.152133	-0.124613	-0.138927	-0.131458	-0.0794408	-0.120013	-0.107773	-0.111722	-0.118008	-0.15748	-0.113361	-0.158396	-0.113304	-0.134959	-0.115659	-0.10767	-0.109719	-0.116375	-0.187191	-0.113053	-0.125605	-0.116298	-0.115227	-0.108073	-0.102979	-0.109957	-0.117946	-0.124517	-0.109037	-0.130307	-0.153341	-0.182232	-0.116844	-0.109412	-0.108	-0.114438	-0.104516	-0.103653	-0.109396	-0.117846
-0.13391	-0.128951	-0.131218	-0.141032	-0.224721	-0.131236	-0.129415	-0.148337	-0.18899	-0.141993	-0.195269	-0.140708	-0.170475	-0.149485	-0.0968239	-0.140616	-0.129663	-0.130393	-0.13861	-0.199328	-0.132032	-0.197025	-0.132619	-0.15363	-0.135617	-0.127629	-0.129677	-0.133758	-0.230327	-0.133012	-0.159083	-0.136901	-0.137761	-0.126744	-0.119074	-0.131203	-0.133397	-0.143188	-0.125776	-0.148978	-0.193901	-0.221505	-0.136159	-0.127439	-0.129246	-0.133753	-0.11868	-0.122323	-0.125491	-0.135229
-0.150649	-0.146977	-0.14667	-0.157771	-0.277514	-0.1454	-0.148085	-0.167652	-0.230838	-0.161952	-0.239692	-0.154872	-0.203309	-0.16558	-0.116138	-0.159286	-0.151553	-0.146489	-0.158569	-0.239888	-0.145552	-0.23823	-0.151289	-0.171657	-0.153001	-0.145655	-0.143841	-0.147279	-0.274107	-0.153614	-0.195137	-0.154284	-0.155788	-0.144771	-0.136457	-0.151161	-0.149493	-0.158639	-0.145091	-0.168936	-0.237681	-0.25949	-0.15161	-0.144822	-0.148561	-0.151136	-0.130912	-0.140994	-0.144806	-0.154544
-0.164169	-0.161785	-0.158258	-0.171291	-0.328376	-0.157633	-0.166756	-0.184391	-0.266892	-0.178691	-0.283472	-0.167105	-0.234856	-0.178456	-0.145754	-0.176669	-0.16958	-0.162584	-0.179171	-0.279161	-0.157785	-0.276859	-0.166741	-0.187109	-0.166521	-0.162395	-0.157361	-0.159511	-0.311448	-0.172285	-0.233766	-0.168448	-0.172527	-0.158935	-0.151265	-0.169188	-0.163013	-0.16894	-0.168268	-0.182456	-0.278885	-0.292969	-0.16513	-0.161562	-0.164656	-0.165944	-0.143789	-0.157733	-0.162833	-0.168708
-0.173827	-0.175305	-0.167272	-0.180949	-0.370224	-0.169866	-0.178989	-0.199199	-0.301015	-0.192855	-0.324032	-0.175475	-0.263184	-0.188757	-0.18052	-0.191477	-0.186319	-0.176104	-0.200417	-0.313284	-0.167442	-0.312269	-0.177042	-0.203848	-0.177466	-0.176559	-0.169594	-0.169168	-0.346858	-0.190312	-0.273039	-0.179393	-0.185403	-0.174387	-0.164785	-0.183352	-0.175246	-0.179242	-0.191445	-0.19662	-0.314939	-0.322585	-0.176075	-0.177013	-0.178176	-0.176889	-0.156665	-0.172541	-0.177641	-0.182872
-0.184772	-0.183675	-0.178217	-0.188674	-0.403059	-0.18081	-0.188002	-0.214007	-0.329343	-0.205731	-0.358798	-0.181913	-0.288293	-0.195196	-0.219793	-0.202422	-0.197908	-0.189624	-0.219732	-0.344187	-0.175812	-0.343816	-0.185412	-0.222519	-0.186479	-0.190723	-0.179251	-0.178826	-0.377118	-0.203188	-0.308449	-0.189694	-0.195704	-0.187263	-0.176374	-0.196229	-0.188766	-0.183104	-0.218486	-0.212072	-0.350349	-0.348981	-0.186376	-0.191821	-0.187834	-0.187834	-0.166966	-0.189924	-0.191805	-0.193817
-0.194429	-0.192689	-0.184011	-0.193825	-0.428167	-0.193687	-0.195084	-0.229458	-0.35252	-0.214745	-0.389058	-0.187063	-0.308895	-0.202278	-0.259066	-0.210792	-0.208853	-0.199925	-0.240334	-0.36994	-0.183537	-0.3715	-0.193137	-0.242477	-0.19163	-0.202955	-0.192127	-0.187195	-0.402227	-0.212845	-0.338709	-0.196776	-0.200855	-0.198208	-0.187319	-0.204598	-0.202286	-0.188899	-0.241019	-0.228811	-0.378033	-0.370871	-0.194102	-0.201478	-0.194916	-0.196203	-0.177267	-0.20602	-0.20275	-0.201543
-0.202155	-0.199771	-0.193668	-0.195113	-0.444907	-0.205276	-0.197659	-0.246198	-0.370547	-0.219895	-0.411592	-0.192214	-0.323059	-0.208072	-0.296408	-0.215942	-0.214647	-0.208295	-0.260936	-0.393117	-0.189976	-0.395321	-0.200219	-0.25986	-0.194849	-0.213256	-0.202428	-0.196209	-0.423473	-0.219927	-0.36768	-0.203214	-0.205362	-0.207865	-0.196976	-0.21168	-0.218382	-0.193406	-0.262266	-0.250057	-0.399279	-0.389542	-0.201184	-0.212423	-0.201354	-0.201998	-0.185637	-0.22469	-0.209188	-0.206693
-0.20988	-0.207496	-0.201394	-0.1964	-0.454564	-0.21622	-0.199591	-0.264225	-0.385999	-0.223758	-0.430906	-0.195433	-0.331429	-0.212579	-0.331174	-0.217874	-0.219798	-0.216021	-0.28025	-0.413075	-0.197701	-0.415923	-0.211808	-0.276599	-0.197424	-0.22742	-0.214661	-0.205222	-0.440212	-0.222502	-0.390858	-0.210296	-0.207937	-0.217522	-0.204058	-0.218118	-0.236408	-0.197912	-0.277717	-0.273879	-0.414087	-0.403062	-0.209554	-0.220149	-0.203929	-0.206504	-0.195294	-0.244005	-0.213694	-0.211844
-0.216962	-0.214578	-0.207832	-0.197688	-0.461646	-0.225234	-0.199591	-0.283539	-0.397587	-0.227621	-0.441207	-0.201227	-0.33658	-0.215798	-0.359502	-0.218518	-0.22366	-0.222459	-0.297634	-0.428527	-0.204783	-0.429444	-0.224041	-0.29012	-0.197424	-0.242228	-0.224962	-0.212948	-0.453732	-0.22379	-0.410816	-0.215447	-0.208581	-0.22718	-0.207921	-0.223269	-0.256367	-0.201775	-0.289306	-0.304138	-0.425032	-0.419801	-0.213417	-0.224656	-0.206504	-0.209723	-0.201732	-0.265895	-0.214338	-0.213775
-0.223401	-0.221017	-0.214271	-0.200263	-0.464865	-0.232316	-0.200235	-0.300278	-0.408532	-0.227621	-0.448289	-0.206378	-0.33658	-0.218373	-0.382035	-0.219161	-0.227523	-0.230185	-0.308578	-0.443335	-0.215728	-0.440389	-0.241424	-0.298489	-0.199999	-0.258968	-0.234619	-0.219386	-0.463389	-0.22379	-0.423693	-0.222529	-0.211156	-0.235549	-0.214359	-0.232282	-0.276969	-0.20757	-0.28995	-0.333754	-0.43147	-0.43139	-0.220499	-0.227875	-0.209723	-0.21423	-0.210102	-0.286497	-0.21627	-0.216351
-0.229195	-0.227455	-0.218777	-0.201551	-0.469372	-0.237466	-0.203454	-0.314442	-0.416902	-0.228265	-0.451508	-0.210241	-0.334004	-0.221592	-0.398775	-0.218518	-0.231386	-0.237911	-0.316304	-0.454924	-0.229248	-0.446183	-0.260095	-0.302352	-0.201287	-0.278282	-0.241701	-0.224537	-0.469184	-0.220571	-0.437213	-0.228323	-0.213731	-0.241344	-0.217579	-0.239364	-0.296927	-0.212076	-0.288018	-0.362082	-0.437908	-0.441691	-0.225005	-0.227875	-0.21423	-0.214874	-0.215253	-0.30388	-0.217557	-0.21957
-0.233058	-0.232605	-0.22264	-0.204126	-0.471303	-0.239398	-0.20796	-0.323456	-0.426559	-0.228909	-0.451508	-0.215391	-0.328854	-0.22288	-0.414226	-0.222381	-0.237824	-0.243061	-0.31566	-0.462649	-0.245344	-0.448114	-0.278765	-0.301708	-0.206437	-0.29824	-0.244277	-0.229043	-0.474334	-0.220571	-0.444295	-0.23283	-0.215663	-0.244563	-0.21951	-0.249666	-0.313667	-0.216583	-0.278361	-0.385903	-0.441127	-0.451348	-0.228868	-0.226587	-0.216162	-0.215518	-0.221047	-0.316113	-0.217557	-0.222789
-0.234346	-0.237112	-0.221353	-0.208633	-0.473235	-0.239398	-0.211823	-0.329894	-0.434285	-0.230196	-0.44507	-0.22183	-0.321772	-0.224167	-0.426459	-0.224312	-0.246194	-0.248212	-0.313085	-0.4678	-0.264015	-0.447471	-0.294861	-0.300421	-0.209657	-0.316911	-0.24492	-0.232906	-0.471759	-0.21864	-0.449445	-0.237336	-0.217594	-0.246494	-0.221441	-0.261254	-0.324612	-0.220446	-0.266128	-0.400711	-0.443703	-0.45843	-0.228868	-0.2253	-0.220668	-0.21423	-0.224266	-0.327701	-0.220776	-0.226652
-0.236277	-0.240331	-0.22264	-0.213783	-0.472591	-0.236179	-0.21633	-0.32925	-0.442011	-0.231484	-0.437988	-0.223761	-0.31469	-0.226099	-0.435472	-0.229463	-0.25907	-0.250787	-0.307291	-0.469731	-0.282042	-0.441676	-0.305806	-0.293983	-0.214807	-0.333007	-0.242989	-0.235482	-0.467896	-0.217996	-0.452021	-0.244418	-0.222101	-0.24585	-0.224017	-0.269624	-0.329762	-0.224953	-0.25454	-0.407793	-0.44499	-0.463581	-0.229512	-0.224656	-0.223244	-0.211011	-0.225554	-0.330277	-0.224639	-0.231158
-0.236921	-0.242263	-0.221996	-0.220222	-0.469372	-0.23296	-0.224056	-0.3241	-0.446517	-0.235347	-0.427043	-0.226336	-0.305033	-0.226743	-0.443842	-0.233325	-0.271947	-0.254006	-0.300209	-0.4678	-0.298781	-0.432663	-0.312244	-0.286901	-0.21867	-0.34202	-0.23977	-0.235482	-0.459526	-0.219927	-0.448801	-0.248281	-0.22532	-0.243275	-0.227236	-0.279925	-0.329762	-0.226884	-0.241663	-0.406505	-0.44499	-0.465512	-0.228225	-0.224012	-0.225175	-0.210367	-0.228129	-0.327701	-0.225927	-0.235021
-0.238852	-0.24355	-0.220709	-0.22666	-0.463577	-0.229097	-0.228563	-0.315086	-0.451024	-0.239854	-0.414167	-0.226336	-0.296663	-0.228674	-0.45028	-0.237188	-0.287398	-0.255294	-0.293127	-0.45943	-0.311657	-0.421074	-0.312244	-0.277887	-0.222533	-0.349102	-0.236551	-0.238701	-0.447294	-0.220571	-0.441719	-0.252788	-0.227895	-0.2407	-0.228523	-0.284432	-0.325255	-0.230103	-0.230718	-0.396848	-0.43984	-0.462293	-0.223718	-0.2253	-0.229682	-0.210367	-0.23006	-0.321263	-0.229146	-0.239528
-0.24014	-0.246769	-0.22264	-0.23181	-0.451989	-0.226522	-0.233713	-0.306073	-0.454887	-0.245004	-0.399359	-0.224405	-0.287006	-0.230606	-0.455431	-0.23912	-0.300275	-0.252719	-0.287332	-0.447198	-0.321958	-0.405622	-0.310312	-0.271449	-0.227683	-0.349746	-0.233976	-0.239345	-0.433774	-0.221215	-0.432062	-0.255363	-0.229827	-0.236837	-0.234318	-0.288938	-0.318173	-0.233966	-0.223636	-0.38204	-0.43147	-0.455855	-0.223718	-0.225943	-0.230326	-0.211655	-0.231992	-0.31225	-0.231078	-0.241459
-0.242071	-0.248057	-0.224572	-0.234386	-0.439756	-0.22459	-0.239508	-0.298991	-0.456175	-0.24758	-0.384551	-0.222473	-0.277992	-0.230606	-0.456074	-0.240407	-0.309932	-0.250143	-0.281538	-0.431746	-0.327109	-0.389527	-0.307737	-0.265655	-0.230259	-0.346527	-0.230113	-0.240632	-0.417678	-0.225078	-0.421117	-0.256007	-0.230471	-0.23233	-0.237537	-0.291514	-0.30916	-0.235898	-0.217198	-0.364657	-0.421813	-0.444266	-0.221786	-0.229162	-0.232257	-0.215518	-0.232636	-0.301305	-0.233009	-0.244679
-0.242715	-0.248057	-0.225859	-0.234386	-0.422373	-0.223946	-0.241439	-0.290621	-0.455531	-0.25273	-0.370387	-0.219898	-0.268335	-0.231893	-0.452212	-0.238476	-0.31637	-0.248212	-0.279607	-0.413719	-0.328396	-0.372144	-0.301943	-0.259216	-0.23219	-0.340089	-0.229469	-0.242564	-0.400939	-0.227653	-0.406953	-0.254719	-0.230471	-0.229755	-0.242044	-0.292801	-0.302078	-0.239117	-0.213979	-0.345986	-0.407005	-0.429458	-0.223718	-0.233025	-0.234188	-0.221312	-0.235211	-0.292935	-0.234297	-0.245322
-0.243359	-0.249345	-0.227791	-0.232454	-0.405634	-0.227165	-0.242727	-0.284827	-0.453599	-0.255949	-0.356223	-0.219254	-0.260609	-0.232537	-0.443842	-0.238476	-0.320233	-0.248212	-0.275744	-0.393117	-0.326465	-0.354761	-0.295505	-0.25471	-0.236053	-0.329788	-0.227537	-0.242564	-0.3842	-0.229585	-0.395365	-0.254076	-0.229183	-0.227824	-0.247194	-0.290226	-0.297571	-0.23976	-0.212048	-0.329891	-0.390266	-0.412075	-0.228225	-0.23882	-0.236764	-0.225819	-0.236499	-0.285209	-0.235584	-0.245322
-0.244647	-0.250632	-0.229722	-0.230523	-0.389538	-0.229741	-0.24337	-0.279032	-0.45038	-0.256593	-0.341415	-0.217967	-0.256102	-0.233181	-0.432253	-0.235901	-0.318302	-0.245637	-0.2751	-0.373803	-0.320027	-0.338665	-0.290354	-0.25471	-0.237985	-0.318843	-0.228825	-0.242564	-0.370036	-0.229585	-0.385063	-0.252788	-0.22532	-0.225248	-0.249769	-0.287007	-0.291777	-0.240404	-0.208829	-0.31122	-0.372883	-0.391473	-0.234019	-0.24397	-0.24127	-0.229682	-0.239718	-0.279415	-0.236228	-0.243391
-0.244647	-0.251276	-0.230366	-0.224728	-0.374087	-0.231028	-0.241439	-0.274526	-0.443942	-0.255305	-0.328539	-0.217323	-0.252883	-0.232537	-0.419377	-0.233969	-0.312507	-0.245637	-0.274456	-0.356419	-0.312301	-0.323214	-0.282628	-0.251491	-0.24056	-0.307898	-0.228181	-0.245139	-0.357159	-0.230228	-0.376694	-0.250213	-0.222101	-0.225892	-0.252989	-0.2825	-0.288558	-0.242336	-0.210116	-0.296412	-0.354856	-0.371515	-0.239169	-0.246546	-0.24449	-0.232257	-0.240361	-0.276196	-0.236872	-0.241459
-0.246578	-0.25192	-0.23101	-0.223441	-0.362498	-0.234247	-0.238864	-0.270019	-0.435573	-0.255305	-0.315663	-0.21861	-0.251596	-0.232537	-0.403281	-0.233969	-0.306069	-0.244993	-0.273168	-0.342899	-0.302644	-0.312269	-0.279409	-0.252778	-0.24056	-0.296309	-0.228181	-0.245783	-0.345571	-0.229585	-0.370256	-0.250213	-0.218882	-0.226536	-0.25492	-0.279281	-0.285339	-0.242336	-0.208829	-0.28418	-0.338116	-0.354132	-0.245608	-0.247833	-0.248352	-0.235476	-0.244224	-0.274908	-0.236872	-0.236953
-0.24851	-0.250632	-0.23101	-0.220865	-0.350265	-0.236179	-0.234357	-0.2668	-0.423984	-0.252086	-0.302786	-0.219898	-0.253527	-0.231893	-0.389761	-0.231394	-0.298343	-0.24628	-0.271237	-0.330023	-0.292986	-0.303255	-0.275546	-0.253422	-0.239272	-0.287939	-0.228181	-0.248358	-0.337845	-0.227653	-0.364461	-0.24635	-0.21695	-0.229755	-0.256208	-0.275418	-0.281476	-0.244267	-0.209472	-0.273879	-0.323952	-0.338036	-0.252046	-0.246546	-0.254791	-0.234188	-0.245512	-0.272333	-0.23816	-0.232446
-0.249797	-0.249988	-0.232298	-0.220222	-0.344471	-0.236823	-0.231138	-0.262937	-0.409176	-0.24758	-0.292485	-0.222473	-0.254171	-0.233181	-0.378816	-0.232682	-0.290618	-0.248212	-0.270593	-0.320366	-0.285261	-0.297461	-0.272971	-0.255353	-0.238628	-0.281501	-0.228825	-0.250289	-0.333338	-0.226365	-0.359955	-0.245706	-0.215663	-0.231686	-0.256852	-0.271555	-0.278257	-0.244911	-0.207541	-0.268728	-0.311076	-0.324516	-0.255909	-0.24397	-0.259297	-0.234832	-0.244868	-0.269758	-0.240091	-0.229871
-0.250441	-0.248057	-0.232298	-0.219578	-0.340608	-0.23811	-0.228563	-0.25843	-0.395656	-0.243717	-0.28154	-0.225692	-0.256746	-0.235112	-0.37431	-0.234613	-0.284823	-0.249499	-0.268662	-0.313284	-0.277535	-0.293598	-0.269108	-0.257929	-0.237341	-0.276994	-0.229469	-0.252865	-0.327544	-0.227009	-0.351585	-0.244418	-0.217594	-0.232974	-0.256852	-0.265761	-0.275038	-0.246842	-0.208185	-0.262934	-0.300131	-0.314859	-0.259772	-0.242039	-0.263804	-0.234832	-0.244224	-0.267182	-0.242022	-0.228583
-0.249153	-0.248057	-0.231654	-0.222797	-0.34254	-0.238754	-0.224056	-0.255855	-0.378273	-0.239854	-0.273171	-0.228912	-0.25739	-0.238975	-0.373666	-0.237832	-0.280316	-0.252075	-0.267374	-0.307489	-0.271097	-0.292954	-0.269108	-0.25986	-0.234765	-0.275707	-0.2314	-0.254796	-0.322393	-0.227653	-0.345147	-0.241843	-0.221457	-0.23233	-0.255564	-0.263186	-0.270531	-0.248774	-0.205609	-0.261002	-0.292405	-0.308421	-0.261703	-0.239464	-0.268311	-0.234832	-0.243581	-0.265895	-0.243954	-0.229871
-0.247222	-0.244194	-0.232298	-0.22666	-0.350265	-0.239398	-0.220837	-0.25328	-0.364753	-0.235347	-0.264157	-0.232131	-0.258034	-0.241551	-0.380748	-0.242339	-0.276454	-0.251431	-0.26673	-0.301051	-0.268521	-0.291023	-0.266533	-0.261792	-0.234765	-0.274419	-0.232688	-0.252865	-0.316599	-0.228941	-0.336133	-0.242487	-0.226608	-0.231686	-0.25492	-0.257391	-0.262161	-0.251349	-0.203034	-0.26229	-0.287899	-0.301982	-0.258484	-0.23882	-0.273461	-0.236764	-0.244868	-0.262032	-0.246529	-0.23309
-0.24529	-0.244194	-0.233585	-0.23181	-0.366361	-0.240042	-0.220837	-0.248773	-0.350589	-0.232772	-0.258363	-0.234706	-0.25739	-0.244126	-0.394268	-0.249421	-0.273234	-0.251431	-0.268662	-0.292681	-0.265946	-0.288447	-0.268464	-0.263079	-0.235409	-0.273132	-0.232688	-0.252865	-0.310804	-0.234091	-0.327764	-0.240555	-0.233046	-0.231686	-0.252989	-0.252241	-0.258298	-0.252637	-0.20239	-0.267441	-0.284036	-0.295544	-0.259128	-0.240107	-0.274105	-0.243202	-0.242937	-0.258813	-0.249748	-0.23824
-0.242071	-0.242906	-0.234229	-0.237605	-0.390826	-0.242617	-0.218905	-0.246198	-0.337712	-0.234059	-0.2545	-0.238569	-0.258678	-0.24477	-0.413582	-0.253928	-0.272591	-0.248212	-0.269949	-0.284956	-0.265302	-0.286516	-0.268464	-0.263079	-0.236697	-0.272488	-0.233976	-0.250933	-0.30501	-0.238598	-0.322613	-0.239268	-0.23884	-0.231686	-0.252345	-0.248378	-0.25186	-0.253924	-0.199815	-0.280317	-0.282104	-0.289106	-0.25784	-0.240751	-0.277968	-0.246421	-0.243581	-0.255594	-0.249748	-0.244679
-0.238852	-0.242263	-0.235517	-0.241468	-0.421729	-0.245192	-0.221481	-0.24491	-0.328055	-0.236635	-0.251925	-0.239856	-0.25739	-0.246057	-0.44191	-0.259078	-0.269372	-0.245637	-0.270593	-0.279161	-0.264658	-0.283297	-0.269108	-0.261148	-0.238628	-0.271844	-0.233976	-0.248358	-0.298572	-0.243105	-0.31875	-0.23798	-0.245278	-0.232974	-0.251701	-0.245803	-0.248641	-0.252637	-0.199815	-0.299631	-0.278885	-0.282024	-0.255265	-0.24397	-0.277968	-0.252215	-0.243581	-0.254306	-0.252324	-0.250473
-0.238852	-0.244194	-0.23616	-0.243399	-0.457783	-0.24648	-0.221481	-0.242335	-0.319685	-0.23921	-0.249993	-0.241788	-0.255459	-0.244126	-0.471526	-0.262941	-0.26744	-0.243705	-0.272525	-0.274011	-0.262083	-0.279434	-0.26782	-0.258573	-0.241204	-0.269912	-0.232044	-0.245783	-0.294709	-0.246968	-0.316175	-0.237336	-0.247854	-0.235549	-0.250413	-0.244515	-0.246066	-0.253924	-0.197884	-0.327959	-0.277597	-0.27623	-0.253977	-0.246546	-0.277324	-0.25801	-0.245512	-0.251087	-0.253611	-0.25498
-0.238208	-0.246769	-0.23938	-0.246618	-0.496412	-0.248411	-0.225344	-0.23976	-0.312603	-0.243717	-0.249349	-0.242432	-0.256102	-0.241551	-0.503073	-0.264229	-0.264221	-0.239842	-0.273168	-0.272723	-0.25822	-0.279434	-0.26782	-0.25471	-0.243779	-0.267981	-0.232044	-0.244495	-0.29149	-0.249543	-0.317463	-0.236049	-0.249141	-0.237481	-0.248482	-0.243871	-0.246066	-0.251349	-0.197884	-0.362726	-0.276954	-0.273011	-0.25269	-0.250408	-0.276037	-0.261873	-0.245512	-0.249799	-0.253611	-0.254336
-0.238852	-0.253207	-0.243886	-0.246618	-0.532466	-0.250343	-0.227275	-0.240403	-0.307453	-0.246292	-0.250637	-0.242432	-0.254815	-0.238975	-0.52947	-0.263585	-0.26229	-0.239198	-0.274456	-0.274655	-0.253714	-0.278146	-0.265245	-0.250203	-0.246998	-0.26605	-0.232044	-0.243207	-0.286339	-0.252118	-0.318106	-0.236693	-0.249785	-0.2407	-0.245263	-0.244515	-0.24671	-0.248774	-0.197884	-0.402642	-0.276954	-0.269148	-0.253977	-0.254271	-0.276037	-0.26316	-0.2468	-0.249156	-0.250392	-0.255624
-0.239496	-0.257714	-0.247749	-0.24533	-0.559506	-0.25163	-0.22985	-0.23976	-0.305521	-0.250799	-0.251925	-0.242432	-0.254815	-0.238331	-0.552003	-0.259722	-0.261002	-0.239842	-0.273812	-0.278517	-0.249851	-0.279434	-0.263314	-0.246984	-0.248286	-0.264762	-0.235263	-0.241276	-0.285052	-0.253406	-0.320682	-0.237336	-0.247854	-0.244563	-0.245263	-0.246446	-0.248641	-0.246842	-0.199171	-0.445778	-0.280173	-0.271079	-0.255265	-0.256203	-0.274105	-0.263804	-0.247443	-0.247224	-0.249104	-0.252404
-0.240784	-0.261577	-0.253544	-0.244043	-0.578821	-0.252918	-0.233069	-0.241047	-0.30359	-0.25273	-0.253212	-0.242432	-0.254171	-0.240263	-0.565523	-0.254571	-0.260358	-0.242417	-0.272525	-0.283024	-0.245344	-0.283941	-0.263314	-0.242477	-0.249573	-0.263474	-0.238482	-0.243207	-0.281833	-0.253406	-0.323257	-0.237336	-0.245922	-0.250357	-0.245263	-0.247734	-0.251216	-0.243623	-0.197884	-0.486339	-0.283392	-0.273654	-0.25784	-0.258778	-0.274749	-0.261873	-0.248731	-0.24658	-0.246529	-0.249185
-0.242071	-0.262865	-0.256763	-0.244043	-0.585259	-0.252918	-0.235645	-0.242979	-0.302302	-0.254662	-0.2545	-0.243076	-0.255459	-0.243482	-0.569386	-0.251352	-0.25907	-0.243705	-0.274456	-0.288175	-0.242125	-0.28716	-0.260738	-0.241189	-0.249573	-0.263474	-0.241058	-0.242564	-0.281189	-0.252118	-0.32712	-0.239912	-0.242703	-0.256152	-0.244619	-0.247734	-0.253148	-0.240404	-0.200459	-0.519817	-0.287255	-0.279449	-0.261059	-0.261353	-0.274749	-0.260585	-0.250019	-0.245936	-0.245885	-0.244035
-0.244647	-0.264152	-0.260626	-0.242755	-0.579465	-0.252918	-0.237576	-0.244266	-0.302302	-0.254662	-0.256431	-0.245007	-0.256746	-0.250564	-0.561017	-0.248777	-0.258427	-0.247568	-0.274456	-0.29075	-0.240193	-0.289735	-0.259451	-0.239902	-0.250861	-0.262187	-0.243633	-0.245783	-0.280545	-0.249543	-0.329051	-0.243131	-0.23884	-0.26259	-0.245263	-0.24709	-0.255079	-0.238473	-0.199815	-0.542995	-0.292405	-0.283955	-0.261059	-0.261353	-0.276037	-0.257366	-0.253882	-0.245293	-0.244598	-0.237597
-0.249153	-0.263509	-0.261913	-0.24533	-0.564657	-0.252918	-0.239508	-0.247485	-0.299083	-0.256593	-0.259007	-0.246295	-0.25739	-0.260865	-0.544277	-0.246202	-0.258427	-0.248856	-0.273812	-0.293969	-0.23955	-0.29231	-0.260095	-0.239902	-0.250861	-0.262187	-0.243633	-0.250933	-0.282476	-0.247611	-0.331627	-0.24635	-0.238196	-0.273535	-0.244619	-0.249666	-0.256367	-0.237829	-0.201747	-0.553296	-0.297556	-0.288462	-0.261059	-0.259422	-0.277968	-0.256078	-0.258388	-0.245936	-0.244598	-0.232446
-0.254948	-0.262221	-0.262557	-0.245974	-0.544698	-0.25163	-0.240795	-0.250061	-0.297796	-0.257881	-0.259007	-0.248226	-0.256102	-0.271166	-0.517881	-0.248133	-0.259714	-0.251431	-0.274456	-0.293969	-0.240837	-0.291667	-0.259451	-0.243121	-0.250861	-0.264762	-0.24492	-0.258015	-0.287627	-0.246324	-0.33227	-0.249569	-0.238196	-0.28126	-0.244619	-0.247734	-0.257011	-0.236541	-0.201747	-0.552008	-0.299487	-0.293613	-0.259128	-0.258134	-0.2799	-0.252215	-0.262895	-0.242717	-0.246529	-0.228583
-0.262674	-0.260933	-0.262557	-0.249193	-0.519589	-0.249055	-0.240151	-0.252636	-0.291357	-0.259168	-0.264157	-0.24887	-0.258034	-0.282755	-0.488909	-0.250065	-0.257783	-0.251431	-0.272525	-0.291394	-0.243412	-0.291023	-0.258163	-0.246984	-0.249573	-0.265406	-0.241701	-0.268316	-0.290846	-0.24568	-0.330339	-0.2515	-0.238196	-0.28963	-0.244619	-0.249666	-0.258298	-0.238473	-0.201747	-0.539776	-0.30335	-0.296188	-0.255909	-0.258134	-0.282475	-0.252215	-0.268046	-0.242074	-0.247817	-0.226652
-0.272331	-0.259646	-0.260626	-0.253056	-0.492549	-0.24648	-0.245302	-0.253924	-0.288138	-0.260456	-0.271239	-0.249514	-0.258034	-0.293056	-0.457362	-0.255215	-0.258427	-0.251431	-0.273812	-0.290106	-0.245988	-0.287804	-0.256875	-0.254066	-0.250217	-0.265406	-0.237838	-0.279261	-0.297928	-0.246324	-0.32712	-0.252144	-0.240772	-0.295424	-0.242687	-0.248378	-0.257654	-0.241048	-0.203034	-0.516598	-0.304638	-0.297476	-0.253333	-0.25749	-0.283762	-0.253503	-0.271909	-0.240786	-0.248461	-0.226652
-0.280057	-0.25707	-0.259338	-0.254988	-0.469372	-0.242617	-0.24659	-0.254567	-0.284275	-0.263675	-0.279609	-0.250158	-0.25739	-0.299494	-0.427746	-0.260366	-0.25907	-0.252075	-0.276388	-0.287531	-0.251782	-0.284585	-0.256875	-0.263079	-0.250861	-0.264762	-0.233976	-0.294713	-0.304366	-0.247611	-0.322613	-0.2515	-0.243991	-0.299287	-0.244619	-0.250953	-0.257654	-0.24298	-0.206897	-0.490202	-0.303994	-0.298763	-0.250114	-0.258778	-0.28505	-0.252215	-0.277059	-0.242717	-0.25168	-0.232446
-0.28907	-0.255783	-0.256119	-0.255632	-0.444263	-0.241329	-0.248521	-0.255855	-0.279125	-0.269469	-0.28991	-0.249514	-0.259965	-0.303357	-0.400706	-0.269379	-0.259714	-0.252075	-0.278963	-0.284312	-0.255001	-0.280078	-0.256232	-0.269517	-0.25408	-0.262187	-0.230113	-0.306302	-0.308873	-0.251474	-0.31875	-0.248925	-0.246566	-0.301219	-0.243975	-0.256104	-0.258942	-0.246199	-0.209472	-0.458011	-0.302706	-0.298763	-0.248183	-0.259422	-0.28505	-0.257366	-0.280278	-0.245293	-0.256186	-0.242103
-0.293577	-0.253851	-0.254187	-0.255632	-0.421085	-0.240042	-0.251096	-0.254567	-0.27655	-0.273976	-0.299567	-0.246938	-0.262541	-0.303357	-0.37946	-0.278393	-0.259714	-0.253362	-0.284113	-0.280449	-0.258864	-0.276215	-0.256875	-0.277243	-0.259231	-0.261543	-0.228825	-0.320466	-0.312092	-0.255337	-0.314243	-0.246994	-0.251717	-0.299287	-0.245907	-0.259323	-0.259586	-0.24813	-0.215911	-0.428395	-0.298843	-0.298763	-0.246251	-0.262641	-0.28505	-0.261873	-0.286073	-0.249156	-0.261337	-0.254336
-0.298084	-0.251276	-0.250324	-0.256919	-0.398552	-0.238754	-0.25174	-0.254567	-0.275906	-0.27977	-0.308581	-0.245007	-0.263828	-0.299494	-0.362721	-0.288694	-0.261002	-0.253362	-0.291839	-0.277874	-0.262727	-0.27364	-0.258163	-0.286257	-0.264381	-0.260255	-0.226894	-0.330123	-0.312736	-0.259844	-0.311024	-0.246994	-0.25558	-0.296712	-0.249769	-0.265117	-0.26538	-0.248774	-0.22428	-0.400067	-0.296912	-0.299407	-0.245608	-0.264572	-0.283762	-0.267667	-0.289936	-0.256238	-0.267775	-0.269788
-0.296796	-0.250632	-0.249037	-0.254344	-0.380525	-0.240042	-0.253028	-0.254567	-0.279125	-0.285565	-0.315663	-0.243719	-0.26576	-0.293056	-0.347269	-0.297063	-0.261002	-0.255938	-0.298921	-0.275298	-0.264658	-0.272352	-0.256875	-0.292695	-0.272751	-0.260255	-0.226894	-0.337205	-0.310804	-0.266282	-0.305874	-0.244418	-0.26073	-0.292849	-0.256208	-0.272199	-0.269887	-0.250062	-0.232006	-0.374958	-0.290474	-0.300051	-0.248183	-0.267148	-0.282475	-0.273461	-0.296374	-0.26332	-0.276145	-0.287171
-0.293577	-0.248057	-0.245818	-0.255632	-0.361854	-0.241973	-0.253672	-0.256499	-0.286207	-0.290715	-0.321457	-0.243719	-0.267047	-0.283399	-0.338256	-0.306721	-0.261002	-0.258513	-0.306003	-0.272079	-0.264015	-0.272996	-0.259451	-0.29527	-0.28112	-0.262187	-0.226894	-0.338493	-0.306298	-0.268857	-0.300723	-0.245062	-0.262662	-0.288342	-0.26329	-0.280569	-0.273106	-0.250705	-0.243595	-0.352425	-0.287255	-0.30327	-0.249471	-0.268435	-0.281831	-0.279256	-0.302812	-0.273621	-0.285158	-0.303266
-0.291002	-0.246769	-0.243886	-0.256275	-0.348978	-0.244548	-0.253028	-0.257143	-0.293289	-0.295866	-0.322745	-0.246295	-0.267691	-0.277604	-0.331174	-0.312515	-0.261646	-0.26302	-0.311154	-0.26886	-0.264658	-0.272996	-0.258163	-0.296558	-0.287559	-0.266693	-0.230113	-0.337849	-0.301147	-0.27272	-0.29686	-0.243775	-0.264593	-0.285767	-0.269728	-0.287651	-0.2789	-0.250062	-0.252608	-0.335685	-0.284679	-0.305201	-0.25269	-0.272298	-0.282475	-0.28505	-0.308606	-0.284566	-0.29224	-0.316786
-0.286495	-0.248057	-0.242599	-0.259494	-0.338033	-0.248411	-0.251096	-0.259718	-0.30359	-0.299085	-0.324032	-0.249514	-0.267047	-0.269879	-0.324736	-0.31509	-0.26229	-0.266883	-0.315017	-0.265641	-0.263371	-0.272352	-0.258163	-0.297202	-0.288846	-0.271844	-0.232044	-0.333342	-0.294709	-0.273364	-0.292997	-0.24635	-0.267812	-0.283836	-0.276166	-0.294733	-0.283407	-0.250705	-0.264841	-0.32474	-0.282748	-0.307133	-0.257196	-0.272942	-0.282475	-0.290844	-0.313757	-0.29873	-0.299322	-0.326444
-0.28392	-0.250632	-0.243242	-0.264001	-0.330951	-0.252274	-0.249809	-0.259074	-0.313891	-0.302948	-0.321457	-0.25402	-0.266403	-0.268591	-0.319585	-0.315734	-0.26229	-0.272677	-0.316948	-0.261134	-0.263371	-0.274283	-0.257519	-0.294626	-0.291421	-0.278282	-0.233976	-0.330767	-0.288915	-0.27272	-0.289135	-0.2515	-0.272319	-0.280617	-0.280673	-0.300527	-0.289202	-0.253281	-0.273854	-0.315727	-0.280817	-0.309708	-0.261059	-0.272298	-0.281187	-0.295351	-0.316976	-0.308387	-0.301898	-0.332882
-0.281344	-0.253207	-0.242599	-0.268508	-0.324513	-0.256781	-0.247877	-0.261006	-0.322261	-0.306811	-0.315663	-0.261102	-0.267047	-0.267947	-0.314435	-0.314447	-0.260358	-0.279759	-0.31566	-0.261778	-0.265302	-0.274927	-0.258807	-0.290763	-0.28949	-0.283433	-0.237195	-0.324972	-0.283764	-0.272077	-0.286559	-0.255363	-0.275538	-0.279973	-0.283248	-0.301815	-0.293064	-0.257787	-0.28158	-0.309289	-0.278885	-0.310996	-0.265566	-0.273586	-0.282475	-0.299214	-0.318264	-0.319976	-0.305117	-0.334813
-0.281988	-0.258358	-0.24453	-0.276234	-0.321294	-0.262575	-0.248521	-0.262937	-0.328699	-0.311317	-0.3118	-0.267541	-0.26576	-0.271166	-0.311215	-0.307365	-0.25907	-0.286197	-0.311154	-0.259203	-0.268521	-0.274927	-0.262026	-0.286901	-0.286915	-0.286652	-0.239126	-0.321109	-0.281833	-0.270789	-0.285915	-0.257295	-0.28262	-0.278685	-0.282604	-0.303102	-0.294352	-0.264869	-0.287374	-0.305426	-0.278885	-0.310996	-0.270717	-0.271011	-0.281831	-0.301146	-0.31762	-0.325126	-0.304473	-0.332238
-0.282632	-0.263509	-0.248393	-0.28396	-0.32065	-0.266438	-0.249809	-0.266156	-0.332562	-0.316468	-0.305362	-0.272691	-0.267691	-0.273098	-0.307353	-0.302214	-0.257783	-0.292635	-0.306003	-0.260491	-0.276247	-0.274927	-0.265889	-0.283038	-0.28112	-0.290515	-0.242989	-0.315315	-0.278613	-0.26757	-0.287847	-0.261801	-0.290346	-0.278685	-0.281317	-0.300527	-0.296284	-0.273239	-0.289306	-0.304782	-0.278241	-0.310352	-0.275867	-0.269079	-0.284406	-0.300502	-0.313113	-0.329633	-0.303185	-0.326444
-0.281988	-0.271878	-0.254187	-0.290398	-0.319362	-0.270945	-0.254315	-0.27195	-0.331274	-0.321619	-0.298923	-0.27591	-0.267691	-0.276961	-0.304133	-0.293844	-0.256495	-0.297142	-0.298921	-0.262422	-0.285904	-0.274927	-0.272971	-0.280462	-0.277257	-0.289871	-0.24814	-0.314671	-0.279901	-0.266282	-0.290422	-0.264377	-0.298715	-0.278041	-0.276166	-0.296664	-0.296284	-0.281609	-0.289306	-0.301563	-0.278885	-0.308421	-0.278442	-0.265216	-0.28505	-0.299214	-0.307319	-0.329633	-0.30061	-0.321937
-0.282632	-0.276385	-0.259982	-0.296836	-0.320006	-0.272233	-0.26011	-0.278389	-0.327411	-0.322906	-0.293129	-0.275266	-0.269623	-0.279536	-0.300271	-0.285475	-0.255851	-0.29843	-0.292483	-0.265641	-0.295562	-0.27364	-0.280053	-0.278531	-0.272751	-0.288583	-0.251359	-0.311452	-0.27797	-0.263707	-0.29171	-0.265664	-0.305797	-0.276754	-0.272303	-0.29087	-0.29564	-0.29191	-0.283512	-0.300275	-0.278241	-0.302626	-0.27973	-0.263285	-0.285694	-0.297283	-0.301524	-0.32577	-0.296103	-0.314855
-0.28392	-0.280892	-0.26642	-0.301986	-0.319362	-0.272876	-0.270411	-0.284183	-0.321617	-0.324838	-0.286047	-0.27591	-0.270266	-0.281467	-0.298983	-0.279037	-0.254564	-0.297786	-0.286045	-0.266285	-0.306507	-0.271708	-0.287135	-0.274668	-0.268244	-0.287296	-0.257797	-0.308233	-0.278613	-0.262419	-0.294285	-0.26824	-0.311592	-0.277398	-0.264577	-0.286363	-0.291133	-0.298348	-0.277717	-0.298988	-0.277597	-0.299407	-0.281018	-0.258778	-0.286982	-0.292776	-0.294442	-0.321907	-0.29224	-0.310992
-0.282632	-0.282179	-0.27479	-0.30263	-0.318075	-0.27352	-0.280068	-0.289977	-0.313247	-0.321619	-0.28154	-0.272047	-0.269623	-0.280823	-0.296408	-0.273242	-0.255208	-0.293923	-0.280894	-0.266929	-0.314876	-0.272996	-0.293573	-0.274668	-0.266313	-0.28472	-0.264879	-0.303083	-0.279257	-0.259844	-0.296217	-0.270171	-0.314811	-0.274178	-0.260714	-0.281856	-0.289202	-0.302855	-0.269991	-0.297056	-0.278885	-0.292969	-0.280374	-0.254915	-0.28505	-0.288269	-0.286073	-0.315469	-0.28709	-0.305841
-0.2807	-0.284111	-0.279296	-0.301343	-0.316787	-0.270301	-0.289725	-0.292553	-0.304878	-0.317112	-0.275102	-0.270116	-0.268335	-0.28018	-0.294476	-0.267448	-0.255851	-0.289416	-0.276388	-0.266929	-0.320671	-0.270421	-0.299368	-0.271449	-0.266313	-0.283433	-0.272605	-0.300507	-0.279257	-0.260488	-0.295573	-0.27339	-0.316742	-0.273535	-0.257495	-0.277994	-0.285982	-0.30543	-0.260978	-0.294481	-0.278241	-0.287818	-0.27973	-0.251696	-0.284406	-0.284406	-0.281566	-0.309675	-0.283227	-0.302622
-0.278125	-0.281535	-0.281872	-0.300055	-0.314212	-0.26837	-0.296807	-0.296416	-0.29522	-0.311317	-0.270595	-0.267541	-0.26576	-0.276317	-0.293832	-0.261653	-0.256495	-0.282334	-0.272525	-0.26371	-0.324534	-0.271708	-0.301943	-0.268874	-0.2676	-0.280214	-0.279043	-0.294713	-0.279257	-0.259844	-0.295573	-0.277897	-0.315455	-0.271603	-0.25492	-0.274774	-0.282763	-0.302211	-0.250677	-0.291262	-0.280173	-0.282668	-0.277799	-0.249765	-0.281831	-0.283119	-0.275128	-0.304524	-0.276789	-0.299403
-0.276194	-0.278316	-0.283803	-0.29748	-0.311636	-0.267726	-0.30067	-0.297059	-0.286851	-0.302948	-0.268664	-0.265609	-0.263184	-0.274385	-0.293832	-0.257147	-0.255851	-0.274608	-0.269949	-0.259847	-0.322602	-0.272352	-0.301943	-0.264367	-0.268888	-0.280214	-0.286769	-0.29085	-0.278613	-0.262419	-0.29171	-0.281116	-0.312236	-0.267096	-0.252345	-0.271555	-0.280188	-0.297704	-0.242307	-0.288687	-0.28146	-0.276873	-0.275867	-0.250408	-0.278612	-0.282475	-0.271265	-0.301949	-0.27357	-0.296184
-0.270399	-0.276385	-0.282515	-0.292973	-0.309061	-0.266438	-0.302602	-0.297059	-0.281056	-0.294578	-0.268664	-0.265609	-0.259321	-0.272454	-0.292545	-0.253284	-0.256495	-0.26817	-0.269949	-0.254052	-0.316808	-0.274927	-0.301299	-0.259216	-0.270819	-0.27957	-0.290632	-0.285056	-0.279257	-0.264351	-0.29171	-0.285623	-0.306441	-0.264521	-0.251057	-0.270912	-0.276969	-0.292554	-0.235869	-0.285467	-0.282748	-0.272367	-0.273292	-0.251052	-0.275393	-0.283119	-0.268689	-0.299373	-0.267775	-0.292965
-0.265249	-0.27381	-0.280584	-0.288466	-0.305842	-0.263863	-0.30067	-0.296416	-0.275262	-0.288784	-0.269952	-0.264965	-0.254815	-0.271166	-0.289969	-0.251352	-0.25907	-0.263663	-0.268662	-0.249546	-0.31037	-0.27879	-0.296148	-0.255997	-0.271463	-0.278282	-0.293851	-0.281193	-0.279257	-0.264995	-0.289135	-0.289486	-0.300647	-0.26259	-0.249769	-0.269624	-0.273106	-0.28354	-0.228143	-0.280961	-0.283392	-0.268504	-0.27136	-0.254915	-0.272174	-0.284406	-0.266758	-0.298086	-0.264556	-0.288458
-0.260098	-0.271234	-0.276721	-0.284603	-0.301979	-0.261932	-0.297451	-0.295128	-0.273974	-0.281702	-0.274458	-0.264322	-0.251596	-0.268591	-0.28675	-0.248777	-0.259714	-0.261088	-0.268018	-0.244395	-0.303931	-0.283297	-0.291642	-0.253422	-0.272107	-0.278282	-0.295782	-0.278617	-0.279257	-0.26757	-0.287847	-0.290773	-0.294209	-0.261946	-0.249126	-0.269624	-0.272462	-0.277102	-0.22428	-0.277098	-0.282104	-0.266572	-0.269429	-0.25749	-0.270886	-0.285694	-0.26547	-0.297442	-0.262625	-0.284595
-0.255592	-0.271234	-0.27157	-0.278809	-0.29876	-0.261288	-0.292301	-0.295128	-0.272043	-0.277839	-0.278321	-0.264322	-0.24902	-0.267303	-0.284175	-0.250065	-0.259714	-0.259157	-0.267374	-0.240532	-0.296206	-0.28716	-0.285847	-0.250847	-0.271463	-0.276351	-0.293851	-0.275398	-0.27797	-0.269501	-0.287203	-0.292705	-0.286483	-0.263877	-0.249769	-0.269624	-0.272462	-0.271308	-0.222349	-0.275166	-0.279529	-0.265929	-0.267497	-0.26071	-0.267667	-0.288913	-0.264183	-0.294867	-0.261981	-0.278801
-0.251729	-0.271234	-0.267708	-0.274946	-0.296185	-0.259356	-0.285219	-0.293196	-0.272043	-0.275264	-0.283472	-0.263678	-0.24902	-0.265372	-0.280956	-0.25264	-0.261002	-0.260444	-0.26673	-0.237313	-0.291055	-0.288447	-0.279409	-0.252134	-0.270819	-0.276351	-0.292563	-0.275398	-0.275394	-0.269501	-0.283984	-0.291417	-0.280045	-0.264521	-0.252989	-0.269624	-0.271175	-0.268732	-0.221705	-0.273879	-0.278241	-0.264641	-0.268141	-0.261997	-0.267667	-0.289557	-0.264183	-0.293579	-0.263268	-0.274294
-0.251085	-0.27381	-0.26642	-0.272371	-0.295541	-0.259356	-0.278137	-0.291265	-0.273974	-0.273332	-0.286691	-0.261746	-0.250308	-0.262797	-0.277093	-0.25264	-0.260358	-0.26302	-0.267374	-0.239245	-0.285904	-0.291667	-0.274259	-0.252134	-0.2676	-0.274419	-0.289988	-0.273467	-0.272175	-0.269501	-0.282696	-0.290773	-0.276182	-0.26774	-0.252989	-0.266405	-0.270531	-0.263582	-0.222349	-0.276454	-0.275022	-0.266572	-0.267497	-0.263929	-0.266379	-0.288269	-0.264183	-0.291648	-0.266488	-0.269788
-0.252372	-0.275741	-0.264488	-0.268508	-0.293609	-0.260644	-0.271055	-0.289977	-0.275906	-0.273332	-0.289266	-0.26239	-0.252239	-0.259577	-0.273874	-0.256503	-0.259714	-0.266239	-0.26673	-0.242464	-0.282042	-0.290379	-0.269752	-0.25471	-0.265669	-0.271844	-0.287412	-0.273467	-0.267669	-0.269501	-0.281409	-0.287554	-0.272319	-0.270316	-0.257495	-0.265761	-0.271818	-0.262294	-0.223636	-0.276454	-0.273091	-0.270435	-0.269429	-0.263929	-0.268311	-0.286982	-0.264183	-0.288429	-0.269063	-0.2685
-0.256235	-0.27896	-0.263845	-0.267864	-0.294897	-0.26	-0.268479	-0.286114	-0.279125	-0.275264	-0.289266	-0.260459	-0.254171	-0.258934	-0.270011	-0.257147	-0.25907	-0.267526	-0.268018	-0.248902	-0.278179	-0.289091	-0.265889	-0.25986	-0.264381	-0.269269	-0.286769	-0.274111	-0.265093	-0.268214	-0.280121	-0.287554	-0.272319	-0.272247	-0.259427	-0.26383	-0.27375	-0.262294	-0.224924	-0.279673	-0.270515	-0.271723	-0.270073	-0.263285	-0.269598	-0.287625	-0.264827	-0.287785	-0.27357	-0.264637
-0.258811	-0.280248	-0.264488	-0.26722	-0.29876	-0.260644	-0.264616	-0.283539	-0.278481	-0.27462	-0.288622	-0.260459	-0.259321	-0.25829	-0.270011	-0.258434	-0.257783	-0.268814	-0.268018	-0.255984	-0.277535	-0.289091	-0.262026	-0.261148	-0.263093	-0.269912	-0.282906	-0.276042	-0.26123	-0.268214	-0.277546	-0.285623	-0.274894	-0.273535	-0.262002	-0.258679	-0.27375	-0.26165	-0.225568	-0.280961	-0.272447	-0.273654	-0.268141	-0.262641	-0.27153	-0.286982	-0.264827	-0.284566	-0.277432	-0.267212
-0.263961	-0.279604	-0.26642	-0.269152	-0.301335	-0.26	-0.262685	-0.28032	-0.280412	-0.27462	-0.286047	-0.261102	-0.261253	-0.259577	-0.271299	-0.259722	-0.257783	-0.26817	-0.265443	-0.263066	-0.276247	-0.286516	-0.262026	-0.264367	-0.263093	-0.269269	-0.279043	-0.278617	-0.258655	-0.266282	-0.274327	-0.282404	-0.277469	-0.274178	-0.265221	-0.256748	-0.27375	-0.262938	-0.224924	-0.284824	-0.273091	-0.275586	-0.267497	-0.260066	-0.273461	-0.287625	-0.26547	-0.283278	-0.282583	-0.267856
-0.265893	-0.276385	-0.26642	-0.271083	-0.303911	-0.258712	-0.263329	-0.277101	-0.278481	-0.276551	-0.280897	-0.261102	-0.265116	-0.260221	-0.271299	-0.259078	-0.257783	-0.268814	-0.262867	-0.270792	-0.272384	-0.286516	-0.261382	-0.265011	-0.26245	-0.269912	-0.27518	-0.281193	-0.255436	-0.264351	-0.272395	-0.279828	-0.28262	-0.274178	-0.267153	-0.25546	-0.270531	-0.264869	-0.226855	-0.28418	-0.275666	-0.278161	-0.264922	-0.26071	-0.276037	-0.292132	-0.263539	-0.280059	-0.285802	-0.270431
-0.266536	-0.274453	-0.265132	-0.272371	-0.306486	-0.255493	-0.263329	-0.276457	-0.277837	-0.280414	-0.275746	-0.26239	-0.265116	-0.262797	-0.271943	-0.259722	-0.261002	-0.267526	-0.258361	-0.274655	-0.271097	-0.286516	-0.262026	-0.266298	-0.263737	-0.270556	-0.269386	-0.281837	-0.254148	-0.261132	-0.26982	-0.277253	-0.284551	-0.274178	-0.271659	-0.257391	-0.270531	-0.264869	-0.226212	-0.285467	-0.278885	-0.277517	-0.262347	-0.260066	-0.27668	-0.295995	-0.264827	-0.27684	-0.28709	-0.273007
-0.269112	-0.273166	-0.264488	-0.273658	-0.307773	-0.252918	-0.263973	-0.27517	-0.272043	-0.282989	-0.275102	-0.263678	-0.266403	-0.264728	-0.274518	-0.257791	-0.264865	-0.266883	-0.258361	-0.278517	-0.268521	-0.286516	-0.26267	-0.269517	-0.264381	-0.2712	-0.264879	-0.283768	-0.254792	-0.260488	-0.267245	-0.272746	-0.284551	-0.274178	-0.274878	-0.258035	-0.267956	-0.266157	-0.22428	-0.28418	-0.282104	-0.275586	-0.259128	-0.261997	-0.277324	-0.300502	-0.263539	-0.274264	-0.28709	-0.274294
-0.268468	-0.270591	-0.264488	-0.273015	-0.305198	-0.247768	-0.26526	-0.272594	-0.271399	-0.286209	-0.272527	-0.265609	-0.267047	-0.266659	-0.27323	-0.257147	-0.271303	-0.26817	-0.255142	-0.281737	-0.264658	-0.28716	-0.265245	-0.270805	-0.265669	-0.274419	-0.260372	-0.281193	-0.253504	-0.260488	-0.265957	-0.269527	-0.286483	-0.274178	-0.278098	-0.261254	-0.267312	-0.267445	-0.224924	-0.283536	-0.284679	-0.274298	-0.259772	-0.262641	-0.279256	-0.302433	-0.264827	-0.273621	-0.285802	-0.274294
-0.267824	-0.271878	-0.263845	-0.272371	-0.304554	-0.243905	-0.267836	-0.271307	-0.270111	-0.289428	-0.272527	-0.268828	-0.26576	-0.266659	-0.272586	-0.255859	-0.279673	-0.267526	-0.255142	-0.281093	-0.261439	-0.287804	-0.265245	-0.274024	-0.265025	-0.272488	-0.257797	-0.275398	-0.254148	-0.260488	-0.266601	-0.266308	-0.28262	-0.273535	-0.278741	-0.264473	-0.266668	-0.265513	-0.220417	-0.280961	-0.288542	-0.269148	-0.258484	-0.263929	-0.28505	-0.303077	-0.26547	-0.272977	-0.283227	-0.274294
-0.269112	-0.27381	-0.265132	-0.270439	-0.301979	-0.242617	-0.270411	-0.271307	-0.266892	-0.291359	-0.273171	-0.27076	-0.265116	-0.269235	-0.271943	-0.25264	-0.28933	-0.26817	-0.256429	-0.281093	-0.258864	-0.28716	-0.267177	-0.275312	-0.264381	-0.275063	-0.255865	-0.271535	-0.25608	-0.261775	-0.267889	-0.264377	-0.278757	-0.272891	-0.280029	-0.265761	-0.267956	-0.266157	-0.217842	-0.277742	-0.28983	-0.265285	-0.260415	-0.261997	-0.290844	-0.305652	-0.267402	-0.272977	-0.281295	-0.269144
-0.274906	-0.274453	-0.268351	-0.26722	-0.299404	-0.240042	-0.27363	-0.270019	-0.267536	-0.290715	-0.272527	-0.273335	-0.265116	-0.269879	-0.270655	-0.251352	-0.295768	-0.269458	-0.260292	-0.27723	-0.256289	-0.286516	-0.269108	-0.277243	-0.26245	-0.272488	-0.256509	-0.265097	-0.258655	-0.262419	-0.26982	-0.263089	-0.274894	-0.27611	-0.280673	-0.26898	-0.268599	-0.262938	-0.216554	-0.273235	-0.293693	-0.261422	-0.263635	-0.260066	-0.301146	-0.304365	-0.269977	-0.274908	-0.281295	-0.266568
-0.283276	-0.276385	-0.270927	-0.26207	-0.295541	-0.241329	-0.278137	-0.269375	-0.26818	-0.290071	-0.273171	-0.273979	-0.263828	-0.269235	-0.270655	-0.250065	-0.300919	-0.271389	-0.266086	-0.272723	-0.255001	-0.283941	-0.269752	-0.276599	-0.259231	-0.268625	-0.256509	-0.261234	-0.263162	-0.263707	-0.26982	-0.265664	-0.271675	-0.279973	-0.28196	-0.267049	-0.272462	-0.259719	-0.218486	-0.27066	-0.294337	-0.258847	-0.26621	-0.256203	-0.309515	-0.303721	-0.271265	-0.278127	-0.283227	-0.260774
-0.296152	-0.280248	-0.275433	-0.257563	-0.291678	-0.241973	-0.280712	-0.270663	-0.269468	-0.28814	-0.274458	-0.274623	-0.262541	-0.269879	-0.271943	-0.249421	-0.304138	-0.275896	-0.271237	-0.266285	-0.255001	-0.282653	-0.269752	-0.275956	-0.257943	-0.26605	-0.258441	-0.258015	-0.268312	-0.265638	-0.267889	-0.265664	-0.2691	-0.286411	-0.282604	-0.265761	-0.275681	-0.255856	-0.217198	-0.27066	-0.294337	-0.255627	-0.269429	-0.251696	-0.319173	-0.301146	-0.27384	-0.280059	-0.289021	-0.253692
-0.310316	-0.280248	-0.27994	-0.256275	-0.289747	-0.245836	-0.282	-0.269375	-0.272043	-0.285565	-0.273815	-0.273979	-0.260609	-0.268591	-0.27323	-0.250709	-0.304782	-0.281047	-0.277031	-0.261778	-0.255001	-0.278146	-0.270396	-0.27338	-0.258587	-0.261543	-0.262304	-0.256728	-0.272819	-0.26757	-0.263382	-0.26824	-0.266524	-0.296712	-0.287111	-0.265761	-0.276969	-0.253281	-0.218486	-0.27066	-0.293693	-0.254984	-0.272648	-0.246546	-0.327542	-0.300502	-0.274484	-0.281347	-0.298035	-0.247254
-0.328987	-0.282823	-0.285091	-0.254344	-0.282665	-0.24648	-0.280068	-0.272594	-0.272687	-0.282989	-0.275102	-0.271404	-0.260609	-0.268591	-0.270655	-0.253928	-0.304138	-0.288772	-0.277675	-0.25534	-0.255645	-0.272352	-0.271039	-0.270805	-0.258587	-0.259611	-0.264879	-0.258015	-0.279257	-0.268214	-0.2563	-0.272103	-0.266524	-0.309588	-0.290974	-0.262542	-0.280832	-0.251349	-0.219773	-0.27066	-0.291118	-0.25434	-0.27458	-0.242683	-0.333337	-0.297926	-0.275128	-0.28199	-0.310267	-0.240172
-0.347014	-0.282823	-0.287022	-0.252412	-0.278158	-0.249055	-0.27878	-0.273882	-0.272687	-0.27977	-0.273815	-0.27076	-0.258678	-0.264728	-0.267436	-0.258434	-0.30285	-0.300361	-0.279607	-0.250833	-0.256289	-0.264626	-0.26782	-0.26823	-0.26245	-0.258324	-0.26681	-0.260591	-0.283764	-0.271433	-0.245999	-0.274034	-0.267812	-0.322465	-0.299987	-0.261898	-0.28212	-0.250705	-0.221061	-0.272591	-0.289186	-0.256915	-0.275867	-0.240107	-0.335912	-0.296639	-0.277059	-0.283278	-0.326363	-0.235021
-0.362465	-0.283467	-0.28831	-0.253056	-0.271076	-0.249699	-0.275561	-0.275813	-0.273974	-0.275907	-0.271883	-0.266253	-0.258678	-0.265372	-0.261641	-0.264229	-0.299631	-0.315813	-0.277031	-0.246327	-0.256933	-0.254325	-0.265245	-0.266942	-0.271463	-0.258324	-0.270029	-0.265741	-0.287627	-0.272077	-0.230547	-0.275322	-0.272963	-0.339204	-0.313508	-0.261898	-0.282763	-0.253924	-0.222993	-0.271303	-0.28146	-0.258847	-0.276511	-0.23882	-0.335268	-0.29342	-0.280278	-0.28199	-0.343746	-0.23309
-0.379205	-0.282179	-0.286378	-0.255632	-0.26335	-0.249699	-0.271698	-0.277101	-0.273974	-0.273976	-0.271239	-0.264965	-0.258034	-0.264728	-0.249409	-0.271311	-0.29448	-0.329977	-0.2751	-0.244395	-0.25822	-0.241449	-0.264601	-0.267586	-0.283696	-0.258324	-0.269386	-0.272823	-0.288915	-0.275939	-0.215095	-0.275322	-0.280688	-0.353368	-0.330891	-0.259323	-0.28212	-0.255856	-0.222993	-0.270016	-0.275022	-0.260778	-0.273936	-0.239464	-0.332693	-0.290844	-0.283497	-0.281347	-0.361773	-0.230515
-0.391437	-0.282179	-0.28831	-0.258207	-0.254337	-0.249055	-0.268479	-0.28032	-0.272687	-0.270757	-0.269952	-0.261746	-0.25739	-0.268591	-0.236533	-0.276461	-0.288686	-0.342209	-0.270593	-0.245683	-0.259508	-0.225353	-0.263957	-0.26823	-0.301079	-0.260255	-0.270029	-0.278617	-0.288271	-0.280446	-0.195137	-0.275965	-0.292921	-0.366244	-0.35278	-0.25546	-0.282763	-0.262294	-0.222349	-0.263578	-0.265365	-0.262066	-0.273292	-0.240107	-0.330117	-0.289557	-0.291223	-0.278771	-0.3798	-0.231158
-0.400451	-0.282823	-0.287666	-0.258851	-0.244035	-0.247768	-0.264616	-0.28032	-0.272043	-0.266894	-0.268664	-0.260459	-0.256746	-0.273098	-0.221081	-0.280324	-0.284823	-0.353154	-0.266086	-0.246327	-0.261439	-0.209258	-0.265889	-0.270161	-0.320393	-0.26283	-0.26681	-0.286987	-0.286983	-0.287528	-0.17711	-0.274034	-0.30966	-0.372039	-0.377889	-0.253528	-0.28212	-0.269376	-0.220417	-0.25392	-0.253776	-0.261422	-0.273936	-0.244614	-0.327542	-0.291488	-0.301524	-0.277484	-0.397827	-0.232446
-0.404314	-0.281535	-0.286378	-0.26207	-0.232447	-0.247768	-0.264616	-0.279032	-0.270111	-0.263675	-0.265445	-0.259815	-0.259321	-0.28018	-0.199835	-0.283543	-0.278385	-0.357661	-0.26158	-0.248902	-0.262083	-0.191231	-0.265245	-0.270805	-0.341639	-0.265406	-0.265523	-0.296644	-0.285052	-0.297185	-0.156508	-0.272103	-0.330906	-0.375258	-0.403642	-0.252241	-0.284051	-0.27517	-0.219773	-0.239113	-0.238325	-0.261422	-0.276511	-0.249121	-0.324323	-0.294707	-0.315688	-0.274908	-0.409415	-0.236309
-0.404314	-0.280892	-0.286378	-0.265933	-0.222146	-0.249699	-0.26526	-0.276457	-0.26818	-0.261744	-0.260938	-0.260459	-0.259965	-0.292412	-0.178589	-0.282256	-0.273878	-0.357017	-0.259004	-0.253409	-0.261439	-0.17256	-0.269108	-0.269517	-0.361598	-0.267337	-0.263591	-0.30437	-0.282476	-0.308774	-0.135906	-0.270815	-0.348289	-0.372683	-0.427463	-0.251597	-0.284695	-0.280321	-0.217198	-0.221086	-0.222229	-0.262066	-0.281662	-0.253628	-0.322392	-0.303721	-0.333071	-0.272977	-0.414566	-0.242747
-0.40367	-0.280892	-0.285734	-0.26722	-0.208625	-0.248411	-0.264616	-0.274526	-0.267536	-0.262387	-0.258363	-0.259815	-0.261253	-0.304645	-0.160562	-0.278393	-0.269372	-0.35251	-0.257717	-0.257915	-0.263371	-0.155821	-0.270396	-0.26823	-0.377049	-0.267981	-0.263591	-0.317247	-0.280545	-0.324226	-0.11981	-0.268883	-0.365672	-0.364957	-0.446134	-0.249666	-0.286626	-0.282896	-0.213979	-0.202415	-0.204846	-0.260778	-0.290675	-0.258134	-0.318529	-0.318529	-0.351098	-0.269758	-0.413922	-0.249185
-0.398519	-0.282179	-0.285091	-0.267864	-0.198968	-0.249699	-0.26526	-0.270019	-0.267536	-0.2611	-0.253212	-0.260459	-0.260609	-0.32074	-0.140604	-0.276461	-0.26744	-0.342853	-0.255785	-0.263066	-0.260796	-0.139725	-0.271039	-0.263723	-0.385419	-0.267981	-0.268742	-0.328835	-0.27797	-0.337746	-0.102427	-0.265664	-0.376617	-0.356587	-0.458367	-0.250309	-0.288558	-0.282252	-0.21076	-0.1831	-0.188107	-0.260134	-0.302264	-0.262641	-0.313378	-0.332693	-0.372988	-0.26847	-0.409415	-0.256911
-0.392081	-0.282823	-0.285091	-0.267864	-0.186736	-0.250343	-0.263973	-0.267444	-0.269468	-0.263031	-0.249993	-0.260459	-0.258034	-0.334904	-0.12644	-0.271311	-0.265509	-0.333196	-0.257073	-0.26886	-0.260796	-0.126849	-0.272327	-0.261148	-0.386707	-0.26605	-0.273248	-0.340424	-0.276038	-0.35191	-0.0901946	-0.263089	-0.382412	-0.344355	-0.465449	-0.250953	-0.291133	-0.280321	-0.207541	-0.163786	-0.172011	-0.257559	-0.313852	-0.265216	-0.309515	-0.352007	-0.392303	-0.265895	-0.39847	-0.263349
-0.384355	-0.28733	-0.285091	-0.267864	-0.174503	-0.250987	-0.262685	-0.264868	-0.269468	-0.265606	-0.249349	-0.259171	-0.255459	-0.349712	-0.112919	-0.267448	-0.266796	-0.322895	-0.259004	-0.274011	-0.25822	-0.114616	-0.274902	-0.257929	-0.382844	-0.266693	-0.285481	-0.351369	-0.274751	-0.360923	-0.0792497	-0.261801	-0.382412	-0.335985	-0.460942	-0.25546	-0.292421	-0.276458	-0.206253	-0.147046	-0.154628	-0.253696	-0.32351	-0.270367	-0.305009	-0.370034	-0.411617	-0.265251	-0.386238	-0.271719
-0.376629	-0.288617	-0.281872	-0.26722	-0.160339	-0.253562	-0.26011	-0.262937	-0.272687	-0.270113	-0.248706	-0.257883	-0.252239	-0.360657	-0.103262	-0.265516	-0.266152	-0.317744	-0.26158	-0.275942	-0.255001	-0.103672	-0.274259	-0.252778	-0.377049	-0.266693	-0.300289	-0.360382	-0.275394	-0.369293	-0.0715238	-0.261158	-0.375974	-0.326328	-0.450641	-0.258679	-0.291777	-0.271308	-0.204322	-0.13417	-0.141108	-0.247258	-0.332523	-0.273586	-0.299858	-0.385486	-0.427069	-0.26847	-0.373361	-0.280089
-0.368904	-0.291837	-0.281872	-0.268508	-0.146175	-0.25485	-0.257534	-0.259718	-0.273974	-0.273332	-0.249349	-0.257883	-0.247733	-0.370314	-0.0948925	-0.263585	-0.26744	-0.31195	-0.263511	-0.275942	-0.251138	-0.0927267	-0.274259	-0.252134	-0.366748	-0.267981	-0.31574	-0.366821	-0.272175	-0.371225	-0.0663733	-0.261801	-0.366316	-0.318602	-0.435833	-0.26383	-0.293708	-0.266801	-0.203678	-0.123225	-0.128232	-0.240176	-0.33703	-0.280024	-0.295995	-0.396431	-0.438014	-0.272977	-0.360485	-0.289102
-0.361178	-0.293124	-0.278009	-0.269796	-0.133299	-0.256781	-0.256247	-0.25843	-0.274618	-0.278483	-0.250637	-0.259171	-0.245801	-0.377396	-0.0890981	-0.262297	-0.266796	-0.310018	-0.264799	-0.275298	-0.246632	-0.0856446	-0.276834	-0.252134	-0.353872	-0.266693	-0.331836	-0.368108	-0.2696	-0.369293	-0.063798	-0.263733	-0.35344	-0.314095	-0.416518	-0.267049	-0.294996	-0.26165	-0.205609	-0.113568	-0.114711	-0.230519	-0.336386	-0.287106	-0.295995	-0.399006	-0.443164	-0.274908	-0.346321	-0.297472
-0.352164	-0.294412	-0.276077	-0.274946	-0.119135	-0.26	-0.255603	-0.25843	-0.275262	-0.286209	-0.251281	-0.263034	-0.245157	-0.384478	-0.0839476	-0.264873	-0.268084	-0.310662	-0.263511	-0.267573	-0.244056	-0.0779188	-0.278765	-0.252778	-0.342283	-0.26605	-0.347931	-0.367464	-0.265737	-0.363499	-0.0605789	-0.26824	-0.341207	-0.308945	-0.397848	-0.26898	-0.296927	-0.259075	-0.205609	-0.103267	-0.10441	-0.219574	-0.334455	-0.298695	-0.29342	-0.397075	-0.443164	-0.277484	-0.33602	-0.308417
-0.341863	-0.29248	-0.275433	-0.28396	-0.107546	-0.263219	-0.256891	-0.25843	-0.272043	-0.293291	-0.251281	-0.268184	-0.247089	-0.388341	-0.0768655	-0.269379	-0.266152	-0.310662	-0.259648	-0.256628	-0.244056	-0.0734121	-0.279409	-0.256641	-0.332626	-0.265406	-0.35952	-0.363601	-0.258011	-0.355129	-0.0599351	-0.275322	-0.328975	-0.30315	-0.381108	-0.271555	-0.296927	-0.257787	-0.206253	-0.0942533	-0.0953968	-0.206053	-0.327373	-0.312859	-0.292132	-0.386773	-0.43737	-0.278127	-0.325719	-0.318718
-0.333494	-0.290549	-0.27479	-0.296192	-0.0978887	-0.267726	-0.258822	-0.25843	-0.26818	-0.304235	-0.248706	-0.277198	-0.250308	-0.392204	-0.0730026	-0.275817	-0.264865	-0.313237	-0.252566	-0.243107	-0.245988	-0.0689054	-0.282628	-0.260504	-0.323612	-0.262187	-0.36789	-0.357807	-0.252217	-0.345472	-0.0573598	-0.284979	-0.319961	-0.295424	-0.364369	-0.272199	-0.296927	-0.260363	-0.207541	-0.0858837	-0.087671	-0.192533	-0.320934	-0.328954	-0.288269	-0.375185	-0.428356	-0.27684	-0.317349	-0.328375
-0.326412	-0.291837	-0.27157	-0.311644	-0.0908067	-0.272876	-0.264616	-0.259718	-0.264317	-0.316468	-0.245487	-0.288143	-0.256746	-0.394135	-0.0684959	-0.286762	-0.263577	-0.312594	-0.244197	-0.225081	-0.252426	-0.0624672	-0.282628	-0.263723	-0.31653	-0.258968	-0.369821	-0.352013	-0.23934	-0.336458	-0.0560722	-0.296568	-0.314167	-0.286411	-0.350849	-0.270268	-0.293708	-0.264226	-0.206253	-0.0768702	-0.0799452	-0.178369	-0.313209	-0.347625	-0.280543	-0.359733	-0.414192	-0.274264	-0.30898	-0.340608
-0.31933	-0.29248	-0.270927	-0.330314	-0.0856562	-0.279958	-0.271698	-0.261649	-0.258523	-0.328057	-0.242267	-0.301019	-0.262541	-0.393492	-0.0659206	-0.300283	-0.264221	-0.311306	-0.23132	-0.210273	-0.262727	-0.0592481	-0.282628	-0.26823	-0.310736	-0.24931	-0.366602	-0.342999	-0.225176	-0.327445	-0.0541407	-0.3088	-0.309016	-0.274178	-0.337329	-0.269624	-0.288558	-0.271308	-0.204322	-0.0691444	-0.073507	-0.162274	-0.305483	-0.366296	-0.267023	-0.342994	-0.398741	-0.26847	-0.303185	-0.350265
-0.311604	-0.298275	-0.270283	-0.352204	-0.0811494	-0.288972	-0.282	-0.264225	-0.251441	-0.338358	-0.241624	-0.316471	-0.268335	-0.388985	-0.0633454	-0.31509	-0.26229	-0.308731	-0.215869	-0.190314	-0.271097	-0.0553852	-0.280053	-0.270161	-0.308161	-0.239009	-0.362739	-0.333342	-0.207793	-0.320363	-0.0515655	-0.32232	-0.305154	-0.255508	-0.325096	-0.268336	-0.276325	-0.282896	-0.201103	-0.0607747	-0.0677126	-0.146822	-0.299045	-0.384967	-0.252215	-0.327542	-0.382645	-0.262032	-0.293528	-0.359278
-0.305166	-0.306644	-0.270927	-0.372163	-0.0779304	-0.303136	-0.29552	-0.267444	-0.248222	-0.348659	-0.239048	-0.331279	-0.273485	-0.381903	-0.0633454	-0.332473	-0.261646	-0.304224	-0.201705	-0.173575	-0.280754	-0.0508784	-0.280697	-0.270805	-0.306873	-0.225489	-0.35437	-0.326904	-0.188479	-0.313281	-0.0483464	-0.338416	-0.299359	-0.235549	-0.311576	-0.268336	-0.261517	-0.296416	-0.192733	-0.0556242	-0.0632059	-0.132014	-0.291963	-0.402993	-0.234188	-0.313378	-0.369125	-0.258813	-0.285158	-0.364429
-0.294221	-0.320808	-0.27157	-0.390833	-0.0747113	-0.3173	-0.308396	-0.270663	-0.247578	-0.353166	-0.239692	-0.34673	-0.274773	-0.373533	-0.0633454	-0.349857	-0.261646	-0.294567	-0.186253	-0.156836	-0.287836	-0.0483032	-0.280697	-0.271449	-0.307517	-0.210681	-0.347288	-0.319178	-0.167233	-0.30813	-0.0470587	-0.349361	-0.292277	-0.214303	-0.294193	-0.267049	-0.238984	-0.311868	-0.182432	-0.0498298	-0.0574115	-0.115275	-0.287456	-0.417157	-0.213586	-0.304365	-0.354961	-0.255594	-0.27357	-0.367004
-0.283276	-0.334972	-0.27994	-0.404997	-0.0714922	-0.335971	-0.325779	-0.273238	-0.247578	-0.357029	-0.240336	-0.357675	-0.277992	-0.361301	-0.0633454	-0.364664	-0.26229	-0.280403	-0.170158	-0.141384	-0.289124	-0.0463717	-0.277478	-0.268874	-0.306229	-0.196517	-0.339562	-0.312096	-0.147274	-0.301692	-0.0464149	-0.359018	-0.280688	-0.19177	-0.274878	-0.266405	-0.217094	-0.32732	-0.171487	-0.0466107	-0.0529048	-0.101111	-0.281662	-0.427458	-0.19234	-0.294064	-0.342729	-0.252375	-0.260693	-0.36636
-0.267824	-0.353643	-0.290885	-0.414655	-0.0663416	-0.353997	-0.338012	-0.27517	-0.251441	-0.355741	-0.239692	-0.364113	-0.276705	-0.349068	-0.0627015	-0.378185	-0.261646	-0.262376	-0.157281	-0.127864	-0.283973	-0.0444402	-0.274902	-0.266942	-0.304942	-0.181065	-0.333124	-0.303726	-0.130535	-0.293966	-0.0451273	-0.363525	-0.265237	-0.170524	-0.252989	-0.264473	-0.193916	-0.339552	-0.160542	-0.0433916	-0.0496857	-0.0875908	-0.275867	-0.432609	-0.17045	-0.286338	-0.333071	-0.251087	-0.247817	-0.36121
-0.253016	-0.371026	-0.305693	-0.417874	-0.0611911	-0.370737	-0.347669	-0.273882	-0.255304	-0.353166	-0.241624	-0.369908	-0.275417	-0.337479	-0.0620577	-0.387198	-0.26229	-0.242417	-0.146336	-0.115631	-0.27174	-0.0457279	-0.269108	-0.262435	-0.301079	-0.164326	-0.327329	-0.293425	-0.11444	-0.286884	-0.0457711	-0.363525	-0.245278	-0.150565	-0.232386	-0.259323	-0.168164	-0.34921	-0.147666	-0.042104	-0.0458228	-0.072783	-0.270717	-0.433897	-0.15178	-0.278612	-0.325989	-0.247868	-0.231721	-0.35284
-0.234989	-0.381971	-0.324364	-0.416586	-0.0547529	-0.382325	-0.351532	-0.272594	-0.261098	-0.347371	-0.241624	-0.371195	-0.271554	-0.325891	-0.057551	-0.392349	-0.262933	-0.220528	-0.134104	-0.10533	-0.255645	-0.0450841	-0.260738	-0.25986	-0.293353	-0.148231	-0.323466	-0.281837	-0.102207	-0.277871	-0.0457711	-0.361593	-0.224676	-0.132538	-0.210497	-0.252241	-0.146918	-0.35436	-0.136077	-0.0401725	-0.0432475	-0.0637695	-0.266854	-0.427458	-0.134397	-0.267667	-0.31762	-0.244649	-0.21627	-0.343827
-0.215031	-0.392272	-0.344966	-0.409504	-0.0502462	-0.390695	-0.350244	-0.270663	-0.268824	-0.339645	-0.242267	-0.36862	-0.267047	-0.31559	-0.0536881	-0.393636	-0.264221	-0.199282	-0.123159	-0.0963168	-0.234399	-0.0483032	-0.247862	-0.255997	-0.283696	-0.132779	-0.318316	-0.268316	-0.0925499	-0.268214	-0.0451273	-0.356443	-0.200211	-0.120306	-0.190538	-0.240008	-0.129535	-0.355648	-0.124488	-0.0388849	-0.0400284	-0.054756	-0.259772	-0.419089	-0.119589	-0.255434	-0.312469	-0.236279	-0.197599	-0.332238
-0.19636	-0.39356	-0.365568	-0.399847	-0.0463832	-0.394558	-0.343806	-0.268088	-0.272043	-0.332563	-0.243555	-0.364757	-0.263184	-0.309795	-0.0485375	-0.392349	-0.265509	-0.179967	-0.112858	-0.0892348	-0.210578	-0.0495908	-0.233054	-0.250847	-0.269532	-0.119903	-0.314453	-0.252865	-0.0841802	-0.255981	-0.0451273	-0.351292	-0.179609	-0.108717	-0.169936	-0.227132	-0.114083	-0.350497	-0.114187	-0.0414602	-0.0387407	-0.0489617	-0.253333	-0.404281	-0.106712	-0.239983	-0.304743	-0.22791	-0.179572	-0.320005
-0.17769	-0.391628	-0.384239	-0.388258	-0.0425203	-0.394558	-0.33608	-0.269375	-0.275906	-0.322906	-0.245487	-0.358963	-0.256746	-0.304645	-0.0414555	-0.386554	-0.26744	-0.16194	-0.104488	-0.081509	-0.186113	-0.048947	-0.215027	-0.24634	-0.25408	-0.108314	-0.31059	-0.235482	-0.077742	-0.243749	-0.0444834	-0.346142	-0.160294	-0.0990598	-0.151909	-0.211036	-0.102494	-0.344059	-0.103242	-0.0414602	-0.0355217	-0.0457426	-0.243032	-0.387542	-0.0983427	-0.221956	-0.296374	-0.214389	-0.162189	-0.310348
-0.159019	-0.383903	-0.399046	-0.372163	-0.0399451	-0.386832	-0.327067	-0.268088	-0.277837	-0.314537	-0.245487	-0.350593	-0.250952	-0.301426	-0.0350173	-0.378185	-0.266152	-0.147132	-0.0961184	-0.0737832	-0.163579	-0.0483032	-0.194425	-0.23797	-0.236697	-0.0986567	-0.303508	-0.217455	-0.0732353	-0.231516	-0.0431958	-0.33906	-0.144199	-0.0939092	-0.132595	-0.19301	-0.0934807	-0.335689	-0.0922974	-0.0440354	-0.0335902	-0.0438111	-0.232087	-0.371446	-0.0893293	-0.202641	-0.286716	-0.200869	-0.148025	-0.301978
-0.14228	-0.372314	-0.409991	-0.358642	-0.0399451	-0.379106	-0.318053	-0.270019	-0.279125	-0.308098	-0.246774	-0.34158	-0.241295	-0.298207	-0.0305106	-0.369171	-0.264865	-0.136187	-0.0883925	-0.0692764	-0.142977	-0.0476593	-0.175754	-0.229601	-0.21867	-0.0928623	-0.29707	-0.199428	-0.0687286	-0.214777	-0.0419082	-0.336484	-0.131966	-0.0874711	-0.115211	-0.176914	-0.0870425	-0.32732	-0.0807087	-0.0433916	-0.0323026	-0.0444549	-0.219855	-0.354063	-0.0835349	-0.185258	-0.274484	-0.185418	-0.132573	-0.294896
-0.128116	-0.360725	-0.417717	-0.345122	-0.0393012	-0.364942	-0.309684	-0.272594	-0.278481	-0.300373	-0.247418	-0.33321	-0.230993	-0.294344	-0.0272915	-0.360158	-0.26229	-0.12653	-0.0825982	-0.0615506	-0.126238	-0.0457279	-0.157084	-0.217368	-0.199999	-0.0883556	-0.286125	-0.182045	-0.0655095	-0.198037	-0.0412644	-0.333265	-0.122309	-0.0823205	-0.100404	-0.160819	-0.0793167	-0.320882	-0.0678323	-0.0453231	-0.0329464	-0.0463864	-0.205047	-0.338612	-0.0790282	-0.1653	-0.26032	-0.168678	-0.120341	-0.288458
-0.112664	-0.350424	-0.426087	-0.332246	-0.0405889	-0.354641	-0.299383	-0.27195	-0.278481	-0.295222	-0.251281	-0.322909	-0.219405	-0.289837	-0.0266477	-0.351788	-0.25907	-0.116229	-0.0780914	-0.0557562	-0.11143	-0.0450841	-0.140988	-0.201917	-0.181329	-0.0851365	-0.275824	-0.164662	-0.0642218	-0.181298	-0.0393329	-0.328115	-0.116515	-0.0752385	-0.0868834	-0.144723	-0.0754538	-0.315731	-0.0568874	-0.0446793	-0.0335902	-0.0470302	-0.188308	-0.325091	-0.0745214	-0.148561	-0.243581	-0.152583	-0.110683	-0.285239
-0.101075	-0.341411	-0.429306	-0.321301	-0.0431642	-0.341121	-0.290369	-0.269375	-0.275906	-0.290071	-0.255144	-0.313252	-0.204597	-0.282755	-0.0279353	-0.345994	-0.25392	-0.107216	-0.0729409	-0.0499619	-0.101772	-0.0437964	-0.129399	-0.185821	-0.162658	-0.0812736	-0.260372	-0.147922	-0.0603589	-0.163915	-0.0374014	-0.323608	-0.112652	-0.0668689	-0.0772261	-0.131203	-0.0722347	-0.31058	-0.0491616	-0.0433916	-0.0335902	-0.0483178	-0.170281	-0.311571	-0.0719462	-0.133109	-0.222335	-0.137775	-0.102314	-0.283952
-0.0907741	-0.331753	-0.432525	-0.314219	-0.0463832	-0.33082	-0.278137	-0.267444	-0.27655	-0.286209	-0.257719	-0.304882	-0.187858	-0.273098	-0.0311544	-0.341487	-0.250701	-0.098846	-0.0677903	-0.0467428	-0.0940466	-0.0431526	-0.118455	-0.167794	-0.143987	-0.0774107	-0.246208	-0.133115	-0.0597151	-0.146532	-0.0348262	-0.318457	-0.111364	-0.0604307	-0.0701441	-0.119614	-0.067728	-0.306074	-0.0420795	-0.0408163	-0.0374531	-0.047674	-0.154185	-0.298051	-0.0687271	-0.118945	-0.201732	-0.124255	-0.094588	-0.283308
-0.0824044	-0.326603	-0.4351	-0.307137	-0.0521776	-0.321807	-0.262685	-0.262293	-0.272043	-0.284921	-0.259651	-0.293937	-0.169187	-0.258934	-0.0324421	-0.33698	-0.249413	-0.0904763	-0.0639274	-0.0435237	-0.088896	-0.0405773	-0.111373	-0.151699	-0.126604	-0.0767669	-0.229469	-0.118307	-0.0590713	-0.130436	-0.0341823	-0.311375	-0.108789	-0.052061	-0.0656374	-0.109313	-0.0632212	-0.302211	-0.036929	-0.0369534	-0.0374531	-0.0470302	-0.138734	-0.283887	-0.0642203	-0.104137	-0.182418	-0.113954	-0.0894375	-0.28202
-0.0772539	-0.325959	-0.435744	-0.304562	-0.0547529	-0.312149	-0.24659	-0.251992	-0.265605	-0.281702	-0.259007	-0.287499	-0.152448	-0.242194	-0.036305	-0.331186	-0.249413	-0.0833943	-0.0594207	-0.0409484	-0.0831017	-0.0399335	-0.104291	-0.136891	-0.109221	-0.0735478	-0.210798	-0.104786	-0.0577836	-0.114341	-0.0303194	-0.30365	-0.106857	-0.0469105	-0.0637059	-0.101587	-0.0587145	-0.29706	-0.0349975	-0.0324467	-0.0393846	-0.0438111	-0.125214	-0.267148	-0.0610012	-0.093836	-0.163103	-0.103653	-0.0842869	-0.282664
-0.0682404	-0.320808	-0.435744	-0.301343	-0.0566843	-0.306355	-0.229206	-0.241691	-0.255947	-0.277839	-0.253856	-0.279773	-0.134421	-0.22288	-0.0388802	-0.32346	-0.250057	-0.0763123	-0.0562016	-0.0409484	-0.0792388	-0.0373582	-0.0984961	-0.123371	-0.094413	-0.0709725	-0.194703	-0.0925539	-0.0558522	-0.100821	-0.0290318	-0.292705	-0.103638	-0.0411161	-0.0637059	-0.0951491	-0.0548516	-0.290622	-0.0349975	-0.0272961	-0.0380969	-0.040592	-0.11105	-0.249765	-0.0558507	-0.0861102	-0.146364	-0.0933515	-0.0791364	-0.280089
-0.0643775	-0.320808	-0.432525	-0.298124	-0.0566843	-0.299917	-0.20796	-0.225596	-0.242427	-0.271401	-0.245487	-0.273335	-0.118325	-0.201634	-0.0408117	-0.310584	-0.252632	-0.0685865	-0.0529825	-0.0383731	-0.0728006	-0.0367144	-0.0939894	-0.110494	-0.0808928	-0.0696849	-0.176676	-0.0822528	-0.0552084	-0.0905197	-0.0264565	-0.28176	-0.100419	-0.0404723	-0.0624183	-0.0899985	-0.0516325	-0.284184	-0.0317784	-0.0240771	-0.0393846	-0.0380167	-0.101392	-0.228519	-0.0519878	-0.0790282	-0.131556	-0.0849818	-0.0765611	-0.274294
-0.0598708	-0.318233	-0.428018	-0.291685	-0.0521776	-0.292835	-0.186714	-0.207569	-0.225688	-0.263031	-0.234542	-0.265609	-0.103517	-0.182319	-0.0414555	-0.293201	-0.255208	-0.0621483	-0.0497634	-0.0403046	-0.0682938	-0.0354268	-0.0894827	-0.100193	-0.0705917	-0.0664658	-0.159293	-0.0732394	-0.0539207	-0.0834377	-0.0245251	-0.272103	-0.0952687	-0.0398285	-0.0617745	-0.0867795	-0.0516325	-0.27517	-0.0311346	-0.0221456	-0.0374531	-0.0354415	-0.091735	-0.209204	-0.0487687	-0.0758091	-0.118036	-0.0766122	-0.073342	-0.265281
-0.0566517	-0.316302	-0.422868	-0.28396	-0.0496023	-0.283178	-0.168688	-0.18761	-0.206373	-0.255305	-0.21909	-0.257883	-0.0925725	-0.163649	-0.0408117	-0.270667	-0.257783	-0.0576416	-0.0484758	-0.0415922	-0.0612118	-0.0341391	-0.0843321	-0.0905359	-0.0647973	-0.0651781	-0.143197	-0.0661574	-0.0513455	-0.0769995	-0.021306	-0.257295	-0.0888305	-0.0411161	-0.0579115	-0.0842042	-0.0490572	-0.266801	-0.0272717	-0.0202141	-0.0368093	-0.0347976	-0.0833654	-0.187958	-0.0468372	-0.0738776	-0.107091	-0.0695302	-0.0707667	-0.253692
-0.0540764	-0.31437	-0.414498	-0.269796	-0.0425203	-0.270301	-0.149373	-0.16572	-0.187059	-0.241141	-0.203638	-0.24887	-0.0822714	-0.146909	-0.0395241	-0.246846	-0.258427	-0.0512034	-0.0459005	-0.0415922	-0.0560613	-0.0341391	-0.0785378	-0.0821662	-0.0583592	-0.0632467	-0.127745	-0.060363	-0.0500578	-0.0724928	-0.0206621	-0.243131	-0.0817485	-0.0436914	-0.0572677	-0.0816289	-0.0490572	-0.253281	-0.0208335	-0.0195703	-0.0355217	-0.0328662	-0.0769272	-0.169931	-0.0449058	-0.07259	-0.0961461	-0.063092	-0.0675476	-0.237597
-0.0534326	-0.311151	-0.404841	-0.254344	-0.0386574	-0.25485	-0.13199	-0.14705	-0.164525	-0.224402	-0.186255	-0.237925	-0.0758332	-0.132745	-0.0375926	-0.221093	-0.258427	-0.0473405	-0.0446129	-0.042236	-0.0483355	-0.0334953	-0.074031	-0.0744404	-0.0551401	-0.061959	-0.112294	-0.0577877	-0.0487702	-0.0705613	-0.0187307	-0.229611	-0.0753103	-0.0456228	-0.0553363	-0.077766	-0.0484134	-0.237829	-0.0150392	-0.0221456	-0.0310149	-0.0347976	-0.070489	-0.153192	-0.0429743	-0.0732338	-0.0884203	-0.0598729	-0.0656162	-0.21957
-0.0527888	-0.303425	-0.393252	-0.236317	-0.0335069	-0.236823	-0.11847	-0.129023	-0.147142	-0.205731	-0.168228	-0.223761	-0.0719703	-0.119225	-0.0356612	-0.196628	-0.256495	-0.045409	-0.0439691	-0.042236	-0.0431849	-0.0322077	-0.0695243	-0.0667146	-0.051921	-0.0593838	-0.0987736	-0.0558563	-0.049414	-0.067986	-0.0200183	-0.213515	-0.0669406	-0.044979	-0.0514734	-0.0726154	-0.0484134	-0.22109	-0.00731333	-0.02794	-0.0284396	-0.03351	-0.0653384	-0.139672	-0.0410428	-0.0706585	-0.0794068	-0.0566538	-0.0643285	-0.200899
-0.0534326	-0.295056	-0.381019	-0.218934	-0.0309316	-0.21622	-0.10495	-0.115503	-0.129115	-0.184485	-0.150845	-0.207022	-0.0687512	-0.108924	-0.0317982	-0.174738	-0.255208	-0.0434776	-0.0439691	-0.0428799	-0.0386782	-0.0302762	-0.0643738	-0.0609202	-0.0487019	-0.0580961	-0.0878287	-0.0545686	-0.0487702	-0.0641231	-0.021306	-0.198063	-0.0624339	-0.0443352	-0.0495419	-0.0668211	-0.0484134	-0.203063	-0.000231319	-0.0298714	-0.0252205	-0.0347976	-0.0627632	-0.128083	-0.040399	-0.0687271	-0.0697495	-0.0540785	-0.0611094	-0.180297
-0.0521449	-0.283467	-0.367499	-0.199619	-0.0270687	-0.196906	-0.0946485	-0.103914	-0.116239	-0.162595	-0.137325	-0.188995	-0.0636007	-0.101198	-0.029223	-0.154136	-0.253276	-0.0441214	-0.0439691	-0.0435237	-0.0348153	-0.0289886	-0.059867	-0.0551259	-0.0487019	-0.0561647	-0.0794591	-0.0545686	-0.0481264	-0.0602602	-0.0251689	-0.183256	-0.058571	-0.0404723	-0.0469666	-0.0603829	-0.0484134	-0.184392	0.00685069	-0.0337343	-0.0207138	-0.03351	-0.0589002	-0.116494	-0.0384676	-0.0642203	-0.0633113	-0.052147	-0.0585341	-0.159695
-0.0527888	-0.264152	-0.352691	-0.184168	-0.0270687	-0.176948	-0.0875664	-0.0961881	-0.102719	-0.143281	-0.124449	-0.173543	-0.0629569	-0.09476	-0.0279353	-0.136109	-0.253276	-0.0460528	-0.0420376	-0.0428799	-0.0341714	-0.0270571	-0.0553603	-0.0506191	-0.0467704	-0.0535894	-0.0736647	-0.0552125	-0.0474825	-0.053822	-0.0271003	-0.16716	-0.0579272	-0.037897	-0.045679	-0.0558761	-0.0471257	-0.165721	0.0100698	-0.0369534	-0.0181385	-0.0328662	-0.0569688	-0.107481	-0.0358923	-0.0564945	-0.0568731	-0.0502156	-0.0559589	-0.141024
-0.0515011	-0.246125	-0.340459	-0.171291	-0.0264249	-0.160208	-0.0798406	-0.0903937	-0.0898423	-0.126542	-0.11286	-0.156804	-0.0616692	-0.090897	-0.0260039	-0.12452	-0.25392	-0.045409	-0.0401061	-0.0428799	-0.0335276	-0.0264133	-0.0521412	-0.0467562	-0.0461266	-0.0516579	-0.0698018	-0.0552125	-0.0455511	-0.04674	-0.0296756	-0.151708	-0.0553519	-0.0321026	-0.0437475	-0.0487941	-0.0445505	-0.147694	0.0145765	-0.0375972	-0.0149194	-0.0309347	-0.0543935	-0.0984673	-0.0365361	-0.0500563	-0.0536541	-0.0482841	-0.0533836	-0.124928
-0.0521449	-0.223592	-0.328226	-0.158415	-0.0270687	-0.1454	-0.0740463	-0.0884623	-0.0814726	-0.113665	-0.101915	-0.139421	-0.059094	-0.0870341	-0.0247162	-0.114863	-0.255208	-0.0473405	-0.0388185	-0.0415922	-0.0354591	-0.0251257	-0.0482783	-0.0409618	-0.044839	-0.0497265	-0.069158	-0.0552125	-0.0429758	-0.0422333	-0.0322509	-0.137544	-0.0559957	-0.0295274	-0.0424599	-0.045575	-0.0400437	-0.132887	0.016508	-0.0401725	-0.0149194	-0.0270718	-0.0524621	-0.0875223	-0.0352485	-0.0429743	-0.0491473	-0.045065	-0.0488769	-0.11334
-0.0495697	-0.202346	-0.318569	-0.149402	-0.0290001	-0.131236	-0.0708272	-0.0833117	-0.0724592	-0.10272	-0.0909701	-0.126544	-0.0571625	-0.0863903	-0.0253601	-0.107781	-0.25907	-0.0460528	-0.0355994	-0.0396608	-0.0354591	-0.0251257	-0.0463468	-0.0377428	-0.044839	-0.0490827	-0.0672265	-0.0545686	-0.0404005	-0.0377265	-0.0335385	-0.124024	-0.0559957	-0.0263083	-0.0392408	-0.0404245	-0.0361808	-0.117435	0.0184394	-0.0382411	-0.0149194	-0.0257842	-0.0498868	-0.0791527	-0.0358923	-0.0371799	-0.046572	-0.0424898	-0.0450139	-0.101751
-0.0463506	-0.181744	-0.311487	-0.140388	-0.0309316	-0.119004	-0.0676081	-0.0813803	-0.0647334	-0.0962822	-0.0800252	-0.114312	-0.0558749	-0.0863903	-0.0266477	-0.101987	-0.26229	-0.0460528	-0.0343118	-0.0364417	-0.0386782	-0.0244819	-0.0450592	-0.033236	-0.0441951	-0.0471512	-0.0685142	-0.053281	-0.0378253	-0.0357951	-0.0328947	-0.10986	-0.0553519	-0.023733	-0.038597	-0.0397807	-0.0316741	-0.10649	0.016508	-0.0369534	-0.0149194	-0.0244965	-0.049243	-0.0727145	-0.0352485	-0.0326732	-0.0452844	-0.0405583	-0.041151	-0.094025
-0.0437753	-0.161785	-0.305693	-0.132662	-0.0322192	-0.108059	-0.0669643	-0.0755859	-0.0595828	-0.0904878	-0.0697241	-0.104655	-0.0532996	-0.0863903	-0.0260039	-0.096836	-0.266152	-0.0466967	-0.0310927	-0.0332226	-0.039322	-0.0251257	-0.0463468	-0.0306607	-0.0422637	-0.047795	-0.0678703	-0.0519934	-0.0358938	-0.0351513	-0.0309633	-0.0982715	-0.0534204	-0.0218015	-0.0373093	-0.0391369	-0.0265235	-0.0955451	0.0139327	-0.0324467	-0.0162071	-0.0238527	-0.04538	-0.0656325	-0.0352485	-0.0313856	-0.0427091	-0.0392707	-0.0372881	-0.0888745
-0.0412	-0.143758	-0.30183	-0.123005	-0.0328631	-0.0971141	-0.0650328	-0.0704353	-0.0550761	-0.0859811	-0.0587792	-0.0949974	-0.0507243	-0.0851027	-0.0285791	-0.089754	-0.270015	-0.0447652	-0.029805	-0.0287159	-0.0412535	-0.0264133	-0.0463468	-0.0274417	-0.0396884	-0.0465074	-0.0659389	-0.0500619	-0.03525	-0.0357951	-0.0316071	-0.0899019	-0.0521328	-0.0185824	-0.0366655	-0.0391369	-0.0220168	-0.0865316	0.0120012	-0.0292276	-0.0174947	-0.0251404	-0.0434486	-0.0598381	-0.0346047	-0.0307417	-0.0414215	-0.0373392	-0.0347128	-0.0817925
-0.0399124	-0.130238	-0.301186	-0.113992	-0.0328631	-0.0906759	-0.0650328	-0.0627095	-0.0537885	-0.082762	-0.0510534	-0.0859839	-0.0487929	-0.083815	-0.029223	-0.0833158	-0.273234	-0.045409	-0.0265859	-0.0267844	-0.0399658	-0.0264133	-0.045703	-0.0274417	-0.037757	-0.0458636	-0.0652951	-0.0481304	-0.0339623	-0.0370827	-0.0290318	-0.0821761	-0.0489137	-0.0198701	-0.0360217	-0.0391369	-0.0200854	-0.0800934	0.00942597	-0.0240771	-0.0213576	-0.026428	-0.0428048	-0.0598381	-0.0326732	-0.033317	-0.0401339	-0.0373392	-0.0334252	-0.0779295
-0.0366933	-0.119293	-0.299898	-0.102403	-0.0328631	-0.08295	-0.064389	-0.0569152	-0.0531446	-0.0776115	-0.0433276	-0.0776143	-0.048149	-0.0805959	-0.0317982	-0.0743023	-0.273234	-0.0447652	-0.0233668	-0.0235653	-0.0406096	-0.0283448	-0.0476345	-0.0293731	-0.0345379	-0.0439321	-0.062076	-0.0481304	-0.0358938	-0.0383704	-0.0271003	-0.0757379	-0.0463384	-0.0198701	-0.0347341	-0.0397807	-0.0181539	-0.0749429	0.00749451	-0.0195703	-0.0239329	-0.026428	-0.0428048	-0.0598381	-0.0307417	-0.0352485	-0.0382024	-0.037983	-0.0334252	-0.072779
-0.0334742	-0.11028	-0.299255	-0.0933893	-0.0322192	-0.0777995	-0.0624575	-0.0517646	-0.0531446	-0.0731047	-0.038177	-0.0711761	-0.0455738	-0.0773769	-0.0324421	-0.064645	-0.272591	-0.0466967	-0.0220792	-0.0216338	-0.0386782	-0.0309201	-0.0476345	-0.0287293	-0.0319626	-0.040713	-0.0601445	-0.0449113	-0.0371814	-0.0383704	-0.0258127	-0.071875	-0.0437632	-0.0218015	-0.0340902	-0.0397807	-0.0207292	-0.0691485	0.00685069	-0.0163512	-0.0252205	-0.0283595	-0.04538	-0.0591943	-0.0288103	-0.0371799	-0.0388462	-0.0405583	-0.0334252	-0.0682723
-0.0321866	-0.102554	-0.297323	-0.0837321	-0.0328631	-0.0745804	-0.0605261	-0.0479017	-0.0531446	-0.068598	-0.0368894	-0.0660255	-0.0475052	-0.0741578	-0.0317982	-0.0556316	-0.271947	-0.0447652	-0.0207916	-0.0203462	-0.0361029	-0.0315639	-0.0463468	-0.0293731	-0.0293873	-0.0387816	-0.0562816	-0.0442675	-0.0371814	-0.0370827	-0.0238812	-0.0673682	-0.0418317	-0.0243768	-0.0328026	-0.0391369	-0.0200854	-0.0665732	0.00813833	-0.0163512	-0.0277958	-0.0277156	-0.0473115	-0.0585505	-0.0275227	-0.0391114	-0.0388462	-0.0418459	-0.0347128	-0.0650532
-0.0321866	-0.0941843	-0.294748	-0.0753624	-0.0309316	-0.0700737	-0.0592384	-0.0446826	-0.0531446	-0.0628036	-0.0368894	-0.0628065	-0.0455738	-0.0741578	-0.0337297	-0.0491934	-0.270015	-0.0447652	-0.0207916	-0.0216338	-0.0341714	-0.0328515	-0.045703	-0.0313046	-0.0280997	-0.0355625	-0.0517749	-0.0442675	-0.0371814	-0.0357951	-0.0245251	-0.0635053	-0.0392564	-0.0282397	-0.0321588	-0.0359178	-0.0239483	-0.0627103	0.00813833	-0.0144198	-0.0290835	-0.0277156	-0.0485991	-0.0572629	-0.026235	-0.0397552	-0.0375586	-0.0437774	-0.0372881	-0.0592588
-0.0321866	-0.0871023	-0.287022	-0.0689242	-0.0335069	-0.068786	-0.0566632	-0.0414635	-0.0525008	-0.0602284	-0.0362456	-0.0589435	-0.0462176	-0.0748016	-0.0305106	-0.0414676	-0.265509	-0.0447652	-0.0207916	-0.0203462	-0.0328838	-0.0322077	-0.0418401	-0.0325922	-0.0261682	-0.0342748	-0.047912	-0.0455552	-0.0371814	-0.0332198	-0.0225936	-0.0628615	-0.037325	-0.0314588	-0.0308711	-0.0352739	-0.0239483	-0.0607789	0.0100698	-0.0150636	-0.0284396	-0.0257842	-0.0498868	-0.0553314	-0.026235	-0.0423305	-0.0375586	-0.0444212	-0.0379319	-0.0573273
-0.0328304	-0.0793765	-0.279296	-0.0631299	-0.0328631	-0.0662108	-0.0540879	-0.0414635	-0.0492817	-0.0602284	-0.0356017	-0.0595874	-0.0462176	-0.0754454	-0.0305106	-0.0369608	-0.264221	-0.0441214	-0.0233668	-0.0203462	-0.0328838	-0.0309201	-0.0379772	-0.0345237	-0.0261682	-0.033631	-0.0434052	-0.0436237	-0.0391129	-0.0319322	-0.0251689	-0.0596424	-0.0366812	-0.0340341	-0.0308711	-0.0346301	-0.0265235	-0.0588474	0.0139327	-0.0150636	-0.0284396	-0.026428	-0.0531059	-0.0514685	-0.026235	-0.0423305	-0.0362709	-0.045065	-0.0385758	-0.0528206
-0.034118	-0.0722945	-0.267064	-0.0599108	-0.0347945	-0.0655669	-0.0515126	-0.0414635	-0.0492817	-0.0602284	-0.0362456	-0.0582997	-0.0455738	-0.0786645	-0.0298668	-0.0350294	-0.264221	-0.0415461	-0.0246545	-0.0197024	-0.0328838	-0.0296324	-0.0334704	-0.0358113	-0.0255244	-0.0316995	-0.0382547	-0.0416923	-0.0391129	-0.0300007	-0.0251689	-0.0570671	-0.0360373	-0.0359656	-0.0321588	-0.0326987	-0.0278112	-0.0562721	0.0171518	-0.0176389	-0.0258644	-0.0251404	-0.0531059	-0.0476056	-0.0255912	-0.0416867	-0.0349833	-0.045065	-0.0405072	-0.0502453
-0.034118	-0.0652125	-0.250968	-0.0566917	-0.0347945	-0.0629917	-0.0482935	-0.0440388	-0.0467064	-0.0608722	-0.0343141	-0.0576559	-0.0468614	-0.0793083	-0.0266477	-0.0350294	-0.263577	-0.0402585	-0.0259421	-0.0190586	-0.0348153	-0.027701	-0.0289637	-0.0370989	-0.0255244	-0.0316995	-0.033748	-0.0384732	-0.0391129	-0.0287131	-0.0264565	-0.053848	-0.0360373	-0.0353217	-0.0302273	-0.0301234	-0.0271674	-0.0524092	0.0210147	-0.0189265	-0.0239329	-0.0238527	-0.0524621	-0.0456741	-0.026235	-0.0423305	-0.0343395	-0.0457089	-0.0398634	-0.0470262
-0.034118	-0.0607057	-0.234229	-0.0554041	-0.036726	-0.0610602	-0.0457182	-0.0459702	-0.0434874	-0.0621598	-0.0330265	-0.0576559	-0.0449299	-0.0825274	-0.0247162	-0.036317	-0.26229	-0.0396147	-0.0291612	-0.0177709	-0.0354591	-0.0257695	-0.024457	-0.0390304	-0.0255244	-0.0304119	-0.0324603	-0.0352541	-0.0384691	-0.0287131	-0.028388	-0.0506289	-0.0360373	-0.0346779	-0.0328026	-0.0301234	-0.0271674	-0.0479025	0.0229462	-0.0195703	-0.0207138	-0.0238527	-0.0537497	-0.0430988	-0.026235	-0.0397552	-0.0317642	-0.0437774	-0.0385758	-0.0457386
-0.0321866	-0.056199	-0.215558	-0.0573355	-0.0360822	-0.0571973	-0.043143	-0.0466141	-0.0421997	-0.0628036	-0.0304512	-0.0544368	-0.0462176	-0.0831712	-0.0234286	-0.0401799	-0.260358	-0.0376832	-0.0304489	-0.0164833	-0.0354591	-0.023838	-0.0218817	-0.0396742	-0.0255244	-0.0323434	-0.0305289	-0.0313912	-0.0371814	-0.0293569	-0.0303194	-0.0486975	-0.0392564	-0.0327465	-0.0340902	-0.0301234	-0.0271674	-0.0440396	0.0242338	-0.0215018	-0.0187824	-0.0232089	-0.0511744	-0.0411674	-0.0249474	-0.0371799	-0.0304766	-0.0412021	-0.0366443	-0.0438071
-0.0308989	-0.0536237	-0.196888	-0.0573355	-0.0360822	-0.0552659	-0.0392801	-0.0472579	-0.0409121	-0.0628036	-0.0285197	-0.0512177	-0.0436423	-0.0831712	-0.0234286	-0.043399	-0.257783	-0.0331765	-0.0310927	-0.0164833	-0.0354591	-0.0244819	-0.0225255	-0.0422495	-0.0248806	-0.0304119	-0.029885	-0.0275282	-0.0365376	-0.0287131	-0.0316071	-0.0461222	-0.0399003	-0.0301712	-0.0373093	-0.0294796	-0.0271674	-0.0382452	0.0242338	-0.0240771	-0.0187824	-0.0232089	-0.0498868	-0.0398797	-0.0255912	-0.033317	-0.0304766	-0.0392707	-0.0334252	-0.0425195
-0.027036	-0.0516923	-0.178217	-0.0566917	-0.0347945	-0.0507591	-0.036061	-0.0459702	-0.0389806	-0.0602284	-0.0272321	-0.0473548	-0.0423547	-0.0825274	-0.0234286	-0.0472619	-0.251988	-0.0293136	-0.033668	-0.0171271	-0.0341714	-0.0251257	-0.024457	-0.0409618	-0.0229491	-0.0316995	-0.0318165	-0.024953	-0.03525	-0.0280693	-0.0316071	-0.046766	-0.0405441	-0.0275959	-0.038597	-0.0294796	-0.0278112	-0.0330947	0.0242338	-0.0253647	-0.0168509	-0.0212774	-0.0485991	-0.0392359	-0.0249474	-0.0300979	-0.0279013	-0.0360516	-0.0334252	-0.040588
-0.0251045	-0.0510484	-0.159546	-0.0560479	-0.0347945	-0.0456086	-0.0321981	-0.0446826	-0.037693	-0.0570093	-0.0246568	-0.0434919	-0.041067	-0.0818836	-0.0247162	-0.050481	-0.241687	-0.0260945	-0.0330241	-0.0203462	-0.0303085	-0.0251257	-0.0289637	-0.0416057	-0.0223053	-0.0304119	-0.0324603	-0.0223777	-0.0358938	-0.0274254	-0.0309633	-0.0454784	-0.0399003	-0.0243768	-0.0431037	-0.0288358	-0.0258797	-0.0273003	0.0216585	-0.0266523	-0.0168509	-0.0212774	-0.0460239	-0.0366607	-0.0236597	-0.0255912	-0.0279013	-0.0354078	-0.0327814	-0.0393004
-0.0212416	-0.0484732	-0.142163	-0.0547602	-0.0373698	-0.0430333	-0.028979	-0.0421073	-0.0357615	-0.0557216	-0.0214377	-0.0409166	-0.0384918	-0.0805959	-0.0253601	-0.0517687	-0.227523	-0.0209439	-0.0349556	-0.02099	-0.0264456	-0.0251257	-0.0334704	-0.0390304	-0.0210177	-0.0304119	-0.0318165	-0.0210901	-0.0358938	-0.0248502	-0.0290318	-0.0454784	-0.0386126	-0.0230892	-0.045679	-0.0288358	-0.0265235	-0.024725	0.0203709	-0.0272961	-0.0162071	-0.0199898	-0.0447362	-0.035373	-0.0230159	-0.0236597	-0.0279013	-0.0321887	-0.0321376	-0.0393004
-0.0193102	-0.0478293	-0.127999	-0.052185	-0.0386574	-0.040458	-0.0283351	-0.0376006	-0.0351177	-0.0531464	-0.0201501	-0.0389852	-0.0372041	-0.0773769	-0.0272915	-0.0498372	-0.212072	-0.0190124	-0.036887	-0.0235653	-0.0219389	-0.0231942	-0.0392648	-0.0351675	-0.0210177	-0.0310557	-0.0318165	-0.0198024	-0.0371814	-0.0248502	-0.0258127	-0.0448346	-0.0366812	-0.0218015	-0.0482543	-0.0256167	-0.0278112	-0.0221497	0.0203709	-0.0298714	-0.0168509	-0.0199898	-0.0428048	-0.0340854	-0.0223721	-0.0210845	-0.0285451	-0.0315448	-0.0347128	-0.0373689
-0.0173787	-0.0478293	-0.113191	-0.0502535	-0.0393012	-0.0385266	-0.0238284	-0.0343815	-0.0338301	-0.0505711	-0.0188625	-0.0409166	-0.0359165	-0.0754454	-0.0285791	-0.0453305	-0.194045	-0.017081	-0.0388185	-0.0248529	-0.0187198	-0.0219066	-0.0444154	-0.0319484	-0.0216615	-0.0316995	-0.0331041	-0.0230215	-0.0391129	-0.0248502	-0.0225936	-0.0454784	-0.0328182	-0.0198701	-0.0476104	-0.0230414	-0.028455	-0.0195745	0.0190833	-0.0311591	-0.0149194	-0.019346	-0.042161	-0.0340854	-0.0210845	-0.0223721	-0.0311204	-0.0315448	-0.0353567	-0.0341499
-0.0154473	-0.0471855	-0.10289	-0.0470344	-0.0412327	-0.0365951	-0.0257599	-0.0318062	-0.0331863	-0.047352	-0.0207939	-0.039629	-0.033985	-0.0754454	-0.0266477	-0.0414676	-0.176018	-0.0164372	-0.0388185	-0.0248529	-0.0155007	-0.0180437	-0.0476345	-0.026154	-0.0216615	-0.033631	-0.0324603	-0.024953	-0.0410443	-0.0235625	-0.0200183	-0.0454784	-0.0283115	-0.0211577	-0.0476104	-0.0211099	-0.0271674	-0.0195745	0.0190833	-0.0337343	-0.012988	-0.019346	-0.0408733	-0.0327977	-0.0223721	-0.0236597	-0.032408	-0.0289696	-0.0385758	-0.033506
-0.0160911	-0.0452541	-0.0913013	-0.0431715	-0.0405889	-0.0346637	-0.0251161	-0.0272995	-0.0344739	-0.0467082	-0.0207939	-0.0409166	-0.0326974	-0.0735139	-0.0253601	-0.036317	-0.155416	-0.0190124	-0.0401061	-0.0242091	-0.0148569	-0.016756	-0.0482783	-0.0229349	-0.0235929	-0.0342748	-0.0324603	-0.0281721	-0.042332	-0.0242063	-0.0174431	-0.0454784	-0.0263801	-0.0218015	-0.0450352	-0.0198223	-0.0245921	-0.0208621	0.0210147	-0.035022	-0.0110565	-0.019346	-0.0415171	-0.0308663	-0.0236597	-0.0255912	-0.0330518	-0.0302572	-0.0398634	-0.0322184
-0.0160911	-0.0452541	-0.081644	-0.0380209	-0.0399451	-0.0327322	-0.0225408	-0.0253681	-0.0344739	-0.0454205	-0.0246568	-0.0402728	-0.0314098	-0.0735139	-0.022141	-0.0324541	-0.135457	-0.0203001	-0.0394623	-0.0242091	-0.0161445	-0.0128931	-0.0469906	-0.0197158	-0.0248806	-0.0355625	-0.0324603	-0.0352541	-0.0429758	-0.0222749	-0.0180869	-0.0441907	-0.0238048	-0.0250206	-0.0411722	-0.0185346	-0.0252359	-0.0227936	0.0229462	-0.0375972	-0.0104127	-0.0174145	-0.042161	-0.0302225	-0.0236597	-0.0268788	-0.0343395	-0.0289696	-0.041151	-0.0302869
-0.0154473	-0.0465417	-0.0732744	-0.0348019	-0.0386574	-0.0320884	-0.0212531	-0.0247242	-0.0357615	-0.0428453	-0.0259445	-0.0402728	-0.0294783	-0.0728701	-0.0182781	-0.0273036	-0.118074	-0.0235192	-0.0394623	-0.0261406	-0.018076	-0.0116055	-0.0437715	-0.0197158	-0.0274559	-0.0368501	-0.0318165	-0.0384732	-0.042332	-0.0229187	-0.0187307	-0.0429031	-0.0225171	-0.0288835	-0.0360217	-0.0166032	-0.0239483	-0.0260127	0.0229462	-0.0388849	-0.00976889	-0.0174145	-0.0415171	-0.028291	-0.0230159	-0.0249474	-0.032408	-0.0283257	-0.0392196	-0.0296431
-0.0141596	-0.0439664	-0.0649047	-0.034158	-0.0373698	-0.0314446	-0.0212531	-0.0240804	-0.0351177	-0.0389824	-0.0272321	-0.0383413	-0.0301221	-0.0715825	-0.0157028	-0.0260159	-0.102623	-0.0273821	-0.0375309	-0.0267844	-0.0219389	-0.0109617	-0.0379772	-0.0203596	-0.0293873	-0.0381377	-0.0318165	-0.0404046	-0.0416882	-0.0242063	-0.0206621	-0.0422593	-0.023161	-0.0321026	-0.0295835	-0.0146717	-0.0245921	-0.0285879	0.0242338	-0.0382411	-0.00976889	-0.0180583	-0.0408733	-0.028291	-0.0243036	-0.0255912	-0.0304766	-0.0283257	-0.0385758	-0.0315746
-0.0141596	-0.0433226	-0.0584666	-0.0322266	-0.0347945	-0.0314446	-0.0199655	-0.0272995	-0.0338301	-0.0364071	-0.0298074	-0.0383413	-0.0307659	-0.0735139	-0.0124837	-0.0260159	-0.0878147	-0.0293136	-0.0375309	-0.0261406	-0.0219389	-0.00774257	-0.0328266	-0.0222911	-0.0319626	-0.0387816	-0.0311727	-0.0429799	-0.0384691	-0.0267816	-0.0225936	-0.0383964	-0.0238048	-0.0346779	-0.0237891	-0.0120965	-0.0233044	-0.0305194	0.0274529	-0.0388849	-0.00976889	-0.0180583	-0.0415171	-0.0244281	-0.0249474	-0.0236597	-0.0298328	-0.0263943	-0.0353567	-0.0309308
-0.0154473	-0.0433226	-0.0546036	-0.0328704	-0.0328631	-0.033376	-0.0199655	-0.0298748	-0.030611	-0.0351194	-0.0298074	-0.0357661	-0.0314098	-0.0741578	-0.00926459	-0.0273036	-0.0749384	-0.0325326	-0.036887	-0.028072	-0.0258018	-0.00838639	-0.0251008	-0.0267978	-0.033894	-0.0400692	-0.0318165	-0.0416923	-0.03525	-0.0293569	-0.0251689	-0.0351773	-0.0263801	-0.0359656	-0.0199262	-0.010165	-0.0233044	-0.0324508	0.0274529	-0.035022	-0.00783744	-0.0206336	-0.0395857	-0.0250719	-0.0243036	-0.0204406	-0.0279013	-0.0257505	-0.0321376	-0.0309308
-0.0122282	-0.0413912	-0.0513845	-0.034158	-0.0315754	-0.0346637	-0.0199655	-0.0324501	-0.0273919	-0.0325442	-0.0298074	-0.0331908	-0.0326974	-0.0760892	-0.0105522	-0.0318103	-0.0665687	-0.031245	-0.036887	-0.0254968	-0.0258018	-0.00709875	-0.0160873	-0.0313046	-0.033894	-0.0394254	-0.0318165	-0.039117	-0.0313871	-0.0312883	-0.0271003	-0.032602	-0.0295991	-0.0346779	-0.0160633	-0.00952118	-0.0207292	-0.0305194	0.0287405	-0.0305152	-0.00590598	-0.0219213	-0.0363666	-0.0231405	-0.0223721	-0.0178654	-0.0272575	-0.023819	-0.0256994	-0.0315746
-0.0122282	-0.0394597	-0.0500969	-0.0360895	-0.0315754	-0.0365951	-0.0225408	-0.036313	-0.0248166	-0.0319004	-0.0304512	-0.0293279	-0.0333412	-0.076733	-0.011196	-0.0350294	-0.0614182	-0.0318888	-0.0362432	-0.0267844	-0.0264456	-0.00838639	-0.0115806	-0.0370989	-0.0345379	-0.0400692	-0.0318165	-0.0333226	-0.0288118	-0.032576	-0.0309633	-0.0300267	-0.030243	-0.0314588	-0.0160633	-0.00758972	-0.0207292	-0.0311632	0.0287405	-0.02794	-0.00719362	-0.0225651	-0.0318598	-0.0237843	-0.0230159	-0.0152901	-0.025326	-0.0231752	-0.0218365	-0.0289993
-0.0122282	-0.0381721	-0.0500969	-0.0380209	-0.029644	-0.0359513	-0.0244722	-0.0369568	-0.0222413	-0.0319004	-0.0304512	-0.0267526	-0.0320536	-0.0786645	-0.0157028	-0.0369608	-0.0569114	-0.0299574	-0.0355994	-0.0248529	-0.0232265	-0.00903021	-0.00836151	-0.0409618	-0.033894	-0.0381377	-0.0324603	-0.0301035	-0.0249489	-0.032576	-0.0322509	-0.0274515	-0.0321744	-0.0301712	-0.0160633	-0.00437063	-0.0194415	-0.0292317	0.0293844	-0.0227894	-0.00526216	-0.0251404	-0.0279969	-0.0231405	-0.0217283	-0.0133586	-0.0246822	-0.0231752	-0.0186174	-0.0283555
-0.012872	-0.0368844	-0.0500969	-0.0393086	-0.0277125	-0.0359513	-0.0264037	-0.036313	-0.0196661	-0.0319004	-0.0291636	-0.0235335	-0.0281907	-0.0793083	-0.0195657	-0.0376047	-0.0569114	-0.0299574	-0.0330241	-0.0254968	-0.0225827	-0.0116055	-0.00771769	-0.0435371	-0.0332502	-0.0387816	-0.0331041	-0.0243091	-0.0230174	-0.0312883	-0.0309633	-0.0248762	-0.0347497	-0.0256644	-0.0186386	-0.00501445	-0.0181539	-0.0273003	0.0274529	-0.0189265	-0.00590598	-0.0244965	-0.0234902	-0.0218528	-0.0217283	-0.0140025	-0.025326	-0.0231752	-0.0147545	-0.0270678
-0.0160911	-0.034953	-0.0494531	-0.0393086	-0.0264249	-0.0359513	-0.0276913	-0.0350253	-0.0203099	-0.0351194	-0.0259445	-0.0203144	-0.0243277	-0.0786645	-0.0253601	-0.0369608	-0.0601305	-0.0280259	-0.0304489	-0.0248529	-0.0193636	-0.0154684	-0.00964915	-0.0448248	-0.0319626	-0.0394254	-0.0318165	-0.0210901	-0.0217298	-0.0280693	-0.0290318	-0.02552	-0.0353935	-0.0198701	-0.0218577	-0.00630209	-0.0187977	-0.0253688	0.0274529	-0.0157074	-0.00590598	-0.0219213	-0.0183396	-0.021209	-0.0210845	-0.0133586	-0.0259698	-0.0244628	-0.0134668	-0.0244926
-0.0180225	-0.0317339	-0.0488093	-0.0360895	-0.0244934	-0.0346637	-0.0270475	-0.0330939	-0.0203099	-0.0370509	-0.0227254	-0.0228897	-0.0230401	-0.0780207	-0.029223	-0.0330979	-0.062062	-0.0254506	-0.0278736	-0.0261406	-0.0167883	-0.0180437	-0.0135121	-0.0428933	-0.0306749	-0.0387816	-0.0305289	-0.0185148	-0.0197983	-0.0242063	-0.0245251	-0.0235885	-0.0360373	-0.0153633	-0.024433	-0.00758972	-0.0207292	-0.0240812	0.0255214	-0.0124883	-0.00783744	-0.0206336	-0.0164082	-0.021209	-0.0217283	-0.0159339	-0.0266137	-0.0251067	-0.0153983	-0.0251364
-0.0205978	-0.0310901	-0.0475216	-0.0335142	-0.0238496	-0.0340198	-0.0251161	-0.0298748	-0.0222413	-0.0383385	-0.0195063	-0.0216021	-0.0185334	-0.0748016	-0.0337297	-0.0298788	-0.0646373	-0.0248068	-0.0252983	-0.0267844	-0.0142131	-0.0225504	-0.0167312	-0.0383866	-0.0300311	-0.0374939	-0.0305289	-0.0172271	-0.021086	-0.0216311	-0.0193745	-0.0235885	-0.0360373	-0.00956897	-0.0257206	-0.00887736	-0.0233044	-0.0202183	0.02359	-0.0124883	-0.0110565	-0.0154831	-0.0151206	-0.0192775	-0.0204406	-0.0178654	-0.0291889	-0.0270381	-0.0179735	-0.0225611
-0.0257484	-0.0304462	-0.0449464	-0.0296513	-0.0244934	-0.0346637	-0.0212531	-0.0279433	-0.0261043	-0.0389824	-0.0149996	-0.0235335	-0.0172457	-0.0715825	-0.0343735	-0.0273036	-0.0672125	-0.0209439	-0.0259421	-0.0261406	-0.0135692	-0.0244819	-0.0205941	-0.0306607	-0.0280997	-0.0355625	-0.0305289	-0.017871	-0.0217298	-0.0171243	-0.0148678	-0.0242324	-0.0347497	-0.00763752	-0.0282959	-0.0114526	-0.0265235	-0.0195745	0.0223023	-0.0112007	-0.012988	-0.0129078	-0.0119015	-0.0179899	-0.0185092	-0.0210845	-0.0291889	-0.0263943	-0.0205488	-0.019342
-0.027036	-0.0310901	-0.0423711	-0.0264322	-0.0232058	-0.0346637	-0.0173902	-0.0260119	-0.0267481	-0.0396262	-0.0149996	-0.025465	-0.0172457	-0.0645005	-0.0330859	-0.0234406	-0.0659249	-0.0177248	-0.0259421	-0.0254968	-0.0103501	-0.0270571	-0.0231693	-0.0242226	-0.0261682	-0.0342748	-0.0311727	-0.0204462	-0.0243051	-0.0151929	-0.010361	-0.0248762	-0.0328182	-0.00506224	-0.0282959	-0.0146717	-0.0271674	-0.0163554	0.0223023	-0.0105569	-0.0149194	-0.0103325	-0.0119015	-0.0179899	-0.0185092	-0.0230159	-0.0304766	-0.0257505	-0.0231241	-0.0174106
-0.0296113	-0.0304462	-0.0404396	-0.0219255	-0.0238496	-0.0346637	-0.0122397	-0.0279433	-0.0293233	-0.0376947	-0.0124243	-0.0273964	-0.0178896	-0.055487	-0.0298668	-0.0202216	-0.0627058	-0.017081	-0.0265859	-0.0235653	-0.00713105	-0.027701	-0.0238132	-0.0184282	-0.0242368	-0.0304119	-0.0305289	-0.0230215	-0.0288118	-0.0151929	-0.00842959	-0.0248762	-0.0308868	-0.00506224	-0.0276521	-0.017247	-0.0297426	-0.0157115	0.0229462	-0.0118445	-0.0181385	-0.0096887	-0.0112576	-0.0179899	-0.0165777	-0.0243036	-0.0317642	-0.0263943	-0.0263432	-0.0161229
-0.0328304	-0.0336653	-0.0365767	-0.0212817	-0.0257811	-0.0346637	-0.0096644	-0.0266557	-0.0299672	-0.0357633	-0.0137119	-0.0286841	-0.0191772	-0.0496927	-0.0247162	-0.022153	-0.0594867	-0.0138619	-0.0272298	-0.0197024	-0.00777487	-0.027701	-0.0218817	-0.0132776	-0.0223053	-0.0278366	-0.0285974	-0.0262406	-0.0326747	-0.0158367	-0.00778577	-0.0261638	-0.0283115	-0.00763752	-0.0257206	-0.0191785	-0.0310303	-0.0131363	0.0255214	-0.0137759	-0.0168509	-0.0096887	-0.0125453	-0.0205652	-0.0165777	-0.0275227	-0.0317642	-0.0263943	-0.026987	-0.0135476
-0.0328304	-0.0330215	-0.0340014	-0.019994	-0.0264249	-0.0365951	-0.00773295	-0.0272995	-0.0299672	-0.0319004	-0.016931	-0.0280402	-0.0204648	-0.0432545	-0.0202095	-0.022153	-0.0543362	-0.0138619	-0.0272298	-0.0177709	-0.00648724	-0.0264133	-0.0212379	-0.0100585	-0.01973	-0.0271928	-0.0273098	-0.0281721	-0.03525	-0.0190558	-0.00971723	-0.0268076	-0.0263801	-0.00956897	-0.0237891	-0.0185346	-0.0297426	-0.0124925	0.0280967	-0.0157074	-0.0162071	-0.0116202	-0.0164082	-0.0224966	-0.0172215	-0.0275227	-0.0304766	-0.0251067	-0.0250556	-0.0116162
-0.034118	-0.0362406	-0.0314262	-0.0232131	-0.0283563	-0.0372389	-0.00837677	-0.0272995	-0.0280357	-0.026106	-0.0207939	-0.0248212	-0.0243277	-0.0387477	-0.015059	-0.0266597	-0.0485418	-0.0157934	-0.0272298	-0.0158395	-0.00713105	-0.0257695	-0.0186626	-0.0087709	-0.01973	-0.0252614	-0.0234468	-0.0294597	-0.0391129	-0.0235625	-0.0122925	-0.0293829	-0.0257362	-0.0127881	-0.024433	-0.0185346	-0.0297426	-0.0124925	0.0326034	-0.0176389	-0.012988	-0.0135516	-0.0176958	-0.0257157	-0.0185092	-0.0268788	-0.0311204	-0.0276819	-0.0250556	-0.0116162
-0.0347618	-0.0368844	-0.0307824	-0.0277199	-0.0315754	-0.0385266	-0.0103082	-0.0266557	-0.0267481	-0.0222431	-0.024013	-0.0228897	-0.026903	-0.0361725	-0.0124837	-0.0285912	-0.0433912	-0.0190124	-0.0265859	-0.0151957	-0.00841869	-0.023838	-0.017375	-0.0100585	-0.0177986	-0.0239737	-0.0202278	-0.0301035	-0.0391129	-0.0261378	-0.0148678	-0.0306706	-0.0257362	-0.0160072	-0.0231453	-0.0166032	-0.0265235	-0.0131363	0.0371102	-0.0189265	-0.0117004	-0.0148393	-0.0189835	-0.0270034	-0.0223721	-0.026235	-0.0285451	-0.0276819	-0.0218365	-0.0135476
-0.0347618	-0.0368844	-0.03207	-0.0322266	-0.0354383	-0.0391704	-0.0128835	-0.0260119	-0.0248166	-0.0209554	-0.0265883	-0.0196706	-0.0294783	-0.0335972	-0.0124837	-0.0305227	-0.0395283	-0.0196563	-0.0220792	-0.0132642	-0.0116378	-0.0206189	-0.0160873	-0.0100585	-0.0171548	-0.0207546	-0.015721	-0.0301035	-0.0378253	-0.0287131	-0.0180869	-0.0293829	-0.0263801	-0.0198701	-0.0225015	-0.0146717	-0.0245921	-0.0157115	0.0390416	-0.0202141	-0.00976889	-0.0154831	-0.0222026	-0.0295786	-0.0230159	-0.0255912	-0.0291889	-0.0283257	-0.019905	-0.0167667
-0.0354056	-0.0368844	-0.0314262	-0.0360895	-0.0399451	-0.0417457	-0.0186779	-0.0247242	-0.0209537	-0.0209554	-0.0272321	-0.0177392	-0.0320536	-0.0348848	-0.0144151	-0.0318103	-0.0363092	-0.0248068	-0.0182163	-0.013908	-0.0142131	-0.0199751	-0.017375	-0.0113462	-0.0165109	-0.0220423	-0.0125019	-0.0294597	-0.0365376	-0.0319322	-0.021306	-0.0293829	-0.0270239	-0.0211577	-0.024433	-0.0133841	-0.0194415	-0.0169992	0.0409731	-0.0189265	-0.00848126	-0.0174145	-0.0228464	-0.0321539	-0.0243036	-0.0230159	-0.0266137	-0.0289696	-0.0179735	-0.0199858
-0.034118	-0.0362406	-0.0314262	-0.0360895	-0.0425203	-0.0423895	-0.0231846	-0.0215051	-0.0183784	-0.0215993	-0.0265883	-0.0158077	-0.0333412	-0.0348848	-0.0157028	-0.0324541	-0.0356654	-0.0273821	-0.0149972	-0.0151957	-0.0187198	-0.0173999	-0.0186626	-0.01199	-0.0177986	-0.0207546	-0.00992665	-0.0288159	-0.0333185	-0.0312883	-0.0225936	-0.0280953	-0.0295991	-0.0192263	-0.024433	-0.0120965	-0.0155786	-0.0215059	0.0396855	-0.0182827	-0.00848126	-0.0161269	-0.0247778	-0.0327977	-0.0255912	-0.0197968	-0.0240384	-0.0251067	-0.0166859	-0.0225611
-0.0315427	-0.0362406	-0.0314262	-0.0367333	-0.0444518	-0.0430333	-0.0264037	-0.0202175	-0.016447	-0.0228869	-0.024013	-0.0158077	-0.0333412	-0.0374601	-0.0195657	-0.0324541	-0.0388845	-0.0299574	-0.0117781	-0.0184147	-0.0212951	-0.016756	-0.0193064	-0.0132776	-0.0190862	-0.0201108	-0.00928283	-0.0275282	-0.0313871	-0.0300007	-0.0232374	-0.0268076	-0.0308868	-0.0185824	-0.0257206	-0.0120965	-0.0123595	-0.0240812	0.0383978	-0.016995	-0.0110565	-0.0148393	-0.0247778	-0.0334416	-0.0249474	-0.0165777	-0.0214631	-0.0218876	-0.0153983	-0.0244926
-0.0276798	-0.0362406	-0.03207	-0.034158	-0.0431642	-0.0417457	-0.028979	-0.018286	-0.0119402	-0.0248183	-0.0214377	-0.0190268	-0.0307659	-0.0387477	-0.0227848	-0.0318103	-0.0421036	-0.031245	-0.00920283	-0.0197024	-0.0206513	-0.0141808	-0.0212379	-0.0145653	-0.0190862	-0.0201108	-0.0112143	-0.0255968	-0.0288118	-0.0274254	-0.0225936	-0.0242324	-0.0334621	-0.016651	-0.0250768	-0.0133841	-0.0110719	-0.0253688	0.0345349	-0.0144198	-0.0123442	-0.0116202	-0.0254217	-0.0334416	-0.0243036	-0.0133586	-0.0195316	-0.0180246	-0.0147545	-0.0277117
-0.0244607	-0.0375282	-0.0327138	-0.0302951	-0.0444518	-0.040458	-0.0296228	-0.0169984	-0.0100088	-0.0273936	-0.016931	-0.0209582	-0.026903	-0.0387477	-0.0214971	-0.0305227	-0.0453227	-0.0299574	-0.0079152	-0.0216338	-0.0206513	-0.0135369	-0.0218817	-0.0164967	-0.01973	-0.019467	-0.0118581	-0.0236653	-0.0243051	-0.0235625	-0.0219498	-0.0229447	-0.0353935	-0.0147195	-0.024433	-0.0146717	-0.00978425	-0.0273003	0.0319596	-0.0112007	-0.0168509	-0.00904488	-0.0254217	-0.0315101	-0.0230159	-0.012071	-0.0176002	-0.016737	-0.012823	-0.0270678
-0.0205978	-0.0375282	-0.03207	-0.0251446	-0.0425203	-0.0385266	-0.0309104	-0.0163546	-0.00743351	-0.0286813	-0.0137119	-0.0235335	-0.0223963	-0.0400354	-0.0208533	-0.0298788	-0.047898	-0.0267383	-0.0117781	-0.0222777	-0.0167883	-0.0135369	-0.0231693	-0.0171406	-0.0190862	-0.019467	-0.0144334	-0.0217339	-0.0230174	-0.018412	-0.0206621	-0.02552	-0.0341059	-0.0153633	-0.0225015	-0.0159594	-0.00849661	-0.0279441	0.0280967	-0.00733776	-0.02007	-0.00775724	-0.0260655	-0.0295786	-0.0210845	-0.0107834	-0.0150249	-0.016737	-0.0121792	-0.0277117
-0.0160911	-0.0381721	-0.03207	-0.0219255	-0.036726	-0.0346637	-0.0302666	-0.0169984	-0.00872115	-0.0293251	-0.0111366	-0.0248212	-0.0191772	-0.0393916	-0.0202095	-0.0279474	-0.0491856	-0.0228754	-0.0117781	-0.0229215	-0.0142131	-0.0128931	-0.024457	-0.0184282	-0.0171548	-0.0213984	-0.0170087	-0.0185148	-0.0223736	-0.0151929	-0.021306	-0.0287391	-0.0347497	-0.0179386	-0.02057	-0.0166032	-0.00914043	-0.0273003	0.0229462	-0.00669394	-0.0232891	-0.00582579	-0.0260655	-0.0250719	-0.0210845	-0.0114272	-0.0150249	-0.0154494	-0.0115354	-0.0283555
-0.0135158	-0.0388159	-0.0314262	-0.0193502	-0.0328631	-0.0295131	-0.0309104	-0.0157108	-0.0119402	-0.0273936	-0.0104928	-0.0267526	-0.0153143	-0.0381039	-0.0169904	-0.0260159	-0.0472542	-0.0196563	-0.0149972	-0.0222777	-0.0122816	-0.0141808	-0.0251008	-0.0197158	-0.0171548	-0.0239737	-0.0195839	-0.0152957	-0.0243051	-0.0139052	-0.0187307	-0.0293829	-0.0347497	-0.0218015	-0.0192824	-0.0166032	-0.00978425	-0.0266565	0.0203709	-0.00733776	-0.0252205	-0.00453815	-0.024134	-0.0224966	-0.0185092	-0.0107834	-0.0124496	-0.0173808	-0.0102477	-0.0283555
-0.0115844	-0.0388159	-0.0307824	-0.0180626	-0.0270687	-0.0269378	-0.0309104	-0.0163546	-0.0158032	-0.0267498	-0.0111366	-0.0267526	-0.0133828	-0.0368163	-0.0169904	-0.0247283	-0.0446789	-0.0164372	-0.0169287	-0.02099	-0.00906251	-0.0173999	-0.0283199	-0.0203596	-0.0165109	-0.026549	-0.0189401	-0.014008	-0.0255927	-0.01133	-0.0180869	-0.0300267	-0.0321744	-0.0269521	-0.0192824	-0.0166032	-0.0104281	-0.024725	0.0190833	-0.00926921	-0.0265082	-0.00389433	-0.0247778	-0.0199214	-0.0178654	-0.0114272	-0.0137373	-0.0186685	-0.0096039	-0.0283555
-0.0102967	-0.0362406	-0.0288509	-0.0180626	-0.022562	-0.0250064	-0.0296228	-0.0157108	-0.0190223	-0.0248183	-0.0124243	-0.025465	-0.012739	-0.0335972	-0.0144151	-0.0234406	-0.040816	-0.0138619	-0.0175725	-0.02099	-0.00841869	-0.0193313	-0.0270323	-0.0184282	-0.0190862	-0.0284805	-0.0215154	-0.0127204	-0.0294556	-0.0100423	-0.0167992	-0.032602	-0.030243	-0.0314588	-0.02057	-0.0159594	-0.0123595	-0.0240812	0.0210147	-0.0137759	-0.0252205	-0.00453815	-0.0254217	-0.0179899	-0.0178654	-0.0114272	-0.0156687	-0.0205999	-0.00896008	-0.0289993
-0.00965289	-0.0330215	-0.0262756	-0.0180626	-0.0193429	-0.0224311	-0.0296228	-0.0176422	-0.0228852	-0.0235307	-0.0156434	-0.0248212	-0.0140267	-0.0323096	-0.0144151	-0.0215092	-0.0388845	-0.0132181	-0.0182163	-0.0184147	-0.00906251	-0.0212628	-0.0276761	-0.0164967	-0.0203738	-0.0291243	-0.0202278	-0.0127204	-0.0326747	-0.0126176	-0.0148678	-0.0306706	-0.0263801	-0.0353217	-0.0225015	-0.0146717	-0.014291	-0.0240812	0.0223023	-0.0163512	-0.0245767	-0.00840106	-0.024134	-0.0186337	-0.0172215	-0.0114272	-0.0169564	-0.0212437	-0.00831626	-0.0283555
-0.0122282	-0.0285148	-0.0237003	-0.0167749	-0.01548	-0.0250064	-0.0276913	-0.018286	-0.0267481	-0.0222431	-0.016931	-0.0216021	-0.0153143	-0.0323096	-0.015059	-0.0227968	-0.0350216	-0.0138619	-0.0182163	-0.0190586	-0.00970633	-0.0212628	-0.0251008	-0.0145653	-0.0229491	-0.0310557	-0.0221592	-0.0127204	-0.0339623	-0.0145491	-0.014224	-0.0306706	-0.023161	-0.0372532	-0.0250768	-0.0133841	-0.014291	-0.024725	0.0242338	-0.0202141	-0.0207138	-0.0109763	-0.0234902	-0.0192775	-0.0178654	-0.0127148	-0.0195316	-0.0212437	-0.00767244	-0.0302869
-0.012872	-0.0272271	-0.0224127	-0.0187064	-0.0141923	-0.0256502	-0.0270475	-0.0189299	-0.0299672	-0.0222431	-0.0188625	-0.0196706	-0.0159581	-0.0297343	-0.0157028	-0.022153	-0.033734	-0.0145057	-0.0195039	-0.0184147	-0.00906251	-0.0193313	-0.0231693	-0.01199	-0.0255244	-0.0310557	-0.0189401	-0.0152957	-0.0365376	-0.0158367	-0.0135801	-0.0287391	-0.0218733	-0.0359656	-0.0276521	-0.0120965	-0.0149348	-0.0234374	0.0274529	-0.0240771	-0.0174947	-0.0154831	-0.0209149	-0.0224966	-0.0172215	-0.0127148	-0.0201755	-0.0193123	-0.00638481	-0.0309308
-0.0141596	-0.0227204	-0.0198374	-0.0180626	-0.0129047	-0.0288693	-0.0244722	-0.0202175	-0.0325424	-0.0209554	-0.0207939	-0.0164515	-0.019821	-0.0290905	-0.0189219	-0.0247283	-0.0324463	-0.0177248	-0.0195039	-0.0151957	-0.00970633	-0.0173999	-0.0218817	-0.0126338	-0.0313188	-0.0297681	-0.0202278	-0.0159395	-0.0378253	-0.0190558	-0.0122925	-0.0268076	-0.0199419	-0.0327465	-0.0282959	-0.00823354	-0.0149348	-0.0260127	0.030672	-0.0253647	-0.0142756	-0.0206336	-0.0183396	-0.0257157	-0.0172215	-0.0133586	-0.0221069	-0.0173808	-0.00638481	-0.0309308
-0.0141596	-0.020789	-0.0204813	-0.0180626	-0.0141923	-0.0301569	-0.0238284	-0.0215051	-0.0325424	-0.0215993	-0.0201501	-0.0125886	-0.0211087	-0.0290905	-0.0208533	-0.0266597	-0.0350216	-0.0190124	-0.0195039	-0.0145518	-0.010994	-0.0141808	-0.0199503	-0.0139215	-0.0332502	-0.0284805	-0.0189401	-0.0210901	-0.03525	-0.0222749	-0.0135801	-0.0229447	-0.0180104	-0.0263083	-0.0308711	-0.00823354	-0.0136472	-0.0253688	0.0313158	-0.02794	-0.0123442	-0.0244965	-0.0151206	-0.028291	-0.0178654	-0.0140025	-0.0227507	-0.016737	-0.00574099	-0.0302869
-0.0148034	-0.0188575	-0.0217689	-0.0187064	-0.0141923	-0.0320884	-0.0212531	-0.0240804	-0.030611	-0.0235307	-0.0201501	-0.00872569	-0.0217525	-0.0303781	-0.0227848	-0.0279474	-0.0369531	-0.0222315	-0.0201478	-0.0126204	-0.0122816	-0.0116055	-0.0180188	-0.0158529	-0.033894	-0.0233299	-0.0170087	-0.0230215	-0.0326747	-0.0216311	-0.0161554	-0.018438	-0.0180104	-0.0205139	-0.0289397	-0.00758972	-0.0123595	-0.024725	0.0313158	-0.0272961	-0.0110565	-0.0257842	-0.0125453	-0.0315101	-0.0178654	-0.0140025	-0.0214631	-0.0154494	-0.00574099	-0.0309308
-0.012872	-0.0182137	-0.0237003	-0.0193502	-0.0167676	-0.0327322	-0.0199655	-0.022149	-0.0286795	-0.0248183	-0.0201501	-0.00615042	-0.0211087	-0.0284466	-0.0253601	-0.0305227	-0.0395283	-0.0235192	-0.0182163	-0.0119766	-0.0122816	-0.0109617	-0.0186626	-0.0177844	-0.0332502	-0.0201108	-0.0176525	-0.0230215	-0.0288118	-0.0209872	-0.0155116	-0.0152189	-0.0173666	-0.0127881	-0.0282959	-0.00758972	-0.0110719	-0.0234374	0.0319596	-0.0272961	-0.0117004	-0.0270718	-0.00997	-0.0321539	-0.0165777	-0.0140025	-0.0208193	-0.0141617	-0.00638481	-0.0315746
-0.0109405	-0.0175699	-0.0301385	-0.0206378	-0.0174114	-0.0295131	-0.0173902	-0.022149	-0.0254604	-0.026106	-0.0175748	-0.00293132	-0.0211087	-0.0290905	-0.0234286	-0.0298788	-0.0421036	-0.0248068	-0.0175725	-0.0126204	-0.0122816	-0.0103178	-0.0199503	-0.0197158	-0.033894	-0.0162479	-0.0195839	-0.0243091	-0.0262365	-0.0209872	-0.0155116	-0.0132874	-0.0180104	-0.00441842	-0.0250768	-0.00887736	-0.00720897	-0.0202183	0.0313158	-0.0253647	-0.0117004	-0.026428	-0.00868236	-0.0340854	-0.0159339	-0.0114272	-0.0188878	-0.0135179	-0.00831626	-0.033506
-0.00836526	-0.0175699	-0.0314262	-0.0232131	-0.0180552	-0.0275817	-0.0167464	-0.0202175	-0.0215975	-0.0286813	-0.0149996	-0.00164368	-0.0178896	-0.0290905	-0.022141	-0.0311665	-0.0440351	-0.0228754	-0.0149972	-0.0126204	-0.0122816	-0.0116055	-0.0199503	-0.0216473	-0.0306749	-0.0130288	-0.0215154	-0.0230215	-0.0230174	-0.018412	-0.0148678	-0.00942453	-0.016079	0.00073213	-0.024433	-0.0108088	-0.00785279	-0.0169992	0.030672	-0.0253647	-0.0123442	-0.0212774	-0.00675091	-0.0302225	-0.0172215	-0.00949572	-0.0163126	-0.0135179	-0.00896008	-0.033506
-0.00578998	-0.0188575	-0.0352891	-0.0225693	-0.0180552	-0.0256502	-0.0154588	-0.0208613	-0.0203099	-0.0293251	-0.0124243	-0.0022875	-0.0172457	-0.0303781	-0.0195657	-0.0305227	-0.0446789	-0.0203001	-0.0137096	-0.0126204	-0.0116378	-0.0116055	-0.0218817	-0.0242226	-0.0261682	-0.0104535	-0.0240907	-0.0230215	-0.0204421	-0.0158367	-0.0122925	-0.00813689	-0.0147913	0.00523886	-0.0218577	-0.0153156	-0.00656515	-0.0150677	0.030672	-0.0215018	-0.0142756	-0.0174145	-0.00546327	-0.0270034	-0.0165777	-0.00820808	-0.0150249	-0.0122303	-0.0121792	-0.033506
-0.00450234	-0.0201451	-0.0378644	-0.0251446	-0.0199867	-0.0243626	-0.0154588	-0.0208613	-0.0170908	-0.0306127	-0.0111366	-0.00357514	-0.0153143	-0.0297343	-0.0163466	-0.0260159	-0.0427474	-0.017081	-0.0143534	-0.0151957	-0.0122816	-0.016756	-0.0225255	-0.0222911	-0.0216615	-0.0117412	-0.0260221	-0.0210901	-0.021086	-0.0132614	-0.00971723	-0.00878071	-0.0135037	0.00717032	-0.0225015	-0.017247	-0.00656515	-0.0131363	0.0300282	-0.0182827	-0.0149194	-0.012264	-0.00546327	-0.0237843	-0.019153	-0.00820808	-0.0150249	-0.0109426	-0.0134668	-0.0360813
-0.00257089	-0.0214328	-0.0378644	-0.0257884	-0.0174114	-0.0237187	-0.0167464	-0.0202175	-0.0183784	-0.0299689	-0.00856136	-0.00486278	-0.0153143	-0.0303781	-0.0118399	-0.0227968	-0.0414598	-0.0132181	-0.0137096	-0.0151957	-0.0116378	-0.0186875	-0.0238132	-0.0222911	-0.0171548	-0.0143164	-0.0279536	-0.0185148	-0.021086	-0.0106861	-0.00778577	-0.00684925	-0.0109284	0.00588268	-0.0218577	-0.0223976	-0.00914043	-0.010561	0.0319596	-0.0182827	-0.0136318	-0.00904488	-0.00546327	-0.0186337	-0.0185092	-0.00949572	-0.0124496	-0.0102988	-0.0160421	-0.0360813
-0.00257089	-0.0246519	-0.0372205	-0.0245008	-0.0161238	-0.0237187	-0.0199655	-0.0176422	-0.0177346	-0.0280374	-0.009849	-0.00872569	-0.0153143	-0.0303781	-0.00797695	-0.0182901	-0.0388845	-0.0106428	-0.0149972	-0.0164833	-0.0122816	-0.0206189	-0.0218817	-0.0203596	-0.0152233	-0.0175355	-0.0273098	-0.0152957	-0.0223736	-0.00875468	-0.00521049	-0.00942453	-0.00964076	0.00201977	-0.0218577	-0.024329	-0.0117157	-0.0073419	0.0326034	-0.0157074	-0.0142756	-0.0064696	-0.00739473	-0.0134832	-0.0172215	-0.0114272	-0.0118058	-0.0102988	-0.0179735	-0.0341499
-0.000639431	-0.0265833	-0.0365767	-0.0245008	-0.0167676	-0.0217873	-0.0231846	-0.0176422	-0.0196661	-0.0273936	-0.009849	-0.0151639	-0.0166019	-0.0290905	-0.00668931	-0.0144272	-0.0330901	-0.00806753	-0.0175725	-0.0171271	-0.0161445	-0.0219066	-0.0212379	-0.0177844	-0.012648	-0.0220423	-0.0240907	-0.014008	-0.0236612	-0.00489177	-0.00327904	-0.0132874	-0.00706549	-0.00119933	-0.02057	-0.0256167	-0.0136472	-0.00669808	0.0345349	-0.0163512	-0.0136318	-0.00582579	-0.00675091	-0.00897643	-0.0172215	-0.012071	-0.0105182	-0.0102988	-0.0192612	-0.0328622
-0.000639431	-0.0285148	-0.0340014	-0.0225693	-0.0161238	-0.0230749	-0.0251161	-0.0157108	-0.0196661	-0.0254622	-0.0117805	-0.0190268	-0.0166019	-0.0284466	-0.00475786	-0.0112081	-0.0292272	-0.00742371	-0.0195039	-0.0177709	-0.0187198	-0.0199751	-0.0193064	-0.0139215	-0.0120042	-0.0252614	-0.0208716	-0.0127204	-0.0249489	-0.00424795	-0.00392286	-0.0177942	-0.00964076	-0.00892515	-0.02057	-0.0256167	-0.0155786	-0.00798572	0.0364664	-0.0157074	-0.0142756	-0.00840106	-0.00932618	-0.0076888	-0.0172215	-0.0114272	-0.0105182	-0.00901118	-0.0224803	-0.0302869
-0.00128325	-0.0291586	-0.0333576	-0.0212817	-0.0167676	-0.0230749	-0.0270475	-0.0137793	-0.0196661	-0.0235307	-0.0149996	-0.0228897	-0.0178896	-0.0265152	-0.00540168	-0.0112081	-0.026652	-0.00806753	-0.0207916	-0.0197024	-0.0212951	-0.0199751	-0.0186626	-0.0107024	-0.0113604	-0.0284805	-0.0163648	-0.0133642	-0.0249489	-0.00553559	-0.00649813	-0.0216571	-0.0102846	-0.0127881	-0.0186386	-0.0230414	-0.0168663	-0.00669808	0.0358225	-0.016995	-0.0155633	-0.0116202	-0.0112576	-0.00704498	-0.0165777	-0.0133586	-0.00923054	-0.0109426	-0.0237679	-0.0283555
-0.00385852	-0.027871	-0.03207	-0.019994	-0.0180552	-0.0243626	-0.0264037	-0.0137793	-0.0170908	-0.0222431	-0.0182186	-0.0273964	-0.0211087	-0.0245837	-0.00733313	-0.0118519	-0.022789	-0.00935517	-0.0220792	-0.0190586	-0.0232265	-0.0186875	-0.0160873	-0.00683945	-0.0132918	-0.0316995	-0.0118581	-0.0133642	-0.0236612	-0.00553559	-0.00842959	-0.02552	-0.0141475	-0.0160072	-0.0173509	-0.0204661	-0.0162224	-0.00798572	0.0371102	-0.0176389	-0.0142756	-0.0167707	-0.0144767	-0.00575734	-0.0140025	-0.0133586	-0.0079429	-0.0122303	-0.0250556	-0.026424
-0.00707762	-0.0272271	-0.0314262	-0.0193502	-0.0199867	-0.026294	-0.0251161	-0.0124917	-0.0132279	-0.0215993	-0.0207939	-0.0280402	-0.0217525	-0.0239399	-0.00926459	-0.0157148	-0.022789	-0.00935517	-0.0220792	-0.0177709	-0.0238703	-0.0154684	-0.0154435	-0.00748327	-0.0113604	-0.0291243	-0.00992665	-0.0127204	-0.0230174	-0.00617941	-0.0110049	-0.0268076	-0.0173666	-0.0185824	-0.0147757	-0.0191785	-0.0168663	-0.00927336	0.0358225	-0.0195703	-0.012988	-0.0187022	-0.0151206	-0.00962025	-0.0133586	-0.012071	-0.00729909	-0.0135179	-0.0263432	-0.0225611
-0.00836526	-0.0259395	-0.0294947	-0.0187064	-0.0251372	-0.0275817	-0.0238284	-0.0144231	-0.0112964	-0.0215993	-0.024013	-0.0286841	-0.0236839	-0.0226523	-0.0124837	-0.0195777	-0.0202138	-0.0106428	-0.0201478	-0.0151957	-0.0238703	-0.0141808	-0.0160873	-0.00812709	-0.012648	-0.026549	-0.00670756	-0.0133642	-0.0243051	-0.00811086	nan	-0.0274515	-0.0218733	-0.0185824	-0.0141319	-0.0153156	-0.0149348	-0.0112048	0.0338911	-0.0195703	-0.0123442	-0.0206336	-0.0202711	-0.0134832	-0.0133586	-0.0107834	-0.00407999	-0.0148055	-0.026987	-0.0199858
-0.00965289	-0.0265833	-0.0327138	-0.0193502	-0.0257811	-0.0301569	-0.0225408	-0.0157108	-0.00743351	-0.0228869	-0.0259445	-0.025465	-0.0262592	-0.0265152	-0.0137713	-0.0260159	-0.0208576	-0.0119304	-0.0201478	-0.0119766	-0.0219389	nan	-0.0160873	-0.0100585	-0.0100727	-0.0233299	-0.00670756	-0.0120766	-0.0223736	-0.0093985	nan	-0.0274515	-0.0238048	-0.016651	-0.0141319	-0.0146717	-0.0155786	-0.0118486	0.030672	nan	-0.00976889	-0.0212774	-0.0222026	-0.0160584	-0.0133586	-0.0088519	-0.000860894	-0.0148055	-0.0263432	-0.019342
-0.0109405	-0.0259395	-0.03207	-0.0193502	-0.0290001	-0.0308007	-0.018034	-0.0195737	-0.00292678	-0.0241745	-0.0259445	-0.0216021	-0.0256154	-0.0278028	-0.015059	-0.0305227	-0.0208576	-0.0119304	-0.0188601	-0.00875747	-0.0200074	nan	-0.0154435	-0.0132776	-0.0100727	-0.019467	-0.00735138	-0.0114328	-0.0223736	-0.0126176	nan	-0.0274515	-0.0257362	-0.0147195	-0.013488	-0.0127403	-0.0149348	-0.0131363	0.0293844	nan	-0.0065498	-0.0206336	-0.0247778	-0.0173461	-0.0152901	-0.00756426	0.00107056	-0.0154494	-0.0244117	-0.0180544
-0.0122282	-0.0272271	-0.03207	-0.0206378	-0.0283563	-0.0314446	-0.014815	-0.0215051	-0.00163915	-0.026106	-0.024013	-0.0177392	-0.0243277	-0.0290905	-0.0131275	-0.0330979	-0.0208576	-0.0106428	-0.0162848	-0.00553837	-0.0167883	nan	-0.0154435	-0.0158529	-0.00814129	-0.0143164	-0.00992665	-0.0101451	-0.021086	-0.0119738	nan	-0.0261638	-0.0263801	-0.0115004	-0.0141319	-0.0127403	-0.0155786	-0.0131363	0.0261653	nan	nan	-0.0161269	-0.0292846	-0.0192775	-0.0159339	-0.00498899	0.00300202	-0.016737	-0.0211926	-0.0186982
-0.0109405	-0.0298024	-0.0333576	-0.0206378	-0.0277125	-0.0314446	-0.00902058	-0.022149	0.000936128	-0.0273936	-0.0220816	-0.0132324	-0.0223963	-0.0303781	-0.0131275	-0.0343856	-0.022789	-0.0119304	-0.0137096	-0.0029631	-0.0155007	nan	-0.0135121	-0.019072	-0.00749747	-0.0110973	-0.0112143	-0.00756985	-0.0191545	-0.0139052	nan	-0.0248762	-0.0270239	-0.0102128	-0.013488	-0.0120965	-0.014291	-0.0124925	0.0255214	nan	nan	-0.0129078	-0.0305722	-0.0179899	-0.0159339	-0.00370135	0.0055773	-0.016737	-0.0186174	-0.0180544
-0.0109405	-0.0317339	-0.0301385	-0.0212817	-0.0238496	-0.0295131	-0.00515767	-0.022149	0.00157995	-0.0273936	-0.0175748	-0.00872569	-0.0191772	-0.0303781	-0.0124837	-0.0343856	-0.0240767	-0.00806753	-0.0111343	-0.00167546	-0.0103501	nan	-0.0141559	-0.0210035	-0.00878511	-0.00659061	-0.0131457	-0.00756985	-0.0191545	-0.0145491	nan	-0.0268076	-0.0270239	-0.0108566	-0.0122004	-0.0120965	-0.0117157	-0.0124925	0.0261653	nan	nan	-0.00775724	-0.031216	-0.0160584	-0.0152901	-0.00498899	0.00428966	-0.0173808	-0.0141106	-0.0180544
-0.0115844	-0.0317339	-0.0294947	-0.0219255	-0.0212743	-0.0275817	-0.000650942	-0.0215051	-0.00035151	-0.0267498	-0.0117805	-0.00872569	-0.0172457	-0.0310219	-0.0118399	-0.0330979	-0.0253643	-0.00549225	-0.00920283	-0.00103164	-0.00970633	nan	-0.0128682	-0.0216473	-0.00814129	-0.00594679	-0.0125019	-0.0056384	-0.0185107	-0.0126176	nan	-0.0274515	-0.0244486	-0.00892515	-0.0147757	-0.0140279	-0.0104281	-0.0118486	0.0287405	nan	nan	-0.00325051	-0.0299284	-0.0128393	-0.0146463	-0.00434517	0.00364584	-0.0180246	-0.0102477	-0.0186982
-0.0109405	-0.0323777	-0.0262756	-0.0212817	nan	-0.0230749	0.00256815	-0.0189299	-0.00292678	-0.0235307	-0.00791755	-0.00872569	-0.0140267	-0.0290905	nan	-0.0285912	-0.0279396	-0.00227316	-0.00727138	-0.0029631	-0.00713105	nan	-0.0141559	-0.0216473	-0.0107166	-0.00659061	-0.0131457	-0.00756985	-0.0178669	-0.01133	nan	-0.0280953	-0.023161	-0.0115004	-0.0160633	-0.0146717	-0.0104281	-0.00991718	0.0326034	nan	nan	nan	-0.0286408	-0.00833262	-0.0133586	-0.0056328	-0.000860894	-0.0180246	-0.0096039	-0.0180544
-0.0122282	-0.0310901	-0.0230565	-0.0193502	nan	-0.0198558	0.00128051	-0.018286	-0.00550206	-0.0209554	-0.00405463	-0.0119448	-0.0146705	-0.0252276	nan	-0.0247283	-0.0279396	0.000945935	-0.00533992	-0.00489455	-0.00326814	nan	-0.0135121	-0.0216473	-0.012648	-0.00852207	-0.0118581	-0.00756985	-0.0185107	-0.0093985	nan	-0.0287391	-0.0218733	-0.0115004	-0.0160633	-0.017247	-0.00849661	-0.00927336	0.0371102	nan	nan	nan	-0.0247778	-0.00575734	-0.012071	-0.00756426	-0.00472381	-0.0205999	-0.0096039	-0.0167667
-0.0141596	-0.0298024	-0.0191936	-0.0187064	nan	-0.0153491	0.00128051	-0.0163546	-0.0067897	-0.019024	-0.00212318	-0.0138762	-0.0108076	-0.0226523	nan	-0.0215092	-0.0272958	0.00287739	-0.0046961	-0.00811365	-0.00133668	nan	-0.0141559	-0.0203596	-0.0113604	-0.0104535	-0.0105705	-0.00821367	-0.0191545	-0.00553559	nan	-0.0293829	-0.0225171	-0.0134319	-0.0192824	-0.0185346	-0.00785279	-0.010561	0.0409731	nan	nan	nan	-0.0209149	-0.00318206	-0.00949572	-0.0107834	-0.0079429	-0.0212437	-0.0102477	-0.0180544
-0.0154473	-0.0272271	-0.0140431	-0.0161311	nan	-0.0140615	-0.0025824	-0.0169984	-0.00936497	-0.0164487	-0.000835541	-0.0145201	-0.0114514	-0.0187894	nan	-0.0189339	-0.0253643	0.00480885	-0.00533992	-0.00940129	0.00123859	nan	-0.0141559	-0.0197158	-0.0120042	-0.0130288	-0.00928283	-0.00756985	-0.0191545	-0.00231649	nan	-0.0287391	-0.0199419	-0.0160072	-0.0218577	-0.0198223	-0.00849661	-0.0112048	0.0429046	nan	nan	nan	-0.0151206	-0.00125061	-0.00820808	-0.0114272	-0.0118058	-0.0225314	-0.0115354	-0.0180544
-0.0193102	-0.0246519	-0.010824	-0.0148435	nan	-0.01213	-0.00708913	-0.0144231	-0.00872115	-0.0145173	-0.000191722	-0.0151639	-0.012739	-0.0155703	nan	-0.0163586	-0.0234329	0.00416503	-0.00598374	-0.0119766	0.00252623	nan	-0.0115806	-0.0184282	-0.0107166	-0.0156041	-0.00735138	-0.00885749	-0.0191545	-0.00167267	nan	-0.0268076	-0.0199419	-0.0179386	-0.0199262	-0.0204661	-0.00785279	-0.0124925	0.0454798	nan	nan	nan	-0.0112576	-0.00189442	-0.00756426	-0.0159339	-0.0143811	-0.0244628	-0.012823	-0.019342
-0.0205978	-0.0227204	-0.00760488	-0.0141997	nan	-0.01213	-0.0128835	-0.0131355	-0.0100088	-0.0125858	-0.00147936	-0.0125886	-0.0140267	-0.0123512	nan	-0.015071	-0.0202138	0.00287739	-0.00598374	-0.013908	0.00381387	nan	-0.0115806	-0.019072	-0.00878511	-0.0175355	-0.00541992	-0.00950131	-0.0197983	-0.00296031	nan	-0.0235885	-0.0212295	-0.0218015	-0.0212139	-0.0217537	-0.00656515	-0.0124925	0.0480551	nan	nan	nan	-0.00868236	-0.00318206	-0.0088519	-0.0185092	-0.0130935	-0.0257505	-0.0160421	-0.0186982
-0.0212416	-0.020789	-0.00631724	-0.0122682	nan	-0.0108424	-0.0173902	-0.0131355	-0.0100088	-0.0112982	-0.00147936	-0.00872569	-0.0133828	-0.0097759	nan	-0.015071	-0.0195699	0.000945935	-0.0079152	nan	0.00317005	nan	-0.00900533	-0.0177844	-0.00685365	-0.0181794	-0.00606374	-0.0114328	-0.0197983	-0.00424795	nan	-0.0210133	-0.0186542	-0.0224454	-0.0212139	-0.0198223	-0.00656515	-0.0144239	nan	nan	nan	nan	-0.00739473	-0.00704498	-0.00820808	-0.0204406	-0.0118058	-0.0263943	-0.0192612	-0.0180544
-0.0218855	-0.0188575	-0.00696106	-0.0109806	nan	-0.0114862	-0.021897	-0.0137793	-0.0100088	-0.0125858	-0.00405463	-0.0055066	-0.0153143	-0.00784445	nan	-0.0144272	-0.015707	-0.00291698	-0.00984665	nan	-0.000692865	nan	-0.00836151	-0.0184282	-0.00685365	-0.019467	-0.0047761	-0.014008	-0.0191545	-0.00746704	nan	-0.018438	-0.0180104	-0.0211577	-0.0186386	-0.0185346	-0.00463369	-0.0137801	nan	nan	nan	nan	-0.00546327	-0.0128393	-0.0088519	-0.0230159	-0.011162	-0.0244628	-0.0218365	-0.0148353
-0.0225293	-0.0201451	-0.00953634	-0.0109806	nan	-0.0127738	-0.0244722	-0.0137793	-0.0106526	-0.0132296	-0.00341082	-0.00421896	-0.0140267	-0.00591299	nan	-0.015071	-0.0150632	-0.00677989	-0.00920283	nan	-0.00391196	nan	-0.00643006	-0.0197158	-0.00556601	-0.0181794	-0.00541992	-0.0146519	-0.0185107	-0.0132614	nan	-0.0145751	-0.0154351	-0.0198701	-0.0167071	-0.0159594	-0.00205842	-0.0150677	nan	nan	nan	nan	-0.00546327	-0.0173461	-0.0088519	-0.0217283	-0.0079429	-0.0218876	-0.0231241	-0.0141915
-0.019954	-0.0227204	-0.0140431	-0.0109806	nan	-0.0147053	-0.0251161	-0.0144231	-0.0100088	-0.0151611	-0.00598609	-0.00164368	-0.012739	-0.00591299	nan	-0.0144272	-0.0137756	-0.00999899	-0.00855902	nan	-0.00713105	nan	-0.00643006	-0.0216473	-0.00556601	-0.0156041	-0.00541992	-0.0165833	-0.017223	-0.018412	nan	-0.0139313	-0.0154351	nan	-0.0154195	-0.0146717	0.00244831	-0.010561	nan	nan	nan	nan	-0.00546327	-0.021209	-0.0114272	-0.0236597	-0.00729909	-0.0199561	-0.0244117	-0.0116162
-0.0180225	-0.0240081	-0.017906	-0.0122682	nan	-0.0134176	-0.0238284	-0.0157108	-0.00807733	-0.0177363	-0.00469845	-0.00164368	-0.012739	-0.00848827	nan	-0.0170025	-0.0144194	-0.0132181	-0.00855902	nan	-0.0116378	nan	-0.0044986	-0.0235787	-0.00814129	-0.0136726	-0.0079952	-0.017871	-0.0152916	-0.0203434	nan	-0.0119998	-0.0147913	nan	-0.0147757	-0.0127403	0.00373595	-0.010561	nan	nan	nan	nan	-0.00546327	-0.0263595	-0.0114272	-0.0210845	-0.00472381	-0.016737	-0.0237679	-0.0103285
-0.0141596	-0.0285148	-0.0211251	-0.0141997	nan	-0.0134176	-0.0212531	-0.0157108	-0.00872115	-0.0196678	-0.00598609	-0.0055066	-0.0120952	-0.0117074	nan	-0.0176463	-0.0150632	-0.0164372	-0.00727138	nan	-0.0148569	nan	-0.00578624	-0.0248664	-0.00878511	-0.00916589	-0.00992665	-0.0172271	-0.014004	-0.0222749	nan	-0.011356	-0.0135037	nan	-0.013488	-0.010165	0.00566741	-0.00798572	nan	nan	nan	nan	-0.00481945	-0.0263595	-0.0133586	-0.0185092	-0.00407999	-0.0135179	-0.0218365	-0.00904091
-0.00965289	-0.0317339	-0.0237003	-0.0167749	nan	-0.0114862	-0.0173902	-0.0144231	-0.00743351	-0.0215993	-0.00341082	-0.00743805	-0.0101637	-0.0149265	nan	-0.0189339	-0.0176385	-0.0190124	nan	nan	-0.0148569	nan	-0.00836151	-0.0235787	-0.00942892	-0.00594679	-0.0125019	-0.0152957	-0.0127163	-0.0216311	nan	-0.011356	-0.0141475	nan	-0.0122004	-0.010165	0.00631123	-0.00476663	nan	nan	nan	nan	-0.00417563	-0.0250719	nan	-0.0140025	-0.00407999	-0.0115865	-0.0211926	-0.00775327
-0.00514616	-0.0336653	-0.0243442	-0.019994	nan	-0.00955473	-0.0122397	-0.0118479	-0.00743351	-0.0241745	-0.00147936	-0.0106571	-0.00951992	-0.0181455	nan	-0.0182901	-0.0208576	-0.0215877	nan	nan	-0.0135692	nan	-0.00964915	-0.0229349	-0.00814129	-0.00337152	-0.0150772	-0.0127204	-0.0120725	-0.0203434	nan	-0.0119998	-0.0167228	nan	-0.0122004	-0.0120965	nan	-0.00476663	nan	nan	nan	nan	-0.00417563	-0.0192775	nan	-0.00949572	-0.00601145	-0.0102988	-0.0186174	-0.00968473
-0.00321471	-0.0362406	-0.0243442	-0.0212817	nan	-0.0082671	-0.00837677	-0.00734113	-0.00743351	-0.0241745	0.00109592	-0.0119448	-0.0088761	-0.0207208	nan	-0.0176463	-0.0234329	-0.0215877	nan	nan	-0.0135692	nan	-0.0141559	-0.0197158	-0.00620983	-0.00337152	-0.0163648	-0.00885749	-0.0133601	-0.0164805	nan	-0.0158627	-0.016079	nan	-0.0128442	-0.0114526	nan	-0.00476663	nan	nan	nan	nan	-0.00417563	-0.0154146	nan	-0.0056328	-0.0079429	-0.00965499	-0.0166859	-0.01226
-0.000639431	-0.0362406	-0.0230565	-0.0238569	nan	-0.00697946	-0.00515767	-0.0028344	-0.00550206	-0.0248183	0.00173973	-0.0151639	-0.0088761	-0.0232961	nan	-0.015071	-0.0247205	nan	nan	nan	nan	nan	-0.0193064	-0.0158529	-0.00620983	-0.00594679	-0.0189401	-0.00821367	nan	-0.0139052	nan	-0.0177942	-0.0186542	nan	-0.0128442	-0.0133841	nan	-0.00605426	nan	nan	nan	nan	-0.00353181	-0.0115517	nan	0.000161567	-0.00858672	-0.0102988	-0.0160421	-0.0129038
-0.000639431	-0.034953	-0.0217689	-0.0238569	nan	-0.00633564	-0.00451385	-0.000259125	-0.00872115	-0.0241745	0.00495883	-0.0145201	-0.00823228	-0.0226523	nan	-0.0137834	-0.0253643	nan	nan	nan	nan	nan	-0.0231693	-0.0132776	-0.00427837	-0.00852207	-0.0182963	-0.00628222	nan	-0.0145491	nan	-0.0223009	-0.0180104	nan	-0.0141319	-0.0153156	nan	-0.00412281	nan	nan	nan	nan	-0.00288799	-0.00704498	nan	0.00273684	-0.011162	-0.0102988	-0.0160421	-0.0141915
-0.00128325	-0.034953	-0.0217689	-0.0245008	nan	-0.0082671	-0.00322622	0.00231615	-0.00872115	-0.0215993	0.00367119	-0.0138762	-0.00823228	-0.0226523	nan	-0.0112081	-0.0253643	nan	nan	nan	nan	nan	-0.0276761	-0.0107024	nan	-0.012385	-0.0189401	-0.00821367	nan	-0.0126176	nan	-0.0274515	-0.019298	nan	nan	-0.0166032	nan	-0.00605426	nan	nan	nan	nan	-0.00224417	-0.00511352	nan	0.00531212	-0.0130935	-0.0115865	-0.0147545	-0.0141915
-0.00128325	-0.0323777	-0.0211251	-0.0238569	nan	-0.0108424	-0.00322622	0.00360379	-0.0106526	-0.0196678	0.00173973	-0.0106571	-0.00758846	-0.0213646	nan	-0.00670136	-0.0240767	nan	nan	nan	nan	nan	-0.0283199	-0.00748327	nan	-0.0149603	-0.0163648	-0.00885749	nan	-0.0132614	nan	-0.0306706	-0.0205857	nan	nan	-0.0185346	nan	-0.00927336	nan	nan	nan	nan	-0.00224417	-0.0044697	nan	0.00531212	-0.0137373	-0.00901118	-0.0153983	-0.0141915
-0.00128325	-0.0323777	-0.0230565	-0.0225693	nan	-0.0147053	-0.00387004	0.00102851	-0.0119402	-0.0145173	-0.000191722	-0.00872569	-0.00694465	-0.0181455	nan	-0.00541372	-0.0234329	nan	nan	nan	nan	nan	-0.0302514	-0.00426417	nan	-0.0181794	-0.015721	-0.0114328	nan	-0.0145491	nan	-0.0345335	-0.0212295	nan	nan	-0.0191785	nan	-0.010561	nan	nan	nan	nan	-0.000956535	-0.00640116	nan	0.00659976	-0.0150249	-0.0064359	-0.0147545	-0.01226
-0.00257089	-0.0317339	-0.0224127	-0.0206378	nan	-0.0179244	-0.00515767	-0.00219058	-0.0145155	-0.011942	-0.00341082	-0.00679423	-0.00758846	-0.0155703	nan	-0.00541372	-0.0202138	nan	nan	nan	nan	nan	-0.0276761	nan	nan	-0.0188232	-0.0137896	-0.0133642	nan	nan	nan	-0.0338896	-0.0212295	nan	nan	nan	nan	-0.0137801	nan	nan	nan	nan	-0.00160035	-0.0109079	nan	0.0046683	-0.0137373	nan	-0.0134668	-0.0109724
-0.00321471	-0.0285148	-0.0230565	-0.0174188	nan	-0.0211435	-0.00580149	-0.00540967	-0.0151593	-0.00743525	-0.00534227	-0.00679423	-0.00951992	-0.0123512	nan	-0.007989	-0.0202138	nan	nan	nan	nan	nan	nan	nan	nan	nan	-0.00992665	-0.0165833	nan	nan	nan	-0.032602	-0.0205857	nan	nan	nan	nan	-0.0169992	nan	nan	nan	nan	-0.00353181	-0.0134832	nan	nan	nan	nan	nan	-0.00775327
nan	-0.0298024	-0.0237003	-0.0154873	nan	-0.0256502	-0.00708913	-0.0118479	-0.0158032	-0.00485997	-0.0104928	-0.00808187	-0.0114514	-0.0104197	nan	-0.00927664	-0.0195699	nan	nan	nan	nan	nan	nan	nan	nan	nan	-0.00928283	-0.0152957	nan	nan	nan	-0.0293829	-0.0180104	nan	nan	nan	nan	-0.0189306	nan	nan	nan	nan	nan	-0.0179899	nan	nan	nan	nan	nan	-0.00904091
nan	-0.027871	-0.0243442	-0.0135558	nan	-0.0256502	-0.00837677	-0.0163546	-0.0145155	-0.00292852	-0.0143557	-0.00808187	-0.0140267	-0.00848827	nan	-0.0118519	-0.0195699	nan	nan	nan	nan	nan	nan	nan	nan	nan	-0.00928283	-0.0152957	nan	nan	nan	-0.0229447	-0.0167228	nan	nan	nan	nan	-0.0208621	nan	nan	nan	nan	nan	-0.0199214	nan	nan	nan	nan	nan	-0.00775327
nan	-0.0265833	-0.0237003	-0.012912	nan	-0.0275817	-0.0103082	-0.0195737	-0.0132279	-0.000997059	-0.0188625	-0.011301	-0.0166019	-0.00655681	nan	-0.0137834	-0.0189261	nan	nan	nan	nan	nan	nan	nan	nan	nan	-0.00928283	-0.0120766	nan	nan	nan	-0.0203694	-0.0115722	nan	nan	nan	nan	-0.0189306	nan	nan	nan	nan	nan	-0.0199214	nan	nan	nan	nan	nan	-0.00968473
nan	-0.0246519	-0.024988	-0.0116244	nan	-0.0256502	-0.0135273	-0.0208613	-0.0100088	-0.000997059	-0.0214377	-0.0138762	-0.0185334	-0.00784445	nan	-0.0157148	-0.0195699	nan	nan	nan	nan	nan	nan	nan	nan	nan	-0.00863901	-0.00885749	nan	nan	nan	-0.0177942	-0.00899694	nan	nan	nan	nan	-0.0189306	nan	nan	nan	nan	nan	-0.0205652	nan	nan	nan	nan	nan	-0.0129038
nan	-0.0214328	-0.024988	-0.0103367	nan	-0.0217873	-0.014815	-0.0208613	-0.00807733	-0.000997059	-0.0233692	-0.0145201	nan	-0.00913208	nan	-0.0176463	-0.0195699	nan	nan	nan	nan	nan	nan	nan	nan	nan	-0.0112143	nan	nan	nan	nan	-0.0158627	nan	nan	nan	nan	nan	-0.017643	nan	nan	nan	nan	nan	-0.0186337	nan	nan	nan	nan	nan	-0.0154791
nan	-0.0195013	-0.0262756	-0.0116244	nan	-0.019212	-0.0167464	-0.0176422	-0.00550206	-0.0022847	nan	-0.0164515	nan	-0.0123512	nan	-0.0189339	-0.0189261	nan	nan	nan	nan	nan	nan	nan	nan	nan	-0.0125019	nan	nan	nan	nan	-0.0152189	nan	nan	nan	nan	nan	-0.0163554	nan	nan	nan	nan	nan	-0.0154146	nan	nan	nan	nan	nan	-0.0180544
nan	-0.0201451	-0.0243442	-0.012912	nan	-0.0153491	-0.0173902	-0.0131355	-0.00421442	-0.00357233	nan	-0.0164515	nan	-0.0175017	nan	-0.0195777	-0.0163509	nan	nan	nan	nan	nan	nan	nan	nan	nan	-0.0144334	nan	nan	nan	nan	-0.0158627	nan	nan	nan	nan	nan	-0.0144239	nan	nan	nan	nan	nan	-0.0134832	nan	nan	nan	nan	nan	-0.0206297
nan	-0.020789	-0.0217689	-0.0122682	nan	-0.0108424	-0.0199655	nan	-0.00485824	-0.00614761	nan	-0.0158077	nan	-0.0207208	nan	-0.0202216	-0.0150632	nan	nan	nan	nan	nan	nan	nan	nan	nan	-0.0163648	nan	nan	nan	nan	-0.0177942	nan	nan	nan	nan	nan	-0.0131363	nan	nan	nan	nan	nan	-0.00962025	nan	nan	nan	nan	nan	-0.0225611
nan	-0.0220766	-0.0217689	-0.0161311	nan	-0.00762328	-0.0199655	nan	-0.00743351	-0.0093667	nan	-0.0151639	nan	-0.0232961	nan	nan	-0.0112003	nan	nan	nan	nan	nan	nan	nan	nan	nan	-0.0150772	nan	nan	nan	nan	-0.0197256	nan	nan	nan	nan	nan	-0.00927336	nan	nan	nan	nan	nan	-0.00704498	nan	nan	nan	nan	nan	-0.0238487
nan	-0.0227204	-0.0166183	-0.0167749	nan	-0.00762328	-0.0206093	nan	-0.0100088	-0.0100105	nan	-0.0125886	nan	-0.0252276	nan	nan	-0.0105565	nan	nan	nan	nan	nan	nan	nan	nan	nan	nan	nan	nan	nan	nan	-0.0210133	nan	nan	nan	nan	nan	-0.00991718	nan	nan	nan	nan	nan	-0.00382588	nan	nan	nan	nan	nan	-0.0232049
nan	-0.0246519	-0.0159745	-0.019994	nan	-0.00697946	-0.0199655	nan	nan	-0.0100105	nan	-0.0125886	nan	-0.0239399	nan	nan	-0.00862503	nan	nan	nan	nan	nan	nan	nan	nan	nan	nan	nan	nan	nan	nan	-0.0242324	nan	nan	nan	nan	nan	-0.0073419	nan	nan	nan	nan	nan	-0.00318206	nan	nan	nan	nan	nan	-0.0225611
nan	-0.0252957	-0.0127554	-0.0219255	nan	-0.00762328	-0.0193217	nan	nan	-0.0093667	nan	-0.0119448	nan	-0.0213646	nan	nan	-0.00926885	nan	nan	nan	nan	nan	nan	nan	nan	nan	nan	nan	nan	nan	nan	-0.0268076	nan	nan	nan	nan	nan	-0.00476663	nan	nan	nan	nan	nan	nan	nan	nan	nan	nan	nan	-0.0199858
nan	-0.0252957	-0.0114678	-0.0232131	nan	-0.00633564	nan	nan	nan	-0.00872288	nan	-0.011301	nan	-0.0175017	nan	nan	-0.00733739	nan	nan	nan	nan	nan	nan	nan	nan	nan	nan	nan	nan	nan	nan	-0.0274515	nan	nan	nan	nan	nan	-0.00412281	nan	nan	nan	nan	nan	nan	nan	nan	nan	nan	nan	nan
nan	-0.0240081	-0.0114678	-0.0225693	nan	-0.00762328	nan	nan	nan	-0.00743525	nan	-0.0132324	nan	-0.0110635	nan	nan	-0.00540594	nan	nan	nan	nan	nan	nan	nan	nan	nan	nan	nan	nan	nan	nan	-0.0261638	nan	nan	nan	nan	nan	nan	nan	nan	nan	nan	nan	nan	nan	nan	nan	nan	nan	nan
nan	-0.0214328	-0.0121116	-0.019994	nan	-0.0082671	nan	nan	nan	-0.00550379	nan	-0.0145201	nan	-0.00655681	nan	nan	-0.00476212	nan	nan	nan	nan	nan	nan	nan	nan	nan	nan	nan	nan	nan	nan	nan	nan	nan	nan	nan	nan	nan	nan	nan	nan	nan	nan	nan	nan	nan	nan	nan	nan	nan
nan	-0.0195013	-0.0127554	-0.0167749	nan	-0.00955473	nan	nan	nan	-0.00357233	nan	-0.0164515	nan	-0.0026939	nan	nan	-0.00283066	nan	nan	nan	nan	nan	nan	nan	nan	nan	nan	nan	nan	nan	nan	nan	nan	nan	nan	nan	nan	nan	nan	nan	nan	nan	nan	nan	nan	nan	nan	nan	nan	nan
nan	-0.0188575	-0.0140431	-0.012912	nan	-0.0082671	nan	nan	nan	-0.00357233	nan	nan	nan	-0.000118623	nan	nan	-0.00283066	nan	nan	nan	nan	nan	nan	nan	nan	nan	nan	nan	nan	nan	nan	nan	nan	nan	nan	nan	nan	nan	nan	nan	nan	nan	nan	nan	nan	nan	nan	nan	nan	nan
nan	-0.0182137	-0.0172622	-0.00840529	nan	nan	nan	nan	nan	-0.00292852	nan	nan	nan	0.000525196	nan	nan	-0.00347448	nan	nan	nan	nan	nan	nan	nan	nan	nan	nan	nan	nan	nan	nan	nan	nan	nan	nan	nan	nan	nan	nan	nan	nan	nan	nan	nan	nan	nan	nan	nan	nan	nan
nan	nan	-0.0185498	-0.00583002	nan	nan	nan	nan	nan	-0.00550379	nan	nan	nan	-0.000118623	nan	nan	-0.00540594	nan	nan	nan	nan	nan	nan	nan	nan	nan	nan	nan	nan	nan	nan	nan	nan	nan	nan	nan	nan	nan	nan	nan	nan	nan	nan	nan	nan	nan	nan	nan	nan	nan
nan	nan	-0.0211251	-0.00389856	nan	nan	nan	nan	nan	-0.00872288	nan	nan	nan	-0.00205008	nan	nan	-0.00669357	nan	nan	nan	nan	nan	nan	nan	nan	nan	nan	nan	nan	nan	nan	nan	nan	nan	nan	nan	nan	nan	nan	nan	nan	nan	nan	nan	nan	nan	nan	nan	nan	nan
nan	nan	-0.0224127	-0.00583002	nan	nan	nan	nan	nan	-0.0106543	nan	nan	nan	-0.00398153	nan	nan	-0.00926885	nan	nan	nan	nan	nan	nan	nan	nan	nan	nan	nan	nan	nan	nan	nan	nan	nan	nan	nan	nan	nan	nan	nan	nan	nan	nan	nan	nan	nan	nan	nan	nan	nan
nan	nan	-0.0224127	nan	nan	nan	nan	nan	nan	nan	nan	nan	nan	-0.00462535	nan	nan	-0.00798121	nan	nan	nan	nan	nan	nan	nan	nan	nan	nan	nan	nan	nan	nan	nan	nan	nan	nan	nan	nan	nan	nan	nan	nan	nan	nan	nan	nan	nan	nan	nan	nan	nan
nan	nan	-0.0211251	nan	nan	nan	nan	nan	nan	nan	nan	nan	nan	-0.00591299	nan	nan	-0.00991267	nan	nan	nan	nan	nan	nan	nan	nan	nan	nan	nan	nan	nan	nan	nan	nan	nan	nan	nan	nan	nan	nan	nan	nan	nan	nan	nan	nan	nan	nan	nan	nan	nan
nan	nan	-0.0204813	nan	nan	nan	nan	nan	nan	nan	nan	nan	nan	-0.00526917	nan	nan	-0.00926885	nan	nan	nan	nan	nan	nan	nan	nan	nan	nan	nan	nan	nan	nan	nan	nan	nan	nan	nan	nan	nan	nan	nan	nan	nan	nan	nan	nan	nan	nan	nan	nan	nan
nan	nan	-0.017906	nan	nan	nan	nan	nan	nan	nan	nan	nan	nan	-0.00462535	nan	nan	-0.00926885	nan	nan	nan	nan	nan	nan	nan	nan	nan	nan	nan	nan	nan	nan	nan	nan	nan	nan	nan	nan	nan	nan	nan	nan	nan	nan	nan	nan	nan	nan	nan	nan	nan
nan	nan	-0.0153307	nan	nan	nan	nan	nan	nan	nan	nan	nan	nan	-0.00333772	nan	nan	-0.00991267	nan	nan	nan	nan	nan	nan	nan	nan	nan	nan	nan	nan	nan	nan	nan	nan	nan	nan	nan	nan	nan	nan	nan	nan	nan	nan	nan	nan	nan	nan	nan	nan	nan
nan	nan	-0.0127554	nan	nan	nan	nan	nan	nan	nan	nan	nan	nan	-0.00205008	nan	nan	-0.00991267	nan	nan	nan	nan	nan	nan	nan	nan	nan	nan	nan	nan	nan	nan	nan	nan	nan	nan	nan	nan	nan	nan	nan	nan	nan	nan	nan	nan	nan	nan	nan	nan	nan
nan	nan	-0.00760488	nan	nan	nan	nan	nan	nan	nan	nan	nan	nan	-0.0026939	nan	nan	-0.00862503	nan	nan	nan	nan	nan	nan	nan	nan	nan	nan	nan	nan	nan	nan	nan	nan	nan	nan	nan	nan	nan	nan	nan	nan	nan	nan	nan	nan	nan	nan	nan	nan	nan
nan	nan	-0.00567342	nan	nan	nan	nan	nan	nan	nan	nan	nan	nan	-0.000118623	nan	nan	-0.00991267	nan	nan	nan	nan	nan	nan	nan	nan	nan	nan	nan	nan	nan	nan	nan	nan	nan	nan	nan	nan	nan	nan	nan	nan	nan	nan	nan	nan	nan	nan	nan	nan	nan
nan	nan	-0.00374197	nan	nan	nan	nan	nan	nan	nan	nan	nan	nan	-0.000762441	nan	nan	-0.0105565	nan	nan	nan	nan	nan	nan	nan	nan	nan	nan	nan	nan	nan	nan	nan	nan	nan	nan	nan	nan	nan	nan	nan	nan	nan	nan	nan	nan	nan	nan	nan	nan	nan
nan	nan	-0.00245433	nan	nan	nan	nan	nan	nan	nan	nan	nan	nan	-0.0026939	nan	nan	-0.0105565	nan	nan	nan	nan	nan	nan	nan	nan	nan	nan	nan	nan	nan	nan	nan	nan	nan	nan	nan	nan	nan	nan	nan	nan	nan	nan	nan	nan	nan	nan	nan	nan	nan
nan	nan	-0.00181051	nan	nan	nan	nan	nan	nan	nan	nan	nan	nan	-0.00398153	nan	nan	-0.0112003	nan	nan	nan	nan	nan	nan	nan	nan	nan	nan	nan	nan	nan	nan	nan	nan	nan	nan	nan	nan	nan	nan	nan	nan	nan	nan	nan	nan	nan	nan	nan	nan	nan
nan	nan	nan	nan	nan	nan	nan	nan	nan	nan	nan	nan	nan	-0.00526917	nan	nan	-0.0112003	nan	nan	nan	nan	nan	nan	nan	nan	nan	nan	nan	nan	nan	nan	nan	nan	nan	nan	nan	nan	nan	nan	nan	nan	nan	nan	nan	nan	nan	nan	nan	nan	nan
nan	nan	nan	nan	nan	nan	nan	nan	nan	nan	nan	nan	nan	-0.00848827	nan	nan	-0.0112003	nan	nan	nan	nan	nan	nan	nan	nan	nan	nan	nan	nan	nan	nan	nan	nan	nan	nan	nan	nan	nan	nan	nan	nan	nan	nan	nan	nan	nan	nan	nan	nan	nan
nan	nan	nan	nan	nan	nan	nan	nan	nan	nan	nan	nan	nan	-0.0117074	nan	nan	-0.00991267	nan	nan	nan	nan	nan	nan	nan	nan	nan	nan	nan	nan	nan	nan	nan	nan	nan	nan	nan	nan	nan	nan	nan	nan	nan	nan	nan	nan	nan	nan	nan	nan	nan
nan	nan	nan	nan	nan	nan	nan	nan	nan	nan	nan	nan	nan	-0.0142826	nan	nan	-0.00862503	nan	nan	nan	nan	nan	nan	nan	nan	nan	nan	nan	nan	nan	nan	nan	nan	nan	nan	nan	nan	nan	nan	nan	nan	nan	nan	nan	nan	nan	nan	nan	nan	nan
nan	nan	nan	nan	nan	nan	nan	nan	nan	nan	nan	nan	nan	-0.0162141	nan	nan	-0.00733739	nan	nan	nan	nan	nan	nan	nan	nan	nan	nan	nan	nan	nan	nan	nan	nan	nan	nan	nan	nan	nan	nan	nan	nan	nan	nan	nan	nan	nan	nan	nan	nan	nan
nan	nan	nan	nan	nan	nan	nan	nan	nan	nan	nan	nan	nan	-0.0175017	nan	nan	-0.00604975	nan	nan	nan	nan	nan	nan	nan	nan	nan	nan	nan	nan	nan	nan	nan	nan	nan	nan	nan	nan	nan	nan	nan	nan	nan	nan	nan	nan	nan	nan	nan	nan	nan
nan	nan	nan	nan	nan	nan	nan	nan	nan	nan	nan	nan	nan	nan	nan	nan	-0.00733739	nan	nan	nan	nan	nan	nan	nan	nan	nan	nan	nan	nan	nan	nan	nan	nan	nan	nan	nan	nan	nan	nan	nan	nan	nan	nan	nan	nan	nan	nan	nan	nan	nan
nan	nan	nan	nan	nan	nan	nan	nan	nan	nan	nan	nan	nan	nan	nan	nan	-0.00733739	nan	nan	nan	nan	nan	nan	nan	nan	nan	nan	nan	nan	nan	nan	nan	nan	nan	nan	nan	nan	nan	nan	nan	nan	nan	nan	nan	nan	nan	nan	nan	nan	nan
nan	nan	nan	nan	nan	nan	nan	nan	nan	nan	nan	nan	nan	nan	nan	nan	nan	nan	nan	nan	nan	nan	nan	nan	nan	nan	nan	nan	nan	nan	nan	nan	nan	nan	nan	nan	nan	nan	nan	nan	nan	nan	nan	nan	nan	nan	nan	nan	nan	nan
nan	nan	nan	nan	nan	nan	nan	nan	nan	nan	nan	nan	nan	nan	nan	nan	nan	nan	nan	nan	nan	nan	nan	nan	nan	nan	nan	nan	nan	nan	nan	nan	nan	nan	nan	nan	nan	nan	nan	nan	nan	nan	nan	nan	nan	nan	nan	nan	nan	nan
nan	nan	nan	nan	nan	nan	nan	nan	nan	nan	nan	nan	nan	nan	nan	nan	nan	nan	nan	nan	nan	nan	nan	nan	nan	nan	nan	nan	nan	nan	nan	nan	nan	nan	nan	nan	nan	nan	nan	nan	nan	nan	nan	nan	nan	nan	nan	nan	nan	nan
[truncated: 50 more columns]
