# Supplementary material for: Nanopore detection of single-nucleotide RNA mutations and modifications with programmable nanolatches
Source: Nat Nanotechnol. 2025 Jun 27;20(10):1473–81. doi: 10.1038/s41565-025-01965-6 (PMC12534182; doi:10.1038/s41565-025-01965-6)
Supplement: Supplementary file 14 — Source data for nanopore events. [file 41565_2025_1965_MOESM14_ESM.xlsx]

## Sheet: Enteritidis RNA+Enteritidis nan
Event 1	Event 2	Event 3	Event 4	Event 5	Event 6	Event 7	Event 8	Event 9	Event 10	Event 11	Event 12	Event 13	Event 14	Event 15	Event 16	Event 17	Event 18	Event 19	Event 20	Event 21	Event 22	Event 23	Event 24	Event 25	Event 26	Event 27	Event 28	Event 29	Event 30	Event 31	Event 32	Event 33	Event 34	Event 35	Event 36	Event 37	Event 38	Event 39	Event 40	Event 41	Event 42	Event 43	Event 44	Event 45	Event 46	Event 47	Event 48	Event 49	Event 50
0.00669544	0.000502256	-0.00405379	-0.00526306	-0.00221208	0.00243096	0.000514651	-0.00749553	-0.000445213	-0.00258056	0.00703734	0.0074792	0.00207377	0.0108399	-0.00367256	0.000811111	-0.00117323	-0.000754877	0.00318392	0.000585508	0.000628739	0.0093646	0.00208715	0.00607523	-0.00423936	-0.00812422	0.0124072	-0.000458252	0.0131394	0.0121109	0.00280065	-0.00091651	0.00280241	-0.000203153	0.00186676	0.00165899	-0.00465528	0.000676578	0.0255345	0.00651449	-0.00455732	-0.00596949	0.00264647	-0.00320871	-0.00234985	-0.00937826	0.00202267	0.000682609	0.00484697	0.00318991
0.00540696	0.0011465	-0.00534227	-0.00461882	-0.00221208	0.00243096	0.000514651	-0.0100725	-0.00108945	-0.00386904	0.00574885	0.00683496	0.00336225	0.0114841	-0.0043168	0.000166869	-0.00117323	0.000533608	0.0044724	0.00122975	0.00384995	0.00872036	0.00273139	0.00156553	-0.00166239	-0.00876847	0.0130514	0.00018599	0.0131394	0.0114666	0.00344489	0.00166046	0.00344665	-0.00342437	0.00251101	0.00101474	-0.00658801	0.000676578	0.0255345	0.00522601	-0.00649005	-0.00532525	0.00264647	-0.00514143	-0.00428258	-0.00937826	0.00137843	-0.000605877	0.00227	0.00318991
0.00540696	0.00179074	-0.00663076	-0.00397458	-0.000923596	0.000498231	0.00180314	-0.0120052	-0.00108945	-0.00451328	0.00574885	0.00619071	0.00271801	0.0108399	-0.00367256	-0.00176586	-0.00181747	0.00117785	0.00576089	-5.87344e-05	0.00578268	0.00743187	0.00401988	0.00156553	0.00220306	-0.00812422	0.0124072	0.00018599	0.00991814	0.0095339	0.00280065	0.0023047	0.00344665	-0.00600134	0.00444373	-0.000917984	-0.0104535	0.00132082	0.0229575	0.00522601	-0.00713429	-0.00274828	0.00200222	-0.00578568	-0.00428258	-0.0100225	-0.00119854	-0.00125012	-0.000306969	0.00318991
0.00798393	-0.000141986	-0.0104962	-0.00268609	0.00100913	-0.000790253	0.00309162	-0.0120052	-0.0017337	-0.00580177	0.00574885	0.00554647	0.0040065	0.00955138	-0.0043168	-0.00305434	-0.000528985	0.00311058	0.0044724	-0.00134722	0.00513844	0.00549915	0.00466412	-0.00165568	0.0028473	-0.00747998	0.00983022	0.00211872	0.00862965	0.0101781	0.00537762	0.00423743	0.00473514	-0.00728982	0.00444373	-0.00478344	-0.0110977	0.000676578	0.0223133	0.0020048	-0.00777854	-0.00403676	0.00393495	-0.00449719	-0.0029941	-0.00873402	-0.000554301	-0.00125012	-0.00159545	0.00125718
0.00733968	-0.000141986	-0.00791924	-0.00397458	0.00165337	-0.00207874	0.0043801	-0.0107167	-0.00302218	-0.00709025	0.00639309	0.00232526	0.0040065	0.00633017	-0.00496104	-0.00627555	-0.000528985	0.00439906	0.0044724	-0.00134722	0.00449419	0.00421066	0.00466412	-0.00165568	0.00606852	-0.00490301	0.00854174	0.00211872	0.00734117	0.0101781	0.00408914	0.00488167	0.00602362	-0.00793406	0.00573222	-0.0086489	-0.0123862	3.23358e-05	0.0223133	7.20675e-05	-0.00971126	-0.00274828	0.00329071	-0.00449719	-0.00492682	-0.00744553	-0.00377552	-0.00253861	-0.00159545	-3.13051e-05
0.00669544	-0.00207471	-0.00791924	-0.00268609	0.00165337	-0.00465571	0.00695707	-0.0100725	-0.00237794	-0.00580177	0.00574885	0.000392534	0.00271801	0.0037532	-0.00753801	-0.00820828	-0.00117323	0.00568755	0.00382816	-0.000702977	0.00513844	0.00227793	0.00466412	-0.00101144	0.00606852	-0.00232604	0.00532053	0.00147448	0.00605268	0.00888966	0.00344489	0.00359319	0.00988908	-0.00664558	0.0070207	-0.0105816	-0.0123862	-0.000611907	0.0203806	-0.000572175	-0.00906702	-0.00145979	0.00393495	-0.00514143	-0.00363834	-0.00358008	-0.00248703	-0.00125012	-0.00288394	-0.00196403
0.00798393	-0.00271895	-0.00791924	-0.00204185	0.00229761	-0.00529995	0.0088898	-0.00749553	-0.00624339	-0.00580177	0.00381612	-0.00089595	0.00336225	0.00117623	-0.0114035	-0.010141	0.00333647	0.00633179	0.00382816	-0.00134722	0.00449419	0.000989448	0.00401988	-0.00165568	0.00800124	-0.00232604	0.000810828	0.000830233	0.00283147	0.0108224	0.00344489	0.00488167	0.00924483	-0.00535709	0.00766495	-0.0125144	-0.0110977	0.00132082	0.0203806	-0.0025049	-0.00842278	-0.00145979	0.000713738	-0.00385295	-0.00234985	-0.00229159	-0.00184279	-0.00125012	-0.00288394	-0.00260828
0.00669544	-0.00400744	-0.00598651	-0.00204185	0.00423034	-0.00852116	0.0088898	-0.00556281	-0.00624339	-0.00515752	0.00317188	-0.00411716	0.00336225	-0.0007565	-0.0152689	-0.0107853	0.00333647	0.0050433	0.00253967	-0.00134722	0.00320571	0.00227793	0.000798665	-0.00229993	0.00800124	-0.00103756	-0.00241038	0.000830233	0.000254502	0.0114666	0.00473338	0.0023047	0.0105333	-0.00471285	0.00959767	-0.0150913	-0.00916498	0.00325355	0.0210248	-0.00314915	-0.00971126	0.00111718	0.00135798	-0.00449719	-0.0029941	0.000285379	-0.00119854	-0.00125012	-0.00288394	-0.004541
0.0060512	-0.00658441	-0.00340955	-0.00139761	0.00229761	-0.0091654	0.0108225	-0.00105311	-0.00688763	-0.00386904	0.00317188	-0.00733837	0.0040065	-0.00140074	-0.0210671	-0.0120737	0.00591344	0.00633179	0.00318392	-0.00134722	0.000628739	0.00227793	-0.00177831	0.000277045	0.00864549	-0.00232604	-0.00369887	0.00018599	0.000254502	0.0127551	0.00344489	0.00166046	0.0111776	-0.00149164	0.0108862	-0.0170241	-0.00852073	0.00583052	0.0229575	-0.0025049	-0.0103555	0.00176142	0.000713738	-0.00449719	-0.00234985	0.00350659	8.99413e-05	3.83659e-05	-0.00288394	-0.004541
0.00411847	-0.00916138	-0.00212106	-0.000109124	0.00165337	-0.00980964	0.0108225	0.000879612	-0.00495491	-0.00258056	0.000594914	-0.00798261	0.00529498	-0.00140074	-0.0236441	-0.0120737	0.00591344	0.00568755	0.00382816	0.000585508	-0.00194823	0.00292218	-0.00306679	0.00156553	0.00864549	-0.00232604	-0.00756432	0.000830233	-0.00103398	0.0133994	0.00473338	-0.00091651	0.0118218	0.00172957	0.0121746	-0.0183125	-0.00465528	0.00840749	0.0261788	-0.00186066	-0.0103555	0.00369415	0.000713738	-0.00578568	-0.00106137	0.00415084	0.00202267	0.00132685	-0.00352818	-0.00582949
0.00154151	-0.00787289	0.000455907	0.0018236	0.000364888	-0.0110981	0.0108225	0.0021681	-0.00624339	-0.00129207	0.0018834	-0.00862686	0.00529498	-0.00268923	-0.0249326	-0.0107853	0.00784617	0.0050433	0.00318392	0.00187399	-0.00323672	0.00292218	-0.00564376	0.00285401	0.00671276	-0.00361453	-0.00820857	0.00147448	-0.00167823	0.0140436	0.00473338	-0.000272267	0.0111776	0.0036623	0.0121746	-0.0183125	-0.00336679	0.00840749	0.024246	-0.000572175	-0.00971126	0.00240566	6.94957e-05	-0.00449719	0.000871361	0.00672781	0.00331116	0.000682609	-0.0022397	-0.00647373
-0.00039122	-0.0110941	0.00238863	0.00246784	-0.000279354	-0.0091654	0.00953404	0.00474506	-0.00366642	-0.000647829	0.00123916	-0.00733837	0.0040065	-0.00140074	-0.0281538	-0.00949677	0.00977889	0.0050433	0.00318392	0.00251824	-0.00516944	0.00549915	-0.00564376	0.0041425	0.00478003	-0.00361453	-0.0101413	0.00147448	-0.00296671	0.0140436	0.00473338	0.00101622	0.00924483	0.00430655	0.0115304	-0.0189568	-0.00207831	0.0103402	0.0261788	0.00071631	-0.00713429	0.00369415	-0.00121899	-0.00707416	0.00344833	0.00415084	0.00524388	0.00325958	-0.00417243	-0.00647373
-0.00296819	-0.0110941	0.00303287	0.00440057	-0.00156784	-0.00852116	0.00824556	0.00538931	-0.00237794	-0.00129207	0.00123916	-0.00411716	0.00207377	-0.00140074	-0.0275095	-0.0069198	0.00784617	0.00568755	0.00189543	0.00251824	-0.00774641	0.00678763	-0.00693224	0.00543098	0.0028473	-0.00554725	-0.00885281	0.00147448	-0.00361095	0.0140436	0.00473338	0.000371975	0.00537938	0.00430655	0.0121746	-0.0183125	0.00114291	0.0103402	0.0274672	0.00136055	-0.00584581	0.00111718	-0.00186323	-0.00836265	0.00409258	0.00350659	0.00524388	0.00197109	-0.0022397	-0.004541
-0.00425667	-0.00980562	0.00238863	0.00504481	-0.00221208	-0.00723267	0.00760131	0.00474506	-0.000445213	0.0012849	0.0018834	-0.00154019	0.000785285	-0.0007565	-0.0249326	-0.00498707	0.00849041	0.0050433	-0.00132578	0.00316248	-0.00774641	0.00807612	-0.00499952	0.00543098	0.000914577	-0.00554725	-0.0107855	0.00276296	-0.00296671	0.0140436	0.00344489	0.000371975	0.00215817	0.00623927	0.00959767	-0.0170241	0.00243139	0.00905173	0.026823	0.0020048	-0.00391308	-0.000171307	-0.00186323	-0.00836265	0.00795803	0.00286235	0.00524388	0.00132685	-0.00417243	-0.00389676
-0.00425667	-0.0104499	0.00303287	0.0063333	-0.00221208	-0.00594419	0.00566859	0.00538931	0.00019903	0.000640655	0.00123916	0.0029695	0.000141043	0.00117623	-0.0217113	-0.00369859	0.00913465	0.00568755	-3.72955e-05	0.00187399	-0.00967914	0.00807612	-0.00499952	0.00543098	-0.00295088	-0.00490301	-0.00820857	0.00469569	-0.00103398	0.0114666	0.00215641	0.00166046	-0.00106305	0.0036623	0.00830919	-0.0138028	0.00114291	0.00647476	0.0281115	0.00264904	-0.00198035	-0.00210404	-0.00315172	-0.00707416	0.00924652	0.000285379	0.00459964	0.00197109	-0.00481667	-0.000675548
-0.00554516	-0.00980562	0.00238863	0.0063333	-0.00221208	-0.00336722	0.00566859	0.00345658	0.000843272	-0.00193631	0.00123916	0.00554647	-0.00179168	0.00246471	-0.0165574	-0.00176586	0.00849041	0.00439906	-0.00390275	0.00187399	-0.00967914	0.00743187	-0.00113406	0.00478674	-0.00488361	-0.0061915	-0.00820857	0.00598417	-0.000389741	0.0114666	0.000867923	0.00423743	-0.00428426	0.0036623	0.00573222	-0.00929314	0.00243139	0.00389779	0.0261788	0.0020048	-0.000691865	-0.00403676	-0.00315172	-0.00707416	0.010535	0.000285379	0.00266691	0.000682609	-0.00417243	0.00125718
-0.00554516	-0.00722865	0.00110015	0.0063333	-0.00221208	-0.00207874	0.00631283	0.0021681	0.00213176	-0.00193631	-0.000693571	0.00812344	-0.00308017	0.00182047	-0.012692	-0.000477373	0.00784617	0.00182209	-0.00390275	0.00187399	-0.0109676	0.00807612	0.000798665	0.00349826	-0.00617209	-0.0061915	-0.0056316	0.00598417	0.00347571	0.0114666	0.000867923	0.00552592	-0.00557274	0.00237382	0.00315525	-0.00671617	0.00178715	0.00132082	0.0255345	0.00136055	0.00252935	-0.00596949	-0.0044402	-0.0077184	0.0111792	-0.000358864	0.00266691	-0.000605877	-0.00352818	0.00254567
-0.00554516	-0.00658441	0.00110015	0.00504481	-0.00221208	-0.00272298	0.0043801	0.00023537	0.00148751	-0.00258056	-0.00133781	0.0100562	-0.00372441	0.00246471	-0.00753801	0.000166869	0.00655768	0.00117785	-0.00519123	0.00122975	-0.00967914	0.00678763	0.00337563	0.00220977	-0.00681633	-0.00554725	-0.00498735	0.0079169	0.00411996	0.0114666	0.000867923	0.0068144	-0.00814972	0.00108533	0.00186676	-0.00349495	0.000498664	-0.00190039	0.026823	0.00136055	0.00510632	-0.00596949	-0.0044402	-0.0077184	0.0137562	-0.00100311	0.00266691	-0.00253861	-0.00288394	0.00383415
-0.00361243	-0.00400744	-0.000188335	0.00375633	-0.000279354	-0.000146011	0.00631283	0.00023537	0.002776	-0.00451328	-4.93284e-05	0.0113447	-0.00565714	0.00246471	-0.0043168	0.000166869	0.00462495	0.000533608	-0.00712396	0.000585508	-0.0109676	0.0048549	0.00401988	-0.00229993	-0.00681633	-0.00490301	-0.000477657	0.0079169	0.00540844	0.0133994	-0.0010648	0.00745864	-0.0100824	0.00172957	-6.59654e-05	-0.000273741	0.00178715	-0.00447736	0.0236018	0.0020048	0.00575056	-0.00661373	-0.00508445	-0.00578568	0.013112	0.000285379	0.000734184	-0.00125012	-0.0022397	0.00254567
-0.00296819	-0.00271895	0.000455907	0.00117936	-0.000923596	-0.0014345	0.00309162	-0.00105311	0.00213176	-0.00515752	-4.93284e-05	0.0100562	-0.00308017	-0.000112258	-0.00238407	0.000811111	0.00269223	-0.00204336	-0.00583548	0.00251824	-0.0116119	0.00227793	0.00659685	-0.00616538	-0.00810482	-0.00425877	0.00274356	0.00727266	0.00669693	0.0153321	0.000223681	0.00745864	-0.0100824	0.00237382	-0.000710208	0.00165899	0.00243139	-0.00641009	0.0248903	7.20675e-05	0.0063948	-0.00725798	-0.00508445	-0.00320871	0.0118235	0.000285379	-0.00119854	-0.000605877	-0.0022397	0.00125718
-0.0016797	-0.000786228	-0.000832577	-0.000109124	-0.000279354	-0.0014345	0.00244738	-0.00363008	0.00406448	-0.00580177	-4.93284e-05	0.00876768	-0.0050129	-0.00204498	0.000192896	0.000166869	-0.000528985	-0.00333185	-0.00325851	0.00187399	-0.0129004	0.000989448	0.00788533	-0.00874235	-0.00681633	-0.00232604	0.00596477	0.00598417	0.00862965	0.0172648	0.00280065	0.00745864	-0.00879396	0.00108533	-0.00135445	0.00552444	0.00178715	-0.00834282	0.0255345	0.0020048	0.0063948	-0.00468101	-0.00379596	-0.00256446	0.0118235	0.00157386	-0.00184279	-0.00189436	-0.00159545	-3.13051e-05
-0.0016797	0.000502256	-0.000832577	-0.00139761	-0.000279354	-0.000790253	0.000514651	-0.00491857	0.00664145	-0.00580177	0.000594914	0.0074792	-0.00436865	-0.00333347	0.000837139	0.00145535	-0.0037502	-0.00526457	-0.00390275	0.00316248	-0.0109676	-0.00158752	0.00788533	-0.0126078	-0.00810482	-0.00425877	0.0104745	0.00533993	0.00734117	0.0191975	0.00280065	0.00745864	-0.00557274	0.0036623	-0.00199869	0.00681293	0.00243139	-0.0096313	0.0261788	0.00071631	0.00768329	-0.00532525	-0.00250748	-0.000631734	0.00989076	0.00350659	-0.00184279	-0.00189436	-0.00159545	-0.00260828
-0.00039122	-0.00143047	-0.000832577	-0.00333033	0.000364888	-0.0014345	-0.00206232	-0.00620705	0.00728569	-0.00644601	0.00123916	0.00619071	-0.00179168	-0.0052662	0.000192896	0.0020996	-0.00697141	-0.00590882	-0.00325851	0.00509521	-0.0103234	-0.00287601	0.00788533	-0.0138963	-0.00617209	-0.00297028	0.0136957	0.0034072	0.00669693	0.0198418	0.00473338	0.00617016	-0.00235153	0.0036623	-0.00264294	0.00681293	0.00371988	-0.00898706	0.026823	0.00136055	0.00832753	-0.00468101	-0.00186323	-0.000631734	0.00860227	0.00350659	-0.00377552	3.83659e-05	-0.00352818	-0.00389676
-0.0016797	-0.00143047	-0.000188335	-0.0059073	-0.000279354	-0.00272298	-0.00528353	-0.00749553	0.00986266	-0.00515752	0.0018834	0.00425799	-0.0005032	-0.00655468	-0.00173983	0.000811111	-0.00890414	-0.0071973	-0.000681538	0.00573945	-0.0090349	-0.00545298	0.00659685	-0.0145405	-0.00488361	-0.00425877	0.0149842	0.00276296	0.00605268	0.0224187	0.00602186	0.00359319	0.000225438	0.00495079	-0.00135445	0.00552444	0.00436412	-0.00898706	0.0281115	7.20675e-05	0.00703905	-0.00339252	-0.00121899	0.00258948	0.00731379	0.00350659	-0.00377552	0.00132685	-0.00159545	-0.00325252
-0.0016797	-0.0033632	-0.00147682	-0.00655154	0.000364888	-0.0014345	-0.00914898	-0.00878402	0.0124396	-0.0032248	0.00317188	0.00168102	0.00142953	-0.00848741	-0.00238407	0.000811111	-0.0134138	-0.00462033	-3.72955e-05	0.00638369	-0.00839065	-0.00674146	0.0059526	-0.015829	-0.00359512	-0.00361453	0.0156284	0.000830233	0.00347571	0.023063	0.00731035	0.00101622	0.00151392	0.00430655	-0.00199869	0.00423596	0.00694109	-0.00898706	0.0274672	0.00136055	0.00446208	-0.00081555	0.00135798	0.00258948	0.0060253	0.00286235	-0.00248703	0.00132685	-0.000951212	-0.004541
0.000253022	-0.00529592	-0.00147682	-0.0059073	-0.00156784	-0.00207874	-0.00979322	-0.00942826	0.0156608	-0.00193631	0.0018834	0.00103678	0.00207377	-0.00784317	-0.00109559	-0.000477373	-0.0153466	-0.0071973	0.00189543	0.00638369	-0.00516944	-0.00674146	0.00273139	-0.0151848	-0.00359512	-0.00361453	0.0143399	0.00018599	0.00154299	0.0217745	0.00859883	-0.000272267	0.00409089	0.00752776	-0.00264294	0.00165899	0.00822958	-0.0102755	0.0281115	-0.00186066	0.00446208	0.00111718	0.00264647	0.00387797	0.00473682	0.00350659	-0.00313127	0.000682609	-0.000306969	-0.00325252
0.000253022	-0.00658441	0.000455907	-0.0059073	-0.00285632	-0.000790253	-0.0117259	-0.00813978	0.0169493	-0.00258056	-4.93284e-05	0.00168102	0.0040065	-0.00719892	-0.00302832	-0.00112162	-0.016635	-0.00462033	0.00318392	0.00831642	-0.00388096	-0.00609722	0.000798665	-0.0151848	-0.000373908	-0.00361453	0.0124072	-0.000458252	0.00347571	0.0217745	0.00795459	-0.00284924	0.00344665	0.00946049	-0.00457566	0.00101474	0.0114508	-0.00898706	0.0261788	-0.00121642	0.00252935	0.00240566	0.00457919	0.00452221	0.00409258	0.00157386	-0.00119854	3.83659e-05	0.00162576	-0.00131979
0.000897264	-0.00851713	0.00110015	-0.00333033	-0.00285632	-0.000790253	-0.0143029	-0.00749553	0.0175936	-0.00258056	-0.000693571	-0.000251708	0.00465074	-0.00784317	-0.00302832	-0.00176586	-0.0172793	-0.00397609	0.0044724	0.00702793	-0.00194823	-0.00609722	0.000798665	-0.0126078	0.00155882	-0.0016818	0.0111187	-0.000458252	0.00154299	0.020486	0.00859883	-0.00542621	0.00473514	0.00752776	-0.00457566	-0.00156223	0.0108065	-0.00576585	0.0248903	-0.00186066	0.00124086	0.00562688	0.00651192	0.00387797	0.0015156	-0.000358864	0.000734184	-0.00125012	0.00227	0.000612938
0.000897264	-0.00787289	0.00238863	-0.00333033	-0.00350056	-0.000146011	-0.0149472	-0.00749553	0.0150166	-0.00258056	-0.0026263	0.00103678	0.00465074	-0.00591044	-0.00238407	-0.00369859	-0.0172793	-0.0026876	0.00382816	0.00573945	0.000628739	-0.00802995	-0.00177831	-0.0113193	0.00155882	-0.0016818	0.0078975	-0.000458252	0.000898744	0.0166206	0.00988732	-0.00671469	0.00666786	0.00752776	-0.00457566	-0.00220647	0.0114508	-0.00641009	0.0248903	-0.00121642	0.00059662	0.00884809	0.00715617	0.00323372	0.0015156	-0.00229159	0.00266691	-0.00318285	0.00420273	0.00190142
0.00218575	-0.00787289	0.00238863	-0.000109124	-0.00285632	-0.0014345	-0.0136587	-0.00685129	0.0130839	-0.000647829	-0.00713599	-0.000251708	0.00529498	-0.00462195	-0.00367256	-0.00563131	-0.0172793	-0.000754877	0.00382816	0.00509521	0.00256147	-0.00802995	-0.00177831	-0.0100308	0.00413579	-0.00103756	0.00403204	0.00018599	0.000254502	0.0159763	0.00731035	-0.00735894	0.00537938	0.008172	-0.00586415	-0.00220647	0.0108065	-0.00318888	0.0223133	-0.00186066	-0.00262459	0.0101366	0.00586768	0.00323372	0.000871361	-0.00358008	0.00266691	-0.00382709	0.00613546	0.00254567
0.00476272	-0.00529592	0.00432136	0.000535118	-0.00221208	-0.00272298	-0.0123702	-0.00556281	0.00857418	-0.000647829	-0.00778023	-0.00089595	0.0040065	-0.00268923	-0.00367256	-0.0069198	-0.0134138	-0.000110635	0.00576089	0.00251824	0.00449419	-0.00609722	-0.00113406	-0.00874235	0.00478003	-0.00103756	0.00145507	0.00018599	0.000254502	0.0127551	0.00666611	-0.00864742	0.00409089	0.00623927	-0.00521991	-0.00220647	0.00887382	-0.00383312	0.0203806	-0.00121642	-0.00198035	0.0101366	0.00844465	0.00130099	-0.00170561	-0.00486856	0.00524388	-0.00382709	0.0067797	0.00447839
0.00540696	-0.00400744	0.0049656	0.0018236	-0.00156784	-0.00465571	-0.0123702	-0.00491857	0.00599721	0.000640655	-0.0110014	-0.00154019	0.00207377	-0.0007565	-0.00367256	-0.0069198	-0.00954838	0.00117785	0.00511664	0.00316248	0.00320571	-0.00545298	-0.00113406	-0.00938659	0.00800124	-0.00103756	-0.0011219	-0.000458252	-0.000389741	0.0114666	0.00408914	-0.00864742	0.00344665	0.00623927	-0.00393142	-0.000273741	0.00758533	-0.00125615	0.0184478	-0.00186066	-0.00326884	0.0114251	0.00522344	-0.000631734	-0.0029941	-0.00680129	0.00459964	-0.00511558	0.00935667	0.00318991
0.00540696	-0.00143047	0.00367712	0.0018236	0.00100913	-0.00594419	-0.0104375	-0.00427432	0.00148751	0.000640655	-0.0122899	-0.00411716	0.000785285	-0.0007565	-0.00302832	-0.0069198	-0.0037502	0.000533608	0.00576089	0.00251824	0.00384995	-0.00352025	0.00144291	-0.00874235	0.00671276	-0.0016818	-0.00241038	-0.00174674	0.000254502	0.0095339	0.00280065	-0.00800318	0.00151392	0.0036623	-0.00328718	0.00165899	0.00565261	-0.00125615	0.0190921	0.00071631	-0.00262459	0.0107808	0.00651192	-0.00127598	-0.0029941	-0.00680129	0.00331116	-0.00640406	0.00935667	0.000612938
0.00669544	0.0011465	0.00367712	0.00246784	0.00423034	-0.00723267	-0.00850474	-0.0023416	-0.00237794	0.000640655	-0.0129342	-0.00411716	0.000785285	0.00117623	-0.00173983	-0.0069198	-0.00246171	0.00246633	0.00704937	0.00251824	0.00449419	-0.00287601	0.00208715	-0.00745386	0.00800124	-0.00361453	-0.00305463	-0.00303522	0.000254502	0.00888966	0.00151217	-0.00735894	-0.00106305	0.00172957	-0.00199869	0.00294747	0.00114291	-0.000611907	0.0184478	0.00264904	-0.00391308	0.0107808	0.00457919	-0.00256446	-0.00492682	-0.00615705	0.00653237	-0.00575982	0.0100009	-0.00131979
0.00733968	0.00436771	0.00367712	0.0018236	0.00551882	-0.00658843	-0.00592777	-0.00105311	-0.00559915	0.00257338	-0.0116457	-0.00540565	-0.00114744	0.000531984	-0.00173983	-0.00627555	0.00140374	0.00375482	0.0089821	0.00380672	0.00320571	-0.00158752	0.00337563	-0.00745386	0.00928973	-0.00490301	-0.0011219	-0.00367946	0.00154299	0.00824541	-0.000420562	-0.00607045	-0.00170729	0.00108533	-6.59654e-05	0.00423596	-0.000789821	3.23358e-05	0.0197363	0.00264904	-0.00326884	0.00820385	0.00393495	-0.00256446	-0.0029941	-0.00615705	0.00524388	-0.00318285	0.00806819	-0.00518525
0.00669544	0.00436771	0.00238863	0.000535118	0.00680731	-0.00594419	-0.0033508	0.0021681	-0.00753188	0.00515035	-0.00906872	-0.00798261	-0.00114744	-0.000112258	-0.00173983	-0.00563131	0.00591344	0.0050433	0.0109148	0.00380672	0.00127298	0.000345206	0.00466412	-0.00680962	0.007357	-0.00490301	-0.00176614	-0.00496795	0.00218723	0.00695693	0.000223681	-0.00413772	-0.0049285	0.00044109	0.00186676	0.0048802	-0.00143406	-0.000611907	0.0190921	0.00393752	-0.00133611	0.00627112	0.00135798	-0.00385295	-0.00234985	-0.00486856	0.00459964	-0.00253861	0.00806819	-0.00711798
0.00669544	0.00565619	0.00110015	-0.00139761	0.00680731	-0.00594419	-0.000129591	0.00410082	-0.00817612	0.00515035	-0.00713599	-0.00669413	-0.00114744	-0.0007565	-0.00173983	-0.00563131	0.00720192	0.0050433	0.0122033	0.00702793	-1.55031e-05	0.000989448	0.0059526	-0.00552114	0.00800124	-0.00490301	-0.000477657	-0.00625643	0.000898744	0.00760117	-0.000420562	-0.00284924	-0.00686123	-0.00213588	0.00315525	0.0048802	-0.00336679	-0.000611907	0.0216691	0.00587025	-0.000691865	0.00498264	6.94957e-05	-0.00578568	-0.00170561	0.000285379	0.00459964	3.83659e-05	0.00484697	-0.00840646
0.0060512	0.00630044	0.000455907	-0.00397458	0.00616307	-0.00336722	0.000514651	0.00603355	-0.00882036	0.00772732	-0.00391478	-0.00862686	-0.0005032	-0.0007565	0.000192896	-0.00305434	0.00784617	0.0050433	0.0122033	0.00638369	-0.00194823	0.0048549	0.00466412	-0.00229993	0.00542427	-0.00425877	-0.000477657	-0.00561219	0.0047642	0.00566844	-0.0010648	-0.00091651	-0.0100824	-0.00213588	0.00508798	0.00552444	-0.00594376	-0.00190039	0.0229575	0.00522601	-0.000691865	0.00240566	-0.000574747	-0.00707416	0.000871361	0.00221811	0.00459964	0.00325958	0.00162576	-0.0109834
0.0060512	0.00436771	0.000455907	-0.00526306	0.00551882	-0.000146011	-0.000129591	0.00732203	-0.00753188	0.00579459	-0.00198205	-0.00798261	0.000141043	-0.00204498	0.000192896	-0.00305434	0.00784617	0.0050433	0.0122033	0.00767217	-0.0045252	0.00421066	0.00466412	-0.00165568	0.00413579	-0.00554725	0.000810828	-0.00625643	0.00540844	0.0050242	-0.000420562	-0.00284924	-0.0120152	-0.00213588	0.00444373	0.00294747	-0.00658801	-0.00190039	0.0223133	0.00522601	0.00124086	0.00176142	-0.000574747	-0.00578568	0.00215985	0.00350659	0.00266691	0.00519231	-0.000306969	-0.0090507
0.00411847	0.00565619	0.000455907	-0.00655154	0.00487458	0.000498231	0.00115889	0.00861052	-0.00688763	0.00643883	0.000594914	-0.00669413	0.00142953	-0.00268923	0.00212562	-0.00176586	0.00720192	0.0050433	0.0109148	0.00702793	-0.00581369	0.00549915	0.00273139	0.000921287	0.000270334	-0.00490301	0.00274356	-0.00690068	0.00605268	0.00437996	-0.00364177	-0.002205	-0.0145921	-0.00149164	0.00379949	0.00165899	-0.00658801	-0.00383312	0.0229575	0.00522601	0.00188511	-0.00145979	-0.00121899	-0.00578568	0.00409258	0.00866053	0.00137843	0.00583655	-0.000951212	-0.00840646
0.00347423	0.00630044	0.00110015	-0.00784003	0.00423034	0.00243096	0.00244738	0.0105432	-0.00559915	0.00579459	0.00252764	-0.00347292	0.00271801	-0.00268923	0.00276987	-0.00305434	0.00655768	0.00568755	0.0102706	0.00702793	-0.0045252	0.00614339	0.00208715	0.00349826	-0.000373908	-0.00425877	0.0033878	-0.00754492	0.00669693	0.00244723	-0.00299753	-0.002205	-0.0158806	-0.00213588	0.00444373	0.00101474	-0.00529952	-0.00383312	0.024246	0.00393752	0.00124086	-0.00468101	0.000713738	-0.00449719	0.00473682	0.00994902	0.00137843	0.00648079	-0.00159545	-0.004541
0.00282999	0.00758892	0.00238863	-0.00848427	0.00294186	0.00436368	0.00180314	0.00796627	-0.00366642	0.00515035	0.000594914	-0.00154019	0.0040065	-0.00140074	0.00405835	-0.00305434	0.00333647	0.00439906	0.0089821	0.00509521	-0.00516944	0.0048549	0.00273139	0.00607523	-0.00230664	-0.00425877	0.0033878	-0.00496795	0.00734117	0.00115875	-0.00364177	-0.00413772	-0.0152364	-0.00278012	0.00379949	0.00101474	-0.00594376	-0.00641009	0.0236018	0.00264904	0.00124086	-0.00532525	-0.000574747	-0.00320871	0.00344833	0.012526	0.00137843	0.00519231	-0.0022397	-0.00325252
0.000253022	0.00758892	0.00174439	-0.00848427	0.00294186	0.00436368	0.00244738	0.00796627	-0.00108945	0.00579459	0.00123916	0.000392534	0.00529498	-0.00204498	0.00534683	-0.00434283	0.00269223	0.00439906	0.00833786	0.00251824	-0.00388096	0.0048549	0.000154422	0.00736371	-0.00230664	-0.00554725	0.00467628	-0.00432371	0.00605268	0.000514504	-0.00493026	-0.00349348	-0.0120152	-0.000203153	0.00186676	-0.00156223	-0.00594376	-0.00576585	0.0248903	0.0020048	-0.000691865	-0.00725798	0.000713738	-0.000631734	0.00538106	0.0131702	-0.000554301	0.00519231	-0.000306969	0.00125718
-0.00039122	0.00758892	0.00110015	-0.00912851	0.00294186	0.0030752	0.00373586	0.00667779	0.00019903	0.00450611	-0.000693571	0.00232526	0.00593922	-0.00140074	0.00534683	-0.00563131	0.00140374	0.00568755	0.0044724	0.00316248	-0.00323672	0.00292218	-0.00113406	0.00929644	-0.00295088	-0.00490301	0.00403204	-0.00174674	0.00734117	-0.000129739	-0.0055745	-0.00478197	-0.0107267	-0.000847396	-6.59654e-05	-0.00156223	-0.00787649	-0.00576585	0.0236018	-0.000572175	-0.00198035	-0.00919071	0.00329071	0.000656751	0.00538106	0.0138145	0.00202267	0.00454807	0.00227	0.00318991
0.000897264	0.00758892	0.00110015	-0.00848427	0.00423034	0.00243096	0.00373586	0.00667779	0.00019903	0.00321762	-4.93284e-05	0.00361375	0.00465074	-0.000112258	0.00534683	-0.0069198	0.00140374	0.00697603	0.00189543	-5.87344e-05	-0.00323672	0.00163369	-0.00306679	0.0086522	-0.00295088	-0.00683574	0.00274356	-0.00239098	0.00605268	-0.00141822	-0.00686299	-0.00542621	-0.00621699	-0.00149164	-0.00135445	-0.000917984	-0.00658801	-0.00576585	0.024246	-0.000572175	-0.00520156	-0.0111234	0.00651192	0.00194524	0.00409258	0.0138145	0.00137843	0.00197109	0.00549122	0.00641112
0.000897264	0.00823316	0.00110015	-0.00848427	0.00680731	0.00114247	0.00502435	0.00474506	0.00019903	0.00321762	-0.00198205	0.00361375	0.00529498	0.000531984	0.00405835	-0.00756404	0.00140374	0.0101972	-0.000681538	0.000585508	-0.00259247	0.000989448	-0.00242255	0.00800795	-0.00101815	-0.00747998	0.00274356	-0.00110249	0.00605268	-0.00141822	-0.00879571	-0.00542621	-0.00235153	-0.00278012	-0.00328718	-0.000273741	-0.00723225	-0.00447736	0.024246	-0.00121642	-0.00584581	-0.0117677	0.00780041	0.00194524	0.00409258	0.0138145	0.00137843	0.000682609	0.00806819	0.00705537
0.00154151	0.00823316	-0.000188335	-0.00655154	0.00745155	-0.000790253	0.00760131	0.00345658	-0.000445213	0.00257338	-0.00391478	0.00490223	0.00465074	-0.000112258	0.00341411	-0.00756404	0.0007595	0.00890876	-0.00197002	0.000585508	-0.00194823	-0.000943279	-0.00306679	0.00800795	-0.00166239	-0.00683574	0.000810828	-0.000458252	0.00540844	-0.00141822	-0.00815147	-0.00413772	0.000869681	-0.00406861	-0.00457566	0.000370501	-0.00787649	-0.00512161	0.024246	-0.00121642	-0.00713429	-0.0111234	0.00973314	0.00130099	0.00280409	0.0138145	0.00202267	-0.00253861	0.00806819	0.00834385
0.000253022	0.00952165	-0.00147682	-0.0059073	0.0106728	-0.000790253	0.00631283	0.00345658	-0.000445213	-0.000647829	-0.00327054	0.00425799	0.00336225	0.000531984	0.00212562	-0.00756404	0.00204798	0.00762027	-0.00325851	0.000585508	-0.00259247	-0.00223176	-0.00435527	0.00800795	-0.000373908	-0.00425877	0.00145507	0.00018599	0.00605268	-0.000773981	-0.00815147	-0.00284924	0.00409089	-0.00535709	-0.00650839	0.000370501	-0.00658801	-0.00254464	0.0236018	7.20675e-05	-0.00906702	-0.0104792	0.0123101	0.00323372	0.0015156	0.0138145	0.00331116	-0.00253861	0.00806819	0.00898809
0.00218575	0.00823316	-0.0027653	-0.00333033	0.0119612	-0.0014345	0.00695707	0.00281234	-0.0017337	-0.00129207	-0.00455902	0.00232526	0.00271801	-0.000112258	0.00212562	-0.00498707	0.00333647	0.00762027	-0.00390275	-5.87344e-05	-0.000659746	-0.00352025	-0.00371103	0.00736371	0.000270334	-0.00747998	0.00145507	0.00018599	0.00411996	0.000514504	-0.00879571	-0.00349348	0.00602362	-0.00600134	-0.00779688	0.00165899	-0.00529952	-0.00254464	0.024246	0.00071631	-0.0103555	-0.00790222	0.0135986	0.00323372	0.000227119	0.0131702	0.00137843	-0.00382709	0.00871243	0.00963234
0.00154151	0.00565619	-0.00340955	-0.00204185	0.0132497	-0.00207874	0.0043801	0.00281234	-0.000445213	-0.0032248	-0.0026263	0.00168102	0.00207377	-0.0007565	0.00148138	-0.0069198	0.00398071	0.00568755	-0.00261427	-5.87344e-05	-0.00130399	-0.00416449	-0.00242255	0.00671947	0.000914577	-0.0061915	0.0033878	0.000830233	0.00411996	0.00180299	-0.00943996	-0.00349348	0.00860059	-0.00600134	-0.00779688	0.00230323	-0.00529952	-0.00125615	0.0236018	0.00136055	-0.0122882	-0.00596949	0.0148871	0.00194524	0.000227119	0.0138145	0.00266691	-0.00511558	0.00806819	0.00963234
0.00282999	0.00436771	-0.00405379	0.000535118	0.011317	-0.00272298	0.00244738	0.000879612	-0.00108945	-0.0032248	-0.00327054	-0.000251708	0.000785285	-0.0007565	0.000837139	-0.00563131	0.00398071	0.0050433	-0.00132578	0.00122975	-0.00130399	-0.00480873	-0.00177831	0.00607523	0.000914577	-0.00232604	0.00145507	0.000830233	0.00218723	0.00309147	-0.00943996	-0.00349348	0.00860059	-0.00728982	-0.00779688	0.00294747	-0.00529952	-0.00254464	0.0248903	0.00136055	-0.0103555	-0.00339252	0.0155313	0.000656751	0.000227119	0.0118817	0.00202267	-0.00447133	0.0067797	0.00769961
0.00282999	0.000502256	-0.00405379	0.00117936	0.0106728	-0.00207874	0.000514651	0.00023537	-0.000445213	-0.00515752	-4.93284e-05	-0.00154019	-0.0005032	-0.0007565	0.00212562	-0.00369859	0.00333647	0.00117785	0.00125119	0.000585508	-0.00130399	-0.00480873	0.000154422	0.00607523	-0.000373908	-0.000393313	0.00209931	0.000830233	0.000254502	0.00566844	-0.00879571	-0.00349348	0.00666786	-0.00664558	-0.00908536	0.00101474	-0.00336679	-0.00254464	0.0223133	0.00136055	-0.00906702	-0.00210404	0.0123101	1.25085e-05	-0.00234985	0.0105933	0.00202267	-0.00318285	0.00613546	0.00641112
0.00218575	-0.0033632	-0.00469803	0.00311209	0.00874003	-0.0014345	-0.00206232	-0.000408872	-0.00237794	-0.0032248	0.000594914	-0.00347292	-0.00243593	0.000531984	0.00148138	-0.0024101	0.0007595	-0.000110635	0.00382816	0.000585508	0.000628739	-0.00480873	0.00144291	0.00478674	0.000270334	-0.000393313	0.00274356	0.000830233	-0.00103398	0.0101781	-0.00879571	-0.00542621	0.00666786	-0.00664558	-0.00779688	0.000370501	-0.00143406	-0.00254464	0.0223133	0.0020048	-0.00649005	0.00304991	0.0103774	-0.000631734	-0.00428258	0.00994902	0.00137843	-0.00318285	0.00613546	0.00641112
0.00218575	-0.00465168	-0.00405379	0.00375633	0.00551882	-0.000790253	-0.0033508	-0.00298584	-0.000445213	-0.00386904	0.00123916	-0.0047614	-0.00179168	0.000531984	0.00405835	-0.000477373	0.000115257	-0.00333185	0.00511664	0.00187399	0.00127298	-0.00480873	0.00337563	0.0041425	-0.00101815	0.000895172	0.00274356	0.00018599	-0.00167823	0.0127551	-0.00943996	-0.00607045	0.00473514	-0.00728982	-0.0116623	-0.000273741	-0.000789821	-0.00318888	0.0203806	0.0020048	-0.00455732	0.00562688	0.00844465	1.25085e-05	-0.00363834	0.00672781	0.00137843	-0.00382709	0.00613546	0.00576688
0.000897264	-0.00529592	-0.00405379	0.00375633	0.0035861	0.00114247	-0.00592777	-0.00363008	0.00019903	-0.00258056	0.0018834	-0.0047614	-0.00243593	0.00117623	0.00276987	0.000811111	-0.00181747	-0.00397609	0.00704937	0.000585508	0.00127298	-0.00480873	0.00466412	0.0041425	-0.00295088	0.0028279	0.00403204	0.00018599	-0.00103398	0.0146878	-0.00943996	-0.00864742	0.000869681	-0.00406861	-0.0097296	-0.000273741	-0.000789821	-0.00576585	0.0197363	0.00071631	-0.00391308	0.00498264	0.00715617	-0.00192022	-0.00557107	0.00543932	0.000734184	-0.00253861	0.00613546	0.00512264
-0.00103546	-0.00658441	-0.0027653	0.00568905	0.000364888	0.00114247	-0.00592777	-0.00556281	-0.0017337	-0.000647829	0.00252764	-0.00540565	-0.00243593	0.00246471	0.00470259	0.000166869	-0.00310595	-0.00397609	0.00769361	-0.000702977	0.00320571	-0.00545298	0.00401988	0.00220977	-0.00359512	0.00347214	0.00209931	0.000830233	-0.00232247	0.0153321	-0.0107284	-0.00929166	-0.000418804	-0.00406861	-0.0123066	-0.000917984	-0.000789821	-0.00576585	0.0171594	7.20675e-05	-0.00198035	0.00562688	0.00522344	-0.00256446	-0.00363834	0.00221811	0.000734184	-0.00189436	0.00549122	0.00512264
-0.00296819	-0.00851713	-0.000188335	0.00440057	-0.00221208	0.00243096	-0.00528353	-0.00556281	-0.00237794	-0.000647829	0.00317188	-0.00411716	-0.00243593	0.00182047	0.00534683	-0.000477373	-0.00439444	-0.00462033	0.00704937	-0.00199146	0.00320571	-0.00480873	0.00466412	0.00220977	-0.00488361	0.0028279	0.00209931	-0.00110249	-0.000389741	0.0159763	-0.0113727	-0.0118686	-0.00235153	-0.00213588	-0.0110181	-0.00156223	-0.000145578	-0.00641009	0.0152266	-0.0025049	-0.00391308	0.00369415	6.94957e-05	-0.00256446	-0.00557107	0.000929622	-0.000554301	3.83659e-05	0.00613546	0.00254567
-0.00425667	-0.00594016	0.00238863	0.00440057	-0.00414481	0.00371944	-0.00463928	-0.00556281	-0.00431067	0.0012849	0.0018834	-0.00347292	-0.00308017	0.00117623	0.00599108	0.00145535	-0.00439444	-0.0026876	0.00576089	-0.00392419	0.00384995	-0.00480873	0.00530836	0.00220977	-0.00552785	0.00218366	0.000810828	-0.00239098	0.00154299	0.0166206	-0.00943996	-0.0125129	-0.00235153	-0.00278012	-0.0123066	-0.000273741	-0.00143406	-0.00641009	0.0139381	-0.00379339	-0.00455732	0.00369415	0.00264647	-0.00385295	-0.00492682	-0.00100311	0.000734184	3.83659e-05	0.00742394	0.000612938
-0.00232395	-0.00465168	0.00367712	0.0018236	-0.00350056	0.00436368	-0.00399504	-0.00556281	-0.00559915	-0.000647829	0.00123916	-0.00154019	-0.00308017	-0.000112258	0.00470259	0.000811111	-0.00503868	-0.000754877	0.00189543	-0.00392419	0.00256147	-0.00545298	0.00530836	-0.00101144	-0.00746058	-0.000393313	-0.000477657	-0.00303522	0.00540844	0.0159763	-0.0113727	-0.0138014	-0.00428426	-0.00342437	-0.0097296	0.00101474	-0.00207831	-0.00705433	0.0120054	-0.00572612	-0.00649005	0.00304991	0.00329071	-0.00449719	-0.00492682	-0.00293583	0.00137843	0.00197109	0.00871243	-0.000675548
-0.00232395	-0.00271895	0.00432136	0.000535118	-0.00414481	0.00500792	-0.00206232	-0.00427432	-0.00882036	0.000640655	0.00123916	0.000392534	-0.00308017	-0.0007565	0.00341411	-0.000477373	-0.00310595	0.00117785	0.00189543	-0.00521267	0.00320571	-0.00674146	0.00530836	-0.00101144	-0.00810482	-0.00490301	-0.0011219	-0.00174674	0.00734117	0.0146878	-0.0113727	-0.0118686	-0.0049285	-0.00535709	-0.0097296	0.000370501	-0.00336679	-0.00769858	0.0113612	-0.0070146	-0.00584581	0.00176142	0.00457919	-0.00385295	-0.00363834	-0.00229159	0.000734184	0.00390382	0.00742394	-0.00325252
-0.00039122	-0.000141986	0.00625409	-0.00139761	-0.00285632	0.00565217	0.000514651	-0.00363008	-0.0101088	0.000640655	0.00123916	0.0029695	-0.00436865	-0.0007565	0.00276987	-0.00434283	-0.00310595	0.0050433	-0.00132578	-0.00521267	0.00384995	-0.00480873	0.00530836	-0.00229993	-0.00681633	-0.00812422	-0.00241038	-0.00110249	0.00862965	0.0146878	-0.0113727	-0.0112244	-0.0049285	-0.00600134	-0.00908536	-0.000273741	-0.00336679	-0.00576585	0.00942845	-0.0070146	-0.00842278	0.00111718	0.00457919	-0.00256446	-0.0029941	-0.00422432	0.00202267	0.00648079	0.00742394	-0.00389676
0.000897264	0.00179074	0.00367712	-0.00139761	-0.00221208	0.00629641	0.00115889	-0.0023416	-0.0120416	-0.00129207	-4.93284e-05	0.00490223	-0.00372441	-0.00204498	0.00212562	-0.0069198	-0.00117323	0.00568755	-0.00325851	-0.00392419	0.00513844	-0.00480873	0.00273139	-0.00423265	-0.00810482	-0.0132782	-0.00241038	-0.00110249	0.0112066	0.0127551	-0.0113727	-0.00671469	-0.0049285	-0.00664558	-0.00650839	-0.00156223	-0.00401103	-0.00705433	0.0120054	-0.00765884	-0.00842278	0.00111718	0.00457919	-0.000631734	-0.0029941	-0.00229159	0.00202267	0.00712504	0.00613546	-0.00518525
0.00476272	0.00307922	0.00303287	-0.00139761	-0.00221208	0.00822914	0.00180314	0.00152385	-0.0120416	-0.00129207	0.0018834	0.00425799	-0.00436865	-0.00204498	0.00212562	-0.00627555	-0.000528985	0.00826452	-0.00519123	-0.00456843	0.00578268	-0.00480873	0.00401988	-0.00294417	-0.00617209	-0.0171436	-0.00434311	0.00018599	0.0112066	0.0101781	-0.00943996	-0.00478197	-0.00235153	-0.00857831	-0.00457566	-0.000917984	-0.00594376	-0.00705433	0.0126497	-0.00894733	-0.00713429	0.00304991	0.00522344	1.25085e-05	-0.000417124	-0.00229159	-0.00119854	0.00970201	0.00484697	-0.00840646
0.00669544	0.00243498	0.00238863	-0.00333033	-0.000923596	0.00758489	0.00373586	0.00152385	-0.0139743	-0.00258056	0.00123916	0.00425799	-0.00436865	-0.00268923	-0.000451346	-0.00885252	0.00140374	0.0101972	-0.00519123	-0.0026357	0.00578268	-0.00609722	0.00273139	-0.00358841	-0.00681633	-0.0216533	-0.00176614	0.000830233	0.0112066	0.00888966	-0.00750723	-0.00156075	-0.00170729	-0.00793406	-0.00264294	-0.00220647	-0.00465528	-0.00641009	0.0139381	-0.00765884	-0.00584581	0.00176142	0.00651192	-0.000631734	0.000871361	0.000929622	-0.00248703	0.0103463	0.00420273	-0.00711798
0.00669544	0.00243498	0.00110015	-0.00333033	0.000364888	0.00694065	0.00309162	0.000879612	-0.0139743	-0.00193631	0.0018834	0.00490223	-0.00372441	-0.00333347	0.000837139	-0.00885252	0.000115257	0.0114857	-0.00454699	-0.00134722	0.00771541	-0.00480873	0.00273139	-0.00294417	-0.00681633	-0.0229418	-0.00176614	0.00211872	0.00991814	0.00888966	-0.0055745	0.00166046	-0.00170729	-0.00728982	-0.00135445	-0.0041392	-0.00594376	-0.00512161	0.0171594	-0.00572612	-0.00391308	0.00304991	0.00715617	-0.00320871	0.0015156	0.00350659	-0.00441976	0.012279	0.000981517	-0.00582949
0.00862817	0.00179074	-0.000832577	-0.00268609	0.000364888	0.00565217	0.00309162	0.00281234	-0.0126858	-0.0032248	0.00446037	0.0029695	-0.0050129	-0.0007565	0.000837139	-0.00949677	0.00269223	0.0114857	-0.00197002	-0.000702977	0.00642692	-0.00480873	0.000154422	-0.000367198	-0.00681633	-0.023586	0.000810828	0.00405145	0.00798541	0.0095339	-0.00364177	0.00359319	0.000225438	-0.00471285	0.00379949	-0.00542768	-0.00336679	-0.00512161	0.0184478	-0.00379339	-0.00262459	0.00304991	0.00586768	-0.00449719	0.00344833	0.00608356	-0.00570824	0.0109905	-0.000951212	-0.00518525
0.00733968	0.0011465	-0.000188335	-0.00268609	0.000364888	0.00565217	0.00244738	0.0021681	-0.0113973	-0.000647829	0.00574885	0.000392534	-0.00243593	0.00117623	0.000837139	-0.00949677	0.00204798	0.0127742	0.00189543	0.000585508	0.00835965	-0.00480873	-0.00113406	0.00156553	-0.00552785	-0.0242303	0.00145507	0.00469569	0.00798541	0.00888966	-0.0010648	0.00552592	0.00280241	-0.00342437	0.00379949	-0.00671617	-0.00207831	-0.00254464	0.0184478	-0.00314915	0.00059662	0.00304991	0.00457919	-0.00707416	0.00409258	0.00866053	-0.00828521	0.00905776	-0.00352818	-0.004541
0.0060512	0.000502256	0.000455907	-0.00204185	-0.000923596	0.00500792	0.000514651	0.00281234	-0.0133301	-0.000647829	0.00768158	-0.00282868	-0.00179168	0.00182047	0.000837139	-0.00885252	0.00140374	0.01213	0.00511664	0.00122975	0.00771541	-0.00416449	-0.00177831	0.00285401	-0.00746058	-0.0203648	0.00209931	0.00533993	0.00734117	0.0095339	-0.000420562	0.00552592	0.00344665	-0.000203153	0.00766495	-0.00800465	-0.000145578	-0.000611907	0.0203806	-0.00121642	0.00252935	0.00433839	0.00522344	-0.0102954	0.00473682	0.0105933	-0.0095737	0.00905776	-0.0067494	-0.004541
0.00411847	-0.000786228	0.00174439	-0.00204185	-0.00221208	0.00371944	-0.000773833	0.00345658	-0.0120416	-3.5872e-06	0.00768158	-0.00411716	-0.0005032	0.0037532	0.000192896	-0.00756404	0.00140374	0.009553	0.00962634	0.000585508	0.00964813	-0.00158752	0.00208715	0.00607523	-0.00746058	-0.0177879	0.0033878	0.00533993	0.00540844	0.0095339	0.000867923	0.00294895	0.00473514	0.00237382	0.00830919	-0.00993738	0.00178715	3.23358e-05	0.0216691	0.00071631	0.00381783	0.00304991	0.00393495	-0.0141608	0.00409258	0.0118817	-0.0102179	0.00712504	-0.00739364	-0.00389676
-0.00039122	-0.000141986	0.00110015	-0.000109124	-0.00478905	0.0030752	-0.00399504	0.00410082	-0.0126858	-0.000647829	0.00768158	-0.00798261	0.000785285	0.00439744	-0.00109559	-0.00563131	-0.000528985	0.00890876	0.0102706	0.000585508	0.00771541	-0.00416449	-0.00306679	0.00671947	-0.00810482	-0.0139224	0.0033878	0.00405145	0.00605268	0.00888966	0.00215641	0.0023047	0.00537938	0.00559503	0.00959767	-0.00993738	0.00436412	0.000676578	0.0216691	0.00329328	0.00317359	0.00176142	0.00264647	-0.0167378	0.00473682	0.0112375	-0.0102179	0.00583655	-0.00803788	-0.004541
-0.00361243	-0.00143047	0.00174439	-0.000753366	-0.00543329	0.00178671	-0.00463928	0.00281234	-0.015907	-0.00129207	0.00703734	-0.00798261	0.00207377	0.00697441	-0.00173983	-0.00498707	-0.00117323	0.00826452	0.0128476	0.000585508	0.00707116	-0.00158752	-0.00306679	0.00671947	-0.00874906	-0.010057	0.00209931	0.0034072	0.00669693	0.00888966	0.00151217	0.000371975	0.00666786	0.00752776	0.0108862	-0.00993738	0.00565261	0.00196506	0.0190921	0.00393752	0.0063948	0.000472936	0.00457919	-0.0193148	0.00280409	0.00994902	-0.0102179	0.00325958	-0.00868213	-0.00389676
-0.00683364	-0.000141986	0.00303287	-0.000753366	-0.00736602	0.000498231	-0.0078605	0.00345658	-0.018484	-0.00258056	0.00703734	-0.0092711	0.00207377	0.00633017	-0.00238407	-0.00369859	-0.00246171	0.00697603	0.0128476	-0.000702977	0.00642692	-0.00223176	-0.00113406	0.00607523	-0.00874906	-0.00554725	-0.000477657	0.000830233	0.00669693	0.00824541	0.00151217	-0.00284924	0.00602362	0.00946049	0.0121746	-0.00993738	0.00629685	0.00260931	0.0184478	0.00458177	0.0063948	-0.000171307	0.00264647	-0.0218917	0.00280409	0.00801629	-0.0102179	-0.000605877	-0.00739364	-0.00518525
-0.00747788	0.000502256	0.00303287	-0.00204185	-0.00801026	-0.000790253	-0.0078605	0.00410082	-0.021061	-0.00258056	0.00768158	-0.00733837	0.00207377	0.00568592	-0.00367256	-0.00176586	-0.00568292	0.00697603	0.0134918	-0.00199146	0.00578268	-0.00352025	-0.00048982	0.00607523	-0.00810482	-0.00361453	-0.00305463	0.000830233	0.00605268	0.0095339	-0.000420562	-0.00478197	0.00731211	0.00946049	0.0108862	-0.00993738	0.00758533	0.00260931	0.0171594	0.00587025	0.0063948	-0.00210404	0.00264647	-0.0218917	0.000871361	0.00801629	-0.0095737	-0.00253861	-0.00481667	-0.00518525
-0.00812212	0.00179074	0.00110015	-0.00526306	-0.00801026	-0.000146011	-0.00979322	0.00281234	-0.0217052	-0.00258056	0.00510461	-0.0092711	0.00142953	0.00633017	-0.0043168	-0.00112162	-0.00825989	0.00568755	0.0128476	-0.00199146	0.00256147	-0.00287601	0.000154422	0.00220977	-0.00681633	-0.00232604	-0.00369887	-0.00303522	0.00669693	0.00824541	-0.0010648	-0.00349348	0.00602362	0.010749	0.00959767	-0.00800465	0.00629685	0.00196506	0.0165151	0.00587025	0.00768329	-0.00532525	0.00264647	-0.0218917	0.000227119	0.00543932	-0.00764097	-0.00447133	-0.00288394	-0.00518525
-0.00683364	0.00243498	0.000455907	-0.00461882	-0.00736602	-0.0014345	-0.00914898	0.00345658	-0.0262149	-0.00451328	0.00317188	-0.0092711	0.000141043	0.00697441	-0.00560528	-0.000477373	-0.0101926	0.00568755	0.0102706	-5.87344e-05	0.00191722	-0.00480873	0.00401988	0.00220977	-0.00552785	-0.000393313	-0.00498735	-0.00432371	0.00798541	0.00824541	-0.00170905	-0.00284924	0.00537938	0.0101047	0.00895343	-0.00736041	0.00436412	0.00196506	0.0152266	0.00522601	0.00768329	-0.00468101	0.00200222	-0.0186705	-0.000417124	0.00286235	-0.00635249	-0.00898103	-0.000951212	-0.00518525
-0.00554516	0.00307922	-0.00147682	-0.00784003	-0.00736602	-0.0014345	-0.00721625	0.00281234	-0.0281476	-0.00386904	-0.000693571	-0.00862686	-0.00114744	0.00504168	-0.00689377	0.000811111	-0.0101926	0.00375482	0.0089821	0.000585508	-1.55031e-05	-0.00416449	0.00466412	0.000277045	-0.00423936	0.00025093	-0.00692008	-0.00690068	0.00862965	0.00760117	-0.0010648	-0.00284924	0.00409089	0.00881624	0.0070207	-0.00607193	0.00178715	3.23358e-05	0.0184478	0.00522601	0.00575056	-0.00596949	0.00135798	-0.0167378	-0.00234985	0.00157386	-0.005064	-0.00898103	0.00162576	-0.00325252
-0.0016797	0.00243498	-0.00598651	-0.00784003	-0.00543329	-0.00207874	-0.00528353	0.00152385	-0.0320131	-0.0032248	-0.00198205	-0.0092711	-0.00243593	0.00568592	-0.00624953	0.000811111	-0.0114811	0.00439906	0.00769361	0.000585508	-0.00130399	-0.00158752	0.0059526	0.000277045	-0.00295088	0.00025093	-0.00692008	-0.00947765	0.00605268	0.00888966	-0.00170905	0.000371975	0.00344665	0.00881624	0.00637646	-0.00349495	0.00114291	3.23358e-05	0.0152266	0.00329328	0.00510632	-0.00403676	6.94957e-05	-0.0128723	-0.00106137	-0.000358864	-0.00377552	-0.00962528	0.00355849	-0.00389676
0.000253022	0.00307922	-0.007275	-0.00784003	-0.00414481	-0.000790253	-0.00399504	0.00023537	-0.0339458	-0.00193631	-0.00455902	-0.00669413	-0.00308017	0.00504168	-0.00689377	0.000811111	-0.0114811	0.00439906	0.00382816	0.00187399	-0.00130399	-0.00223176	0.0059526	-0.00101144	-0.000373908	-0.00232604	-0.00820857	-0.0107661	0.00605268	0.00888966	-0.000420562	0.00294895	0.00151392	0.008172	0.00444373	-0.00220647	0.00114291	3.23358e-05	0.0158709	0.00264904	0.00381783	-0.00339252	-0.00186323	-0.0109396	-0.0029941	-0.00229159	-0.00184279	-0.0102695	0.00355849	-0.00325252
0.00347423	0.00307922	-0.00985197	-0.00977275	-0.00156784	-0.0014345	0.000514651	-0.00105311	-0.03459	-0.00193631	-0.00713599	-0.00733837	-0.00372441	0.00504168	-0.00624953	-0.000477373	-0.00954838	0.00375482	0.00125119	0.000585508	-0.00516944	-0.000943279	0.0059526	-0.00294417	-0.000373908	-0.00297028	-0.00756432	-0.0152758	0.00283147	0.0108224	0.000223681	0.00552592	0.000225438	0.00881624	0.00315525	0.000370501	-0.00143406	0.00132082	0.0165151	0.00071631	0.00252935	-0.00274828	-0.00572869	-0.0077184	-0.00170561	-0.00293583	8.99413e-05	-0.00833679	0.00420273	-0.00260828
0.00411847	0.00436771	-0.0124289	-0.00848427	-0.00221208	-0.000790253	0.00244738	-0.00169736	-0.0339458	-3.5872e-06	-0.00842448	-0.00604989	-0.00630138	0.00568592	-0.00238407	-0.00369859	-0.00890414	0.00311058	-0.00132578	0.00187399	-0.00323672	0.000989448	0.00724109	-0.00229993	-0.00166239	-0.00554725	-0.0056316	-0.0159201	0.00283147	0.0127551	-0.000420562	0.00810289	0.000225438	0.00881624	0.00251101	0.00423596	-0.000145578	0.00132082	0.0171594	0.00136055	-4.76225e-05	-0.00081555	-0.00637293	-0.00514143	-0.00170561	-0.00293583	0.00202267	-0.00640406	0.00420273	-0.00196403
0.0060512	0.00243498	-0.0124289	-0.00977275	-0.000279354	-0.000146011	0.00373586	-0.00491857	-0.0339458	0.000640655	-0.00971296	-0.00604989	-0.00565714	0.00568592	-0.000451346	-0.00498707	-0.00890414	0.00439906	-0.00261427	0.00187399	-0.00259247	0.00227793	0.00530836	-0.00358841	-0.00230664	-0.00876847	-0.00369887	-0.0172086	-0.00103398	0.0133994	0.000223681	0.00874713	-0.00170729	0.00946049	0.000578277	0.00616869	-0.000145578	0.000676578	0.0197363	0.0020048	-0.00133611	0.000472936	-0.0102384	-0.00449719	-0.00170561	-0.00293583	0.00202267	-0.00640406	0.00355849	-0.00260828
0.00282999	0.00179074	-0.0117847	-0.00719579	-0.000279354	-0.000146011	0.00631283	-0.00620705	-0.0320131	0.0012849	-0.0122899	-0.00411716	-0.00565714	0.00633017	0.000192896	-0.0069198	-0.00890414	0.00375482	-0.00325851	-5.87344e-05	-0.00259247	0.000989448	0.00401988	0.000277045	-0.00230664	-0.010057	-0.00305463	-0.0178528	-0.00167823	0.0146878	-0.00170905	0.00939137	-0.00106305	0.0113932	0.000578277	0.00681293	0.000498664	0.000676578	0.0210248	0.00329328	-0.00262459	0.00176142	-0.0115269	-0.00385295	-0.00170561	-0.00293583	0.00266691	-0.00447133	0.00162576	-0.000675548
0.00282999	0.0011465	-0.0117847	-0.00719579	0.000364888	-0.000146011	0.00760131	-0.00749553	-0.0294361	0.00257338	-0.0129342	-0.00282868	-0.00372441	0.00697441	0.00212562	-0.00885252	-0.00761565	0.00246633	-0.00325851	-0.000702977	-0.00259247	0.000989448	0.00273139	-0.00101144	-0.00423936	-0.0107012	-0.00305463	-0.0178528	-0.00167823	0.0159763	-0.00235329	0.00874713	-0.00106305	0.0133259	-0.000710208	0.00745717	0.00243139	3.23358e-05	0.0223133	0.00264904	-0.00198035	-0.00081555	-0.0147481	-0.00256446	-0.00170561	-0.00358008	0.00524388	-0.00253861	0.00162576	-0.00131979
0.000897264	-0.000141986	-0.0111404	-0.00526306	0.00165337	0.00178671	0.00631283	-0.00749553	-0.0262149	0.00321762	-0.0122899	-0.000251708	-0.00179168	0.00633017	0.00470259	-0.00949677	-0.00697141	0.00375482	-0.00390275	-0.000702977	-0.00323672	0.00163369	0.000798665	-0.000367198	-0.00423936	-0.00941271	-0.00305463	-0.0159201	-0.00232247	0.0146878	-0.00364177	0.00810289	-0.00106305	0.0120375	-0.00264294	0.00874566	0.00114291	0.000676578	0.0223133	0.00136055	-0.00326884	-0.000171307	-0.0160366	-0.00192022	-0.000417124	-0.00229159	0.00459964	-0.000605877	0.000337274	-3.13051e-05
-0.00039122	-0.000141986	-0.00791924	-0.00526306	0.00487458	0.000498231	0.00566859	-0.00878402	-0.0242822	0.00257338	-0.00971296	0.00103678	-0.0005032	0.00633017	0.00341411	-0.010141	-0.00568292	0.00182209	-0.00325851	0.000585508	-0.00259247	0.000345206	0.000798665	-0.000367198	-0.00552785	-0.00941271	-0.00369887	-0.0139873	-0.00167823	0.0146878	-0.00364177	0.00488167	-0.00106305	0.0139702	-0.00328718	0.00681293	-0.000145578	-0.000611907	0.0236018	0.0020048	-0.00262459	-0.00081555	-0.0160366	-0.00320871	0.000871361	-0.000358864	0.00331116	0.000682609	-0.000951212	-3.13051e-05
-0.00361243	-0.00207471	-0.00469803	-0.00461882	0.00551882	0.00114247	0.00502435	-0.00813978	-0.0223494	0.0012849	-0.00906872	0.00425799	0.00336225	0.00439744	0.00405835	-0.00820828	-0.00568292	0.00311058	-0.00519123	0.00122975	-0.00194823	-0.00158752	-0.00177831	0.000921287	-0.00681633	-0.0061915	-0.00434311	-0.0107661	0.00154299	0.0127551	-0.00428602	0.0023047	0.000225438	0.0133259	-0.00457566	0.00745717	-0.00143406	-0.00125615	0.0261788	0.00136055	-0.00326884	-0.00274828	-0.0166808	-0.00320871	0.000871361	-0.000358864	0.0039554	0.00132685	-0.00159545	-0.000675548
-0.00361243	-0.00271895	-0.00212106	-0.00461882	0.00680731	-0.0014345	0.00115889	-0.00491857	-0.0197725	-0.000647829	-0.00713599	0.00683496	0.00336225	0.0037532	0.00405835	-0.00820828	-0.00503868	-0.000754877	-0.00454699	-5.87344e-05	-0.000659746	-0.00416449	-0.00048982	0.00156553	-0.00746058	-0.00297028	-0.0056316	-0.00947765	0.00283147	0.0108224	-0.0055745	0.00101622	0.000225438	0.0113932	-0.00586415	0.00681293	-0.00143406	-0.00254464	0.0236018	-0.00186066	-0.00262459	-0.00339252	-0.0141038	-0.00127598	0.00215985	0.00350659	0.00459964	0.00197109	-0.000306969	0.00190142
-0.00490091	-0.00143047	0.00238863	-0.00268609	0.00809579	-0.00207874	-0.00141807	-0.00556281	-0.0171955	-0.000647829	-0.00520327	0.00812344	0.00529498	0.00182047	0.00405835	-0.0069198	-0.0037502	-0.000110635	-0.00390275	0.00122975	-0.00130399	-0.00480873	-0.00048982	0.000921287	-0.00617209	0.00025093	-0.00627584	-0.00818916	0.0092739	0.00888966	-0.00493026	0.000371975	0.00151392	0.00946049	-0.00521991	0.00359171	-0.00465528	-0.00705433	0.0223133	-0.00314915	-0.00133611	-0.00468101	-0.0141038	0.00130099	0.00280409	0.00415084	0.0039554	0.00325958	-0.000306969	0.00125718
-0.00361243	-0.000786228	0.00367712	-0.00139761	0.00938428	-0.00272298	-0.00399504	-0.0023416	-0.015907	-0.00129207	-0.00198205	0.0100562	0.00529498	0.000531984	0.00276987	-0.00627555	-0.0037502	-0.00139912	-0.00261427	0.00122975	-0.00388096	-0.00545298	0.000154422	0.000277045	-0.00488361	0.00347214	-0.00692008	-0.00690068	0.0118509	0.00566844	-0.00493026	-0.002205	0.00215817	0.0101047	-0.00521991	0.00230323	-0.00594376	-0.00576585	0.0223133	-0.00572612	-0.000691865	-0.00403676	-0.0115269	0.00323372	0.00215985	0.00608356	0.00266691	0.00454807	0.000981517	0.00190142
-0.00296819	-0.00143047	0.00560984	-0.00333033	0.0119612	-0.00465571	-0.00592777	0.00152385	-0.0120416	-0.00193631	0.00123916	0.0107004	0.00658346	-0.00204498	0.00405835	-0.00369859	-0.00181747	-0.00204336	-0.00197002	0.00122975	-0.00259247	-0.00480873	0.000798665	-0.00101144	-0.00359512	0.0073376	-0.00692008	-0.00625643	0.0163606	0.00437996	-0.00493026	-0.002205	0.00280241	0.00881624	-0.00650839	-0.000273741	-0.00723225	-0.00834282	0.0184478	-0.00765884	-0.00133611	-0.00403676	-0.0089499	0.00452221	0.0015156	0.00608356	0.00202267	0.00261534	0.000981517	0.00190142
-0.00039122	-0.000141986	0.00754257	-0.00139761	0.0100285	-0.00401146	-0.00657201	0.00281234	-0.0107531	-0.00258056	0.00446037	0.0119889	0.00593922	-0.00462195	0.00405835	-0.00305434	-0.00117323	-0.00333185	-0.00325851	-0.000702977	-0.00323672	-0.00674146	0.00208715	-0.000367198	-0.00359512	0.0073376	-0.00820857	-0.00754492	0.0182933	0.00180299	-0.00493026	-0.002205	0.00344665	0.00752776	-0.00393142	-0.00156223	-0.00658801	-0.00834282	0.0165151	-0.0108801	-0.000691865	-0.00403676	-0.00701717	0.00645494	-0.000417124	0.00737205	0.00202267	0.00197109	0.00227	0.00125718
0.000253022	-0.000141986	0.00818681	-0.00268609	0.0106728	-0.00465571	-0.00657201	0.00603355	-0.00882036	-0.00258056	0.00832582	0.0100562	0.00207377	-0.00913165	0.00341411	-0.00176586	-0.000528985	-0.00590882	-0.00519123	-0.00134722	-0.00259247	-0.00545298	0.00337563	-0.00165568	-0.00295088	0.00927032	-0.00692008	-0.00690068	0.020226	0.000514504	-0.00299753	-0.00349348	0.00409089	0.00623927	-0.00393142	-0.0041392	-0.00658801	-0.00705433	0.0139381	-0.0115243	0.00059662	-0.00468101	-0.00379596	0.00645494	0.000227119	0.00801629	0.00137843	-0.000605877	0.00227	-3.13051e-05
0.00411847	-0.000786228	0.00689833	-0.00333033	0.011317	-0.00658843	-0.0078605	0.00732203	-0.00431067	-0.0032248	0.0109028	0.00941193	-0.00114744	-0.00848741	0.00148138	-0.0024101	0.000115257	-0.0071973	-0.00454699	-0.00199146	-0.00259247	-0.00480873	0.00208715	-0.00487689	-0.00295088	0.00991457	-0.00627584	-0.00754492	0.0182933	-0.000129739	-0.00299753	-0.00349348	0.00344665	0.00623927	-0.00264294	-0.00671617	-0.00465528	-0.00705433	0.0100727	-0.0115243	-0.000691865	-0.00532525	-0.00315172	0.00774342	-0.0029941	0.00737205	0.00137843	-0.00253861	0.00291425	-0.00325252
0.00347423	-0.000786228	0.0049656	-0.00526306	0.00938428	-0.00594419	-0.00592777	0.00732203	-0.00431067	-0.0032248	0.00768158	0.00683496	-0.00565714	-0.0117086	0.000837139	-0.00498707	-0.00181747	-0.00913003	-0.00647972	-0.00456843	-0.00130399	-0.00416449	0.00144291	-0.00487689	-0.00359512	0.00669335	-0.0056316	-0.00625643	0.0163606	-0.00335095	-0.00364177	-0.00478197	0.00280241	0.00623927	-0.00264294	-0.00800465	-0.00401103	-0.00705433	0.00620723	-0.0121685	-0.00326884	-0.00532525	-0.00250748	0.00516645	-0.00428258	0.00543932	0.00137843	-0.00575982	0.00291425	-0.00518525
0.00218575	-0.00465168	0.00238863	-0.00784003	0.00616307	-0.00594419	-0.00528353	0.00474506	-0.00237794	-0.00644601	0.00703734	0.00361375	-0.00952259	-0.0136413	-0.00302832	-0.00627555	-0.00503868	-0.0129955	-0.00647972	-0.00907813	-0.00194823	-0.00545298	-0.00177831	-0.00809811	-0.00552785	0.0028279	-0.00692008	-0.00690068	0.0124951	-0.00657216	-0.00428602	-0.00607045	0.00344665	0.00495079	-0.00328718	-0.0105816	-0.00529952	-0.00512161	0.00169753	-0.0115243	-0.00713429	-0.00661373	-0.00379596	0.00130099	-0.00492682	0.00286235	0.000734184	-0.00833679	-0.000306969	-0.00776222
-0.00232395	-0.00787289	-0.00147682	-0.00912851	0.00165337	-0.00980964	-0.00592777	0.000879612	-0.00366642	-0.00966722	0.00317188	-0.00154019	-0.0146765	-0.0149298	-0.00496104	-0.010141	-0.00825989	-0.0155725	-0.00905669	-0.0116551	-0.00259247	-0.00674146	-0.006288	-0.0106751	-0.00874906	-0.00103756	-0.00885281	-0.0088334	0.00669693	-0.0110819	-0.00815147	-0.00993591	-0.00106305	0.00172957	-0.00650839	-0.0138028	-0.00529952	-0.00705433	-0.00345641	-0.0115243	-0.0109997	-0.00983495	-0.00637293	-0.00256446	-0.00879228	-0.00100311	-0.000554301	-0.0128465	-0.0022397	-0.0116277
-0.0061894	-0.0136711	-0.00985197	-0.0136382	-0.00414481	-0.0143193	-0.00914898	-0.00491857	-0.00431067	-0.0115999	-0.00391478	-0.00798261	-0.0198305	-0.0200838	-0.010115	-0.0140065	-0.0147023	-0.0194379	-0.0129221	-0.016809	-0.00388096	-0.0106069	-0.0114419	-0.0151848	-0.0126145	-0.00747998	-0.012074	-0.00947765	-0.00103398	-0.0162358	-0.0120169	-0.0131571	-0.0049285	-0.00278012	-0.0097296	-0.0170241	-0.00852073	-0.0109198	-0.0105431	-0.0141013	-0.0167979	-0.0137004	-0.0108826	-0.00900689	-0.0113693	-0.00551281	-0.00184279	-0.0173562	-0.00546091	-0.0167816
-0.0113433	-0.0201135	-0.0175829	-0.0194364	-0.0112315	-0.0201175	-0.0136587	-0.0145822	-0.0113973	-0.0199751	-0.0116457	-0.014425	-0.0249844	-0.0220165	-0.0152689	-0.0204489	-0.0205005	-0.0245918	-0.0187203	-0.0232515	-0.00774641	-0.0170493	-0.0178844	-0.0196945	-0.0197012	-0.0132782	-0.0185164	-0.0120546	-0.0100534	-0.022034	-0.0178151	-0.0183111	-0.0100824	-0.00857831	-0.0155278	-0.0215337	-0.0117419	-0.016718	-0.0176297	-0.0166782	-0.0225961	-0.0194986	-0.0173251	-0.0180263	-0.0184559	-0.011311	-0.00764097	-0.0237986	-0.0125476	-0.023224
-0.0203627	-0.0291329	-0.0278907	-0.026523	-0.0208951	-0.0272042	-0.0207453	-0.0242458	-0.0191282	-0.0264175	-0.0225978	-0.0247329	-0.0320711	-0.0291032	-0.0236441	-0.0275356	-0.0295199	-0.0310343	-0.0245185	-0.0296939	-0.0141888	-0.0260687	-0.024971	-0.0274254	-0.0274321	-0.0216533	-0.0268916	-0.018497	-0.019717	-0.0304091	-0.025546	-0.0266862	-0.0197461	-0.0169535	-0.0232587	-0.0266877	-0.0201171	-0.0250931	-0.0279376	-0.0218322	-0.0283943	-0.0278737	-0.0263445	-0.0264014	-0.0229656	-0.0190419	-0.0121507	-0.0308853	-0.0228555	-0.0296665
-0.0300264	-0.037508	-0.0375544	-0.0374752	-0.0299145	-0.0368678	-0.0291205	-0.0332652	-0.0300803	-0.0354369	-0.0341942	-0.0337523	-0.037225	-0.0342571	-0.0345962	-0.0384877	-0.0398278	-0.0394094	-0.0322494	-0.038069	-0.0232082	-0.0350881	-0.0339904	-0.0364448	-0.03774	-0.031317	-0.0371995	-0.0294492	-0.0313134	-0.0387843	-0.0345654	-0.0344171	-0.030054	-0.0259729	-0.0335666	-0.0331301	-0.0317135	-0.0366895	-0.0376013	-0.0289189	-0.0348367	-0.0362489	-0.0360081	-0.0373536	-0.0326293	-0.0293498	-0.0211701	-0.0392604	-0.0331634	-0.0393301
-0.0403342	-0.0452389	-0.0491507	-0.0458503	-0.0427993	-0.0484642	-0.0413611	-0.0448616	-0.0461864	-0.0476775	-0.0483675	-0.0466371	-0.0443117	-0.0426322	-0.0461926	-0.0494398	-0.0488472	-0.0477846	-0.0425573	-0.0477327	-0.0348046	-0.0486172	-0.0410771	-0.0441757	-0.0493363	-0.0416248	-0.0487958	-0.0455552	-0.040977	-0.0484479	-0.0461618	-0.0427923	-0.0397176	-0.0375692	-0.0445187	-0.0415053	-0.0426656	-0.0495743	-0.0491976	-0.0392267	-0.0432119	-0.0465568	-0.0476045	-0.0483057	-0.0410044	-0.0409462	-0.0327664	-0.0495683	-0.0447597	-0.0477053
-0.0519306	-0.0574795	-0.0594586	-0.0587351	-0.0537514	-0.0607048	-0.0529574	-0.0551694	-0.0642252	-0.0573411	-0.0625408	-0.0582335	-0.0507541	-0.0529401	-0.0577889	-0.0610362	-0.0597993	-0.0580924	-0.0509324	-0.0586848	-0.0502664	-0.0621463	-0.0526735	-0.0577048	-0.0622212	-0.0519327	-0.0610364	-0.0668152	-0.0538619	-0.0581116	-0.0584024	-0.0524559	-0.0526025	-0.0504541	-0.0567593	-0.0518132	-0.0568389	-0.0643919	-0.0627267	-0.0514673	-0.0509428	-0.0568647	-0.0585566	-0.0599021	-0.0513123	-0.0518983	-0.050161	-0.0585877	-0.0582888	-0.0580132
-0.0648154	-0.0645662	-0.071055	-0.0703315	-0.065992	-0.0735896	-0.0716405	-0.06741	-0.0848409	-0.0708702	-0.0773584	-0.0717626	-0.058485	-0.0638922	-0.0700295	-0.0771422	-0.0707514	-0.0684003	-0.0638173	-0.0689927	-0.065084	-0.0743869	-0.0623371	-0.0699454	-0.0770388	-0.0628848	-0.0745655	-0.0932292	-0.0641697	-0.067131	-0.070643	-0.0608311	-0.0654873	-0.0646274	-0.0702884	-0.0627653	-0.0697238	-0.077921	-0.0762558	-0.0649964	-0.0612507	-0.0671725	-0.0714414	-0.0714984	-0.0622644	-0.0660716	-0.0707768	-0.0695399	-0.0724622	-0.0696095
-0.0757675	-0.0742298	-0.0820071	-0.0832163	-0.0795211	-0.0845417	-0.0858138	-0.0777179	-0.107389	-0.0831108	-0.0947529	-0.0846474	-0.0649274	-0.0767771	-0.0835586	-0.0893828	-0.080415	-0.0799967	-0.0767021	-0.0786563	-0.0818343	-0.087916	-0.0739335	-0.0828302	-0.0899236	-0.0731927	-0.0855177	-0.124153	-0.0770546	-0.0767946	-0.0815951	-0.0704947	-0.0777279	-0.0781565	-0.0812405	-0.0750059	-0.0845414	-0.0920944	-0.087208	-0.0791698	-0.0702701	-0.0774804	-0.0843263	-0.0843833	-0.0757935	-0.0796007	-0.0965465	-0.0811362	-0.085347	-0.0812059
-0.0867197	-0.0845377	-0.0903822	-0.0980339	-0.089829	-0.0967823	-0.100631	-0.08867	-0.129938	-0.0927744	-0.108926	-0.0955995	-0.0745911	-0.087085	-0.095155	-0.102912	-0.0907229	-0.0890161	-0.089587	-0.0889642	-0.0972961	-0.101445	-0.0848856	-0.0970036	-0.102808	-0.0867218	-0.099691	-0.156365	-0.0905837	-0.0871025	-0.0938357	-0.0801583	-0.08868	-0.0929741	-0.0934811	-0.0898235	-0.096782	-0.105623	-0.0994486	-0.0926989	-0.0825107	-0.0884326	-0.0978554	-0.0946912	-0.0854572	-0.0944183	-0.125537	-0.0920883	-0.0995204	-0.0908695
-0.0976718	-0.0935571	-0.103267	-0.108986	-0.100781	-0.108379	-0.114805	-0.0970452	-0.153131	-0.105015	-0.120523	-0.10784	-0.0829662	-0.0986813	-0.105463	-0.115153	-0.0997423	-0.101257	-0.101828	-0.0992721	-0.110181	-0.110464	-0.0951935	-0.111177	-0.117626	-0.0963854	-0.109355	-0.189221	-0.103469	-0.0961219	-0.105432	-0.0859565	-0.0996322	-0.103282	-0.105078	-0.102708	-0.109023	-0.116576	-0.107824	-0.106872	-0.0941071	-0.097452	-0.108808	-0.106932	-0.0976978	-0.107303	-0.156461	-0.104329	-0.111761	-0.103754
-0.10798	-0.101932	-0.113575	-0.121871	-0.111089	-0.119331	-0.126401	-0.106065	-0.174391	-0.114679	-0.133407	-0.120081	-0.0919856	-0.108989	-0.115771	-0.126105	-0.109406	-0.109632	-0.11278	-0.10958	-0.121777	-0.120772	-0.103569	-0.123417	-0.126001	-0.107982	-0.118374	-0.220145	-0.118286	-0.102564	-0.11574	-0.0936874	-0.10994	-0.115523	-0.116674	-0.115593	-0.121263	-0.126883	-0.114266	-0.11718	-0.106992	-0.107116	-0.118471	-0.118528	-0.109294	-0.120832	-0.189962	-0.115925	-0.124646	-0.114062
-0.115066	-0.111596	-0.12195	-0.129602	-0.120108	-0.127062	-0.13542	-0.113795	-0.192429	-0.12241	-0.14436	-0.130389	-0.100361	-0.117364	-0.12479	-0.136412	-0.11907	-0.119295	-0.12502	-0.117311	-0.130797	-0.13108	-0.113876	-0.135658	-0.137598	-0.117001	-0.127393	-0.248492	-0.134392	-0.111584	-0.124759	-0.100774	-0.118959	-0.124542	-0.126338	-0.12719	-0.132215	-0.134614	-0.122641	-0.126844	-0.119877	-0.115491	-0.129423	-0.126259	-0.118958	-0.130496	-0.223462	-0.1243	-0.134309	-0.122437
-0.121509	-0.120615	-0.131614	-0.137977	-0.129128	-0.133504	-0.143151	-0.123459	-0.207247	-0.128852	-0.15209	-0.139408	-0.111313	-0.124451	-0.132521	-0.144143	-0.1268	-0.127026	-0.13404	-0.12633	-0.137883	-0.138167	-0.12354	-0.144033	-0.145328	-0.125376	-0.13448	-0.269752	-0.152431	-0.117382	-0.133779	-0.106572	-0.124758	-0.132917	-0.134713	-0.13943	-0.139946	-0.141057	-0.126507	-0.131998	-0.130185	-0.123222	-0.139731	-0.135278	-0.127977	-0.14016	-0.25503	-0.133964	-0.14204	-0.128236
-0.12924	-0.130923	-0.139989	-0.143775	-0.136859	-0.138014	-0.149594	-0.129257	-0.219487	-0.135294	-0.16111	-0.146495	-0.117755	-0.131538	-0.138319	-0.153163	-0.133887	-0.134757	-0.142415	-0.132773	-0.14497	-0.148475	-0.131915	-0.153697	-0.149838	-0.134396	-0.140278	-0.286502	-0.173047	-0.124469	-0.140221	-0.113015	-0.1312	-0.140648	-0.142444	-0.151027	-0.147677	-0.147499	-0.131016	-0.139084	-0.141781	-0.129664	-0.147462	-0.143654	-0.135708	-0.148535	-0.284665	-0.141695	-0.15106	-0.134034
-0.135038	-0.138654	-0.145787	-0.150217	-0.143945	-0.143168	-0.154103	-0.135055	-0.229795	-0.138516	-0.168841	-0.15487	-0.12613	-0.134759	-0.142829	-0.159605	-0.141618	-0.140555	-0.147569	-0.140504	-0.148835	-0.158783	-0.137713	-0.158207	-0.154992	-0.141482	-0.147365	-0.296166	-0.196239	-0.130911	-0.146019	-0.118169	-0.136354	-0.145802	-0.148886	-0.159402	-0.153475	-0.152009	-0.134238	-0.14295	-0.149512	-0.136751	-0.155193	-0.148163	-0.144083	-0.153044	-0.309791	-0.15007	-0.156858	-0.139188
-0.140192	-0.147029	-0.151585	-0.154727	-0.150388	-0.146389	-0.159257	-0.142786	-0.235594	-0.142381	-0.177216	-0.156803	-0.133861	-0.138624	-0.14605	-0.16798	-0.14806	-0.146354	-0.154655	-0.145013	-0.153989	-0.169091	-0.142223	-0.162072	-0.158858	-0.147281	-0.153163	-0.301319	-0.222653	-0.136709	-0.151818	-0.124611	-0.140219	-0.149667	-0.15404	-0.167133	-0.157985	-0.157807	-0.13617	-0.146171	-0.159176	-0.141905	-0.158414	-0.153961	-0.150526	-0.156266	-0.331695	-0.155224	-0.1633	-0.14112
-0.143413	-0.15476	-0.158028	-0.157304	-0.154253	-0.148966	-0.16119	-0.14794	-0.238171	-0.146247	-0.18688	-0.161312	-0.141592	-0.14249	-0.149271	-0.177644	-0.15257	-0.151508	-0.157232	-0.148879	-0.157855	-0.17811	-0.147377	-0.164005	-0.16079	-0.153079	-0.156384	-0.300031	-0.249067	-0.141863	-0.155683	-0.129765	-0.144729	-0.150956	-0.157905	-0.171642	-0.16185	-0.162317	-0.138103	-0.149392	-0.163041	-0.147703	-0.166789	-0.15976	-0.153747	-0.159487	-0.348445	-0.161022	-0.16781	-0.14112
-0.146634	-0.161202	-0.161249	-0.157948	-0.160696	-0.153476	-0.165056	-0.15245	-0.237526	-0.150112	-0.197187	-0.163245	-0.148035	-0.143778	-0.149916	-0.187952	-0.153859	-0.156662	-0.159165	-0.154033	-0.16172	-0.193572	-0.14931	-0.168514	-0.164011	-0.158877	-0.160894	-0.295521	-0.278058	-0.145729	-0.160193	-0.13363	-0.149883	-0.154177	-0.160482	-0.178085	-0.165072	-0.168115	-0.141969	-0.153902	-0.168839	-0.151568	-0.169366	-0.164914	-0.157612	-0.16142	-0.361974	-0.167465	-0.173608	-0.142409
-0.149855	-0.167645	-0.163826	-0.159881	-0.165205	-0.156053	-0.168277	-0.155027	-0.236882	-0.153977	-0.209428	-0.164533	-0.149967	-0.146999	-0.149271	-0.201481	-0.156436	-0.165037	-0.160454	-0.157898	-0.165586	-0.206457	-0.150598	-0.170447	-0.165944	-0.166608	-0.164759	-0.288435	-0.305761	-0.14895	-0.163414	-0.137496	-0.15246	-0.153533	-0.163059	-0.183239	-0.167649	-0.175202	-0.143257	-0.157767	-0.17206	-0.15479	-0.173232	-0.170712	-0.160189	-0.162708	-0.371638	-0.173263	-0.176185	-0.142409
-0.148567	-0.170866	-0.165114	-0.166968	-0.171648	-0.157985	-0.172142	-0.157604	-0.234949	-0.158487	-0.222957	-0.165822	-0.154477	-0.148932	-0.147983	-0.217587	-0.15708	-0.171479	-0.163675	-0.159187	-0.169451	-0.218053	-0.154464	-0.171736	-0.168521	-0.173695	-0.168625	-0.279415	-0.330242	-0.150882	-0.166635	-0.140717	-0.156325	-0.154177	-0.165636	-0.185171	-0.17087	-0.183577	-0.146478	-0.161633	-0.173993	-0.158011	-0.17452	-0.178443	-0.163411	-0.165285	-0.377436	-0.179705	-0.179406	-0.142409
-0.149855	-0.174732	-0.168335	-0.171477	-0.177446	-0.161206	-0.176652	-0.15696	-0.231084	-0.163641	-0.236486	-0.165178	-0.160275	-0.152153	-0.148627	-0.233049	-0.157724	-0.183075	-0.164319	-0.161119	-0.172028	-0.230938	-0.153175	-0.176245	-0.171098	-0.18207	-0.173135	-0.269107	-0.349569	-0.152815	-0.172433	-0.142006	-0.163412	-0.154177	-0.165636	-0.188393	-0.171514	-0.190663	-0.149055	-0.166143	-0.175926	-0.159943	-0.175809	-0.186818	-0.163411	-0.166573	-0.381302	-0.189369	-0.183272	-0.141765
-0.147923	-0.175376	-0.169624	-0.180497	-0.185821	-0.162495	-0.180517	-0.159537	-0.22593	-0.166862	-0.250659	-0.165822	-0.163496	-0.155375	-0.146694	-0.25302	-0.157724	-0.194028	-0.166896	-0.162408	-0.175249	-0.240601	-0.158329	-0.180755	-0.172387	-0.195599	-0.178289	-0.261376	-0.365031	-0.154104	-0.177587	-0.144583	-0.16921	-0.15611	-0.166925	-0.19097	-0.172803	-0.198394	-0.150344	-0.171941	-0.175926	-0.161232	-0.177741	-0.197126	-0.165987	-0.171083	-0.383234	-0.200965	-0.187137	-0.143053
-0.147923	-0.177309	-0.174134	-0.188872	-0.196129	-0.163783	-0.184383	-0.160825	-0.222709	-0.171372	-0.264189	-0.165822	-0.165429	-0.157952	-0.144762	-0.269771	-0.155791	-0.208845	-0.16754	-0.165629	-0.177182	-0.245755	-0.162195	-0.187197	-0.174964	-0.209772	-0.183443	-0.251713	-0.373406	-0.155392	-0.185318	-0.145227	-0.177585	-0.159331	-0.168213	-0.192902	-0.17538	-0.205481	-0.152276	-0.175806	-0.175926	-0.16252	-0.179674	-0.208722	-0.167276	-0.172372	-0.385167	-0.211273	-0.190359	-0.14112
-0.147278	-0.179886	-0.177999	-0.199824	-0.205793	-0.163783	-0.188892	-0.161469	-0.216911	-0.174593	-0.277073	-0.168399	-0.168006	-0.161173	-0.144762	-0.286521	-0.158368	-0.223663	-0.169473	-0.169494	-0.179759	-0.250909	-0.168637	-0.196217	-0.175608	-0.22459	-0.189241	-0.244626	-0.376627	-0.156036	-0.193049	-0.143938	-0.187893	-0.161264	-0.167569	-0.194191	-0.177312	-0.212568	-0.153565	-0.179027	-0.177214	-0.165097	-0.179674	-0.220963	-0.169853	-0.174304	-0.385811	-0.225447	-0.196157	-0.142409
-0.148567	-0.183107	-0.18122	-0.212065	-0.215456	-0.163783	-0.191469	-0.162114	-0.212401	-0.178459	-0.288026	-0.172909	-0.171227	-0.16375	-0.14605	-0.302627	-0.160945	-0.239125	-0.171406	-0.172071	-0.182336	-0.249621	-0.177656	-0.207169	-0.176252	-0.24134	-0.197616	-0.238828	-0.372118	-0.156681	-0.202713	-0.143938	-0.202067	-0.167706	-0.17079	-0.196768	-0.180534	-0.217722	-0.153565	-0.182249	-0.177214	-0.16703	-0.181607	-0.234492	-0.169853	-0.177526	-0.386456	-0.240264	-0.202599	-0.144342
-0.148567	-0.185684	-0.187019	-0.223661	-0.225764	-0.165072	-0.193402	-0.164691	-0.205958	-0.178459	-0.294468	-0.178707	-0.171872	-0.166971	-0.147339	-0.311002	-0.166099	-0.255231	-0.173338	-0.174648	-0.186846	-0.248332	-0.189897	-0.218765	-0.177541	-0.257446	-0.206635	-0.234318	-0.363098	-0.157325	-0.213021	-0.14265	-0.215596	-0.17286	-0.172079	-0.197412	-0.181178	-0.220943	-0.156142	-0.18547	-0.178503	-0.170251	-0.18354	-0.248021	-0.173718	-0.17817	-0.387744	-0.254437	-0.210974	-0.146274
-0.149855	-0.189549	-0.19024	-0.235257	-0.235428	-0.165716	-0.194046	-0.165979	-0.199516	-0.179103	-0.30091	-0.187082	-0.173804	-0.169548	-0.148627	-0.317445	-0.173186	-0.271981	-0.17656	-0.17787	-0.192644	-0.245755	-0.203426	-0.236804	-0.178829	-0.273552	-0.21952	-0.232386	-0.352146	-0.159258	-0.222684	-0.142006	-0.23299	-0.181235	-0.174656	-0.199345	-0.181178	-0.222876	-0.156786	-0.18998	-0.179791	-0.17154	-0.185472	-0.260906	-0.175007	-0.177526	-0.387744	-0.267967	-0.218705	-0.147563
-0.153721	-0.193415	-0.197326	-0.24621	-0.243159	-0.167005	-0.197268	-0.169845	-0.195651	-0.178459	-0.301555	-0.198678	-0.176381	-0.170836	-0.149271	-0.319377	-0.186071	-0.28551	-0.179781	-0.180447	-0.200375	-0.239957	-0.216311	-0.254843	-0.180762	-0.290947	-0.232405	-0.231097	-0.334107	-0.159258	-0.232348	-0.141361	-0.249741	-0.191543	-0.179165	-0.199345	-0.182466	-0.222876	-0.156142	-0.193845	-0.179147	-0.175405	-0.189338	-0.271858	-0.17694	-0.17817	-0.389033	-0.280851	-0.226436	-0.149496
-0.157586	-0.198569	-0.201836	-0.256517	-0.248957	-0.170226	-0.196623	-0.17371	-0.190497	-0.177814	-0.298978	-0.208986	-0.180891	-0.174058	-0.151848	-0.314868	-0.198956	-0.295818	-0.180425	-0.181735	-0.20875	-0.234159	-0.230484	-0.274814	-0.18205	-0.303831	-0.247222	-0.229164	-0.318001	-0.160546	-0.241367	-0.142006	-0.264558	-0.20314	-0.184319	-0.199989	-0.183755	-0.221587	-0.160652	-0.197066	-0.179147	-0.177338	-0.192559	-0.281522	-0.178872	-0.176881	-0.390965	-0.289871	-0.234811	-0.151428
-0.164029	-0.199857	-0.207634	-0.262316	-0.252822	-0.176024	-0.197912	-0.174354	-0.184698	-0.175237	-0.293824	-0.223159	-0.183468	-0.174058	-0.154425	-0.310358	-0.215062	-0.305481	-0.183646	-0.183668	-0.218414	-0.229649	-0.242081	-0.299296	-0.184627	-0.314139	-0.262684	-0.231097	-0.300607	-0.161835	-0.249098	-0.14265	-0.279376	-0.217313	-0.193339	-0.1987	-0.185043	-0.217077	-0.164517	-0.20222	-0.18108	-0.178627	-0.19578	-0.288608	-0.180161	-0.176237	-0.39161	-0.29889	-0.243186	-0.153361
-0.169183	-0.203078	-0.213432	-0.264893	-0.253466	-0.183111	-0.197268	-0.177575	-0.180833	-0.173305	-0.288026	-0.239266	-0.187978	-0.177923	-0.155714	-0.298762	-0.230523	-0.31128	-0.185579	-0.184956	-0.228722	-0.223207	-0.253033	-0.322488	-0.184627	-0.322514	-0.280723	-0.233674	-0.285145	-0.163767	-0.254252	-0.14265	-0.293549	-0.229553	-0.203002	-0.200633	-0.186332	-0.2145	-0.167738	-0.205441	-0.184301	-0.18378	-0.199646	-0.292474	-0.180161	-0.176881	-0.39161	-0.304688	-0.250273	-0.152717
-0.176269	-0.204367	-0.216009	-0.265537	-0.252822	-0.191486	-0.197912	-0.177575	-0.1789	-0.17266	-0.277073	-0.257949	-0.191843	-0.181789	-0.157646	-0.285877	-0.245341	-0.313212	-0.186223	-0.186245	-0.237741	-0.217409	-0.260119	-0.345681	-0.185271	-0.323803	-0.298762	-0.237539	-0.271616	-0.166344	-0.256185	-0.145227	-0.300636	-0.241794	-0.216531	-0.199989	-0.18762	-0.211279	-0.173536	-0.211884	-0.188166	-0.187002	-0.203511	-0.291829	-0.181449	-0.175593	-0.390965	-0.305977	-0.254783	-0.152717
-0.185933	-0.204367	-0.218586	-0.264248	-0.248312	-0.202438	-0.198556	-0.176287	-0.1789	-0.17266	-0.26741	-0.276632	-0.195064	-0.187587	-0.161512	-0.273636	-0.25887	-0.311924	-0.186868	-0.186889	-0.246116	-0.212255	-0.263985	-0.366297	-0.187848	-0.323159	-0.318733	-0.240761	-0.260664	-0.166344	-0.254896	-0.150381	-0.304501	-0.254035	-0.233926	-0.200633	-0.188264	-0.208702	-0.17869	-0.215749	-0.19332	-0.191511	-0.2048	-0.289252	-0.181449	-0.176237	-0.387744	-0.305333	-0.258004	-0.152717
-0.19302	-0.202434	-0.220519	-0.260383	-0.244447	-0.214034	-0.198556	-0.176931	-0.182766	-0.170728	-0.257746	-0.297247	-0.196997	-0.194029	-0.164733	-0.262684	-0.271755	-0.309991	-0.186868	-0.188822	-0.253847	-0.207101	-0.263985	-0.385624	-0.187848	-0.320582	-0.339349	-0.245915	-0.251644	-0.166989	-0.253608	-0.154246	-0.305145	-0.264343	-0.253898	-0.202566	-0.188909	-0.206125	-0.182556	-0.219615	-0.198474	-0.194733	-0.206088	-0.28281	-0.182094	-0.176881	-0.385167	-0.301467	-0.259937	-0.153361
-0.204616	-0.201145	-0.219231	-0.253296	-0.239937	-0.226919	-0.199845	-0.17371	-0.185987	-0.172016	-0.244861	-0.317863	-0.199574	-0.203049	-0.167954	-0.250443	-0.278197	-0.304837	-0.1888	-0.190754	-0.257712	-0.203235	-0.262696	-0.399153	-0.187848	-0.312207	-0.358032	-0.253001	-0.245846	-0.166344	-0.248454	-0.157467	-0.299347	-0.27465	-0.27709	-0.202566	-0.188909	-0.205481	-0.185133	-0.224124	-0.210071	-0.199242	-0.205444	-0.274435	-0.184026	-0.17817	-0.380013	-0.295025	-0.259937	-0.152717
-0.211703	-0.198569	-0.219875	-0.248142	-0.231562	-0.241092	-0.201133	-0.173066	-0.191785	-0.173305	-0.235198	-0.337835	-0.202151	-0.213356	-0.173108	-0.241424	-0.280774	-0.300328	-0.1888	-0.191399	-0.259001	-0.200014	-0.258831	-0.406884	-0.189137	-0.301899	-0.375427	-0.258799	-0.242625	-0.166344	-0.240723	-0.160044	-0.294838	-0.281093	-0.303504	-0.202566	-0.186332	-0.206125	-0.187066	-0.225413	-0.221023	-0.202463	-0.2048	-0.263483	-0.185959	-0.180103	-0.371638	-0.287294	-0.258004	-0.152717
-0.218145	-0.19728	-0.216654	-0.242344	-0.223831	-0.25591	-0.201777	-0.170489	-0.199516	-0.173949	-0.226178	-0.354585	-0.200863	-0.224309	-0.176974	-0.234337	-0.28013	-0.292597	-0.192022	-0.193976	-0.259645	-0.196149	-0.253677	-0.407528	-0.189137	-0.292235	-0.390244	-0.265886	-0.241336	-0.166989	-0.234925	-0.163266	-0.283885	-0.28367	-0.331851	-0.204499	-0.185043	-0.20677	-0.18771	-0.225413	-0.23584	-0.206329	-0.202223	-0.253175	-0.191113	-0.183968	-0.362619	-0.276986	-0.251562	-0.152717
-0.224587	-0.195347	-0.216009	-0.235902	-0.218033	-0.267506	-0.202422	-0.1692	-0.208535	-0.175882	-0.219092	-0.370047	-0.200218	-0.231395	-0.182772	-0.227895	-0.27562	-0.290664	-0.195243	-0.196553	-0.256424	-0.19486	-0.248523	-0.404307	-0.187848	-0.281283	-0.401196	-0.272973	-0.240692	-0.166989	-0.227194	-0.165198	-0.272933	-0.28367	-0.360198	-0.205787	-0.184399	-0.20677	-0.187066	-0.224124	-0.252591	-0.208906	-0.202223	-0.241578	-0.1982	-0.185257	-0.351022	-0.268611	-0.247696	-0.153361
-0.227809	-0.197924	-0.212144	-0.229459	-0.210946	-0.278459	-0.203066	-0.167912	-0.218199	-0.176526	-0.212649	-0.382931	-0.200218	-0.241703	-0.189214	-0.225318	-0.268534	-0.284866	-0.198464	-0.200418	-0.252558	-0.192283	-0.240148	-0.395932	-0.187848	-0.270331	-0.408927	-0.278771	-0.243913	-0.168921	-0.221396	-0.166487	-0.262625	-0.281093	-0.389188	-0.206431	-0.183755	-0.208702	-0.182556	-0.220903	-0.271918	-0.210839	-0.200934	-0.231271	-0.207863	-0.189766	-0.336205	-0.259591	-0.241254	-0.156582
-0.23103	-0.199857	-0.210211	-0.22495	-0.206437	-0.288122	-0.204354	-0.169845	-0.226574	-0.177814	-0.209428	-0.393239	-0.199574	-0.247501	-0.198234	-0.222741	-0.260159	-0.280356	-0.200397	-0.201707	-0.248049	-0.190995	-0.234994	-0.38047	-0.189137	-0.260667	-0.41086	-0.287146	-0.251	-0.169566	-0.215598	-0.166487	-0.25425	-0.275939	-0.416891	-0.205787	-0.183755	-0.208058	-0.179979	-0.217038	-0.294466	-0.212771	-0.20029	-0.222251	-0.218815	-0.19492	-0.320743	-0.249928	-0.235456	-0.158515
-0.23103	-0.203078	-0.206346	-0.219151	-0.201283	-0.296497	-0.205643	-0.172421	-0.235594	-0.176526	-0.210072	-0.40097	-0.19893	-0.253944	-0.20532	-0.218875	-0.249851	-0.278423	-0.203618	-0.202995	-0.240962	-0.191639	-0.228552	-0.366297	-0.188493	-0.251648	-0.408283	-0.292944	-0.259375	-0.170854	-0.209155	-0.167131	-0.247164	-0.269497	-0.440084	-0.205787	-0.183755	-0.208702	-0.178046	-0.213172	-0.314438	-0.210194	-0.201578	-0.215165	-0.2317	-0.202007	-0.305281	-0.241553	-0.229013	-0.159804
-0.229097	-0.206299	-0.203769	-0.214642	-0.196129	-0.299718	-0.20822	-0.177575	-0.246546	-0.17717	-0.212005	-0.403547	-0.197641	-0.258453	-0.214984	-0.21952	-0.239543	-0.276491	-0.207483	-0.206216	-0.236452	-0.191639	-0.223398	-0.346325	-0.189137	-0.24585	-0.401841	-0.297454	-0.269039	-0.172142	-0.206578	-0.165843	-0.240077	-0.259833	-0.458122	-0.205787	-0.186976	-0.207414	-0.174181	-0.209307	-0.333121	-0.208906	-0.202867	-0.211943	-0.244585	-0.208449	-0.290463	-0.231245	-0.225792	-0.161736
-0.227164	-0.211453	-0.201836	-0.21142	-0.192908	-0.303584	-0.209508	-0.183374	-0.254277	-0.177814	-0.217159	-0.406124	-0.198286	-0.261675	-0.224648	-0.218875	-0.229235	-0.274558	-0.210705	-0.206216	-0.231299	-0.196793	-0.218888	-0.326998	-0.190425	-0.240051	-0.390889	-0.300675	-0.284501	-0.172787	-0.204645	-0.165198	-0.236212	-0.252102	-0.471651	-0.204499	-0.191486	-0.206125	-0.170959	-0.20673	-0.350516	-0.207617	-0.204155	-0.208722	-0.25747	-0.218757	-0.277579	-0.22287	-0.222571	-0.164313
-0.223299	-0.213386	-0.201836	-0.208199	-0.192263	-0.303584	-0.209508	-0.191749	-0.263296	-0.179103	-0.22489	-0.404191	-0.19893	-0.262319	-0.234956	-0.220164	-0.222793	-0.273269	-0.211993	-0.207505	-0.224856	-0.202591	-0.213734	-0.307671	-0.191714	-0.235542	-0.378004	-0.301964	-0.296741	-0.176008	-0.204001	-0.16391	-0.23299	-0.242438	-0.478094	-0.204499	-0.195351	-0.204193	-0.168383	-0.204153	-0.362756	-0.206329	-0.207377	-0.208722	-0.269066	-0.226488	-0.264694	-0.215783	-0.219349	-0.163669
-0.221366	-0.215963	-0.199903	-0.204334	-0.190975	-0.303584	-0.212729	-0.200124	-0.271671	-0.182324	-0.235842	-0.403547	-0.197641	-0.262963	-0.243975	-0.220808	-0.215706	-0.273269	-0.213282	-0.204284	-0.221635	-0.211611	-0.211157	-0.287699	-0.194935	-0.232321	-0.363186	-0.300675	-0.312203	-0.177296	-0.20529	-0.165843	-0.229125	-0.232775	-0.479382	-0.20321	-0.201794	-0.201616	-0.165161	-0.204153	-0.373064	-0.204396	-0.208665	-0.209366	-0.280663	-0.238729	-0.256319	-0.210629	-0.218705	-0.163025
-0.218789	-0.216607	-0.201192	-0.20369	-0.190331	-0.30294	-0.212729	-0.211076	-0.277469	-0.186834	-0.247438	-0.402259	-0.199574	-0.264896	-0.255571	-0.223385	-0.211196	-0.270692	-0.213282	-0.205572	-0.217769	-0.223207	-0.207936	-0.270949	-0.198156	-0.227811	-0.345147	-0.299387	-0.325088	-0.176652	-0.205934	-0.166487	-0.225904	-0.223111	-0.472296	-0.20321	-0.206947	-0.200327	-0.16194	-0.206086	-0.375641	-0.20504	-0.211886	-0.212588	-0.293548	-0.249037	-0.247299	-0.206764	-0.215484	-0.161092
-0.21428	-0.214675	-0.201192	-0.201757	-0.190331	-0.301007	-0.212085	-0.225249	-0.284556	-0.190699	-0.25839	-0.399682	-0.201507	-0.268117	-0.263946	-0.227251	-0.209908	-0.267471	-0.211993	-0.206861	-0.215192	-0.236736	-0.206003	-0.259353	-0.200733	-0.22459	-0.329041	-0.294233	-0.338617	-0.176652	-0.209799	-0.167775	-0.224615	-0.216669	-0.461344	-0.20321	-0.211457	-0.197106	-0.161296	-0.209307	-0.373064	-0.20504	-0.213819	-0.213876	-0.303211	-0.261277	-0.244722	-0.206764	-0.216773	-0.159804
-0.212347	-0.21403	-0.201192	-0.201757	-0.190975	-0.30294	-0.212085	-0.240067	-0.287777	-0.196497	-0.269987	-0.396461	-0.204728	-0.273271	-0.274899	-0.233693	-0.208619	-0.263606	-0.210705	-0.206216	-0.215192	-0.250265	-0.204715	-0.249045	-0.204599	-0.222657	-0.312291	-0.291012	-0.346992	-0.177296	-0.213665	-0.170352	-0.221394	-0.212159	-0.443305	-0.20321	-0.214678	-0.195817	-0.161296	-0.209307	-0.365333	-0.206973	-0.21704	-0.215809	-0.318673	-0.271585	-0.240213	-0.207408	-0.216773	-0.158515
-0.209126	-0.208876	-0.203125	-0.204334	-0.191619	-0.303584	-0.211441	-0.255529	-0.290998	-0.202296	-0.281583	-0.393884	-0.206661	-0.277781	-0.285206	-0.238847	-0.209908	-0.25974	-0.211349	-0.209437	-0.215837	-0.26766	-0.205359	-0.241958	-0.20782	-0.218791	-0.296829	-0.284569	-0.351502	-0.176652	-0.220107	-0.172285	-0.218817	-0.208293	-0.422689	-0.20321	-0.218544	-0.194529	-0.160652	-0.211884	-0.355025	-0.20955	-0.218973	-0.217097	-0.332846	-0.28447	-0.239568	-0.211273	-0.218061	-0.158515
-0.207193	-0.206944	-0.205702	-0.210132	-0.19484	-0.306161	-0.207576	-0.272279	-0.292931	-0.206161	-0.290602	-0.388085	-0.210526	-0.284867	-0.297447	-0.251732	-0.212485	-0.252654	-0.210705	-0.21137	-0.216481	-0.281833	-0.205359	-0.238093	-0.209753	-0.216859	-0.283944	-0.277482	-0.350213	-0.177296	-0.225261	-0.172285	-0.21624	-0.207005	-0.399496	-0.201277	-0.221121	-0.19324	-0.162584	-0.212528	-0.34214	-0.210194	-0.220261	-0.218386	-0.34702	-0.293489	-0.240213	-0.21836	-0.220638	-0.157871
-0.20526	-0.203722	-0.20699	-0.217219	-0.198706	-0.311315	-0.204354	-0.291606	-0.291643	-0.210026	-0.296401	-0.381643	-0.212459	-0.293242	-0.310976	-0.264617	-0.21635	-0.2475	-0.210705	-0.213303	-0.218414	-0.297295	-0.207292	-0.239381	-0.21233	-0.216215	-0.271704	-0.269752	-0.344415	-0.177296	-0.230415	-0.172929	-0.214307	-0.207005	-0.374371	-0.200633	-0.221765	-0.194529	-0.162584	-0.214461	-0.327323	-0.212127	-0.220261	-0.21903	-0.364414	-0.305086	-0.240213	-0.228024	-0.225792	-0.157227
-0.202683	-0.20179	-0.207634	-0.228171	-0.204504	-0.320978	-0.200489	-0.311578	-0.28971	-0.213248	-0.298333	-0.375845	-0.215036	-0.302262	-0.323217	-0.27879	-0.222793	-0.239769	-0.21006	-0.213303	-0.222923	-0.308247	-0.209224	-0.243891	-0.21233	-0.213638	-0.262684	-0.262021	-0.335396	-0.177941	-0.237502	-0.172929	-0.211086	-0.207005	-0.348601	-0.1987	-0.223054	-0.195817	-0.163873	-0.215105	-0.311861	-0.213416	-0.220906	-0.220963	-0.38052	-0.316682	-0.244078	-0.237043	-0.230946	-0.157871
-0.202039	-0.200501	-0.208278	-0.242988	-0.212879	-0.331931	-0.197268	-0.332838	-0.283267	-0.210671	-0.297689	-0.366181	-0.216969	-0.313214	-0.335457	-0.294252	-0.232456	-0.232682	-0.210705	-0.215236	-0.226145	-0.31791	-0.213734	-0.250977	-0.211685	-0.212993	-0.253021	-0.253646	-0.321222	-0.176652	-0.242656	-0.172285	-0.211086	-0.207649	-0.325408	-0.199989	-0.221765	-0.195817	-0.167094	-0.213816	-0.297688	-0.214704	-0.219617	-0.224184	-0.392761	-0.328278	-0.247943	-0.252505	-0.237388	-0.160448
-0.199462	-0.200501	-0.207634	-0.256517	-0.22512	-0.343527	-0.194046	-0.353453	-0.277469	-0.208738	-0.292535	-0.355229	-0.218901	-0.323522	-0.348986	-0.308425	-0.244697	-0.226884	-0.208772	-0.214591	-0.232587	-0.32242	-0.220821	-0.261285	-0.210397	-0.212993	-0.24529	-0.24527	-0.305761	-0.177296	-0.252964	-0.170997	-0.213663	-0.208938	-0.303504	-0.198056	-0.222409	-0.199039	-0.168383	-0.211884	-0.283514	-0.21406	-0.218329	-0.225472	-0.405646	-0.336654	-0.253097	-0.266034	-0.246408	-0.161092
-0.200106	-0.203722	-0.208278	-0.271979	-0.238649	-0.356412	-0.191469	-0.372781	-0.270383	-0.206161	-0.286737	-0.342344	-0.218257	-0.332541	-0.361871	-0.321954	-0.25887	-0.222374	-0.206195	-0.216524	-0.240318	-0.324353	-0.225975	-0.273526	-0.20782	-0.217503	-0.239492	-0.239472	-0.292232	-0.177941	-0.262627	-0.172929	-0.217529	-0.208938	-0.2816	-0.199345	-0.217255	-0.199683	-0.170959	-0.209951	-0.273206	-0.214704	-0.217685	-0.229982	-0.412732	-0.347606	-0.25954	-0.284073	-0.253494	-0.163669
-0.199462	-0.205011	-0.206346	-0.288729	-0.254755	-0.369297	-0.190181	-0.391464	-0.260719	-0.199719	-0.279006	-0.328171	-0.216969	-0.343493	-0.3754	-0.333551	-0.274976	-0.216576	-0.206195	-0.215236	-0.247405	-0.323064	-0.235638	-0.288988	-0.207176	-0.222013	-0.235626	-0.233674	-0.277414	-0.179229	-0.270358	-0.172929	-0.221394	-0.212803	-0.266138	-0.201277	-0.215967	-0.201616	-0.170959	-0.207374	-0.264831	-0.215348	-0.218973	-0.235136	-0.414021	-0.36049	-0.267271	-0.300823	-0.263158	-0.16689
-0.199462	-0.208876	-0.205057	-0.301614	-0.272149	-0.380249	-0.188892	-0.404349	-0.252988	-0.195209	-0.268698	-0.31593	-0.216969	-0.351224	-0.386352	-0.341281	-0.291082	-0.212711	-0.204906	-0.213947	-0.255135	-0.319843	-0.244013	-0.302517	-0.206531	-0.229099	-0.233693	-0.226587	-0.264529	-0.178585	-0.280666	-0.175506	-0.227836	-0.21538	-0.250676	-0.202566	-0.21339	-0.202904	-0.174181	-0.203509	-0.262254	-0.21406	-0.218329	-0.239002	-0.410155	-0.372731	-0.275002	-0.318862	-0.270889	-0.1714
-0.20075	-0.215963	-0.203125	-0.311278	-0.286967	-0.387335	-0.189537	-0.415301	-0.243969	-0.190055	-0.25839	-0.301113	-0.214392	-0.361532	-0.395372	-0.345147	-0.305256	-0.207557	-0.203618	-0.213303	-0.262222	-0.313401	-0.254321	-0.314757	-0.203955	-0.238119	-0.233049	-0.222722	-0.254865	-0.179873	-0.289685	-0.177439	-0.235567	-0.21989	-0.240368	-0.205787	-0.210813	-0.20226	-0.177402	-0.200287	-0.262254	-0.21406	-0.219617	-0.245444	-0.403713	-0.383683	-0.283377	-0.336256	-0.279264	-0.17591
-0.20075	-0.22305	-0.199903	-0.317076	-0.301785	-0.394422	-0.192758	-0.420455	-0.235594	-0.18619	-0.247438	-0.288872	-0.214392	-0.369263	-0.403747	-0.343214	-0.31814	-0.203691	-0.202329	-0.213303	-0.269953	-0.305026	-0.263985	-0.327642	-0.202022	-0.248427	-0.233693	-0.219501	-0.247779	-0.177296	-0.299993	-0.183881	-0.245231	-0.227621	-0.231993	-0.209008	-0.209524	-0.20226	-0.180623	-0.19771	-0.268053	-0.215348	-0.219617	-0.252531	-0.38954	-0.395924	-0.291752	-0.348497	-0.287639	-0.181064
-0.202683	-0.232069	-0.197971	-0.319009	-0.314669	-0.393778	-0.198556	-0.420455	-0.229151	-0.18168	-0.239707	-0.278564	-0.212459	-0.377638	-0.407612	-0.338705	-0.329737	-0.201758	-0.199752	-0.21137	-0.274463	-0.294718	-0.274293	-0.337306	-0.200089	-0.258735	-0.239492	-0.218212	-0.243269	-0.176652	-0.303859	-0.191612	-0.255539	-0.240506	-0.226839	-0.214807	-0.210169	-0.202904	-0.181912	-0.195778	-0.277072	-0.217281	-0.220261	-0.260262	-0.374722	-0.408164	-0.30206	-0.358805	-0.292149	-0.185573
-0.204616	-0.242377	-0.196682	-0.317076	-0.323689	-0.393134	-0.207576	-0.415945	-0.223997	-0.180391	-0.230044	-0.266968	-0.210526	-0.386013	-0.406968	-0.329041	-0.334246	-0.197893	-0.199752	-0.212659	-0.277684	-0.283766	-0.283956	-0.341816	-0.201378	-0.269687	-0.245934	-0.216924	-0.241336	-0.175364	-0.309657	-0.199343	-0.265202	-0.255967	-0.22233	-0.217383	-0.210813	-0.201616	-0.184489	-0.194489	-0.289957	-0.219214	-0.222194	-0.26606	-0.356039	-0.415895	-0.311079	-0.366536	-0.297303	-0.191371
-0.206549	-0.253973	-0.195394	-0.311922	-0.328198	-0.384758	-0.219172	-0.40757	-0.220776	-0.180391	-0.226178	-0.259237	-0.210526	-0.394388	-0.403103	-0.317445	-0.335535	-0.195316	-0.199752	-0.212659	-0.280905	-0.271525	-0.291687	-0.346325	-0.200089	-0.277418	-0.256886	-0.217568	-0.238115	-0.174719	-0.310301	-0.212872	-0.271001	-0.273362	-0.223618	-0.221249	-0.21339	-0.201616	-0.185777	-0.192556	-0.301553	-0.223079	-0.222838	-0.273146	-0.336712	-0.422338	-0.320099	-0.36718	-0.298591	-0.197814
-0.212347	-0.264925	-0.196038	-0.302903	-0.32691	-0.376383	-0.232057	-0.395329	-0.217555	-0.181036	-0.22038	-0.25215	-0.211815	-0.402119	-0.397305	-0.306492	-0.331025	-0.197249	-0.199752	-0.212659	-0.280905	-0.26315	-0.297486	-0.34697	-0.199445	-0.283216	-0.265261	-0.214991	-0.236827	-0.175364	-0.307724	-0.227046	-0.277443	-0.295266	-0.224262	-0.225114	-0.218544	-0.201616	-0.188354	-0.191912	-0.315726	-0.225656	-0.224127	-0.278945	-0.318029	-0.424915	-0.326541	-0.365891	-0.297303	-0.205545
-0.220078	-0.275878	-0.196038	-0.292595	-0.323045	-0.364787	-0.249451	-0.378579	-0.216911	-0.182968	-0.21587	-0.246996	-0.213747	-0.410494	-0.385064	-0.293608	-0.323294	-0.195316	-0.202329	-0.212659	-0.278328	-0.255419	-0.299418	-0.343104	-0.198156	-0.28837	-0.277502	-0.216279	-0.236182	-0.174719	-0.303859	-0.242507	-0.28002	-0.316526	-0.227484	-0.229624	-0.223698	-0.200327	-0.192219	-0.191268	-0.331188	-0.226945	-0.224127	-0.28281	-0.29999	-0.424915	-0.331051	-0.361382	-0.29537	-0.210054
-0.230386	-0.283608	-0.196682	-0.282287	-0.315958	-0.351902	-0.270711	-0.363117	-0.216266	-0.184901	-0.213938	-0.241198	-0.21568	-0.413716	-0.372823	-0.281367	-0.314275	-0.197893	-0.204906	-0.213947	-0.277684	-0.2464	-0.299418	-0.339883	-0.196868	-0.289658	-0.28781	-0.214347	-0.233605	-0.174719	-0.297416	-0.258613	-0.280664	-0.336498	-0.235214	-0.232845	-0.233361	-0.201616	-0.198018	-0.193201	-0.34214	-0.228233	-0.224127	-0.289897	-0.284528	-0.421694	-0.334272	-0.351718	-0.290216	-0.214564
-0.244559	-0.291339	-0.196682	-0.269402	-0.306294	-0.339017	-0.291327	-0.345723	-0.216266	-0.188122	-0.212005	-0.236044	-0.216969	-0.417581	-0.35865	-0.271059	-0.30139	-0.199181	-0.211993	-0.212659	-0.275107	-0.238024	-0.29813	-0.334729	-0.195579	-0.285793	-0.298118	-0.215635	-0.231673	-0.176652	-0.289685	-0.277297	-0.280664	-0.35196	-0.242945	-0.238643	-0.241737	-0.201616	-0.202527	-0.193201	-0.352448	-0.230166	-0.224771	-0.291829	-0.270355	-0.414607	-0.33556	-0.340766	-0.283774	-0.215208
-0.260021	-0.293916	-0.195394	-0.257806	-0.293409	-0.325488	-0.317741	-0.330261	-0.218843	-0.191343	-0.212005	-0.232179	-0.218257	-0.418225	-0.341255	-0.26204	-0.286573	-0.202403	-0.219724	-0.21137	-0.269953	-0.231582	-0.29362	-0.32571	-0.193647	-0.281927	-0.306493	-0.214347	-0.231673	-0.177296	-0.279378	-0.296624	-0.27551	-0.364844	-0.252609	-0.243797	-0.254621	-0.204837	-0.210903	-0.195778	-0.362756	-0.228877	-0.225415	-0.295695	-0.26198	-0.406232	-0.332339	-0.327237	-0.27862	-0.217141
-0.27806	-0.294561	-0.194749	-0.24621	-0.281813	-0.313248	-0.346087	-0.314155	-0.220132	-0.195853	-0.212649	-0.228958	-0.218257	-0.415648	-0.323217	-0.254309	-0.274976	-0.204335	-0.228099	-0.208149	-0.268665	-0.225784	-0.288466	-0.317979	-0.19107	-0.278062	-0.311647	-0.214347	-0.230384	-0.179873	-0.268425	-0.315307	-0.272289	-0.370643	-0.262273	-0.252173	-0.265574	-0.206125	-0.222499	-0.198999	-0.369199	-0.229522	-0.224771	-0.29956	-0.256181	-0.392058	-0.32783	-0.313064	-0.272177	-0.217141
-0.296743	-0.292628	-0.193461	-0.23719	-0.271505	-0.302295	-0.368636	-0.299981	-0.222064	-0.201651	-0.213293	-0.227025	-0.216969	-0.410494	-0.307755	-0.247222	-0.26338	-0.205624	-0.239051	-0.206861	-0.265443	-0.221918	-0.279447	-0.308315	-0.19107	-0.270331	-0.314224	-0.214991	-0.22974	-0.18245	-0.258118	-0.337211	-0.267135	-0.371287	-0.274513	-0.259903	-0.279747	-0.20677	-0.233451	-0.20222	-0.374353	-0.227589	-0.223483	-0.302782	-0.251672	-0.378529	-0.320099	-0.300179	-0.265735	-0.21392
-0.316714	-0.28683	-0.192172	-0.228815	-0.261842	-0.292632	-0.391184	-0.287741	-0.223997	-0.208094	-0.213938	-0.227669	-0.21568	-0.398898	-0.291005	-0.24078	-0.253716	-0.210778	-0.248715	-0.204284	-0.262866	-0.217409	-0.27236	-0.29994	-0.189137	-0.263888	-0.314224	-0.214991	-0.229096	-0.183095	-0.248454	-0.35976	-0.263914	-0.366133	-0.283533	-0.268279	-0.292632	-0.210635	-0.247624	-0.21124	-0.376285	-0.227589	-0.22155	-0.301493	-0.254249	-0.363067	-0.311079	-0.28665	-0.258648	-0.211343
-0.331532	-0.278455	-0.190884	-0.221084	-0.252822	-0.283612	-0.409867	-0.279366	-0.22593	-0.214536	-0.217159	-0.228313	-0.213103	-0.386013	-0.275543	-0.23627	-0.247274	-0.216576	-0.259667	-0.202351	-0.259001	-0.212899	-0.263341	-0.288344	-0.189137	-0.256158	-0.310358	-0.216279	-0.232317	-0.18696	-0.239435	-0.384885	-0.260049	-0.358402	-0.294485	-0.277942	-0.305517	-0.209991	-0.260509	-0.222192	-0.374997	-0.226945	-0.218973	-0.300849	-0.256826	-0.34825	-0.302704	-0.273765	-0.253494	-0.208766
-0.345061	-0.268791	-0.189595	-0.216574	-0.245091	-0.273305	-0.42082	-0.269058	-0.229151	-0.221623	-0.219736	-0.232179	-0.209882	-0.369907	-0.264591	-0.232405	-0.244053	-0.22173	-0.269331	-0.203639	-0.257712	-0.210322	-0.254966	-0.278036	-0.192358	-0.249715	-0.307781	-0.217568	-0.23425	-0.189537	-0.233636	-0.411299	-0.257472	-0.346806	-0.303504	-0.285029	-0.31518	-0.210635	-0.273394	-0.237653	-0.37242	-0.228233	-0.219617	-0.298916	-0.263268	-0.333432	-0.29304	-0.267322	-0.250917	-0.206833
-0.352792	-0.257839	-0.189595	-0.212709	-0.239937	-0.266218	-0.425329	-0.266481	-0.233661	-0.231286	-0.221669	-0.238621	-0.208593	-0.351224	-0.257504	-0.228539	-0.243408	-0.228172	-0.27835	-0.204928	-0.254491	-0.208389	-0.249167	-0.267084	-0.193002	-0.242628	-0.299406	-0.218212	-0.236182	-0.192758	-0.229127	-0.440934	-0.25425	-0.335209	-0.309302	-0.290183	-0.320978	-0.212568	-0.28499	-0.258269	-0.367266	-0.228877	-0.218329	-0.294406	-0.269711	-0.315394	-0.284665	-0.25637	-0.245119	-0.202968
-0.356657	-0.247531	-0.192172	-0.210132	-0.236716	-0.259131	-0.421464	-0.262615	-0.238815	-0.240306	-0.226178	-0.248929	-0.206661	-0.334474	-0.249773	-0.225962	-0.244053	-0.237192	-0.284148	-0.210726	-0.254491	-0.205168	-0.242081	-0.259353	-0.197512	-0.23683	-0.292964	-0.218212	-0.241336	-0.196624	-0.224617	-0.47379	-0.252318	-0.321036	-0.312524	-0.295981	-0.326777	-0.209991	-0.295943	-0.280818	-0.360179	-0.228877	-0.218329	-0.289252	-0.27873	-0.305086	-0.277579	-0.253149	-0.242542	-0.202324
-0.353436	-0.234646	-0.194749	-0.21142	-0.232206	-0.253977	-0.412444	-0.259394	-0.243969	-0.249969	-0.2294	-0.259881	-0.205372	-0.317079	-0.249129	-0.224029	-0.248562	-0.246855	-0.285437	-0.217813	-0.252558	-0.205168	-0.237571	-0.252266	-0.205243	-0.233609	-0.281367	-0.218856	-0.249712	-0.204999	-0.220751	-0.508579	-0.249096	-0.307507	-0.312524	-0.29727	-0.326132	-0.208702	-0.303673	-0.305299	-0.350516	-0.228233	-0.218329	-0.28281	-0.289038	-0.295422	-0.267915	-0.247995	-0.238677	-0.202324
-0.347638	-0.226915	-0.198615	-0.215286	-0.229629	-0.248823	-0.396983	-0.25875	-0.249767	-0.260277	-0.233265	-0.274055	-0.206661	-0.302906	-0.250417	-0.225962	-0.255005	-0.256519	-0.285437	-0.227476	-0.253203	-0.205168	-0.23435	-0.248401	-0.213618	-0.230388	-0.273636	-0.221433	-0.258087	-0.21273	-0.218175	-0.543369	-0.245875	-0.296555	-0.309947	-0.295981	-0.325488	-0.207414	-0.306895	-0.328492	-0.340208	-0.2263	-0.220906	-0.275079	-0.297413	-0.282537	-0.25954	-0.245418	-0.2361	-0.202324
-0.33733	-0.21854	-0.205702	-0.219151	-0.228985	-0.246891	-0.3783	-0.25875	-0.257498	-0.269941	-0.236486	-0.288872	-0.206016	-0.289377	-0.256216	-0.229183	-0.262736	-0.266183	-0.279638	-0.238428	-0.25578	-0.209678	-0.233061	-0.245179	-0.225214	-0.227167	-0.264617	-0.219501	-0.26775	-0.222393	-0.21753	-0.576869	-0.243298	-0.287535	-0.306081	-0.293404	-0.318401	-0.209347	-0.307539	-0.350396	-0.326679	-0.225012	-0.227348	-0.26606	-0.305144	-0.273518	-0.253742	-0.244774	-0.232879	-0.202324
-0.325089	-0.210809	-0.213432	-0.227527	-0.227053	-0.246246	-0.355107	-0.256817	-0.264584	-0.277672	-0.239063	-0.302401	-0.209238	-0.279713	-0.265235	-0.233049	-0.270466	-0.275846	-0.275129	-0.253246	-0.259001	-0.214832	-0.22984	-0.244535	-0.235522	-0.227167	-0.258819	-0.220789	-0.279991	-0.235922	-0.21753	-0.608437	-0.239433	-0.278516	-0.300927	-0.286962	-0.311959	-0.210635	-0.303029	-0.36779	-0.313794	-0.220502	-0.232502	-0.258329	-0.310298	-0.26772	-0.247943	-0.243485	-0.229013	-0.204256
-0.310916	-0.205011	-0.223096	-0.239767	-0.224476	-0.248823	-0.333847	-0.256173	-0.272315	-0.284759	-0.242929	-0.314642	-0.211815	-0.272627	-0.275543	-0.238847	-0.280774	-0.283577	-0.269331	-0.269352	-0.264799	-0.223207	-0.227907	-0.248401	-0.251628	-0.225878	-0.253021	-0.220145	-0.290299	-0.249452	-0.216886	-0.633562	-0.2375	-0.270141	-0.293841	-0.280519	-0.30294	-0.213212	-0.297875	-0.380675	-0.301553	-0.214704	-0.238945	-0.249954	-0.312875	-0.262566	-0.240857	-0.241553	-0.225792	-0.2049
-0.298031	-0.203722	-0.233404	-0.252652	-0.222543	-0.25591	-0.313875	-0.256173	-0.276825	-0.288624	-0.245506	-0.32495	-0.214392	-0.268761	-0.286495	-0.245934	-0.291082	-0.291952	-0.262888	-0.282237	-0.27253	-0.233515	-0.226619	-0.253554	-0.266446	-0.225234	-0.249155	-0.220145	-0.300607	-0.260404	-0.214953	-0.652245	-0.232346	-0.263054	-0.286754	-0.274077	-0.293276	-0.219654	-0.291433	-0.388406	-0.289313	-0.211483	-0.247964	-0.2448	-0.312875	-0.259989	-0.236347	-0.241553	-0.223859	-0.207477
-0.281925	-0.202434	-0.245	-0.269402	-0.22061	-0.263641	-0.295837	-0.255529	-0.286489	-0.288624	-0.248083	-0.329459	-0.218257	-0.267473	-0.296159	-0.254309	-0.300102	-0.297106	-0.256446	-0.295122	-0.281549	-0.245111	-0.22533	-0.261285	-0.281264	-0.226522	-0.247222	-0.220145	-0.31027	-0.273933	-0.21753	-0.661265	-0.229125	-0.256612	-0.278379	-0.265702	-0.285545	-0.229318	-0.282413	-0.388406	-0.279005	-0.20504	-0.256339	-0.239646	-0.312231	-0.259344	-0.231837	-0.23962	-0.220638	-0.208766
-0.269684	-0.199857	-0.254664	-0.286153	-0.218677	-0.272016	-0.280375	-0.258106	-0.29422	-0.286691	-0.252592	-0.333325	-0.223411	-0.268117	-0.306466	-0.260107	-0.311698	-0.300972	-0.251292	-0.303497	-0.292502	-0.260573	-0.224042	-0.26966	-0.294148	-0.226522	-0.246578	-0.220789	-0.316713	-0.285529	-0.21753	-0.663198	-0.227836	-0.250169	-0.271292	-0.260548	-0.275881	-0.238982	-0.27275	-0.383252	-0.27063	-0.199887	-0.264714	-0.23578	-0.307077	-0.259344	-0.22926	-0.237687	-0.218061	-0.210699
-0.260021	-0.202434	-0.267549	-0.306768	-0.217389	-0.282968	-0.26749	-0.257461	-0.303883	-0.282826	-0.259035	-0.332036	-0.228565	-0.272627	-0.315486	-0.265905	-0.321362	-0.303549	-0.245494	-0.309939	-0.305386	-0.274746	-0.225975	-0.279968	-0.303168	-0.229099	-0.245934	-0.218856	-0.320578	-0.293904	-0.219463	-0.653534	-0.225259	-0.243727	-0.266782	-0.255394	-0.270727	-0.252511	-0.262442	-0.371656	-0.262899	-0.195377	-0.271801	-0.230626	-0.302567	-0.263854	-0.228616	-0.23511	-0.217417	-0.211987
-0.252934	-0.205011	-0.275924	-0.324807	-0.216745	-0.291988	-0.257826	-0.258106	-0.312903	-0.277028	-0.268054	-0.328171	-0.23694	-0.277136	-0.321928	-0.271059	-0.329737	-0.303549	-0.242272	-0.310584	-0.318915	-0.290852	-0.22533	-0.29092	-0.308966	-0.232321	-0.243357	-0.220789	-0.322511	-0.299058	-0.22204	-0.636784	-0.223327	-0.235996	-0.26034	-0.251528	-0.264929	-0.26604	-0.253423	-0.358127	-0.258389	-0.1928	-0.279532	-0.228694	-0.296124	-0.271585	-0.228616	-0.233177	-0.214196	-0.213276
-0.250357	-0.205655	-0.284943	-0.344134	-0.218033	-0.301007	-0.248807	-0.261971	-0.321922	-0.269941	-0.277718	-0.319152	-0.243382	-0.284867	-0.325149	-0.27428	-0.335535	-0.301616	-0.237118	-0.311872	-0.3318	-0.304381	-0.224686	-0.300584	-0.312187	-0.236186	-0.241424	-0.222722	-0.321222	-0.304212	-0.223973	-0.611014	-0.221394	-0.230198	-0.255186	-0.247019	-0.26042	-0.286011	-0.245047	-0.343309	-0.256456	-0.190223	-0.283397	-0.227405	-0.287749	-0.282537	-0.230549	-0.229956	-0.214196	-0.214564
-0.250357	-0.209521	-0.289453	-0.362173	-0.22061	-0.308738	-0.243653	-0.269058	-0.331586	-0.263499	-0.290602	-0.310132	-0.255623	-0.293887	-0.324505	-0.273636	-0.341977	-0.297106	-0.235186	-0.30543	-0.346618	-0.316622	-0.22533	-0.307671	-0.312831	-0.240051	-0.241424	-0.225299	-0.318645	-0.302279	-0.225261	-0.579446	-0.222682	-0.226977	-0.253253	-0.245086	-0.257843	-0.303406	-0.236672	-0.327203	-0.254523	-0.18829	-0.286618	-0.226761	-0.282595	-0.296066	-0.236347	-0.228024	-0.214196	-0.215853
-0.253578	-0.213386	-0.293318	-0.378923	-0.221254	-0.31518	-0.239143	-0.277433	-0.343182	-0.255123	-0.306064	-0.299824	-0.264642	-0.301618	-0.323217	-0.275569	-0.345199	-0.290664	-0.23132	-0.297699	-0.360791	-0.32693	-0.224042	-0.314113	-0.30961	-0.247782	-0.241424	-0.227232	-0.312203	-0.299058	-0.227194	-0.543369	-0.222682	-0.223111	-0.249388	-0.243153	-0.253977	-0.319512	-0.226364	-0.311741	-0.255812	-0.189579	-0.288551	-0.225472	-0.276153	-0.310884	-0.24279	-0.226091	-0.21484	-0.21843
-0.258732	-0.219184	-0.293318	-0.391808	-0.22512	-0.318402	-0.234634	-0.285808	-0.35349	-0.248037	-0.324103	-0.288228	-0.273662	-0.310637	-0.31613	-0.273636	-0.34842	-0.284221	-0.228099	-0.287391	-0.375609	-0.336594	-0.224686	-0.31669	-0.304456	-0.254225	-0.241424	-0.231741	-0.304472	-0.29326	-0.228482	-0.506003	-0.224615	-0.220534	-0.248744	-0.24122	-0.252689	-0.339483	-0.220566	-0.298212	-0.256456	-0.1928	-0.285974	-0.224184	-0.268422	-0.326346	-0.251165	-0.226735	-0.215484	-0.217785
-0.265819	-0.225627	-0.293318	-0.404049	-0.22512	-0.320334	-0.233345	-0.295472	-0.363798	-0.242239	-0.340853	-0.279853	-0.284614	-0.315791	-0.307755	-0.269771	-0.350352	-0.277779	-0.226166	-0.277083	-0.388494	-0.343036	-0.224686	-0.316046	-0.296725	-0.2626	-0.244001	-0.235607	-0.294809	-0.287462	-0.228482	-0.468636	-0.225904	-0.219246	-0.246811	-0.237999	-0.250756	-0.35559	-0.213479	-0.286616	-0.26161	-0.195377	-0.282109	-0.226761	-0.263912	-0.344384	-0.260184	-0.228024	-0.217417	-0.217785
-0.277415	-0.234002	-0.288164	-0.412424	-0.225764	-0.318402	-0.232057	-0.305135	-0.374106	-0.237729	-0.358892	-0.272122	-0.290412	-0.319012	-0.298091	-0.269126	-0.351641	-0.270048	-0.224234	-0.267419	-0.401378	-0.348834	-0.224042	-0.315402	-0.289639	-0.270331	-0.247222	-0.240116	-0.288366	-0.279731	-0.229127	-0.431915	-0.229125	-0.219246	-0.248099	-0.235422	-0.248179	-0.372984	-0.20897	-0.276952	-0.267408	-0.199242	-0.278243	-0.226117	-0.258758	-0.359846	-0.270492	-0.231245	-0.220638	-0.217785
-0.289012	-0.241088	-0.283655	-0.417578	-0.226408	-0.316469	-0.233345	-0.315443	-0.383769	-0.233863	-0.376287	-0.266324	-0.295566	-0.321589	-0.289716	-0.265905	-0.353574	-0.261029	-0.222301	-0.2584	-0.414908	-0.355277	-0.223398	-0.31218	-0.279331	-0.279995	-0.252376	-0.244626	-0.279347	-0.272644	-0.228482	-0.398414	-0.232346	-0.220534	-0.250032	-0.232201	-0.247535	-0.386513	-0.203172	-0.267933	-0.271918	-0.204396	-0.271801	-0.229982	-0.253604	-0.373375	-0.281444	-0.234466	-0.223859	-0.217141
-0.301896	-0.250752	-0.277857	-0.418222	-0.226408	-0.313248	-0.238499	-0.323174	-0.394721	-0.231931	-0.389172	-0.26117	-0.298787	-0.320945	-0.278764	-0.263328	-0.354862	-0.255231	-0.221657	-0.250669	-0.428437	-0.359142	-0.224042	-0.306382	-0.272244	-0.289014	-0.260107	-0.248492	-0.270972	-0.263625	-0.228482	-0.370712	-0.235567	-0.220534	-0.251965	-0.229624	-0.24689	-0.39811	-0.198018	-0.260846	-0.279005	-0.208906	-0.265358	-0.232559	-0.249739	-0.382395	-0.29304	-0.240264	-0.22708	-0.213276
-0.315426	-0.259127	-0.270126	-0.414357	-0.225764	-0.306805	-0.239788	-0.328972	-0.404385	-0.233219	-0.400768	-0.257949	-0.300076	-0.317079	-0.269745	-0.259463	-0.355506	-0.248144	-0.223589	-0.244871	-0.438744	-0.361719	-0.223398	-0.298651	-0.263869	-0.299322	-0.267838	-0.252357	-0.261308	-0.254605	-0.227194	-0.347519	-0.239433	-0.223755	-0.255186	-0.225759	-0.245602	-0.40584	-0.195441	-0.255692	-0.286091	-0.215348	-0.258916	-0.237069	-0.246518	-0.389481	-0.303348	-0.245418	-0.23159	-0.211987
-0.330243	-0.270079	-0.264328	-0.408558	-0.223831	-0.299718	-0.248807	-0.330261	-0.414049	-0.237729	-0.405922	-0.254727	-0.298143	-0.309993	-0.260725	-0.256242	-0.361305	-0.242346	-0.227455	-0.239717	-0.450341	-0.36494	-0.22533	-0.292209	-0.258715	-0.307697	-0.27879	-0.253646	-0.256154	-0.248807	-0.227194	-0.32948	-0.24201	-0.223755	-0.260984	-0.223182	-0.244958	-0.409062	-0.192864	-0.250538	-0.293822	-0.219858	-0.252474	-0.24029	-0.242008	-0.39077	-0.313656	-0.252505	-0.237388	-0.20941
-0.343128	-0.276522	-0.257885	-0.398251	-0.221254	-0.293276	-0.257826	-0.328328	-0.421779	-0.242239	-0.407855	-0.249573	-0.29621	-0.30355	-0.252994	-0.255597	-0.367103	-0.23848	-0.231965	-0.23714	-0.45936	-0.370738	-0.228552	-0.28319	-0.255494	-0.318005	-0.289098	-0.253646	-0.249067	-0.241076	-0.227838	-0.315951	-0.244587	-0.226977	-0.266782	-0.220605	-0.246246	-0.407129	-0.192219	-0.246673	-0.301553	-0.227589	-0.245387	-0.246088	-0.240075	-0.389481	-0.319454	-0.258947	-0.245119	-0.208122
-0.357301	-0.281676	-0.251443	-0.385366	-0.22061	-0.284257	-0.26749	-0.323818	-0.428222	-0.250614	-0.403989	-0.248929	-0.292989	-0.295175	-0.247196	-0.25302	-0.374834	-0.234615	-0.236474	-0.235851	-0.462581	-0.375892	-0.231773	-0.273526	-0.25034	-0.32638	-0.299406	-0.252357	-0.24649	-0.23399	-0.228482	-0.308864	-0.247164	-0.227621	-0.273225	-0.21996	-0.248823	-0.402619	-0.192864	-0.242163	-0.306707	-0.236608	-0.240233	-0.251242	-0.23621	-0.383683	-0.325897	-0.264101	-0.254139	-0.2049
-0.369542	-0.286185	-0.246933	-0.371192	-0.219966	-0.27266	-0.279086	-0.316732	-0.431443	-0.2577	-0.396258	-0.243775	-0.284614	-0.285512	-0.240109	-0.251088	-0.384497	-0.231394	-0.242272	-0.235207	-0.465803	-0.382335	-0.234994	-0.266439	-0.247763	-0.334755	-0.30907	-0.24978	-0.241981	-0.22948	-0.230415	-0.305643	-0.248452	-0.228909	-0.2816	-0.21996	-0.253333	-0.391023	-0.192219	-0.240875	-0.31315	-0.244984	-0.235723	-0.258973	-0.234921	-0.372731	-0.330407	-0.267967	-0.264446	-0.202324
-0.380494	-0.288762	-0.243068	-0.356375	-0.219966	-0.262352	-0.28875	-0.308357	-0.43402	-0.268008	-0.384018	-0.240554	-0.27946	-0.277136	-0.240109	-0.248511	-0.394805	-0.226884	-0.248715	-0.236496	-0.461937	-0.386844	-0.239504	-0.258064	-0.246474	-0.342486	-0.317445	-0.244626	-0.239404	-0.224326	-0.232992	-0.305643	-0.251029	-0.229553	-0.290619	-0.221249	-0.26042	-0.378138	-0.193508	-0.235721	-0.315726	-0.255936	-0.231858	-0.264771	-0.234277	-0.359202	-0.332983	-0.271832	-0.274754	-0.199747
-0.390802	-0.288118	-0.238558	-0.344134	-0.22061	-0.253977	-0.299058	-0.298693	-0.432087	-0.277672	-0.371777	-0.237977	-0.271085	-0.266184	-0.234956	-0.245934	-0.403825	-0.224307	-0.258378	-0.238428	-0.456139	-0.397152	-0.245302	-0.251622	-0.248407	-0.351505	-0.323887	-0.241405	-0.238115	-0.221749	-0.232348	-0.311441	-0.252318	-0.226977	-0.297706	-0.22447	-0.266862	-0.362676	-0.197373	-0.233144	-0.318303	-0.270753	-0.229281	-0.271858	-0.234277	-0.342452	-0.338782	-0.273765	-0.286351	-0.198458
-0.395312	-0.284897	-0.237914	-0.328028	-0.221899	-0.245602	-0.31001	-0.290962	-0.426933	-0.28798	-0.358248	-0.2354	-0.264642	-0.259098	-0.234311	-0.243357	-0.4122	-0.22173	-0.264821	-0.24165	-0.447764	-0.404239	-0.250456	-0.245824	-0.249696	-0.359236	-0.327109	-0.236895	-0.236827	-0.219172	-0.236858	-0.317884	-0.256183	-0.226332	-0.308658	-0.229624	-0.273949	-0.345282	-0.200595	-0.231211	-0.317659	-0.285571	-0.228637	-0.280233	-0.237498	-0.325701	-0.34007	-0.276342	-0.300524	-0.195881
-0.398533	-0.281031	-0.235981	-0.316432	-0.223187	-0.23916	-0.315164	-0.281943	-0.417914	-0.296999	-0.342786	-0.236044	-0.256267	-0.250078	-0.231734	-0.240135	-0.418642	-0.219797	-0.271908	-0.245515	-0.436168	-0.413903	-0.254966	-0.241314	-0.253561	-0.3689	-0.329041	-0.23303	-0.236182	-0.217239	-0.239435	-0.327547	-0.257472	-0.225688	-0.316389	-0.234778	-0.28168	-0.324666	-0.20446	-0.228634	-0.315082	-0.302965	-0.229281	-0.28732	-0.240075	-0.308951	-0.345224	-0.276342	-0.314053	-0.193948
-0.394023	-0.273301	-0.235337	-0.303547	-0.223831	-0.23465	-0.317097	-0.273567	-0.406962	-0.305374	-0.329257	-0.236689	-0.249825	-0.242992	-0.229802	-0.238203	-0.423152	-0.215932	-0.278994	-0.248736	-0.42135	-0.42421	-0.259475	-0.237448	-0.257427	-0.379852	-0.326464	-0.229164	-0.236182	-0.215951	-0.240723	-0.335278	-0.25876	-0.223755	-0.324764	-0.241865	-0.288122	-0.30856	-0.20897	-0.229923	-0.310573	-0.32036	-0.232502	-0.295051	-0.246518	-0.292201	-0.352311	-0.274409	-0.328226	-0.193304
-0.388869	-0.266858	-0.235337	-0.290662	-0.223187	-0.231429	-0.315808	-0.267125	-0.393433	-0.307951	-0.316372	-0.23991	-0.245315	-0.235905	-0.22658	-0.237559	-0.423796	-0.215288	-0.285437	-0.255179	-0.4046	-0.430009	-0.261408	-0.23616	-0.264513	-0.390804	-0.325176	-0.22401	-0.23425	-0.214662	-0.242656	-0.343653	-0.260693	-0.222467	-0.329918	-0.253461	-0.291987	-0.293742	-0.216056	-0.230567	-0.306063	-0.335177	-0.235723	-0.302782	-0.251672	-0.276739	-0.360042	-0.272476	-0.343044	-0.192016
-0.379205	-0.259772	-0.237269	-0.279066	-0.223187	-0.231429	-0.312587	-0.260683	-0.378615	-0.307951	-0.304776	-0.246996	-0.240161	-0.229462	-0.22658	-0.23627	-0.420575	-0.212066	-0.289302	-0.263554	-0.389138	-0.439028	-0.263985	-0.234871	-0.272888	-0.402401	-0.321955	-0.220789	-0.232317	-0.214662	-0.241367	-0.348807	-0.261337	-0.220534	-0.334428	-0.266346	-0.295853	-0.277636	-0.220566	-0.2325	-0.300265	-0.349995	-0.24281	-0.309868	-0.260691	-0.263854	-0.37035	-0.270544	-0.353996	-0.191371
-0.365676	-0.252685	-0.239202	-0.26747	-0.221254	-0.233362	-0.306145	-0.255529	-0.360576	-0.30473	-0.293824	-0.255372	-0.235007	-0.225597	-0.225292	-0.23627	-0.414777	-0.209489	-0.292523	-0.271929	-0.371743	-0.441605	-0.265918	-0.233583	-0.282552	-0.413997	-0.314868	-0.218856	-0.228452	-0.212085	-0.240079	-0.352029	-0.264558	-0.221823	-0.335716	-0.279231	-0.295853	-0.266684	-0.227009	-0.235076	-0.293178	-0.359659	-0.249252	-0.319532	-0.268422	-0.253546	-0.383879	-0.267322	-0.366237	-0.191371
-0.351503	-0.247531	-0.241135	-0.25845	-0.218033	-0.236583	-0.298414	-0.252307	-0.345759	-0.295711	-0.28416	-0.265679	-0.234363	-0.222376	-0.224648	-0.235626	-0.405757	-0.208845	-0.293812	-0.282881	-0.355637	-0.440316	-0.263341	-0.232939	-0.295437	-0.424305	-0.310358	-0.216924	-0.222009	-0.211441	-0.23879	-0.353317	-0.265202	-0.221178	-0.333784	-0.293404	-0.294564	-0.257665	-0.234095	-0.239586	-0.285447	-0.364168	-0.258272	-0.330484	-0.27873	-0.24646	-0.398696	-0.264745	-0.3759	-0.190083
-0.335397	-0.241088	-0.245645	-0.250075	-0.215456	-0.241737	-0.289394	-0.250375	-0.330941	-0.282826	-0.275141	-0.276632	-0.233719	-0.220443	-0.224003	-0.234337	-0.395449	-0.206268	-0.293168	-0.294477	-0.342752	-0.435807	-0.262696	-0.230362	-0.307033	-0.430747	-0.303916	-0.217568	-0.214922	-0.207576	-0.236213	-0.350096	-0.267135	-0.223755	-0.329918	-0.305	-0.292632	-0.250578	-0.240538	-0.24474	-0.279005	-0.36739	-0.267291	-0.341436	-0.286461	-0.240661	-0.412225	-0.260236	-0.383631	-0.190727
-0.318647	-0.23529	-0.252087	-0.244921	-0.211591	-0.247535	-0.281663	-0.251663	-0.316768	-0.266076	-0.269343	-0.289516	-0.233719	-0.217866	-0.22658	-0.236914	-0.383853	-0.20498	-0.291879	-0.30543	-0.331156	-0.428076	-0.260119	-0.229073	-0.321207	-0.433968	-0.297473	-0.216924	-0.206547	-0.204355	-0.232992	-0.344298	-0.267135	-0.2244	-0.323476	-0.315953	-0.287478	-0.246713	-0.248913	-0.252471	-0.273206	-0.364813	-0.278243	-0.354321	-0.292903	-0.236152	-0.425754	-0.257659	-0.38943	-0.192016
-0.302541	-0.231425	-0.255952	-0.239123	-0.209658	-0.255266	-0.272644	-0.254884	-0.302595	-0.247393	-0.25839	-0.299824	-0.233719	-0.217866	-0.227869	-0.235626	-0.368391	-0.204335	-0.288014	-0.313805	-0.318915	-0.417124	-0.256898	-0.227785	-0.334091	-0.433968	-0.289742	-0.217568	-0.198172	-0.201778	-0.229127	-0.335923	-0.269068	-0.226977	-0.315101	-0.323039	-0.282968	-0.242847	-0.254711	-0.26149	-0.268053	-0.360303	-0.287263	-0.366562	-0.297413	-0.235507	-0.437351	-0.254437	-0.394583	-0.193948
-0.287079	-0.228204	-0.264972	-0.235257	-0.205793	-0.259775	-0.265557	-0.256173	-0.28971	-0.227421	-0.246794	-0.309488	-0.235652	-0.217866	-0.232379	-0.23627	-0.354862	-0.205624	-0.28286	-0.32218	-0.308608	-0.401018	-0.2511	-0.223275	-0.346332	-0.431391	-0.282012	-0.217568	-0.186576	-0.199845	-0.225261	-0.32497	-0.272289	-0.229553	-0.306081	-0.326905	-0.27717	-0.242203	-0.26373	-0.271798	-0.263543	-0.351284	-0.297571	-0.381379	-0.300634	-0.234219	-0.443149	-0.251216	-0.40167	-0.199102
-0.27355	-0.222405	-0.272703	-0.232036	-0.20386	-0.265574	-0.259115	-0.263904	-0.279402	-0.206161	-0.235198	-0.319796	-0.237584	-0.217866	-0.237532	-0.234982	-0.341333	-0.206912	-0.277061	-0.327334	-0.301521	-0.384912	-0.247235	-0.216833	-0.358573	-0.423661	-0.272992	-0.217568	-0.174335	-0.195979	-0.220751	-0.314018	-0.278087	-0.230842	-0.297062	-0.328193	-0.271372	-0.242203	-0.270817	-0.28275	-0.260322	-0.340331	-0.30659	-0.396841	-0.300634	-0.234863	-0.445726	-0.247995	-0.404247	-0.199102
-0.261309	-0.220473	-0.281078	-0.230103	-0.20386	-0.270728	-0.252028	-0.272279	-0.26845	-0.183613	-0.221024	-0.327527	-0.239517	-0.217222	-0.247196	-0.233693	-0.327804	-0.207557	-0.270619	-0.330555	-0.29379	-0.367517	-0.243369	-0.212323	-0.365659	-0.415285	-0.263329	-0.215635	-0.162739	-0.195979	-0.219463	-0.301778	-0.283885	-0.234063	-0.288042	-0.325616	-0.264929	-0.241559	-0.276615	-0.29628	-0.2571	-0.329379	-0.314321	-0.409726	-0.299346	-0.236796	-0.441216	-0.248639	-0.411334	-0.202968
-0.252934	-0.21403	-0.286876	-0.228815	-0.201283	-0.275237	-0.246874	-0.280654	-0.260719	-0.16493	-0.206207	-0.330104	-0.242094	-0.21851	-0.25686	-0.231116	-0.314919	-0.209489	-0.265465	-0.328622	-0.287992	-0.348834	-0.238215	-0.203948	-0.370169	-0.401756	-0.254953	-0.209837	-0.151787	-0.195335	-0.218175	-0.290826	-0.293549	-0.238573	-0.279023	-0.319818	-0.261708	-0.240914	-0.281769	-0.309164	-0.254523	-0.318427	-0.318186	-0.422611	-0.29548	-0.240661	-0.43413	-0.247995	-0.417776	-0.208766
-0.245847	-0.206944	-0.295251	-0.226882	-0.201927	-0.281035	-0.239143	-0.289674	-0.252988	-0.147535	-0.190101	-0.330748	-0.246604	-0.219799	-0.267812	-0.229828	-0.303323	-0.210134	-0.257734	-0.324757	-0.282838	-0.33144	-0.235638	-0.196217	-0.371457	-0.386939	-0.248511	-0.203395	-0.140835	-0.196624	-0.218175	-0.280518	-0.307078	-0.239861	-0.272581	-0.311443	-0.256554	-0.242203	-0.284346	-0.322049	-0.253235	-0.304898	-0.321408	-0.430342	-0.291615	-0.243238	-0.421245	-0.248639	-0.424219	-0.215853
-0.241338	-0.199213	-0.302338	-0.223661	-0.201927	-0.284901	-0.230124	-0.299981	-0.24719	-0.133362	-0.176572	-0.328171	-0.252402	-0.221732	-0.278764	-0.228539	-0.292371	-0.214643	-0.251936	-0.319603	-0.277684	-0.316622	-0.233061	-0.187197	-0.368881	-0.369544	-0.241424	-0.195019	-0.131815	-0.201778	-0.21753	-0.27021	-0.32254	-0.243727	-0.266782	-0.305	-0.252689	-0.241559	-0.286279	-0.333646	-0.252591	-0.293946	-0.320763	-0.432918	-0.286461	-0.248392	-0.405783	-0.251216	-0.430017	-0.222939
-0.237472	-0.188261	-0.304915	-0.219151	-0.20386	-0.285545	-0.221749	-0.309645	-0.243324	-0.119188	-0.160466	-0.323661	-0.256267	-0.224953	-0.29036	-0.225962	-0.283996	-0.216576	-0.246138	-0.313805	-0.274463	-0.303737	-0.231129	-0.178178	-0.363727	-0.352794	-0.235626	-0.182779	-0.12344	-0.204355	-0.218175	-0.262479	-0.338646	-0.243727	-0.265494	-0.295337	-0.248823	-0.241559	-0.283702	-0.341376	-0.251302	-0.285571	-0.319475	-0.430986	-0.280018	-0.25419	-0.389033	-0.253793	-0.435815	-0.231959
-0.234251	-0.17602	-0.30878	-0.21593	-0.205793	-0.288122	-0.211441	-0.317376	-0.238815	-0.107592	-0.146937	-0.317219	-0.262065	-0.22753	-0.298735	-0.223385	-0.276265	-0.219797	-0.24034	-0.304785	-0.269309	-0.290208	-0.22984	-0.165937	-0.355351	-0.337332	-0.231116	-0.170538	-0.114421	-0.208864	-0.219463	-0.256037	-0.356041	-0.244371	-0.262273	-0.287606	-0.246246	-0.242203	-0.281769	-0.347819	-0.251302	-0.278484	-0.316898	-0.426476	-0.272288	-0.259989	-0.370994	-0.25637	-0.437748	-0.242267
-0.23103	-0.161847	-0.30878	-0.210776	-0.207081	-0.287478	-0.199845	-0.32253	-0.236882	-0.0985726	-0.135984	-0.306911	-0.270441	-0.235261	-0.305178	-0.222741	-0.269178	-0.22173	-0.237118	-0.29641	-0.264799	-0.281189	-0.226619	-0.154341	-0.343755	-0.32187	-0.229828	-0.157653	-0.107978	-0.215951	-0.218819	-0.251527	-0.376012	-0.24566	-0.26034	-0.281163	-0.243025	-0.243491	-0.276615	-0.350396	-0.252591	-0.269465	-0.313032	-0.416168	-0.267134	-0.269008	-0.354243	-0.257014	-0.436459	-0.254507
-0.227164	-0.147673	-0.30878	-0.204978	-0.209014	-0.285545	-0.18696	-0.325751	-0.236238	-0.091486	-0.125032	-0.297247	-0.278816	-0.241703	-0.309688	-0.218875	-0.264668	-0.224307	-0.232609	-0.289968	-0.261578	-0.273458	-0.228552	-0.144033	-0.332803	-0.306408	-0.227251	-0.145413	-0.10218	-0.224326	-0.219463	-0.247661	-0.395339	-0.246304	-0.26034	-0.274721	-0.23916	-0.24478	-0.270173	-0.347819	-0.252591	-0.264311	-0.307878	-0.402639	-0.261335	-0.278672	-0.338137	-0.25637	-0.429373	-0.26868
-0.223299	-0.1335	-0.306847	-0.197247	-0.210946	-0.282968	-0.174075	-0.325107	-0.235594	-0.0831108	-0.115369	-0.285651	-0.287191	-0.251367	-0.310976	-0.215654	-0.256293	-0.226884	-0.230032	-0.282881	-0.258357	-0.265727	-0.226619	-0.131793	-0.319274	-0.292235	-0.227895	-0.129951	-0.0957376	-0.233345	-0.221396	-0.243152	-0.412734	-0.244371	-0.259051	-0.270211	-0.23465	-0.248645	-0.261798	-0.342665	-0.251302	-0.258513	-0.30208	-0.387822	-0.256181	-0.28898	-0.323964	-0.257659	-0.419065	-0.281565
-0.216857	-0.118038	-0.301694	-0.190805	-0.213523	-0.278459	-0.16119	-0.321886	-0.234305	-0.0798896	-0.108282	-0.274699	-0.29621	-0.261675	-0.308399	-0.213077	-0.253716	-0.231394	-0.228099	-0.274506	-0.255135	-0.259284	-0.22533	-0.124062	-0.308322	-0.281283	-0.225318	-0.120932	-0.0905837	-0.242365	-0.222684	-0.239286	-0.427552	-0.243727	-0.26034	-0.265702	-0.228207	-0.252511	-0.254711	-0.33429	-0.247437	-0.254647	-0.296282	-0.371071	-0.250383	-0.296066	-0.311079	-0.25637	-0.405536	-0.295739
-0.207837	-0.104509	-0.297828	-0.180497	-0.214168	-0.274593	-0.146373	-0.316732	-0.233661	-0.0760242	-0.102484	-0.264391	-0.304585	-0.273271	-0.303889	-0.209856	-0.249851	-0.235259	-0.226811	-0.268708	-0.248693	-0.253486	-0.224042	-0.116331	-0.296725	-0.271619	-0.222097	-0.110624	-0.0841413	-0.253317	-0.224617	-0.238642	-0.443013	-0.243727	-0.257763	-0.259259	-0.221765	-0.259597	-0.247624	-0.322693	-0.244216	-0.250137	-0.291128	-0.353032	-0.248451	-0.307018	-0.298839	-0.255082	-0.387497	-0.308624
-0.20075	-0.0929128	-0.290097	-0.169545	-0.216745	-0.272016	-0.132199	-0.309001	-0.233661	-0.0728029	-0.0979741	-0.255372	-0.310384	-0.284867	-0.298091	-0.205991	-0.245341	-0.241057	-0.226166	-0.262265	-0.244828	-0.248332	-0.222753	-0.107956	-0.286418	-0.264533	-0.220164	-0.103537	-0.0776988	-0.262981	-0.224617	-0.234777	-0.453321	-0.243083	-0.255186	-0.254105	-0.21339	-0.26604	-0.239249	-0.310453	-0.24035	-0.244984	-0.284041	-0.338215	-0.245874	-0.31797	-0.289175	-0.251861	-0.368814	-0.320864
-0.191731	-0.0838935	-0.283011	-0.159237	-0.218677	-0.264929	-0.119314	-0.299337	-0.233017	-0.070226	-0.0934644	-0.250218	-0.314893	-0.295175	-0.289716	-0.19826	-0.244053	-0.246855	-0.228099	-0.255823	-0.241606	-0.240601	-0.220821	-0.102802	-0.275465	-0.258735	-0.214366	-0.0958061	-0.0719007	-0.272644	-0.22655	-0.233488	-0.462985	-0.243083	-0.252609	-0.251528	-0.20437	-0.275059	-0.235384	-0.298212	-0.233908	-0.243695	-0.278243	-0.32082	-0.245229	-0.323769	-0.281444	-0.249928	-0.349486	-0.329884
-0.180135	-0.0742298	-0.276568	-0.146996	-0.221254	-0.259131	-0.10643	-0.290318	-0.231084	-0.067649	-0.0889547	-0.244419	-0.316182	-0.306127	-0.281985	-0.192462	-0.240831	-0.252009	-0.227455	-0.251313	-0.239029	-0.230938	-0.218888	-0.0989363	-0.269023	-0.253581	-0.206635	-0.0880752	-0.0667467	-0.282308	-0.225905	-0.230267	-0.472004	-0.243083	-0.249388	-0.247019	-0.193418	-0.284079	-0.229586	-0.284683	-0.226177	-0.240474	-0.269224	-0.30858	-0.243941	-0.3315	-0.274357	-0.245418	-0.329515	-0.335682
-0.170471	-0.0684316	-0.269481	-0.136044	-0.219966	-0.253977	-0.0967659	-0.280654	-0.229795	-0.0644278	-0.087022	-0.240554	-0.315538	-0.311925	-0.274899	-0.182798	-0.238899	-0.25974	-0.230676	-0.244227	-0.235808	-0.221274	-0.218244	-0.0957151	-0.260648	-0.251004	-0.197616	-0.0816328	-0.0628813	-0.286818	-0.227194	-0.228978	-0.474581	-0.243727	-0.244878	-0.243797	-0.183755	-0.292454	-0.225076	-0.274375	-0.217157	-0.241118	-0.262781	-0.298272	-0.244585	-0.334721	-0.267915	-0.240264	-0.313409	-0.340191
-0.158875	-0.0639219	-0.263039	-0.123804	-0.221254	-0.249468	-0.0877465	-0.272279	-0.225286	-0.0624951	-0.0825123	-0.237333	-0.312961	-0.315791	-0.267812	-0.173134	-0.235677	-0.265538	-0.229388	-0.237784	-0.232587	-0.209678	-0.218888	-0.0924939	-0.253561	-0.249071	-0.187308	-0.0771231	-0.0577273	-0.291972	-0.228482	-0.228978	-0.473937	-0.243727	-0.238436	-0.239932	-0.172158	-0.301473	-0.223787	-0.264712	-0.206205	-0.241118	-0.253762	-0.28732	-0.244585	-0.336009	-0.263405	-0.236399	-0.297303	-0.340191
-0.149211	-0.0574795	-0.256597	-0.11414	-0.221254	-0.244314	-0.0800156	-0.263904	-0.222709	-0.0599181	-0.0786469	-0.236044	-0.307807	-0.317079	-0.260725	-0.163471	-0.230523	-0.271337	-0.229388	-0.229409	-0.230654	-0.196793	-0.218244	-0.0892727	-0.247119	-0.246494	-0.175067	-0.0732577	-0.0564388	-0.294549	-0.227838	-0.22769	-0.474581	-0.241794	-0.233282	-0.234134	-0.161206	-0.30856	-0.223787	-0.255048	-0.195253	-0.243051	-0.246031	-0.279589	-0.246518	-0.337298	-0.260184	-0.233177	-0.285706	-0.337614
-0.138259	-0.0542583	-0.253375	-0.105121	-0.218677	-0.240448	-0.0742174	-0.255529	-0.219487	-0.0579854	-0.0760699	-0.233467	-0.299432	-0.315791	-0.25686	-0.150586	-0.226658	-0.276491	-0.226166	-0.221034	-0.228077	-0.186485	-0.217599	-0.0860514	-0.239388	-0.245205	-0.160894	-0.0681037	-0.0532176	-0.295193	-0.228482	-0.226401	-0.470072	-0.242438	-0.230061	-0.229624	-0.151543	-0.315647	-0.220566	-0.247961	-0.184945	-0.246272	-0.235079	-0.271214	-0.247806	-0.334721	-0.255674	-0.228668	-0.277331	-0.333749
-0.129884	-0.0516814	-0.250154	-0.0954569	-0.216745	-0.23916	-0.070352	-0.248442	-0.215622	-0.0547642	-0.0734929	-0.23089	-0.290412	-0.311925	-0.251706	-0.138989	-0.22086	-0.281	-0.219724	-0.210082	-0.224856	-0.174244	-0.218244	-0.0841187	-0.230368	-0.244561	-0.148653	-0.0648825	-0.0506407	-0.291972	-0.227194	-0.225113	-0.462341	-0.239217	-0.223618	-0.221893	-0.14059	-0.320156	-0.219278	-0.244096	-0.172705	-0.252714	-0.225415	-0.267348	-0.245874	-0.3315	-0.252453	-0.222225	-0.272177	-0.326018
-0.123441	-0.0484601	-0.247577	-0.0890145	-0.214812	-0.236583	-0.0671308	-0.243932	-0.211112	-0.051543	-0.0722044	-0.225736	-0.282037	-0.305483	-0.248485	-0.126749	-0.21184	-0.282289	-0.211349	-0.19913	-0.219702	-0.159427	-0.216955	-0.0802533	-0.222638	-0.240696	-0.135769	-0.0616613	-0.0493522	-0.286818	-0.227194	-0.223824	-0.455254	-0.237284	-0.218464	-0.214162	-0.13286	-0.324022	-0.219278	-0.240875	-0.162397	-0.259157	-0.212531	-0.262194	-0.243941	-0.326346	-0.246655	-0.215783	-0.268312	-0.318931
-0.115066	-0.0452389	-0.243068	-0.0832163	-0.212235	-0.235294	-0.0671308	-0.23749	-0.20467	-0.0483217	-0.0696275	-0.222515	-0.272373	-0.297752	-0.245908	-0.114508	-0.202177	-0.282933	-0.201685	-0.187533	-0.212615	-0.148475	-0.216311	-0.0783205	-0.210397	-0.23683	-0.122239	-0.0590843	-0.0487079	-0.279087	-0.225261	-0.224469	-0.444946	-0.23664	-0.212666	-0.203854	-0.12384	-0.32531	-0.218633	-0.239586	-0.154022	-0.268176	-0.199646	-0.259617	-0.240075	-0.318615	-0.239568	-0.208696	-0.263802	-0.312489
-0.109268	-0.0420177	-0.239846	-0.0780624	-0.207725	-0.232717	-0.0632653	-0.234269	-0.198872	-0.0470333	-0.0670505	-0.213496	-0.267219	-0.288733	-0.242042	-0.105489	-0.192513	-0.284221	-0.191377	-0.175293	-0.20424	-0.136878	-0.214378	-0.0763878	-0.200089	-0.231032	-0.110643	-0.0565073	-0.0474194	-0.272644	-0.223328	-0.225113	-0.434638	-0.235996	-0.206224	-0.191614	-0.115465	-0.324022	-0.218633	-0.238298	-0.145002	-0.275907	-0.188694	-0.257685	-0.234921	-0.311528	-0.231837	-0.199677	-0.259937	-0.304114
-0.102826	-0.0394408	-0.235981	-0.0754854	-0.205148	-0.230785	-0.0639095	-0.227826	-0.189852	-0.043812	-0.065762	-0.205765	-0.260133	-0.281002	-0.239465	-0.095181	-0.181561	-0.28551	-0.17656	-0.162408	-0.193288	-0.125282	-0.214378	-0.0738108	-0.187848	-0.222657	-0.102268	-0.0545746	-0.0474194	-0.263625	-0.22204	-0.227046	-0.421753	-0.23664	-0.200425	-0.180017	-0.108378	-0.322089	-0.219278	-0.239586	-0.137916	-0.284927	-0.177097	-0.25704	-0.229768	-0.302509	-0.220885	-0.189369	-0.25736	-0.29896
-0.0976718	-0.0368638	-0.229538	-0.0709757	-0.203216	-0.226919	-0.0606883	-0.223317	-0.180833	-0.0412351	-0.0612523	-0.196101	-0.255623	-0.271982	-0.237532	-0.0874501	-0.168676	-0.284866	-0.163031	-0.149523	-0.183625	-0.116907	-0.211801	-0.0705896	-0.174964	-0.212349	-0.0932486	-0.0532861	-0.0454867	-0.254605	-0.220751	-0.229623	-0.409513	-0.235996	-0.193983	-0.165844	-0.104513	-0.317579	-0.217989	-0.240875	-0.130829	-0.293302	-0.163568	-0.25704	-0.21946	-0.292845	-0.210577	-0.177128	-0.254139	-0.290585
-0.0912293	-0.0336426	-0.222452	-0.0696873	-0.199994	-0.221121	-0.0593999	-0.21623	-0.169881	-0.0405908	-0.0599638	-0.186438	-0.252402	-0.266184	-0.2356	-0.0803634	-0.15708	-0.286798	-0.150146	-0.137927	-0.170095	-0.10982	-0.209224	-0.0686569	-0.162079	-0.199464	-0.0880946	-0.0500649	-0.0448425	-0.246875	-0.218819	-0.234777	-0.395984	-0.23664	-0.185608	-0.154248	-0.100003	-0.31307	-0.216701	-0.242163	-0.124386	-0.302965	-0.149395	-0.256396	-0.208508	-0.283181	-0.198337	-0.164244	-0.247696	-0.284787
-0.0873639	-0.0336426	-0.213432	-0.0658218	-0.196773	-0.216611	-0.0548902	-0.209788	-0.156996	-0.0373696	-0.0573869	-0.177418	-0.251113	-0.258453	-0.233667	-0.073921	-0.146128	-0.289375	-0.136617	-0.125686	-0.157211	-0.102734	-0.207292	-0.0667242	-0.149838	-0.184647	-0.0816522	-0.047488	-0.0441982	-0.239788	-0.215598	-0.241863	-0.38181	-0.234063	-0.176588	-0.141363	-0.096782	-0.304694	-0.214124	-0.241519	-0.120521	-0.311985	-0.139087	-0.258329	-0.196911	-0.274806	-0.184808	-0.150714	-0.243831	-0.278344
-0.0815657	-0.0323541	-0.20248	-0.0645333	-0.192908	-0.206303	-0.051669	-0.202057	-0.144755	-0.0373696	-0.0541657	-0.169043	-0.249181	-0.253944	-0.23109	-0.0694113	-0.13582	-0.291308	-0.127597	-0.116667	-0.14497	-0.0969354	-0.20407	-0.063503	-0.138886	-0.169829	-0.0790752	-0.0455552	-0.0416213	-0.23399	-0.213021	-0.24895	-0.368281	-0.235352	-0.166925	-0.128478	-0.094205	-0.297608	-0.209614	-0.239586	-0.116656	-0.319071	-0.126846	-0.258329	-0.185959	-0.267075	-0.170634	-0.138474	-0.236744	-0.272546
-0.077056	-0.0336426	-0.19024	-0.0626006	-0.188398	-0.195351	-0.0471593	-0.193037	-0.130582	-0.0354369	-0.0515887	-0.15938	-0.247892	-0.250078	-0.22658	-0.0649016	-0.1268	-0.293241	-0.117289	-0.107003	-0.132085	-0.0911372	-0.200849	-0.0615702	-0.129222	-0.154367	-0.0771425	-0.042334	-0.040977	-0.230124	-0.207867	-0.257325	-0.355396	-0.233419	-0.156617	-0.120747	-0.0909838	-0.286656	-0.203172	-0.234432	-0.112146	-0.323581	-0.116538	-0.25704	-0.175007	-0.261277	-0.15775	-0.125589	-0.228369	-0.266104
-0.0719021	-0.0349311	-0.177355	-0.0613121	-0.181956	-0.183755	-0.0452265	-0.184018	-0.117697	-0.0335042	-0.0490117	-0.151649	-0.245315	-0.245569	-0.225292	-0.0649016	-0.120358	-0.296462	-0.111491	-0.0986278	-0.123066	-0.087916	-0.193763	-0.0596375	-0.120847	-0.140838	-0.075854	-0.0404013	-0.0384	-0.226903	-0.204001	-0.2657	-0.341867	-0.230842	-0.145665	-0.111728	-0.0877626	-0.274415	-0.196085	-0.226701	-0.108925	-0.325514	-0.108808	-0.255108	-0.164055	-0.25419	-0.146153	-0.112704	-0.219349	-0.258373
-0.0654597	-0.0342868	-0.163182	-0.0574467	-0.177446	-0.17087	-0.0413611	-0.174354	-0.106745	-0.0335042	-0.0477232	-0.143918	-0.24145	-0.242992	-0.221426	-0.0629689	-0.113271	-0.299683	-0.105049	-0.0896084	-0.113402	-0.085339	-0.185387	-0.058349	-0.112472	-0.126665	-0.0745655	-0.0371801	-0.0371116	-0.22497	-0.196915	-0.275364	-0.329627	-0.226977	-0.137934	-0.102708	-0.0819644	-0.262819	-0.185133	-0.217038	-0.105703	-0.325514	-0.100432	-0.253175	-0.153103	-0.249681	-0.135845	-0.104329	-0.209042	-0.25193
-0.0615942	-0.0349311	-0.151585	-0.0555139	-0.171648	-0.155408	-0.0413611	-0.165335	-0.0945046	-0.0341484	-0.047079	-0.136187	-0.236296	-0.239126	-0.216272	-0.0616804	-0.109406	-0.303549	-0.101183	-0.083166	-0.103739	-0.0788966	-0.176368	-0.0570605	-0.105385	-0.114424	-0.0732771	-0.0346031	-0.0351788	-0.222393	-0.191116	-0.283095	-0.316742	-0.21989	-0.127626	-0.0988429	-0.0768105	-0.248645	-0.173536	-0.204153	-0.101838	-0.322293	-0.0933457	-0.248021	-0.142795	-0.247748	-0.124893	-0.096598	-0.198734	-0.248065
-0.0590172	-0.0342868	-0.137412	-0.0516485	-0.165205	-0.141879	-0.0407168	-0.157604	-0.0841967	-0.0328599	-0.0477232	-0.128456	-0.227921	-0.233972	-0.210474	-0.0623246	-0.104896	-0.305481	-0.0986064	-0.0767236	-0.0960076	-0.0769639	-0.164772	-0.055772	-0.0995872	-0.105405	-0.0687674	-0.0300934	-0.0345346	-0.220461	-0.180808	-0.290181	-0.306434	-0.214092	-0.119895	-0.0904677	-0.0710123	-0.234472	-0.160652	-0.191268	-0.0973283	-0.317783	-0.0907687	-0.241578	-0.135064	-0.24646	-0.118451	-0.0888671	-0.187782	-0.244844
-0.0570845	-0.0336426	-0.124527	-0.0484273	-0.155542	-0.127706	-0.0407168	-0.149873	-0.0758215	-0.0315714	-0.0451463	-0.121369	-0.220834	-0.228818	-0.20532	-0.0623246	-0.101675	-0.310635	-0.0960294	-0.0715696	-0.088921	-0.0711657	-0.151243	-0.0531951	-0.096366	-0.0989624	-0.0687674	-0.0281607	-0.0345346	-0.220461	-0.173722	-0.296624	-0.298703	-0.203784	-0.114097	-0.085958	-0.0652141	-0.21901	-0.147123	-0.177095	-0.0960398	-0.312629	-0.0856148	-0.233848	-0.126044	-0.245171	-0.11072	-0.0856459	-0.176829	-0.241622
-0.0545076	-0.0317098	-0.112931	-0.0445618	-0.147167	-0.114177	-0.0413611	-0.142786	-0.0706676	-0.0315714	-0.0438578	-0.114283	-0.209882	-0.222376	-0.199522	-0.0629689	-0.100387	-0.313212	-0.0934524	-0.0664157	-0.0844113	-0.0673002	-0.137713	-0.0525508	-0.0931448	-0.0912315	-0.0668346	-0.0268722	-0.0332461	-0.219816	-0.165991	-0.300489	-0.292261	-0.193476	-0.10701	-0.0808041	-0.0619929	-0.204837	-0.134238	-0.163566	-0.0928186	-0.304254	-0.0836821	-0.222895	-0.118314	-0.243883	-0.104922	-0.0824247	-0.163945	-0.242911
-0.0545076	-0.0310656	-0.101979	-0.0406964	-0.137503	-0.103225	-0.0420053	-0.1357	-0.0655137	-0.030283	-0.044502	-0.107196	-0.197641	-0.214645	-0.190503	-0.0603919	-0.0990981	-0.318366	-0.0928082	-0.0631945	-0.0786131	-0.0647233	-0.122896	-0.0512624	-0.0892794	-0.0854333	-0.0629692	-0.0268722	-0.0338904	-0.218528	-0.157616	-0.303066	-0.285818	-0.183168	-0.104433	-0.0775829	-0.0581274	-0.188731	-0.120709	-0.148748	-0.0895974	-0.296523	-0.0804608	-0.209366	-0.111871	-0.243883	-0.0984792	-0.0824247	-0.150416	-0.24742
-0.0532191	-0.0297771	-0.0916707	-0.0355424	-0.125907	-0.0909841	-0.0426496	-0.13119	-0.0622925	-0.0315714	-0.0425693	-0.0988208	-0.186689	-0.203693	-0.182772	-0.0610362	-0.0978096	-0.321587	-0.0882985	-0.059329	-0.0760361	-0.0615021	-0.112588	-0.0486854	-0.0873466	-0.0822121	-0.0616807	-0.0268722	-0.0326019	-0.215951	-0.147308	-0.301778	-0.282597	-0.171572	-0.100568	-0.0730732	-0.0549062	-0.174557	-0.107179	-0.135863	-0.0844434	-0.287504	-0.0785281	-0.19777	-0.104784	-0.241306	-0.0920368	-0.0811362	-0.138175	-0.25193
-0.0532191	-0.0272002	-0.084584	-0.0336097	-0.11431	-0.082609	-0.0407168	-0.123459	-0.0616482	-0.030283	-0.0432136	-0.0923783	-0.175737	-0.192096	-0.175041	-0.0591034	-0.0978096	-0.329963	-0.0857215	-0.0554636	-0.0728149	-0.0602136	-0.0997032	-0.0480411	-0.0841254	-0.0777024	-0.057171	-0.026228	-0.0338904	-0.215951	-0.138933	-0.298557	-0.279376	-0.163197	-0.0979908	-0.0698519	-0.0529735	-0.160384	-0.0981601	-0.124911	-0.0831549	-0.280417	-0.0778839	-0.182952	-0.0989863	-0.239373	-0.0855943	-0.0811362	-0.126579	-0.262238
-0.0519306	-0.0259117	-0.0774974	-0.0336097	-0.102714	-0.0755223	-0.0407168	-0.119594	-0.0622925	-0.0309272	-0.0412808	-0.0859359	-0.164141	-0.179856	-0.165377	-0.0584592	-0.0958768	-0.338982	-0.0818561	-0.0548193	-0.0702379	-0.0569924	-0.091328	-0.0473969	-0.0809042	-0.0751254	-0.0565268	-0.0268722	-0.0326019	-0.214662	-0.131846	-0.294691	-0.276799	-0.1516	-0.0960581	-0.0659865	-0.0523292	-0.146211	-0.0891407	-0.115247	-0.078001	-0.272686	-0.0778839	-0.170068	-0.0938323	-0.23744	-0.0817289	-0.077915	-0.116915	-0.274479
-0.0512863	-0.0252674	-0.0723434	-0.0336097	-0.0936944	-0.0671472	-0.0394284	-0.115084	-0.0629367	-0.0289945	-0.0412808	-0.0801377	-0.154477	-0.167615	-0.157646	-0.0565265	-0.0952326	-0.349934	-0.0792791	-0.0548193	-0.0683052	-0.0582809	-0.0835971	-0.0454642	-0.0783272	-0.07126	-0.0552383	-0.0275164	-0.0313134	-0.210797	-0.121538	-0.289537	-0.274866	-0.142581	-0.0960581	-0.0627653	-0.0523292	-0.13397	-0.082054	-0.106228	-0.0747798	-0.266888	-0.0746627	-0.155894	-0.0893226	-0.23293	-0.0759307	-0.0811362	-0.106607	-0.286719
-0.0499979	-0.0246232	-0.0671895	-0.0355424	-0.0853193	-0.061349	-0.0381399	-0.107353	-0.0648694	-0.0296387	-0.0406366	-0.0775608	-0.143525	-0.156019	-0.148627	-0.0545937	-0.0907229	-0.362819	-0.0760579	-0.0522424	-0.0663725	-0.0557039	-0.0777989	-0.0435314	-0.0757503	-0.068683	-0.0539498	-0.0281607	-0.0300249	-0.206287	-0.113807	-0.283739	-0.273578	-0.133561	-0.0921927	-0.062121	-0.054262	-0.123662	-0.0775443	-0.102363	-0.0702701	-0.262378	-0.0740184	-0.144298	-0.0848129	-0.228421	-0.071421	-0.0792035	-0.0969434	-0.29896
-0.0461324	-0.0246232	-0.0639683	-0.0374752	-0.0775884	-0.0574835	-0.0362071	-0.102199	-0.0642252	-0.027706	-0.0387039	-0.0730511	-0.133861	-0.143778	-0.140896	-0.052661	-0.0881459	-0.375704	-0.0715482	-0.0515981	-0.0670167	-0.0550596	-0.072645	-0.0428872	-0.0718848	-0.066106	-0.0526613	-0.0300934	-0.0287364	-0.199845	-0.107365	-0.276008	-0.271645	-0.126475	-0.0883272	-0.0582556	-0.0529735	-0.11271	-0.0723904	-0.0965643	-0.0702701	-0.257868	-0.0733742	-0.135923	-0.0822359	-0.221978	-0.0662671	-0.077915	-0.087924	-0.313133
-0.0441997	-0.0252674	-0.0626798	-0.0400521	-0.0692132	-0.0536181	-0.0362071	-0.0964009	-0.0655137	-0.0244848	-0.0393481	-0.0698299	-0.124842	-0.130893	-0.130588	-0.0487955	-0.0842805	-0.387944	-0.0689712	-0.0515981	-0.0637955	-0.0544154	-0.0713565	-0.042243	-0.0705963	-0.066106	-0.0513728	-0.0307376	-0.0280922	-0.19147	-0.0989897	-0.27021	-0.266491	-0.120677	-0.0831733	-0.0563229	-0.0529735	-0.104979	-0.0698134	-0.0926989	-0.0664046	-0.254003	-0.0727299	-0.126259	-0.0803032	-0.215536	-0.0649786	-0.075338	-0.0821258	-0.325374
-0.042267	-0.0246232	-0.0620356	-0.0413406	-0.0647036	-0.0491084	-0.0374956	-0.091247	-0.0635809	-0.0219078	-0.0354826	-0.0672529	-0.115178	-0.119941	-0.12028	-0.0462186	-0.0791265	-0.400829	-0.0638173	-0.0496654	-0.062507	-0.0524827	-0.0687795	-0.0409545	-0.0673751	-0.0641733	-0.0487958	-0.0300934	-0.0280922	-0.181162	-0.0912588	-0.263767	-0.26327	-0.112946	-0.0786636	-0.0531016	-0.0529735	-0.0959598	-0.0691692	-0.0894777	-0.0625392	-0.250137	-0.0733742	-0.120461	-0.0790147	-0.206517	-0.0617574	-0.0714726	-0.0763276	-0.335682
-0.0409785	-0.0246232	-0.0607471	-0.0432733	-0.0621266	-0.0465314	-0.0362071	-0.0848046	-0.0635809	-0.0180424	-0.0354826	-0.0646759	-0.108736	-0.110278	-0.111905	-0.0436416	-0.0739726	-0.412426	-0.0612403	-0.0503096	-0.05993	-0.0499057	-0.0681353	-0.0403102	-0.0660866	-0.0628848	-0.0475074	-0.0326704	-0.0274479	-0.170854	-0.0854606	-0.257325	-0.259404	-0.107792	-0.0702884	-0.0511689	-0.0497523	-0.0901616	-0.0672364	-0.0843237	-0.059318	-0.24756	-0.0714414	-0.114018	-0.077082	-0.198141	-0.0598246	-0.0676071	-0.0724622	-0.343413
-0.03969	-0.0259117	-0.0601028	-0.0458503	-0.0582611	-0.0458872	-0.0362071	-0.0802949	-0.0571385	-0.0161096	-0.0329057	-0.0608105	-0.102293	-0.102547	-0.102886	-0.0404204	-0.0694629	-0.420801	-0.0586634	-0.0503096	-0.0573531	-0.0486172	-0.067491	-0.039666	-0.0641539	-0.0628848	-0.0449304	-0.0326704	-0.0274479	-0.157325	-0.0809509	-0.254104	-0.252318	-0.102638	-0.063846	-0.0505247	-0.046531	-0.0850077	-0.0665922	-0.082391	-0.056741	-0.245628	-0.0695087	-0.110153	-0.0783705	-0.189122	-0.0578919	-0.0643859	-0.0711737	-0.347922
-0.0416227	-0.0278444	-0.0581701	-0.0452061	-0.0563284	-0.0433102	-0.0374956	-0.0751409	-0.0532731	-0.0122442	-0.030973	-0.0588777	-0.0952068	-0.0928831	-0.0945107	-0.0384877	-0.0655975	-0.42531	-0.0547979	-0.0490212	-0.0547761	-0.0473287	-0.0668468	-0.0377333	-0.0615769	-0.0628848	-0.0429977	-0.0346031	-0.0280922	-0.146373	-0.0764412	-0.24895	-0.247808	-0.0955511	-0.0567593	-0.0498804	-0.0426656	-0.0792095	-0.0659479	-0.079814	-0.0528755	-0.241118	-0.0682202	-0.106288	-0.074505	-0.179458	-0.0585361	-0.0605205	-0.0673082	-0.350499
-0.042267	-0.0272002	-0.0555931	-0.0458503	-0.0537514	-0.0420217	-0.0374956	-0.0719197	-0.0474749	-0.00902298	-0.0303287	-0.0563008	-0.0887644	-0.0857965	-0.0861356	-0.033978	-0.061732	-0.422733	-0.0535094	-0.0503096	-0.0515549	-0.0466845	-0.0668468	-0.037089	-0.0577115	-0.0622406	-0.0410649	-0.0346031	-0.0268037	-0.135421	-0.0751527	-0.246373	-0.240721	-0.0897529	-0.0509611	-0.0479477	-0.0375117	-0.077921	-0.0653037	-0.0765928	-0.0509428	-0.237897	-0.0656433	-0.103711	-0.0719281	-0.171083	-0.0572477	-0.0572992	-0.066664	-0.349211
-0.042267	-0.0297771	-0.0543047	-0.0445618	-0.0556842	-0.0413775	-0.0387841	-0.0693428	-0.0416767	-0.00773449	-0.0296845	-0.0543681	-0.0829662	-0.0793541	-0.0796931	-0.0307568	-0.059155	-0.416935	-0.0515767	-0.0490212	-0.0496222	-0.0441075	-0.0636256	-0.0351563	-0.056423	-0.0603079	-0.0391322	-0.0365358	-0.0274479	-0.123824	-0.07322	-0.243796	-0.235567	-0.0845989	-0.0451629	-0.046015	-0.0323577	-0.0740556	-0.063371	-0.0727274	-0.0490101	-0.233387	-0.0630663	-0.0979124	-0.0680626	-0.160775	-0.0572477	-0.054078	-0.0647312	-0.34599
-0.0448439	-0.0304214	-0.0510835	-0.0445618	-0.0543957	-0.0413775	-0.0387841	-0.0661216	-0.0365228	-0.00966722	-0.0296845	-0.0511468	-0.0784565	-0.0748444	-0.0751835	-0.0301125	-0.0572223	-0.406627	-0.0483555	-0.0477327	-0.0476894	-0.0441075	-0.0636256	-0.0351563	-0.0532018	-0.0609521	-0.038488	-0.0371801	-0.0274479	-0.115449	-0.0699988	-0.240575	-0.228481	-0.0813777	-0.0419417	-0.0466592	-0.027848	-0.0708344	-0.0601498	-0.0720831	-0.0483658	-0.2263	-0.0611336	-0.0953354	-0.0648414	-0.153044	-0.0566034	-0.0515011	-0.0653755	-0.340191
-0.0474209	-0.0278444	-0.049795	-0.0445618	-0.0531072	-0.040089	-0.0381399	-0.0641888	-0.0333016	-0.00966722	-0.0329057	-0.0492141	-0.0733026	-0.0690462	-0.0700295	-0.028824	-0.0540011	-0.392454	-0.047067	-0.0464442	-0.0457567	-0.0441075	-0.0616929	-0.0351563	-0.0512691	-0.0596636	-0.0378437	-0.0378243	-0.0274479	-0.107718	-0.0687103	-0.238642	-0.222038	-0.076868	-0.0406533	-0.046015	-0.0233383	-0.0708344	-0.0569285	-0.0682177	-0.0477216	-0.219858	-0.0585566	-0.0901815	-0.0590432	-0.145313	-0.0566034	-0.0502126	-0.0647312	-0.333105
-0.0454882	-0.0284886	-0.047218	-0.0439176	-0.0531072	-0.0413775	-0.0394284	-0.0622561	-0.0294361	-0.0128884	-0.0322614	-0.0485699	-0.0687929	-0.065825	-0.0655198	-0.0281798	-0.0533569	-0.37506	-0.0451343	-0.0445115	-0.046401	-0.042819	-0.0597601	-0.0338678	-0.0474036	-0.0577309	-0.0378437	-0.0371801	-0.024871	-0.100632	-0.0661333	-0.236709	-0.213663	-0.0749353	-0.040009	-0.046015	-0.0207613	-0.0682574	-0.0537073	-0.0656407	-0.0470773	-0.20955	-0.0566239	-0.0856718	-0.0551778	-0.136938	-0.0566034	-0.0508568	-0.064087	-0.324085
-0.0441997	-0.0284886	-0.0459295	-0.0426291	-0.0531072	-0.0394448	-0.0394284	-0.0616119	-0.0281476	-0.0148212	-0.0322614	-0.0472814	-0.0642832	-0.0645365	-0.0648756	-0.0275356	-0.0507799	-0.355088	-0.0451343	-0.0425787	-0.0457567	-0.042819	-0.0578274	-0.0325793	-0.0454709	-0.0564424	-0.0391322	-0.0358916	-0.0261594	-0.0935449	-0.0629121	-0.234777	-0.206576	-0.0717141	-0.0393648	-0.0466592	-0.0194729	-0.0676131	-0.0504861	-0.0649964	-0.0496543	-0.199887	-0.0546911	-0.0805178	-0.0506681	-0.129852	-0.0546707	-0.0508568	-0.0653755	-0.314422
-0.0435554	-0.0272002	-0.0439968	-0.0413406	-0.0518187	-0.0413775	-0.0374956	-0.0583907	-0.0275034	-0.0193308	-0.0329057	-0.0459929	-0.061062	-0.0619595	-0.0648756	-0.0268913	-0.0488472	-0.335761	-0.0432015	-0.040646	-0.0457567	-0.0434633	-0.0558947	-0.0332236	-0.0435382	-0.0545097	-0.0404207	-0.0333146	-0.0242267	-0.0877467	-0.0603351	-0.230911	-0.196913	-0.0704256	-0.0406533	-0.0473035	-0.0188286	-0.0663247	-0.0472649	-0.063708	-0.0477216	-0.188934	-0.0527584	-0.0747196	-0.0487353	-0.123409	-0.0546707	-0.0515011	-0.0634428	-0.305402
-0.0409785	-0.0272002	-0.0439968	-0.0406964	-0.0511745	-0.0407333	-0.0387841	-0.0564579	-0.0262149	-0.0231963	-0.0335499	-0.0466371	-0.0591292	-0.0587383	-0.0648756	-0.0281798	-0.0494914	-0.316434	-0.04449	-0.040646	-0.0444682	-0.0434633	-0.0546062	-0.0338678	-0.0403169	-0.052577	-0.0423534	-0.0320261	-0.0229382	-0.0819485	-0.0564697	-0.226401	-0.187893	-0.0678486	-0.0419417	-0.0479477	-0.0188286	-0.0650362	-0.0453322	-0.0617752	-0.0470773	-0.17605	-0.0514699	-0.0695657	-0.0461584	-0.116323	-0.0546707	-0.0534338	-0.06151	-0.295094
-0.0384015	-0.0272002	-0.0439968	-0.0387636	-0.0505302	-0.0413775	-0.0355629	-0.0545252	-0.0275034	-0.0257733	-0.0335499	-0.0447044	-0.0552638	-0.0568056	-0.0648756	-0.0307568	-0.0469144	-0.299039	-0.0432015	-0.0393575	-0.0444682	-0.0421748	-0.0526735	-0.0338678	-0.0383842	-0.0512885	-0.0442861	-0.0294492	-0.0216497	-0.0742176	-0.05196	-0.220603	-0.177585	-0.0684929	-0.0412975	-0.0473035	-0.0220498	-0.0637477	-0.0427552	-0.061131	-0.0457889	-0.164453	-0.0508257	-0.0669887	-0.0442256	-0.109236	-0.0540264	-0.056655	-0.0582888	-0.285431
-0.0351803	-0.0259117	-0.0433526	-0.0374752	-0.0485975	-0.0420217	-0.0336302	-0.051304	-0.0287919	-0.0270618	-0.0322614	-0.0453487	-0.0539753	-0.0561613	-0.0642313	-0.0326895	-0.0443375	-0.282933	-0.0438458	-0.038069	-0.0451125	-0.0408863	-0.0507407	-0.0319351	-0.0364515	-0.0480673	-0.0442861	-0.0275164	-0.0184285	-0.0697079	-0.0474503	-0.214161	-0.167278	-0.0678486	-0.0393648	-0.0473035	-0.0239826	-0.0624592	-0.0408225	-0.061131	-0.0451446	-0.150924	-0.0501814	-0.062479	-0.0422929	-0.101505	-0.0533822	-0.056655	-0.0544234	-0.277056
-0.0332476	-0.0246232	-0.044641	-0.0381194	-0.0460205	-0.0407333	-0.0323417	-0.0474385	-0.0307246	-0.027706	-0.0303287	-0.0472814	-0.0520426	-0.0568056	-0.0642313	-0.0346222	-0.0456259	-0.270048	-0.0438458	-0.0393575	-0.0431797	-0.0402421	-0.048808	-0.0338678	-0.03774	-0.0467788	-0.0449304	-0.0255837	-0.0164958	-0.064554	-0.0455175	-0.207074	-0.156325	-0.0659159	-0.0393648	-0.0466592	-0.027848	-0.0611707	-0.0401782	-0.058554	-0.0451446	-0.139328	-0.0495372	-0.0586136	-0.0416487	-0.0937741	-0.052738	-0.0579435	-0.0524906	-0.269325
-0.0306706	-0.0252674	-0.0452853	-0.0336097	-0.0440878	-0.040089	-0.0291205	-0.0435731	-0.0320131	-0.0270618	-0.0290402	-0.0466371	-0.0501098	-0.0548729	-0.0610101	-0.0365549	-0.0443375	-0.261029	-0.0457785	-0.0393575	-0.0431797	-0.0376651	-0.0468753	-0.034512	-0.0364515	-0.0454903	-0.0449304	-0.0223625	-0.0152073	-0.0600443	-0.0410078	-0.19741	-0.146018	-0.0659159	-0.0367878	-0.0473035	-0.0291365	-0.0598822	-0.0401782	-0.0566213	-0.0445004	-0.12902	-0.0482487	-0.0566809	-0.0397159	-0.0892644	-0.0533822	-0.056655	-0.0512021	-0.259661
-0.0300264	-0.0259117	-0.0465738	-0.031677	-0.0434436	-0.0394448	-0.027832	-0.0409961	-0.0352343	-0.025129	-0.025819	-0.0447044	-0.0494656	-0.0555171	-0.0590774	-0.0384877	-0.0456259	-0.252654	-0.0477112	-0.0393575	-0.0431797	-0.0363766	-0.046231	-0.0332236	-0.03774	-0.0461345	-0.0423534	-0.0191413	-0.0126303	-0.0587558	-0.0403636	-0.187103	-0.134421	-0.0665601	-0.0335666	-0.0466592	-0.0323577	-0.0579495	-0.0376013	-0.055977	-0.0445004	-0.119356	-0.0482487	-0.0566809	-0.0403602	-0.0834662	-0.0533822	-0.0560108	-0.0486252	-0.253219
-0.0287379	-0.0259117	-0.0478622	-0.0310327	-0.0427993	-0.0388005	-0.0258993	-0.0390634	-0.0365228	-0.0225521	-0.0245305	-0.0447044	-0.0481771	-0.0568056	-0.0558562	-0.0378434	-0.0456259	-0.244923	-0.0477112	-0.040646	-0.0418913	-0.0331554	-0.0436541	-0.0351563	-0.0396727	-0.0442018	-0.0417092	-0.0172086	-0.0106976	-0.0568231	-0.0384309	-0.177439	-0.124113	-0.0646274	-0.0309896	-0.0479477	-0.0336462	-0.0560168	-0.036957	-0.0540443	-0.0457889	-0.109693	-0.0469602	-0.0547481	-0.0416487	-0.0796007	-0.0520937	-0.0547223	-0.0479809	-0.250642
-0.0268051	-0.0252674	-0.0478622	-0.0303885	-0.0421551	-0.0381563	-0.0246108	-0.0371307	-0.0384555	-0.0206193	-0.0245305	-0.0427717	-0.0475329	-0.0561613	-0.0519907	-0.0384877	-0.0469144	-0.237192	-0.0464227	-0.0400018	-0.0418913	-0.0325112	-0.0449425	-0.0351563	-0.0435382	-0.0442018	-0.0397764	-0.0172086	-0.00940914	-0.0568231	-0.0371424	-0.164554	-0.117027	-0.0626947	-0.0297011	-0.0479477	-0.0355789	-0.0527956	-0.0356685	-0.0514673	-0.0451446	-0.102606	-0.0456717	-0.0541039	-0.0422929	-0.0763795	-0.0520937	-0.0515011	-0.0466924	-0.244844
-0.0268051	-0.0239789	-0.047218	-0.0278115	-0.0427993	-0.037512	-0.025255	-0.0371307	-0.0384555	-0.0186866	-0.0251748	-0.040839	-0.0475329	-0.0548729	-0.0481253	-0.0365549	-0.0494914	-0.230749	-0.0483555	-0.0400018	-0.0406028	-0.0305784	-0.0442983	-0.0358005	-0.0467594	-0.0454903	-0.0371995	-0.0159201	-0.0100534	-0.0568231	-0.0377866	-0.154246	-0.10994	-0.060762	-0.0271242	-0.0473035	-0.0342904	-0.0508628	-0.0363128	-0.0482461	-0.0457889	-0.0961635	-0.043739	-0.0547481	-0.0422929	-0.075091	-0.050161	-0.0502126	-0.0473367	-0.240978
-0.0248724	-0.0239789	-0.0465738	-0.0278115	-0.0402224	-0.0349351	-0.0246108	-0.0377749	-0.0390997	-0.0186866	-0.0264633	-0.0395505	-0.0468886	-0.0542286	-0.0429713	-0.0352665	-0.0501356	-0.22173	-0.04449	-0.0393575	-0.0399585	-0.0286457	-0.0449425	-0.0364448	-0.0499806	-0.0461345	-0.0346225	-0.0165643	-0.00876489	-0.0581116	-0.0377866	-0.142006	-0.104786	-0.0601177	-0.0258357	-0.046015	-0.0342904	-0.0476416	-0.0350243	-0.0450249	-0.0464331	-0.0903653	-0.0424505	-0.0553924	-0.0448699	-0.0757353	-0.0482283	-0.0482798	-0.0486252	-0.238401
-0.0255167	-0.0207577	-0.047218	-0.026523	-0.0415108	-0.0342908	-0.0258993	-0.0397076	-0.0390997	-0.0193308	-0.0277517	-0.0369735	-0.0456002	-0.0522959	-0.0410386	-0.0320452	-0.0507799	-0.214643	-0.0406246	-0.0393575	-0.0393143	-0.0286457	-0.0455868	-0.0383775	-0.0525575	-0.0442018	-0.0326898	-0.0178528	-0.0100534	-0.0581116	-0.0384309	-0.131053	-0.102853	-0.0568965	-0.0245472	-0.0447265	-0.0362232	-0.0457089	-0.0343801	-0.0430922	-0.0464331	-0.0858556	-0.041162	-0.0566809	-0.0455141	-0.0757353	-0.0450071	-0.0463471	-0.0479809	-0.236468
-0.0248724	-0.0194692	-0.047218	-0.0271673	-0.0395781	-0.0330024	-0.0246108	-0.0397076	-0.0378113	-0.0193308	-0.0296845	-0.0376178	-0.0449559	-0.0503632	-0.0378174	-0.031401	-0.0514241	-0.20498	-0.0374034	-0.0367806	-0.0399585	-0.0312227	-0.0455868	-0.0403102	-0.0544903	-0.0442018	-0.0326898	-0.018497	-0.00747641	-0.0587558	-0.0371424	-0.122678	-0.0989879	-0.0543195	-0.0264799	-0.046015	-0.0349347	-0.0418434	-0.0324473	-0.0405152	-0.0464331	-0.0845671	-0.0366523	-0.0566809	-0.0468026	-0.0763795	-0.0443628	-0.0424817	-0.0486252	-0.236468
-0.0235839	-0.0175365	-0.0459295	-0.0245903	-0.0389339	-0.0297811	-0.0258993	-0.0416404	-0.0378113	-0.0193308	-0.0303287	-0.038262	-0.0449559	-0.0477862	-0.0358847	-0.0268913	-0.0514241	-0.195316	-0.0341821	-0.0374248	-0.0393143	-0.0305784	-0.0455868	-0.0403102	-0.0551345	-0.0429133	-0.0314013	-0.018497	-0.00747641	-0.0548904	-0.0371424	-0.113659	-0.0970552	-0.0517426	-0.0277684	-0.043438	-0.0342904	-0.0399107	-0.0318031	-0.0385825	-0.0464331	-0.0813459	-0.0366523	-0.0573251	-0.0455141	-0.0763795	-0.0430743	-0.0424817	-0.0479809	-0.236468
-0.0222955	-0.0149596	-0.0452853	-0.0252346	-0.0363569	-0.0284927	-0.0265435	-0.0422846	-0.037167	-0.0199751	-0.0303287	-0.0401947	-0.0423789	-0.0464977	-0.0345962	-0.0275356	-0.0507799	-0.182431	-0.0322494	-0.0348478	-0.0406028	-0.0337996	-0.0455868	-0.042243	-0.0544903	-0.0403363	-0.0314013	-0.0178528	-0.00683217	-0.0523134	-0.0377866	-0.105928	-0.0944782	-0.0498098	-0.0297011	-0.0415053	-0.0336462	-0.037978	-0.0311588	-0.0360055	-0.0464331	-0.0794132	-0.0353639	-0.0560366	-0.0455141	-0.0770237	-0.0411416	-0.0399047	-0.0479809	-0.236468
-0.0197185	-0.0130268	-0.0433526	-0.0239461	-0.0350684	-0.0265599	-0.0239665	-0.0422846	-0.0378113	-0.0199751	-0.0296845	-0.0395505	-0.0436674	-0.0458535	-0.0320192	-0.0230259	-0.0488472	-0.171479	-0.0290282	-0.0335593	-0.0360931	-0.0337996	-0.0449425	-0.0428872	-0.0532018	-0.0390479	-0.0307571	-0.0197855	-0.00747641	-0.0484479	-0.0390751	-0.0994856	-0.0925455	-0.0465886	-0.0309896	-0.040861	-0.0362232	-0.0347568	-0.0305146	-0.037294	-0.0432119	-0.0768362	-0.0327869	-0.0566809	-0.0461584	-0.0738025	-0.0385646	-0.0405489	-0.0460482	-0.237113
-0.0190742	-0.0110941	-0.0427083	-0.0233018	-0.0324915	-0.0252714	-0.025255	-0.0409961	-0.037167	-0.0199751	-0.0290402	-0.038262	-0.0423789	-0.044565	-0.0326635	-0.0236701	-0.0449817	-0.159883	-0.0251627	-0.0335593	-0.0341604	-0.0331554	-0.0436541	-0.0428872	-0.0499806	-0.0371151	-0.0326898	-0.0197855	-0.00812065	-0.0465152	-0.0384309	-0.0936874	-0.0880358	-0.0465886	-0.0329223	-0.0376398	-0.0362232	-0.0341125	-0.0285819	-0.0353613	-0.0406349	-0.0768362	-0.0327869	-0.0573251	-0.0435814	-0.0699371	-0.0372761	-0.0386162	-0.0447597	-0.235824
-0.0177858	-0.0110941	-0.0414198	-0.0239461	-0.0305587	-0.0226945	-0.0246108	-0.0416404	-0.0365228	-0.0193308	-0.0290402	-0.0395505	-0.0423789	-0.044565	-0.031375	-0.0198046	-0.0436932	-0.149575	-0.0225858	-0.0329151	-0.0335161	-0.0325112	-0.0442983	-0.0428872	-0.0486921	-0.0338939	-0.0346225	-0.018497	-0.00554368	-0.0439382	-0.0384309	-0.089822	-0.0848146	-0.0433674	-0.0329223	-0.0369956	-0.0368674	-0.0308913	-0.0260049	-0.0366498	-0.0380579	-0.0729707	-0.0327869	-0.0553924	-0.0429371	-0.0667159	-0.0353434	-0.037972	-0.042827	-0.23067
-0.0164973	-0.0123826	-0.0407756	-0.0245903	-0.0292702	-0.0220502	-0.0246108	-0.0397076	-0.0365228	-0.0173981	-0.0271075	-0.040839	-0.0404462	-0.044565	-0.031375	-0.0223816	-0.0417605	-0.139267	-0.0225858	-0.0309824	-0.0322276	-0.0318669	-0.0430098	-0.0415987	-0.0441824	-0.031317	-0.0352668	-0.0172086	-0.00618792	-0.0400728	-0.0364981	-0.0833796	-0.0796606	-0.0433674	-0.0329223	-0.0357071	-0.0375117	-0.0302471	-0.0227837	-0.0353613	-0.035481	-0.0729707	-0.0334311	-0.0566809	-0.0403602	-0.0615619	-0.0359877	-0.0373277	-0.042827	-0.22616
-0.0164973	-0.0149596	-0.0420641	-0.0233018	-0.0266933	-0.021406	-0.0226781	-0.0390634	-0.0358785	-0.0154654	-0.025819	-0.0395505	-0.0378692	-0.0471419	-0.0300865	-0.0223816	-0.0398278	-0.130248	-0.0212973	-0.0309824	-0.0302949	-0.0286457	-0.0423656	-0.039666	-0.0416054	-0.02874	-0.0346225	-0.0152758	-0.00683217	-0.0374958	-0.0358539	-0.0801583	-0.0745067	-0.0427232	-0.0329223	-0.0357071	-0.0388001	-0.0296028	-0.0176297	-0.0366498	-0.0335482	-0.0697495	-0.0353639	-0.0566809	-0.0410044	-0.056408	-0.0359877	-0.0373277	-0.04025	-0.219074
-0.0171415	-0.018825	-0.0388429	-0.0239461	-0.0279818	-0.0220502	-0.0233223	-0.0377749	-0.0358785	-0.0141769	-0.0251748	-0.038262	-0.0352923	-0.0503632	-0.0300865	-0.0223816	-0.0372508	-0.120584	-0.0219415	-0.0303381	-0.0315834	-0.0254245	-0.0423656	-0.0377333	-0.03774	-0.0255188	-0.0352668	-0.0139873	-0.00554368	-0.0349188	-0.0339212	-0.0762929	-0.0687085	-0.0414347	-0.0329223	-0.0363513	-0.0394444	-0.0296028	-0.0137643	-0.0379383	-0.030327	-0.0665283	-0.0347196	-0.0566809	-0.0397159	-0.0518983	-0.0359877	-0.0373277	-0.0383173	-0.20941
-0.0177858	-0.0220462	-0.0375544	-0.0239461	-0.0292702	-0.0207618	-0.0233223	-0.0377749	-0.03459	-0.00966722	-0.0238863	-0.0363293	-0.0340038	-0.0535844	-0.0281538	-0.0236701	-0.0353181	-0.114142	-0.0212973	-0.0303381	-0.0302949	-0.0234918	-0.0423656	-0.037089	-0.0370957	-0.0242303	-0.033334	-0.0133431	-0.00618792	-0.0329861	-0.0319884	-0.0717832	-0.0661315	-0.0388577	-0.0335666	-0.0376398	-0.0381559	-0.0289586	-0.0105431	-0.0379383	-0.0277501	-0.0633071	-0.0360081	-0.0573251	-0.0403602	-0.0486771	-0.0359877	-0.0373277	-0.037673	-0.197814
-0.0164973	-0.0246232	-0.0356216	-0.0233018	-0.0305587	-0.021406	-0.0226781	-0.0371307	-0.0320131	-0.00902298	-0.0245305	-0.0337523	-0.0320711	-0.0535844	-0.0268653	-0.0236701	-0.0353181	-0.107055	-0.0219415	-0.0329151	-0.0296507	-0.021559	-0.0397886	-0.0338678	-0.0345188	-0.023586	-0.0326898	-0.0133431	-0.00812065	-0.0316976	-0.0307	-0.0692062	-0.0616218	-0.0382135	-0.0316339	-0.0382841	-0.0388001	-0.0289586	-0.00925459	-0.0379383	-0.0258173	-0.0594416	-0.0379408	-0.0573251	-0.0403602	-0.0473886	-0.0359877	-0.037972	-0.0383173	-0.186862
-0.01843	-0.0278444	-0.0324004	-0.0233018	-0.0318472	-0.021406	-0.0226781	-0.0358422	-0.0313688	-0.00644601	-0.0245305	-0.0318196	-0.0288499	-0.0542286	-0.026221	-0.0243143	-0.0359623	-0.101257	-0.0212973	-0.0322709	-0.0290064	-0.0196263	-0.0404329	-0.0325793	-0.0338745	-0.0242303	-0.0314013	-0.0139873	-0.00940914	-0.0310534	-0.0300557	-0.0653408	-0.0590449	-0.0362807	-0.0303454	-0.0395725	-0.0362232	-0.0302471	-0.00796611	-0.0360055	-0.0245288	-0.0575089	-0.0372966	-0.0586136	-0.0403602	-0.0467443	-0.0372761	-0.0386162	-0.0363846	-0.175265
-0.0190742	-0.0304214	-0.0291792	-0.0226576	-0.0337799	-0.0194733	-0.0226781	-0.0351979	-0.0287919	-0.00580177	-0.0225978	-0.0305311	-0.0269171	-0.0535844	-0.0255768	-0.0262471	-0.0340296	-0.09417	-0.0212973	-0.0348478	-0.0296507	-0.0196263	-0.0404329	-0.0300024	-0.0338745	-0.0242303	-0.0288243	-0.0159201	-0.0132746	-0.0297649	-0.0274787	-0.063408	-0.0571122	-0.0349923	-0.0297011	-0.0376398	-0.0342904	-0.0308913	-0.00667762	-0.0340728	-0.0251731	-0.0555762	-0.0385851	-0.0579693	-0.0377832	-0.0461001	-0.0359877	-0.0392604	-0.0344518	-0.164313
-0.0190742	-0.0297771	-0.0253138	-0.0207249	-0.0357127	-0.021406	-0.0207453	-0.032621	-0.0281476	-0.00515752	-0.0219536	-0.0305311	-0.0249844	-0.0503632	-0.0249326	-0.0268913	-0.0353181	-0.0857949	-0.0212973	-0.0361363	-0.0296507	-0.0202706	-0.0397886	-0.0267811	-0.0332303	-0.0242303	-0.0294686	-0.0172086	-0.01714	-0.0297649	-0.0274787	-0.0608311	-0.0558237	-0.031771	-0.0309896	-0.0376398	-0.0336462	-0.0315356	-0.00732186	-0.0327843	-0.0245288	-0.052355	-0.0379408	-0.0560366	-0.0384274	-0.0486771	-0.0359877	-0.0405489	-0.037673	-0.152717
-0.0190742	-0.0291329	-0.0240253	-0.0187921	-0.0370011	-0.0201175	-0.0220338	-0.0306882	-0.0275034	-0.00709025	-0.0200208	-0.0273099	-0.0236959	-0.0471419	-0.0223556	-0.0262471	-0.0346738	-0.0793524	-0.0206531	-0.0354921	-0.0290064	-0.0228475	-0.0365674	-0.0267811	-0.0338745	-0.0274515	-0.0268916	-0.0191413	-0.0190728	-0.0291207	-0.0268345	-0.0576099	-0.0558237	-0.0324153	-0.0284126	-0.0369956	-0.0317135	-0.0341125	-0.00861035	-0.0308516	-0.0251731	-0.049778	-0.0379408	-0.0534596	-0.0377832	-0.051254	-0.0379204	-0.0418374	-0.037673	-0.142409
-0.0171415	-0.0278444	-0.0214483	-0.0155709	-0.0376454	-0.0201175	-0.0207453	-0.0306882	-0.0262149	-0.00773449	-0.0180881	-0.0285984	-0.0236959	-0.044565	-0.0236441	-0.0268913	-0.0372508	-0.0722658	-0.0200088	-0.0361363	-0.0290064	-0.024136	-0.0352789	-0.0242042	-0.0345188	-0.0268073	-0.0281801	-0.021074	-0.0229382	-0.0265437	-0.0274787	-0.0550329	-0.0545352	-0.0311268	-0.0277684	-0.0363513	-0.0297807	-0.0360453	-0.00925459	-0.0302073	-0.0264616	-0.0478453	-0.0353639	-0.0495942	-0.037139	-0.0518983	-0.0359877	-0.0392604	-0.0357403	-0.13339
-0.0177858	-0.0252674	-0.0201598	-0.0142824	-0.0363569	-0.0181848	-0.0207453	-0.0293998	-0.0236379	-0.00902298	-0.0174439	-0.0292426	-0.0249844	-0.039411	-0.0242883	-0.0262471	-0.037895	-0.0664676	-0.0193646	-0.0361363	-0.0322276	-0.0247802	-0.0346347	-0.0235599	-0.0345188	-0.0274515	-0.0256031	-0.023651	-0.0255152	-0.0239667	-0.0274787	-0.0550329	-0.0545352	-0.031771	-0.0271242	-0.0337744	-0.0297807	-0.037978	-0.00732186	-0.0295631	-0.0264616	-0.0465568	-0.0353639	-0.046373	-0.0377832	-0.0531868	-0.0340549	-0.0392604	-0.0383173	-0.127591
-0.015853	-0.021402	-0.0201598	-0.0123497	-0.0370011	-0.0194733	-0.0201011	-0.0287555	-0.0217052	-0.00837873	-0.0161554	-0.0305311	-0.0236959	-0.0355456	-0.0242883	-0.0249586	-0.037895	-0.0619579	-0.0193646	-0.0342036	-0.0335161	-0.0273572	-0.0352789	-0.0235599	-0.0332303	-0.0293842	-0.0262474	-0.0242952	-0.0268037	-0.0226782	-0.0274787	-0.0543886	-0.0532467	-0.0311268	-0.0271242	-0.0331301	-0.027848	-0.0386222	-0.00796611	-0.0302073	-0.0271058	-0.0452683	-0.0334311	-0.0425075	-0.037139	-0.0551195	-0.0327664	-0.0373277	-0.0383173	-0.122437
-0.0132761	-0.018825	-0.0188714	-0.0110612	-0.0331357	-0.021406	-0.0201011	-0.027467	-0.0204167	-0.0103115	-0.0155111	-0.0298868	-0.0256286	-0.0310359	-0.0242883	-0.0243143	-0.0385393	-0.0574482	-0.0187203	-0.0335593	-0.0348046	-0.0273572	-0.0359232	-0.0229157	-0.032586	-0.0293842	-0.0262474	-0.0249395	-0.0255152	-0.0201013	-0.0268345	-0.0537444	-0.0526025	-0.0304826	-0.0251914	-0.0311974	-0.0291365	-0.0418434	-0.00796611	-0.0321401	-0.0277501	-0.0465568	-0.0327869	-0.0399305	-0.0364947	-0.0544753	-0.0308337	-0.035395	-0.0389615	-0.117283
-0.0126318	-0.0156038	-0.0201598	-0.0110612	-0.0318472	-0.0201175	-0.0181684	-0.0268228	-0.0191282	-0.0109557	-0.0148669	-0.0318196	-0.0262729	-0.0278147	-0.0236441	-0.0223816	-0.0398278	-0.0555155	-0.0193646	-0.0316266	-0.0360931	-0.0280015	-0.0359232	-0.0229157	-0.0293648	-0.0300285	-0.0275358	-0.0249395	-0.0255152	-0.0188128	-0.0249018	-0.0518117	-0.0480928	-0.0311268	-0.0251914	-0.0305531	-0.0291365	-0.040555	-0.00796611	-0.034717	-0.0290385	-0.0484895	-0.0308542	-0.0386421	-0.0352062	-0.0518983	-0.028901	-0.032818	-0.0408943	-0.114707
-0.0132761	-0.0130268	-0.0220926	-0.00977275	-0.0292702	-0.0207618	-0.0181684	-0.0255343	-0.0178397	-0.0115999	-0.0155111	-0.0311753	-0.0249844	-0.0271704	-0.0255768	-0.0204489	-0.0391835	-0.0529385	-0.0206531	-0.0296939	-0.0367373	-0.0280015	-0.0372116	-0.0235599	-0.0274321	-0.0306727	-0.0268916	-0.023651	-0.0229382	-0.0181685	-0.0268345	-0.0518117	-0.0474485	-0.0304826	-0.0232587	-0.0324859	-0.0310692	-0.0411992	-0.00796611	-0.037294	-0.0309713	-0.0491338	-0.0302099	-0.0386421	-0.0358505	-0.0493213	-0.0256798	-0.0321738	-0.0415385	-0.110197
-0.0126318	-0.0117383	-0.0240253	-0.0117055	-0.0273375	-0.021406	-0.0175241	-0.0255343	-0.0171955	-0.00966722	-0.0142227	-0.0324638	-0.0243402	-0.0278147	-0.0242883	-0.0191604	-0.037895	-0.0529385	-0.0225858	-0.0290496	-0.0373816	-0.026713	-0.0359232	-0.0229157	-0.0280763	-0.0306727	-0.0262474	-0.0230067	-0.0216497	-0.0162358	-0.0274787	-0.0505232	-0.04616	-0.0324153	-0.0232587	-0.0324859	-0.030425	-0.0411992	-0.00989884	-0.0411595	-0.032904	-0.0491338	-0.0282772	-0.0379978	-0.0352062	-0.0467443	-0.023747	-0.0308853	-0.04025	-0.10762
-0.0132761	-0.0123826	-0.0246695	-0.0110612	-0.0241163	-0.0207618	-0.0162356	-0.0236016	-0.0171955	-0.00966722	-0.0148669	-0.0318196	-0.0224074	-0.0258819	-0.0236441	-0.0172277	-0.0391835	-0.05165	-0.0245185	-0.0284054	-0.0380258	-0.0254245	-0.0365674	-0.0222714	-0.0248551	-0.0319612	-0.0249589	-0.0197855	-0.0184285	-0.0155916	-0.0261903	-0.0505232	-0.0442273	-0.0304826	-0.0232587	-0.0344186	-0.0317135	-0.0411992	-0.0111873	-0.0430922	-0.0341925	-0.0504222	-0.0282772	-0.0379978	-0.0332735	-0.0441674	-0.0231028	-0.0295968	-0.0421827	-0.104399
-0.0126318	-0.0130268	-0.0266023	-0.012994	-0.0215393	-0.0207618	-0.0181684	-0.0255343	-0.018484	-0.00902298	-0.0142227	-0.0305311	-0.0204747	-0.0271704	-0.0236441	-0.0165834	-0.037895	-0.05165	-0.0264512	-0.0271169	-0.0367373	-0.0254245	-0.0352789	-0.0229157	-0.0248551	-0.0332497	-0.0230261	-0.018497	-0.0145631	-0.0149473	-0.028123	-0.0518117	-0.0429388	-0.0298383	-0.021326	-0.0376398	-0.0317135	-0.040555	-0.0118316	-0.0450249	-0.0348367	-0.052355	-0.0276329	-0.0392863	-0.0332735	-0.0422346	-0.0198816	-0.0289526	-0.042827	-0.100533
-0.0132761	-0.0143153	-0.0266023	-0.0142824	-0.0215393	-0.0201175	-0.0188126	-0.0255343	-0.0197725	-0.00837873	-0.0167996	-0.0311753	-0.0172535	-0.0297474	-0.0229998	-0.0146507	-0.0353181	-0.0510058	-0.0270955	-0.0271169	-0.0360931	-0.024136	-0.0339904	-0.0229157	-0.0254994	-0.0345382	-0.0210934	-0.0159201	-0.0145631	-0.0149473	-0.028123	-0.0518117	-0.0397176	-0.0279056	-0.0219702	-0.0376398	-0.0323577	-0.037978	-0.01312	-0.0437364	-0.035481	-0.052355	-0.0282772	-0.0392863	-0.0339177	-0.0403019	-0.0205258	-0.0308853	-0.0421827	-0.0960235
-0.0145645	-0.0181808	-0.0278907	-0.0149267	-0.0202509	-0.0181848	-0.0194569	-0.0255343	-0.0204167	-0.00773449	-0.0174439	-0.0292426	-0.0166093	-0.0291032	-0.0229998	-0.0159392	-0.0353181	-0.0503615	-0.0277397	-0.0271169	-0.0341604	-0.0234918	-0.0314135	-0.0229157	-0.0274321	-0.0351824	-0.0191607	-0.0152758	-0.0126303	-0.0155916	-0.0294115	-0.0524559	-0.0384291	-0.0266171	-0.021326	-0.0369956	-0.0317135	-0.0360453	-0.01312	-0.0443807	-0.0348367	-0.0536435	-0.0282772	-0.0405748	-0.0339177	-0.0377249	-0.0231028	-0.0334623	-0.0408943	-0.0915138
-0.0164973	-0.0201135	-0.0272465	-0.0162152	-0.0208951	-0.0175405	-0.0213896	-0.0248901	-0.0217052	-0.00837873	-0.0193766	-0.0279541	-0.0146765	-0.0303916	-0.0236441	-0.0152949	-0.0340296	-0.0497173	-0.0264512	-0.0296939	-0.0335161	-0.0247802	-0.0294807	-0.0229157	-0.0306533	-0.0345382	-0.0159395	-0.0146316	-0.00940914	-0.0162358	-0.028123	-0.0543886	-0.0377849	-0.0246844	-0.021326	-0.0376398	-0.030425	-0.0347568	-0.0137643	-0.0411595	-0.0335482	-0.052355	-0.0276329	-0.0405748	-0.0339177	-0.0364365	-0.0231028	-0.0334623	-0.0396058	-0.0863598
-0.0190742	-0.0220462	-0.025958	-0.0162152	-0.0208951	-0.0175405	-0.0213896	-0.0255343	-0.0242822	-0.00966722	-0.0187324	-0.0260214	-0.0153208	-0.0303916	-0.0242883	-0.0140065	-0.0327411	-0.0464961	-0.0251627	-0.0303381	-0.0296507	-0.0260687	-0.0269038	-0.0229157	-0.0319418	-0.0364709	-0.014651	-0.0139873	-0.00747641	-0.01688	-0.0287672	-0.0550329	-0.0358521	-0.0227516	-0.0226145	-0.0382841	-0.0297807	-0.0341125	-0.0137643	-0.039871	-0.0335482	-0.052355	-0.0269887	-0.0405748	-0.034562	-0.0364365	-0.0269683	-0.0347507	-0.0370288	-0.0824944
-0.01843	-0.0239789	-0.0253138	-0.0168594	-0.0228278	-0.0168963	-0.0194569	-0.0242458	-0.0262149	-0.0115999	-0.0193766	-0.0240887	-0.015965	-0.0297474	-0.0268653	-0.0120737	-0.0314526	-0.0452076	-0.0251627	-0.0309824	-0.0290064	-0.026713	-0.0243268	-0.0248484	-0.0338745	-0.0358266	-0.014651	-0.0146316	-0.00683217	-0.0162358	-0.0300557	-0.0550329	-0.0352079	-0.0221074	-0.0206817	-0.0376398	-0.0291365	-0.032824	-0.0137643	-0.0379383	-0.0322598	-0.0529992	-0.0276329	-0.0399305	-0.0339177	-0.0338595	-0.0308337	-0.0360392	-0.0363846	-0.0786289
-0.0197185	-0.0226905	-0.0240253	-0.0181479	-0.0221836	-0.0162521	-0.0201011	-0.0242458	-0.0275034	-0.0122442	-0.0206651	-0.0234444	-0.0172535	-0.0291032	-0.0255768	-0.012718	-0.0333853	-0.0426306	-0.0245185	-0.0303381	-0.0302949	-0.0273572	-0.0236825	-0.0267811	-0.0358072	-0.0338939	-0.012074	-0.0152758	-0.00747641	-0.0149473	-0.0307	-0.0563214	-0.0345637	-0.0195304	-0.021326	-0.0363513	-0.0297807	-0.0315356	-0.0124758	-0.0360055	-0.0322598	-0.0517107	-0.0276329	-0.0379978	-0.0339177	-0.0345037	-0.0346992	-0.035395	-0.0325191	-0.076052
-0.0216512	-0.0239789	-0.0240253	-0.0187921	-0.0234721	-0.0181848	-0.0188126	-0.0236016	-0.0268591	-0.0154654	-0.0193766	-0.0208675	-0.021119	-0.0291032	-0.0275095	-0.0107853	-0.0327411	-0.0394094	-0.0212973	-0.0322709	-0.0309391	-0.0286457	-0.0230383	-0.0280696	-0.0390285	-0.0338939	-0.0140067	-0.0172086	-0.00812065	-0.0143031	-0.0307	-0.0563214	-0.0345637	-0.0195304	-0.0200375	-0.0324859	-0.0291365	-0.0308913	-0.01312	-0.0340728	-0.030327	-0.049778	-0.0276329	-0.0360651	-0.0339177	-0.032571	-0.0372761	-0.0360392	-0.0325191	-0.073475
-0.0197185	-0.0220462	-0.0227368	-0.0207249	-0.0247605	-0.018829	-0.0181684	-0.0210246	-0.0268591	-0.0167539	-0.0193766	-0.019579	-0.0230517	-0.0297474	-0.0268653	-0.00885252	-0.0346738	-0.0381209	-0.0219415	-0.0322709	-0.0302949	-0.0280015	-0.0230383	-0.0293581	-0.0390285	-0.031317	-0.0133625	-0.0165643	-0.00812065	-0.0130146	-0.0307	-0.0556771	-0.0339194	-0.0201747	-0.0193932	-0.0311974	-0.0291365	-0.0276701	-0.0124758	-0.0327843	-0.0296828	-0.0478453	-0.0263445	-0.0347766	-0.0313408	-0.0312825	-0.0379204	-0.0347507	-0.0312306	-0.0728307
-0.0190742	-0.0207577	-0.023381	-0.0220134	-0.0221836	-0.0207618	-0.0162356	-0.0203804	-0.0249264	-0.0199751	-0.0200208	-0.019579	-0.0249844	-0.0297474	-0.0268653	-0.00820828	-0.0353181	-0.0361882	-0.0200088	-0.0303381	-0.0302949	-0.0292899	-0.0236825	-0.0300024	-0.0390285	-0.0326054	-0.0140067	-0.0165643	-0.00747641	-0.0123703	-0.0307	-0.0537444	-0.0345637	-0.0208189	-0.0181048	-0.0279762	-0.0297807	-0.0270259	-0.0118316	-0.0327843	-0.0296828	-0.0459125	-0.0276329	-0.0321996	-0.031985	-0.029994	-0.0392089	-0.0321738	-0.0312306	-0.0721865
-0.01843	-0.018825	-0.023381	-0.0213691	-0.0196066	-0.0220502	-0.0162356	-0.0178034	-0.0262149	-0.0206193	-0.0161554	-0.0176462	-0.0275614	-0.0284589	-0.0236441	-0.00885252	-0.0359623	-0.0374767	-0.0187203	-0.0303381	-0.0302949	-0.0292899	-0.0262595	-0.0319351	-0.0390285	-0.031317	-0.0152952	-0.0152758	-0.00812065	-0.0123703	-0.0287672	-0.0498789	-0.0332752	-0.0233959	-0.016172	-0.0260434	-0.0284923	-0.0257374	-0.0111873	-0.0302073	-0.0316155	-0.0433356	-0.0269887	-0.0315554	-0.0300523	-0.0280613	-0.0392089	-0.0308853	-0.0318749	-0.0702538
-0.01843	-0.0168923	-0.023381	-0.0213691	-0.0176739	-0.0233387	-0.0155914	-0.0171592	-0.0236379	-0.0206193	-0.0161554	-0.019579	-0.0294941	-0.0297474	-0.0236441	-0.00949677	-0.0340296	-0.0368324	-0.0193646	-0.0296939	-0.0264294	-0.026713	-0.0281922	-0.0312908	-0.03774	-0.02874	-0.0178722	-0.0152758	-0.0100534	-0.00914913	-0.0287672	-0.0466577	-0.0358521	-0.0240401	-0.016172	-0.0234665	-0.027848	-0.0250931	-0.0118316	-0.0302073	-0.0322598	-0.0401144	-0.0263445	-0.0309111	-0.0300523	-0.0261286	-0.0385646	-0.030241	-0.0325191	-0.0696095
-0.0171415	-0.0149596	-0.0227368	-0.0207249	-0.0157412	-0.0246272	-0.0162356	-0.0158707	-0.0236379	-0.0206193	-0.0148669	-0.0202232	-0.0301383	-0.0303916	-0.0204229	-0.00885252	-0.0346738	-0.0368324	-0.0206531	-0.0296939	-0.0257852	-0.0254245	-0.030125	-0.0325793	-0.03774	-0.0280957	-0.0191607	-0.0146316	-0.00940914	-0.00850489	-0.0274787	-0.0434365	-0.0364964	-0.0259729	-0.0142393	-0.0215337	-0.0272038	-0.0238046	-0.0124758	-0.0295631	-0.032904	-0.0394701	-0.0257002	-0.0315554	-0.0300523	-0.0267728	-0.0353434	-0.0295968	-0.0325191	-0.070898
-0.0177858	-0.0156038	-0.0227368	-0.0207249	-0.0138084	-0.0246272	-0.0155914	-0.0171592	-0.0236379	-0.0199751	-0.0142227	-0.0215117	-0.0314268	-0.0303916	-0.0204229	-0.0114295	-0.0327411	-0.0361882	-0.0193646	-0.0277612	-0.0238525	-0.024136	-0.0327019	-0.0300024	-0.0364515	-0.0280957	-0.0204492	-0.0133431	-0.0100534	-0.00786065	-0.0268345	-0.0395711	-0.0390734	-0.0272613	-0.0135951	-0.019601	-0.0297807	-0.0244489	-0.0124758	-0.0282746	-0.0322598	-0.0381816	-0.0257002	-0.0328439	-0.0306965	-0.0248401	-0.0334107	-0.0295968	-0.0338076	-0.070898
-0.0177858	-0.0149596	-0.0220926	-0.0207249	-0.0112315	-0.0233387	-0.0168799	-0.0178034	-0.0223494	-0.0180424	-0.0122899	-0.0228002	-0.0320711	-0.0284589	-0.0178459	-0.0146507	-0.0333853	-0.0368324	-0.0206531	-0.0258284	-0.0186985	-0.0228475	-0.0339904	-0.0287139	-0.0338745	-0.0274515	-0.0217377	-0.0126989	-0.0100534	-0.00850489	-0.025546	-0.0350614	-0.0390734	-0.0285498	-0.0123066	-0.0170241	-0.0259153	-0.0238046	-0.01312	-0.0276304	-0.0335482	-0.0343162	-0.025056	-0.0321996	-0.0326293	-0.0235516	-0.0295452	-0.0289526	-0.0357403	-0.070898
-0.01843	-0.0143153	-0.0208041	-0.0175037	-0.00929874	-0.021406	-0.0168799	-0.0184476	-0.0217052	-0.0154654	-0.0116457	-0.0240887	-0.0307826	-0.0271704	-0.0172016	-0.0146507	-0.0308084	-0.0361882	-0.0212973	-0.0258284	-0.01741	-0.021559	-0.0365674	-0.0267811	-0.032586	-0.026163	-0.0223819	-0.0107661	-0.0100534	-0.00914913	-0.0236133	-0.0324844	-0.0397176	-0.0291941	-0.0116623	-0.0150913	-0.0265595	-0.0238046	-0.0124758	-0.0269861	-0.0322598	-0.0356047	-0.0244117	-0.0328439	-0.0332735	-0.0241958	-0.0282567	-0.0308853	-0.0370288	-0.070898
-0.0203627	-0.0156038	-0.0195156	-0.0175037	-0.00672177	-0.0194733	-0.0162356	-0.0216689	-0.0229937	-0.0141769	-0.0122899	-0.0253772	-0.0294941	-0.0258819	-0.0152689	-0.0159392	-0.0288756	-0.0342555	-0.0219415	-0.0251842	-0.0148331	-0.0189821	-0.0359232	-0.0242042	-0.0300091	-0.026163	-0.0223819	-0.0088334	-0.0100534	-0.0117261	-0.0236133	-0.0299074	-0.0390734	-0.0285498	-0.0123066	-0.0150913	-0.0239826	-0.0225162	-0.0124758	-0.0256976	-0.0316155	-0.0356047	-0.0231232	-0.0347766	-0.0332735	-0.0254843	-0.0256798	-0.0315295	-0.0370288	-0.070898
-0.0203627	-0.016248	-0.0182271	-0.0149267	-0.00736602	-0.0194733	-0.0168799	-0.0229573	-0.0204167	-0.0115999	-0.0129342	-0.0247329	-0.0275614	-0.0226607	-0.0146247	-0.0178719	-0.0269429	-0.032967	-0.0212973	-0.0245399	-0.0129004	-0.0189821	-0.0352789	-0.020983	-0.0287206	-0.0255188	-0.0249589	-0.0088334	-0.00940914	-0.0110819	-0.0229691	-0.0279747	-0.0416503	-0.0291941	-0.0110181	-0.0138028	-0.0233383	-0.0218719	-0.0105431	-0.0263419	-0.032904	-0.0356047	-0.0218348	-0.0367093	-0.0358505	-0.0261286	-0.023747	-0.0334623	-0.0383173	-0.0702538
-0.0222955	-0.0175365	-0.0162944	-0.012994	-0.0086545	-0.0181848	-0.0175241	-0.0242458	-0.0204167	-0.00966722	-0.0129342	-0.0253772	-0.0249844	-0.020728	-0.0146247	-0.0178719	-0.0269429	-0.0316785	-0.0206531	-0.0232515	-0.0122561	-0.0189821	-0.0346347	-0.0190502	-0.0267878	-0.0242303	-0.0249589	-0.00625643	-0.00812065	-0.0130146	-0.0229691	-0.0273305	-0.0410061	-0.0272613	-0.0110181	-0.0138028	-0.0233383	-0.0192949	-0.00861035	-0.0269861	-0.0322598	-0.0336719	-0.0205463	-0.0367093	-0.0352062	-0.0267728	-0.0211701	-0.0341065	-0.0383173	-0.068321
-0.0222955	-0.0194692	-0.0130732	-0.010417	-0.00994298	-0.0175405	-0.0201011	-0.0255343	-0.021061	-0.00773449	-0.0135784	-0.0228002	-0.0224074	-0.018151	-0.0152689	-0.0185162	-0.0269429	-0.0297458	-0.0206531	-0.0226072	-0.0122561	-0.0176936	-0.0333462	-0.0171175	-0.0242109	-0.0242303	-0.0262474	-0.00754492	-0.00554368	-0.0143031	-0.0236133	-0.0273305	-0.0410061	-0.0246844	-0.0116623	-0.0144471	-0.0226941	-0.0180065	-0.00796611	-0.0282746	-0.0309713	-0.0336719	-0.0205463	-0.0386421	-0.0352062	-0.0267728	-0.0211701	-0.0360392	-0.0383173	-0.0670326
-0.0222955	-0.018825	-0.0124289	-0.00977275	-0.0112315	-0.018829	-0.0213896	-0.0261786	-0.021061	-0.00644601	-0.0148669	-0.0221559	-0.021119	-0.0175068	-0.0146247	-0.0185162	-0.0250102	-0.0265246	-0.0193646	-0.0206745	-0.0148331	-0.0196263	-0.0314135	-0.0138963	-0.0235666	-0.0229418	-0.0268916	-0.00818916	-0.00489944	-0.0143031	-0.0242575	-0.0266862	-0.0422946	-0.0240401	-0.0123066	-0.0150913	-0.0233383	-0.0173622	-0.00538914	-0.0282746	-0.0277501	-0.0330277	-0.0205463	-0.0379978	-0.0332735	-0.0287055	-0.0205258	-0.0366835	-0.0357403	-0.0657441
-0.0203627	-0.0175365	-0.00985197	-0.00977275	-0.0112315	-0.0181848	-0.0233223	-0.0261786	-0.0191282	-0.00709025	-0.0161554	-0.019579	-0.0172535	-0.0162183	-0.0146247	-0.0198046	-0.0275872	-0.0271688	-0.0161434	-0.0174533	-0.0161216	-0.0176936	-0.0307692	-0.0126078	-0.0248551	-0.0216533	-0.0275358	-0.00754492	-0.00296671	-0.0130146	-0.0268345	-0.0253977	-0.0416503	-0.0214632	-0.0148835	-0.0170241	-0.0246268	-0.0173622	-0.00474489	-0.0302073	-0.0271058	-0.031095	-0.0211905	-0.0379978	-0.0306965	-0.029994	-0.0224586	-0.0360392	-0.0344518	-0.0657441
-0.0203627	-0.018825	-0.00920772	-0.00977275	-0.0138084	-0.018829	-0.0258993	-0.0236016	-0.018484	-0.00580177	-0.0161554	-0.0189347	-0.0140323	-0.0142856	-0.0152689	-0.0204489	-0.0275872	-0.0271688	-0.0142106	-0.0174533	-0.0180543	-0.0189821	-0.0288365	-0.013252	-0.0229224	-0.0203648	-0.0301128	-0.00818916	-0.00296671	-0.0136588	-0.0261903	-0.0247535	-0.0422946	-0.0169535	-0.0168163	-0.0189568	-0.0239826	-0.0160737	-0.00281217	-0.0302073	-0.0238846	-0.0298065	-0.0211905	-0.0367093	-0.0268311	-0.0306383	-0.0205258	-0.0334623	-0.0331634	-0.0650998
-0.01843	-0.016248	-0.00856348	-0.010417	-0.0144527	-0.0194733	-0.0265435	-0.0223131	-0.0178397	-0.00709025	-0.0167996	-0.0163578	-0.0114553	-0.0149298	-0.0139804	-0.0204489	-0.0275872	-0.0278131	-0.0116337	-0.016809	-0.0212755	-0.0209148	-0.0256153	-0.0126078	-0.0222782	-0.0190763	-0.0314013	-0.00947765	-0.00232247	-0.0136588	-0.0274787	-0.0253977	-0.0410061	-0.0169535	-0.018749	-0.0208895	-0.0246268	-0.0160737	-0.00216792	-0.0302073	-0.0213076	-0.028518	-0.0218348	-0.0341324	-0.0216771	-0.0312825	-0.0211701	-0.0321738	-0.0299421	-0.0631671
-0.0164973	-0.0156038	-0.00920772	-0.012994	-0.0138084	-0.0194733	-0.0265435	-0.0203804	-0.0139743	-0.00580177	-0.0155111	-0.014425	-0.0108111	-0.0142856	-0.0146247	-0.0210931	-0.0295199	-0.0265246	-0.0103452	-0.0180975	-0.0238525	-0.0202706	-0.0223941	-0.0138963	-0.0222782	-0.0164994	-0.033334	-0.0120546	-0.00296671	-0.0130146	-0.0287672	-0.0247535	-0.0410061	-0.015665	-0.0200375	-0.0215337	-0.0265595	-0.0180065	-0.000879438	-0.0295631	-0.0187307	-0.0265853	-0.0231232	-0.0315554	-0.015879	-0.0312825	-0.0218143	-0.030241	-0.0286537	-0.0618786
-0.0177858	-0.0156038	-0.0111404	-0.0136382	-0.0138084	-0.0194733	-0.0265435	-0.0203804	-0.0113973	-0.00773449	-0.0161554	-0.014425	-0.00887835	-0.0162183	-0.0152689	-0.0217374	-0.0314526	-0.0278131	-0.00841245	-0.0213187	-0.0270737	-0.0189821	-0.0198171	-0.013252	-0.0197012	-0.0158551	-0.0339783	-0.0126989	-0.00167823	-0.0130146	-0.0268345	-0.023465	-0.0416503	-0.015665	-0.0206817	-0.022178	-0.0265595	-0.0192949	0.00105329	-0.0295631	-0.0167979	-0.0272295	-0.0231232	-0.0283342	-0.0113693	-0.032571	-0.0205258	-0.0270198	-0.0267209	-0.0612344
-0.0164973	-0.0130268	-0.0143617	-0.0155709	-0.0138084	-0.021406	-0.0258993	-0.0190919	-0.0094646	-0.00709025	-0.0167996	-0.014425	-0.00758986	-0.0175068	-0.0146247	-0.0217374	-0.0320969	-0.0284573	-0.00712396	-0.0226072	-0.0283622	-0.0183378	-0.0159516	-0.0151848	-0.0190569	-0.0132782	-0.0320455	-0.0120546	-0.00361095	-0.0123703	-0.028123	-0.0247535	-0.0410061	-0.0163092	-0.021326	-0.022178	-0.0272038	-0.0199392	0.00234178	-0.0289189	-0.014221	-0.025941	-0.025056	-0.025113	-0.00943652	-0.0312825	-0.0198816	-0.0250871	-0.0222112	-0.0599459
-0.0164973	-0.0136711	-0.0182271	-0.0149267	-0.0131642	-0.0181848	-0.0239665	-0.0190919	-0.00624339	-0.00709025	-0.0167996	-0.0150693	-0.00823411	-0.018151	-0.0165574	-0.0236701	-0.0301641	-0.0265246	-0.00841245	-0.0264727	-0.0296507	-0.0183378	-0.0153074	-0.015829	-0.0190569	-0.0132782	-0.0320455	-0.0146316	-0.00489944	-0.0130146	-0.0274787	-0.0247535	-0.0390734	-0.0163092	-0.021326	-0.022178	-0.0272038	-0.0192949	0.00298602	-0.0282746	-0.0129325	-0.0272295	-0.025056	-0.0231802	-0.00621531	-0.0293498	-0.0166604	-0.0257313	-0.0209227	-0.0580132
-0.0164973	-0.0123826	-0.0201598	-0.0162152	-0.0118757	-0.0162521	-0.0220338	-0.0190919	-0.00431067	-0.00773449	-0.0161554	-0.0157135	-0.00758986	-0.0194395	-0.0152689	-0.0236701	-0.0288756	-0.0252361	-0.00712396	-0.0290496	-0.0290064	-0.0176936	-0.0120862	-0.0190502	-0.0177685	-0.0152109	-0.0301128	-0.0152758	-0.00554368	-0.0143031	-0.025546	-0.0253977	-0.0384291	-0.0169535	-0.0206817	-0.0234665	-0.0272038	-0.0199392	0.00491875	-0.0282746	-0.0109997	-0.0298065	-0.0276329	-0.0231802	-0.00492682	-0.0306383	-0.0147276	-0.0237986	-0.0209227	-0.0560804
-0.0190742	-0.0117383	-0.0227368	-0.0168594	-0.0105872	-0.0149636	-0.0201011	-0.0190919	-0.00302218	-0.00709025	-0.0187324	-0.0163578	-0.00758986	-0.023305	-0.0146247	-0.0230259	-0.0269429	-0.0265246	-0.0103452	-0.0329151	-0.0283622	-0.0164051	-0.0107977	-0.0190502	-0.0184127	-0.0164994	-0.0262474	-0.0159201	-0.00618792	-0.0130146	-0.0249018	-0.0273305	-0.0358521	-0.0201747	-0.0193932	-0.0241107	-0.0265595	-0.0205834	0.00620723	-0.0276304	-0.0129325	-0.031095	-0.0282772	-0.0206033	-0.00492682	-0.0287055	-0.0115064	-0.0244429	-0.01899	-0.0535035
-0.021007	-0.0117383	-0.0240253	-0.0155709	-0.0105872	-0.0117424	-0.0181684	-0.0184476	-0.0017337	-0.00644601	-0.0187324	-0.0189347	-0.00823411	-0.0245935	-0.0139804	-0.0230259	-0.0250102	-0.0239476	-0.0116337	-0.0354921	-0.0277179	-0.0157609	-0.00950921	-0.018406	-0.01648	-0.0184321	-0.0223819	-0.0146316	-0.00618792	-0.0136588	-0.0236133	-0.0273305	-0.0345637	-0.0182419	-0.0181048	-0.024755	-0.025271	-0.0192949	0.00620723	-0.0276304	-0.014221	-0.0330277	-0.0289214	-0.019959	-0.00750379	-0.0287055	-0.0095737	-0.0250871	-0.0170573	-0.0489938
-0.0216512	-0.0130268	-0.0253138	-0.012994	-0.0118757	-0.0110981	-0.0149472	-0.0178034	-0.00366642	-0.00451328	-0.0200208	-0.0202232	-0.0101668	-0.0258819	-0.0133362	-0.0217374	-0.0211447	-0.0233034	-0.0142106	-0.0374248	-0.0257852	-0.0151166	-0.0107977	-0.0177617	-0.01648	-0.0190763	-0.0191607	-0.0133431	-0.00747641	-0.0136588	-0.0223248	-0.0292632	-0.0313424	-0.0188862	-0.016172	-0.0253992	-0.0226941	-0.0192949	0.00685147	-0.0269861	-0.0155094	-0.0317392	-0.0282772	-0.0180263	-0.010725	-0.0280613	-0.00764097	-0.0250871	-0.0183458	-0.0477053
-0.0235839	nan	-0.0246695	-0.0123497	-0.0144527	-0.0104539	-0.0136587	-0.0184476	-0.00495491	-0.00386904	-0.0213093	-0.0208675	-0.0108111	-0.0271704	-0.0152689	-0.0204489	-0.019212	-0.0213706	-0.0167876	-0.038069	-0.025141	-0.0157609	-0.0107977	-0.0177617	-0.01648	-0.0210091	-0.0159395	-0.0133431	nan	-0.0130146	-0.0223248	-0.0299074	-0.0294097	-0.0182419	-0.0148835	-0.0241107	-0.0214056	-0.0199392	0.00749572	-0.0276304	-0.0161537	-0.0336719	-0.0282772	-0.0193148	-0.0152347	-0.0267728	-0.005064	-0.0250871	-0.0196343	-0.0444841
-0.0222955	nan	-0.0240253	-0.0117055	-0.0157412	-0.0110981	-0.0110817	-0.0184476	-0.00753188	nan	-0.0193766	-0.0215117	-0.0120996	-0.0265262	-0.0146247	-0.0185162	-0.019212	-0.0194379	-0.0187203	-0.0367806	-0.022564	-0.0157609	-0.0120862	-0.015829	-0.0177685	-0.0229418	-0.0107855	-0.0139873	nan	-0.0110819	-0.0197478	-0.0299074	-0.0281212	-0.0163092	-0.0155278	-0.0228222	-0.0214056	-0.0192949	0.00685147	-0.0302073	-0.0155094	-0.0330277	-0.0276329	-0.0186705	-0.0191002	-0.0261286	-0.00441976	-0.0244429	-0.0196343	-0.0425513
-0.021007	nan	-0.0240253	-0.0117055	-0.0183181	-0.0123866	-0.00979322	-0.0171592	-0.0107531	nan	-0.0206651	-0.0240887	-0.013388	-0.0265262	-0.0165574	-0.0159392	-0.0179235	-0.0194379	-0.0180761	-0.0342036	-0.0212755	-0.0157609	-0.0120862	-0.0138963	-0.0184127	-0.023586	-0.00885281	-0.0152758	nan	-0.0117261	-0.0197478	-0.0279747	-0.0255443	-0.0150207	-0.016172	-0.0228222	-0.0188286	-0.0212277	0.00685147	-0.0314958	-0.0187307	-0.031095	-0.0269887	-0.0180263	-0.0229656	-0.0261286	-0.00377552	-0.0237986	-0.021567	-0.0386859
-0.0197185	nan	-0.0220926	-0.0117055	-0.0202509	-0.0130309	-0.00850474	-0.0178034	-0.0133301	nan	-0.0200208	-0.0221559	-0.013388	-0.0252377	-0.0172016	-0.012718	-0.0172793	-0.0181494	-0.0167876	-0.0316266	-0.019987	-0.0164051	-0.0127304	-0.0138963	-0.0190569	-0.023586	-0.00820857	-0.0146316	nan	-0.0110819	-0.0197478	-0.0273305	-0.0249	-0.0143765	-0.0168163	-0.0215337	-0.0181844	-0.0212277	0.00685147	-0.0334286	-0.0206634	-0.031095	-0.025056	-0.0160936	-0.0236099	-0.0241958	-0.00441976	-0.0212216	-0.0234997	-0.0380416
-0.0171415	nan	-0.0201598	-0.012994	-0.0234721	-0.0143193	-0.00657201	-0.0171592	-0.0165513	nan	-0.0167996	-0.0234444	-0.0146765	-0.0226607	-0.0165574	-0.0107853	-0.0179235	-0.014284	-0.0161434	-0.0264727	-0.019987	-0.0170493	-0.0140189	-0.0119636	-0.0197012	-0.0242303	-0.00498735	-0.0133431	nan	-0.00979338	-0.0197478	-0.0266862	-0.0229673	-0.0150207	-0.018749	-0.0208895	-0.0188286	-0.0238046	0.00491875	-0.034717	-0.0200191	-0.0291622	-0.022479	-0.0167378	-0.0261868	-0.0261286	-0.00764097	-0.0199332	-0.0247882	-0.0348204
-0.0145645	nan	-0.0195156	-0.0136382	-0.0234721	-0.0168963	-0.00399504	-0.0171592	-0.0165513	nan	-0.0148669	-0.0228002	-0.0153208	-0.0213723	-0.0178459	-0.00885252	-0.016635	-0.0129955	-0.0135664	-0.021963	-0.0206313	-0.0183378	-0.0140189	-0.0113193	-0.0209897	-0.0242303	-0.0056316	-0.0133431	nan	-0.00979338	-0.0210363	-0.0241092	-0.0223231	-0.015665	-0.021326	-0.019601	-0.0181844	-0.0263816	0.00491875	-0.034717	-0.0213076	-0.0272295	-0.0205463	-0.0141608	-0.0242541	-0.0254843	-0.005064	-0.0173562	-0.0247882	-0.0335319
-0.0126318	nan	-0.0182271	-0.0155709	-0.0247605	-0.0194733	-0.0033508	-0.0184476	-0.0178397	nan	-0.0122899	-0.0234444	-0.015965	-0.0200838	-0.0184901	-0.00756404	-0.0185678	-0.0123512	-0.0103452	-0.0174533	-0.019987	-0.0189821	-0.0133747	-0.00874235	-0.0216339	-0.0229418	-0.00820857	nan	nan	-0.00979338	-0.0216806	-0.0221765	-0.0223231	-0.015665	-0.0232587	-0.0189568	-0.0188286	-0.0289586	0.00620723	-0.034717	-0.0219519	-0.025941	-0.0186135	-0.0135166	-0.0242541	-0.0261286	-0.005064	-0.0122022	-0.0273652	-0.0328877
-0.00876637	nan	-0.0182271	-0.0181479	-0.0254048	-0.0201175	-0.0033508	-0.0178034	-0.0178397	nan	-0.0103572	-0.0228002	-0.0153208	-0.0194395	-0.0178459	-0.0069198	-0.019212	-0.00977427	-0.00647972	-0.0135878	-0.0219197	-0.0183378	-0.0127304	-0.0100308	-0.0209897	-0.0222976	-0.00949705	nan	nan	-0.00979338	-0.0229691	-0.0202438	-0.0203903	-0.015665	-0.0226145	-0.0183125	-0.0201171	-0.0296028	0.00491875	-0.0340728	-0.0232404	-0.0240083	-0.0166808	-0.0128723	-0.0236099	-0.0261286	-0.00635249	-0.00962528	-0.0292979	-0.0322434
-0.00683364	nan	-0.0169386	-0.0181479	-0.0234721	-0.0207618	nan	-0.0184476	-0.018484	nan	-0.00713599	-0.0228002	-0.0166093	-0.0187953	-0.0172016	-0.00885252	-0.0198563	-0.00848579	-0.00454699	-0.00972237	-0.0212755	-0.0183378	-0.0114419	-0.00874235	-0.0216339	-0.0190763	-0.0133625	nan	nan	-0.00914913	-0.0229691	-0.0189553	-0.0197461	-0.0169535	-0.0245472	-0.0202453	-0.0220498	-0.0296028	0.00491875	-0.0321401	-0.0225961	-0.0227198	-0.0153923	-0.0135166	-0.0223214	-0.0248401	-0.00635249	-0.00769255	-0.0299421	-0.0328877
-0.00747788	nan	-0.0169386	-0.0194364	-0.0221836	-0.0181848	nan	-0.0184476	-0.0171955	nan	nan	-0.0215117	-0.015965	-0.0194395	-0.0146247	-0.00756404	-0.019212	-0.00784154	-0.00454699	-0.0071454	-0.022564	-0.0183378	-0.0101535	-0.0106751	-0.0209897	-0.0177879	-0.0159395	nan	nan	-0.00850489	-0.0229691	-0.0183111	-0.0178134	-0.0175977	-0.0232587	-0.0183125	-0.0220498	-0.0308913	0.00491875	-0.0295631	-0.0238846	-0.0214313	-0.0153923	-0.0135166	-0.0191002	-0.0248401	-0.00570824	-0.0070483	-0.0292979	-0.0322434
-0.00554516	nan	-0.0169386	-0.0181479	-0.0196066	-0.0181848	nan	-0.0190919	-0.015907	nan	nan	-0.0189347	-0.0153208	-0.0194395	-0.012692	-0.00885252	-0.0205005	-0.00977427	-0.00390275	-0.00650116	-0.022564	-0.0170493	-0.006288	-0.0100308	-0.0203454	-0.0152109	-0.0198049	nan	nan	-0.00914913	-0.0216806	-0.0183111	-0.0178134	-0.0195304	-0.0219702	-0.0189568	-0.0239826	-0.0289586	0.0042745	-0.0256976	-0.0245288	-0.0207871	-0.0160366	-0.0148051	-0.0178117	-0.0241958	-0.00635249	-0.00769255	-0.0312306	-0.0322434
-0.00490091	nan	-0.0182271	-0.0168594	-0.0170296	-0.0162521	nan	-0.0190919	-0.0146185	nan	nan	-0.0176462	-0.0146765	-0.0194395	-0.0120477	-0.010141	-0.0211447	-0.0104185	-0.00325851	-0.00650116	-0.0212755	-0.0151166	-0.00564376	-0.0106751	-0.0197012	-0.0139224	-0.0236704	nan	nan	-0.00914913	-0.0203921	-0.0189553	-0.0158806	-0.0182419	-0.0193932	-0.0176683	-0.0239826	-0.0263816	0.00298602	-0.0231207	-0.0271058	-0.0201428	-0.0160366	-0.017382	-0.0165232	-0.0241958	-0.005064	-0.00640406	-0.0338076	-0.0322434
-0.0061894	nan	-0.0188714	-0.0136382	-0.0157412	-0.0136751	nan	-0.0190919	-0.0139743	nan	nan	-0.0163578	-0.013388	-0.0187953	-0.0107592	-0.0107853	-0.0205005	-0.0123512	-0.00583548	-0.00650116	-0.0193428	-0.0144724	-0.00499952	-0.0113193	-0.0190569	-0.0119897	-0.0236704	nan	nan	-0.0104376	-0.0210363	-0.0195995	-0.0152364	-0.0175977	-0.018749	-0.0183125	-0.0233383	-0.0231604	0.00298602	-0.0211879	-0.0271058	-0.0201428	-0.0179693	-0.0193148	-0.0152347	-0.0235516	-0.005064	-0.0109138	-0.0338076	-0.0315992
-0.0061894	nan	-0.0201598	nan	-0.0150969	-0.0130309	nan	-0.0190919	-0.0126858	nan	nan	-0.0124923	-0.0127438	-0.0162183	-0.00947074	-0.0114295	-0.0211447	-0.0136397	-0.00841245	-0.0116551	-0.0180543	-0.0125396	-0.00371103	-0.0119636	-0.0184127	-0.00941271	-0.0243146	nan	nan	-0.00850489	-0.0216806	-0.020888	-0.0133037	-0.0163092	-0.0174605	-0.0163798	-0.0226941	-0.0205834	0.00105329	-0.0179667	-0.0277501	-0.0201428	-0.0179693	-0.0238245	-0.015879	-0.0235516	-0.00635249	-0.0102695	-0.0325191	-0.0303107
-0.00941061	nan	-0.0208041	nan	-0.0131642	-0.0110981	nan	-0.0197361	-0.0126858	nan	nan	-0.0105596	-0.0120996	-0.0155741	-0.00753801	-0.0120737	-0.0211447	-0.0162167	-0.0135664	-0.0116551	-0.0141888	-0.0106069	-0.00499952	-0.0119636	-0.0171242	-0.00941271	-0.0243146	nan	nan	-0.00850489	-0.0216806	-0.023465	-0.0133037	-0.0163092	-0.016172	-0.0176683	-0.0226941	-0.0147852	0.00169753	-0.016034	-0.0283943	-0.0220756	-0.0192578	-0.0244687	-0.015879	-0.0235516	-0.00699673	-0.0128465	-0.0344518	-0.0296665
-0.0106991	nan	-0.0201598	nan	-0.0138084	-0.0104539	nan	-0.0184476	-0.0126858	nan	nan	-0.00991534	-0.0114553	-0.0136413	-0.00753801	-0.0107853	-0.0198563	-0.0200821	-0.0142106	-0.0142321	-0.0109676	-0.0106069	-0.006288	-0.0113193	-0.0184127	-0.00876847	-0.0236704	nan	nan	-0.00657216	-0.0203921	-0.0253977	-0.0126594	-0.0163092	-0.0181048	-0.0183125	-0.0207613	-0.0109198	0.00169753	-0.013457	-0.030327	-0.0214313	-0.019902	-0.0270457	-0.0171674	-0.0222631	-0.0115064	-0.0128465	-0.0331634	-0.030955
-0.0132761	nan	-0.0188714	nan	-0.0131642	-0.00980964	nan	-0.0178034	-0.0113973	nan	nan	-0.00862686	-0.0108111	-0.0117086	-0.00947074	-0.0114295	-0.0205005	-0.0213706	-0.0161434	-0.0161648	-0.00774641	-0.0118954	-0.00822073	nan	-0.0190569	-0.010057	-0.0223819	nan	nan	-0.00592792	-0.0197478	-0.026042	-0.0120152	-0.0143765	-0.0174605	-0.019601	-0.0194729	-0.00641009	0.00105329	-0.0128128	-0.0283943	-0.0227198	-0.019902	-0.0270457	-0.0165232	-0.0235516	-0.0127949	-0.0147792	-0.0325191	-0.0322434
-0.0139203	nan	-0.0175829	nan	-0.0150969	-0.0091654	nan	-0.0158707	-0.0113973	nan	nan	-0.00862686	-0.0101668	-0.0110644	-0.00818225	-0.010141	-0.019212	-0.0220149	-0.0174318	-0.0180975	-0.0045252	-0.00996267	-0.0107977	nan	-0.0177685	-0.0107012	-0.0210934	nan	nan	-0.00399519	-0.0191036	-0.0286189	-0.0107267	-0.015665	-0.0193932	-0.0189568	-0.0201171	-0.00447736	0.00234178	-0.013457	-0.0283943	-0.023364	-0.0211905	-0.0270457	-0.0171674	-0.0235516	-0.0166604	-0.0154235	-0.0292979	-0.0322434
-0.0152088	nan	-0.0162944	nan	-0.0144527	-0.00852116	nan	-0.0132937	-0.0113973	nan	nan	-0.0092711	-0.0114553	-0.00977589	-0.00947074	-0.00885252	-0.0205005	-0.0220149	-0.0167876	-0.019386	-0.00259247	-0.0138281	-0.0114419	nan	-0.0171242	-0.0119897	-0.0198049	nan	nan	-0.00206247	-0.0184594	-0.0286189	-0.0107267	-0.015665	-0.0200375	-0.0176683	-0.0207613	-0.00318888	0.0042745	-0.0128128	-0.0258173	-0.0240083	-0.019902	-0.0270457	-0.0165232	-0.0235516	-0.0185931	-0.0167119	-0.0280094	-0.0328877
-0.0164973	nan	-0.0143617	nan	-0.0163854	-0.00723267	nan	-0.011361	-0.0101088	nan	nan	-0.0105596	-0.0101668	-0.0117086	-0.00947074	-0.00949677	-0.019212	-0.0213706	-0.0161434	-0.0187418	-0.00259247	-0.0144724	-0.0140189	nan	-0.0171242	-0.0139224	-0.017228	nan	nan	-0.00141822	-0.0178151	-0.0292632	-0.0100824	-0.0182419	-0.021326	-0.0189568	-0.0194729	-0.00318888	0.00491875	-0.0147455	-0.0264616	-0.023364	-0.0205463	-0.025113	-0.0145905	-0.0241958	-0.0218143	-0.0160677	-0.0260767	-0.0348204
nan	nan	-0.0117847	nan	-0.0170296	-0.00787692	nan	-0.00813978	-0.00817612	nan	nan	-0.0118481	-0.0101668	-0.0104201	-0.0120477	-0.0069198	-0.0172793	-0.0207264	-0.0167876	-0.0161648	-0.00194823	-0.0151166	-0.0153074	nan	-0.0151915	-0.0145666	-0.0152952	nan	nan	-0.000129739	-0.0165266	-0.0299074	-0.0094382	-0.0195304	-0.0219702	-0.019601	-0.0201171	-0.00318888	0.00620723	-0.0147455	-0.0238846	-0.0227198	-0.019902	-0.0231802	-0.0152347	-0.0229074	-0.0205258	-0.0173562	-0.0228555	-0.0367531
nan	nan	-0.0111404	nan	-0.0163854	-0.00594419	nan	-0.00556281	-0.00817612	nan	nan	-0.014425	-0.0114553	-0.0104201	-0.0120477	-0.00820828	-0.0179235	-0.0207264	-0.0142106	-0.0155206	-0.00194823	-0.0164051	-0.0159516	nan	-0.0132588	-0.0152109	-0.0152952	nan	nan	0.000514504	-0.0152381	-0.0292632	-0.0094382	-0.0195304	-0.021326	-0.0189568	-0.0207613	-0.00383312	0.00685147	-0.0153898	-0.0213076	-0.0227198	-0.0192578	-0.022536	-0.015879	-0.0241958	-0.0218143	-0.0173562	-0.021567	-0.0367531
nan	nan	-0.00985197	nan	-0.0157412	-0.00658843	nan	-0.00363008	-0.00688763	nan	nan	-0.017002	-0.0114553	-0.0104201	-0.0133362	nan	-0.0172793	-0.0200821	-0.0103452	-0.0142321	-0.00388096	-0.0183378	-0.0159516	nan	-0.011326	-0.0145666	-0.0140067	nan	nan	0.00244723	-0.0133054	-0.0273305	-0.0120152	-0.0221074	-0.0193932	-0.0189568	-0.0207613	-0.00447736	0.00942845	-0.0166782	-0.0193749	-0.023364	-0.0173251	-0.0206033	-0.0152347	-0.0241958	-0.0211701	-0.0192889	-0.0209227	-0.0373974
nan	nan	-0.00856348	nan	-0.0144527	nan	nan	-0.0023416	-0.00688763	nan	nan	-0.0202232	-0.0101668	-0.00977589	-0.0152689	nan	-0.0153466	-0.0207264	-0.0077682	nan	-0.00581369	-0.0176936	-0.0165959	nan	-0.0106818	-0.0145666	nan	nan	nan	0.00180299	-0.0120169	-0.0247535	-0.0113709	-0.0240401	-0.0181048	-0.0183125	-0.0207613	-0.00769858	0.00749572	-0.0179667	-0.0180864	-0.0214313	-0.0173251	-0.0193148	-0.0165232	-0.0248401	-0.0185931	-0.0212216	-0.0202785	-0.0380416
nan	nan	-0.00920772	nan	-0.0118757	nan	nan	-0.00298584	-0.00624339	nan	nan	-0.0202232	-0.0108111	-0.0104201	-0.0152689	nan	-0.0147023	-0.0207264	-0.00712396	nan	-0.00710217	nan	-0.0159516	nan	-0.00874906	-0.0139224	nan	nan	nan	0.00309147	-0.0113727	-0.0221765	-0.0133037	-0.0266171	-0.016172	-0.0202453	nan	-0.00898706	0.00620723	-0.018611	-0.0167979	-0.0194986	-0.0179693	-0.0193148	-0.0165232	-0.0261286	-0.0179489	-0.0218659	-0.01899	-0.0399744
nan	nan	-0.00985197	nan	-0.0105872	nan	nan	-0.00363008	-0.00431067	nan	nan	-0.0221559	-0.0108111	-0.0104201	-0.0152689	nan	-0.0140581	-0.0220149	-0.00519123	nan	-0.00967914	nan	-0.0140189	nan	-0.0093933	-0.0119897	nan	nan	nan	0.00180299	-0.0107284	-0.0183111	-0.0145921	-0.0285498	-0.0142393	-0.019601	nan	-0.0096313	0.00363026	-0.0192552	-0.0193749	-0.0175659	-0.0160366	-0.017382	-0.0197444	-0.0280613	-0.0153719	-0.0231544	-0.0196343	-0.0367531
nan	nan	-0.0111404	nan	-0.00994298	nan	nan	-0.00620705	-0.00495491	nan	nan	-0.0228002	-0.0114553	-0.00848741	-0.0152689	nan	-0.0134138	-0.0233034	-0.00454699	nan	-0.0116119	nan	-0.0159516	nan	-0.0100375	-0.0119897	nan	nan	nan	0.00244723	-0.0113727	-0.0183111	-0.0171691	-0.0285498	-0.0123066	nan	nan	-0.00898706	0.00169753	-0.0173225	-0.0174422	-0.0169216	-0.0166808	-0.0167378	-0.0223214	-0.0287055	-0.0134392	-0.0250871	-0.0196343	-0.0354647
nan	nan	-0.0137174	nan	-0.00736602	nan	nan	-0.011361	nan	nan	nan	-0.0208675	-0.0120996	-0.00913165	-0.0172016	nan	-0.0153466	-0.0220149	-0.00325851	nan	-0.0129004	nan	-0.0165959	nan	-0.00874906	-0.0107012	nan	nan	nan	0.000514504	-0.0120169	-0.0170226	-0.0191018	-0.0285498	-0.0097296	nan	nan	-0.0096313	0.00169753	-0.018611	-0.0161537	-0.0149889	-0.0173251	-0.0160936	-0.0255426	-0.029994	-0.0108622	-0.0263756	-0.01899	-0.0354647
nan	nan	-0.0137174	nan	-0.0086545	nan	nan	-0.0126495	nan	nan	nan	-0.019579	-0.0114553	-0.00655468	-0.0172016	nan	-0.0159908	-0.0233034	-0.00390275	nan	nan	nan	-0.0191729	nan	-0.0106818	-0.0126339	nan	nan	nan	-0.000773981	-0.0107284	-0.0150898	-0.0203903	-0.0285498	nan	nan	nan	-0.00834282	-0.000235195	-0.0166782	nan	-0.0149889	-0.0166808	-0.0154493	-0.0268311	-0.0306383	-0.0108622	-0.0257313	-0.0183458	-0.0322434
nan	nan	-0.0150059	nan	-0.00607753	nan	nan	-0.0152264	nan	nan	nan	-0.017002	-0.0108111	-0.00591044	-0.0184901	nan	-0.016635	-0.0220149	nan	nan	nan	nan	-0.0211056	nan	-0.0119703	-0.0139224	nan	nan	nan	-0.00141822	-0.0113727	-0.0138014	-0.0242558	-0.0279056	nan	nan	nan	-0.00898706	-0.000879438	-0.0147455	nan	-0.0149889	-0.0160366	-0.0135166	-0.0300523	-0.0312825	-0.0095737	-0.0250871	-0.0183458	-0.0322434
nan	nan	nan	nan	-0.00607753	nan	nan	-0.0178034	nan	nan	nan	nan	-0.0101668	-0.0052662	-0.0204229	nan	-0.0179235	-0.0207264	nan	nan	nan	nan	-0.0223941	nan	-0.0132588	-0.0145666	nan	nan	nan	-0.00270671	-0.0120169	-0.0131571	-0.0261885	-0.0259729	nan	nan	nan	-0.0096313	-0.00152368	-0.0141013	nan	-0.0143446	-0.0141038	-0.0122281	-0.0300523	-0.0332152	-0.0095737	-0.0225101	-0.0170573	-0.030955
nan	nan	nan	nan	-0.00543329	nan	nan	-0.0197361	nan	nan	nan	nan	-0.0114553	-0.00655468	-0.0197786	nan	-0.0185678	-0.0194379	nan	nan	nan	nan	-0.0236825	nan	nan	-0.0139224	nan	nan	nan	-0.00528368	-0.0113727	-0.0118686	-0.027477	-0.0227516	nan	nan	nan	-0.0096313	0.00169753	-0.013457	nan	-0.0143446	-0.0134596	-0.0102954	-0.029408	-0.0319268	-0.0108622	-0.0212216	-0.0157688	-0.0303107
nan	nan	nan	nan	-0.00607753	nan	nan	-0.0203804	nan	nan	nan	nan	-0.0114553	-0.00784317	-0.0210671	nan	-0.0172793	-0.0175052	nan	nan	nan	nan	-0.0230383	nan	nan	-0.0158551	nan	nan	nan	-0.00399519	-0.0100842	-0.0112244	-0.0268328	-0.0195304	nan	nan	nan	-0.011564	0.00363026	-0.0121685	nan	-0.0149889	-0.0115269	-0.0102954	-0.029408	-0.032571	-0.0095737	-0.0199332	-0.0131918	-0.0296665
nan	nan	nan	nan	-0.00607753	nan	nan	-0.0190919	nan	nan	nan	nan	-0.0120996	-0.00848741	-0.0191344	nan	nan	-0.0155725	nan	nan	nan	nan	-0.0230383	nan	nan	-0.0152109	nan	nan	nan	-0.00463944	-0.0113727	-0.00993591	-0.0281212	-0.0169535	nan	nan	nan	-0.0096313	nan	-0.0121685	nan	-0.0162774	-0.0089499	-0.0109396	nan	-0.032571	-0.0102179	-0.0173562	-0.0131918	-0.0296665
nan	nan	nan	nan	-0.00607753	nan	nan	-0.0178034	nan	nan	nan	nan	-0.0127438	-0.00913165	-0.0197786	nan	nan	-0.014284	nan	nan	nan	nan	-0.0211056	nan	nan	-0.0158551	nan	nan	nan	-0.00335095	-0.0113727	-0.0112244	-0.027477	-0.0150207	nan	nan	nan	-0.0109198	nan	-0.0141013	nan	-0.0169216	-0.00830566	-0.0102954	nan	-0.0319268	-0.0102179	-0.014135	-0.0138361	-0.030955
nan	nan	nan	nan	-0.00672177	nan	nan	-0.0158707	nan	nan	nan	nan	-0.0146765	-0.0110644	-0.0165574	nan	nan	-0.014284	nan	nan	nan	nan	-0.0198171	nan	nan	-0.0145666	nan	nan	nan	-0.00399519	-0.0120169	-0.0105801	-0.0242558	-0.0111553	nan	nan	nan	-0.0134968	nan	-0.0141013	nan	-0.0175659	-0.00637293	-0.00965113	nan	-0.0306383	-0.0102179	-0.0134907	-0.0131918	-0.0303107
nan	nan	nan	nan	nan	nan	nan	-0.013938	nan	nan	nan	nan	-0.0146765	-0.0123529	-0.0133362	nan	nan	-0.0129955	nan	nan	nan	nan	-0.0153074	nan	nan	nan	nan	nan	nan	-0.00270671	nan	-0.0125129	-0.0242558	-0.0117995	nan	nan	nan	-0.0160737	nan	-0.016034	nan	-0.0188543	-0.0044402	-0.00965113	nan	-0.0312825	-0.0115064	-0.011558	-0.0138361	-0.0303107
nan	nan	nan	nan	nan	nan	nan	nan	nan	nan	nan	nan	-0.015965	-0.0123529	-0.0120477	nan	nan	-0.014284	nan	nan	nan	nan	nan	nan	nan	nan	nan	nan	nan	-0.00141822	nan	-0.0131571	-0.0210346	-0.013088	nan	nan	nan	-0.0186507	nan	-0.0173225	nan	-0.0182101	nan	-0.00900689	nan	-0.0287055	-0.0108622	-0.0122022	-0.0144803	-0.0303107
nan	nan	nan	nan	nan	nan	nan	nan	nan	nan	nan	nan	-0.0166093	-0.0104201	-0.0088265	nan	nan	-0.0155725	nan	nan	nan	nan	nan	nan	nan	nan	nan	nan	nan	-0.000129739	nan	-0.0157341	-0.0165249	-0.013088	nan	nan	nan	-0.0186507	nan	-0.0179667	nan	-0.0169216	nan	-0.0109396	nan	-0.0261286	-0.0095737	-0.0122022	-0.0157688	-0.0290222
nan	nan	nan	nan	nan	nan	nan	nan	nan	nan	nan	nan	nan	-0.00848741	-0.00624953	nan	nan	-0.0149282	nan	nan	nan	nan	nan	nan	nan	nan	nan	nan	nan	0.000514504	nan	-0.0176668	-0.0165249	-0.0137322	nan	nan	nan	-0.0212277	nan	-0.0205437	nan	-0.0162774	nan	-0.0109396	nan	-0.0241958	-0.0102179	-0.0147792	nan	-0.0290222
nan	nan	nan	nan	nan	nan	nan	nan	nan	nan	nan	nan	nan	-0.00655468	-0.00496104	nan	nan	-0.0175052	nan	nan	nan	nan	nan	nan	nan	nan	nan	nan	nan	0.000514504	nan	-0.0195995	-0.0145921	-0.0163092	nan	nan	nan	-0.0192949	nan	-0.018611	nan	-0.0156331	nan	-0.0109396	nan	-0.0229074	-0.00892946	-0.0147792	nan	-0.0290222
nan	nan	nan	nan	nan	nan	nan	nan	nan	nan	nan	nan	nan	-0.00591044	-0.00238407	nan	nan	-0.0200821	nan	nan	nan	nan	nan	nan	nan	nan	nan	nan	nan	0.00115875	nan	-0.020888	-0.0126594	-0.0175977	nan	nan	nan	-0.0205834	nan	-0.0192552	nan	-0.0137004	nan	-0.0109396	nan	-0.0203304	-0.0095737	-0.0160677	nan	-0.0277337
nan	nan	nan	nan	nan	nan	nan	nan	nan	nan	nan	nan	nan	-0.0052662	nan	nan	nan	-0.0207264	nan	nan	nan	nan	nan	nan	nan	nan	nan	nan	nan	-0.000129739	nan	-0.023465	-0.0113709	-0.0182419	nan	nan	nan	-0.0199392	nan	nan	nan	-0.0124119	nan	-0.0115839	nan	-0.0158207	-0.0102179	-0.0186447	nan	-0.0270895
nan	nan	nan	nan	nan	nan	nan	nan	nan	nan	nan	nan	nan	-0.0052662	nan	nan	nan	-0.0194379	nan	nan	nan	nan	nan	nan	nan	nan	nan	nan	nan	-0.000773981	nan	-0.023465	-0.0113709	-0.0188862	nan	nan	nan	nan	nan	nan	nan	-0.0111234	nan	-0.0135166	nan	-0.013888	nan	nan	nan	-0.028378
nan	nan	nan	nan	nan	nan	nan	nan	nan	nan	nan	nan	nan	-0.00719892	nan	nan	nan	-0.0200821	nan	nan	nan	nan	nan	nan	nan	nan	nan	nan	nan	-0.00270671	nan	-0.0228208	-0.0120152	-0.0169535	nan	nan	nan	nan	nan	nan	nan	-0.0124119	nan	-0.0128723	nan	-0.011311	nan	nan	nan	-0.0270895
nan	nan	nan	nan	nan	nan	nan	nan	nan	nan	nan	nan	nan	-0.00977589	nan	nan	nan	-0.0187937	nan	nan	nan	nan	nan	nan	nan	nan	nan	nan	nan	-0.00206247	nan	-0.0215323	-0.0145921	-0.015665	nan	nan	nan	nan	nan	nan	nan	-0.0124119	nan	-0.0135166	nan	-0.00937826	nan	nan	nan	-0.0322434
nan	nan	nan	nan	nan	nan	nan	nan	nan	nan	nan	nan	nan	nan	nan	nan	nan	-0.0155725	nan	nan	nan	nan	nan	nan	nan	nan	nan	nan	nan	-0.00463944	nan	-0.0221765	-0.0152364	-0.0150207	nan	nan	nan	nan	nan	nan	nan	-0.0130562	nan	-0.0148051	nan	-0.00937826	nan	nan	nan	-0.030955
nan	nan	nan	nan	nan	nan	nan	nan	nan	nan	nan	nan	nan	nan	nan	nan	nan	-0.0129955	nan	nan	nan	nan	nan	nan	nan	nan	nan	nan	nan	-0.00463944	nan	-0.0189553	-0.0152364	nan	nan	nan	nan	nan	nan	nan	nan	-0.0124119	nan	-0.0148051	nan	-0.0100225	nan	nan	nan	-0.0322434
nan	nan	nan	nan	nan	nan	nan	nan	nan	nan	nan	nan	nan	nan	nan	nan	nan	-0.00977427	nan	nan	nan	nan	nan	nan	nan	nan	nan	nan	nan	nan	nan	-0.0163783	-0.0178134	nan	nan	nan	nan	nan	nan	nan	nan	-0.0124119	nan	-0.0135166	nan	-0.0100225	nan	nan	nan	-0.0328877
nan	nan	nan	nan	nan	nan	nan	nan	nan	nan	nan	nan	nan	nan	nan	nan	nan	-0.00848579	nan	nan	nan	nan	nan	nan	nan	nan	nan	nan	nan	nan	nan	-0.0163783	-0.0184576	nan	nan	nan	nan	nan	nan	nan	nan	-0.0104792	nan	-0.0141608	nan	-0.0119552	nan	nan	nan	-0.0341762
nan	nan	nan	nan	nan	nan	nan	nan	nan	nan	nan	nan	nan	nan	nan	nan	nan	-0.00590882	nan	nan	nan	nan	nan	nan	nan	nan	nan	nan	nan	nan	nan	-0.0144456	-0.0191018	nan	nan	nan	nan	nan	nan	nan	nan	-0.0124119	nan	-0.0141608	nan	-0.0132437	nan	nan	nan	-0.030955
nan	nan	nan	nan	nan	nan	nan	nan	nan	nan	nan	nan	nan	nan	nan	nan	nan	-0.00397609	nan	nan	nan	nan	nan	nan	nan	nan	nan	nan	nan	nan	nan	-0.0144456	-0.0178134	nan	nan	nan	nan	nan	nan	nan	nan	-0.0111234	nan	-0.0141608	nan	-0.0158207	nan	nan	nan	-0.028378
nan	nan	nan	nan	nan	nan	nan	nan	nan	nan	nan	nan	nan	nan	nan	nan	nan	-0.00397609	nan	nan	nan	nan	nan	nan	nan	nan	nan	nan	nan	nan	nan	-0.0138014	-0.0191018	nan	nan	nan	nan	nan	nan	nan	nan	-0.0111234	nan	-0.0135166	nan	-0.0177534	nan	nan	nan	-0.0277337
nan	nan	nan	nan	nan	nan	nan	nan	nan	nan	nan	nan	nan	nan	nan	nan	nan	-0.0026876	nan	nan	nan	nan	nan	nan	nan	nan	nan	nan	nan	nan	nan	-0.0144456	-0.0191018	nan	nan	nan	nan	nan	nan	nan	nan	-0.00983495	nan	-0.0135166	nan	-0.0190419	nan	nan	nan	-0.023224
nan	nan	nan	nan	nan	nan	nan	nan	nan	nan	nan	nan	nan	nan	nan	nan	nan	-0.00462033	nan	nan	nan	nan	nan	nan	nan	nan	nan	nan	nan	nan	nan	-0.0150898	-0.0178134	nan	nan	nan	nan	nan	nan	nan	nan	-0.00919071	nan	-0.0128723	nan	nan	nan	nan	nan	-0.0225798
nan	nan	nan	nan	nan	nan	nan	nan	nan	nan	nan	nan	nan	nan	nan	nan	nan	-0.00590882	nan	nan	nan	nan	nan	nan	nan	nan	nan	nan	nan	nan	nan	-0.0144456	-0.0171691	nan	nan	nan	nan	nan	nan	nan	nan	-0.00983495	nan	-0.0135166	nan	nan	nan	nan	nan	-0.0187143
nan	nan	nan	nan	nan	nan	nan	nan	nan	nan	nan	nan	nan	nan	nan	nan	nan	-0.00590882	nan	nan	nan	nan	nan	nan	nan	nan	nan	nan	nan	nan	nan	-0.0150898	-0.0145921	nan	nan	nan	nan	nan	nan	nan	nan	-0.0104792	nan	-0.0115839	nan	nan	nan	nan	nan	-0.0167816
nan	nan	nan	nan	nan	nan	nan	nan	nan	nan	nan	nan	nan	nan	nan	nan	nan	-0.00848579	nan	nan	nan	nan	nan	nan	nan	nan	nan	nan	nan	nan	nan	-0.0144456	-0.0145921	nan	nan	nan	nan	nan	nan	nan	nan	-0.0137004	nan	-0.0141608	nan	nan	nan	nan	nan	-0.0142046
nan	nan	nan	nan	nan	nan	nan	nan	nan	nan	nan	nan	nan	nan	nan	nan	nan	-0.00913003	nan	nan	nan	nan	nan	nan	nan	nan	nan	nan	nan	nan	nan	-0.0157341	-0.0126594	nan	nan	nan	nan	nan	nan	nan	nan	-0.0162774	nan	-0.0122281	nan	nan	nan	nan	nan	-0.0109834
nan	nan	nan	nan	nan	nan	nan	nan	nan	nan	nan	nan	nan	nan	nan	nan	nan	-0.00977427	nan	nan	nan	nan	nan	nan	nan	nan	nan	nan	nan	nan	nan	-0.0163783	-0.0120152	nan	nan	nan	nan	nan	nan	nan	nan	nan	nan	-0.0122281	nan	nan	nan	nan	nan	-0.00840646
nan	nan	nan	nan	nan	nan	nan	nan	nan	nan	nan	nan	nan	nan	nan	nan	nan	-0.011707	nan	nan	nan	nan	nan	nan	nan	nan	nan	nan	nan	nan	nan	-0.0144456	-0.0094382	nan	nan	nan	nan	nan	nan	nan	nan	nan	nan	nan	nan	nan	nan	nan	nan	-0.00647373
nan	nan	nan	nan	nan	nan	nan	nan	nan	nan	nan	nan	nan	nan	nan	nan	nan	-0.0123512	nan	nan	nan	nan	nan	nan	nan	nan	nan	nan	nan	nan	nan	-0.0157341	-0.00750547	nan	nan	nan	nan	nan	nan	nan	nan	nan	nan	nan	nan	nan	nan	nan	nan	-0.004541
nan	nan	nan	nan	nan	nan	nan	nan	nan	nan	nan	nan	nan	nan	nan	nan	nan	-0.0136397	nan	nan	nan	nan	nan	nan	nan	nan	nan	nan	nan	nan	nan	-0.0170226	-0.00557274	nan	nan	nan	nan	nan	nan	nan	nan	nan	nan	nan	nan	nan	nan	nan	nan	-0.00518525
nan	nan	nan	nan	nan	nan	nan	nan	nan	nan	nan	nan	nan	nan	nan	nan	nan	-0.014284	nan	nan	nan	nan	nan	nan	nan	nan	nan	nan	nan	nan	nan	-0.0150898	-0.00686123	nan	nan	nan	nan	nan	nan	nan	nan	nan	nan	nan	nan	nan	nan	nan	nan	-0.004541
nan	nan	nan	nan	nan	nan	nan	nan	nan	nan	nan	nan	nan	nan	nan	nan	nan	-0.0155725	nan	nan	nan	nan	nan	nan	nan	nan	nan	nan	nan	nan	nan	-0.0150898	nan	nan	nan	nan	nan	nan	nan	nan	nan	nan	nan	nan	nan	nan	nan	nan	nan	-0.00518525
nan	nan	nan	nan	nan	nan	nan	nan	nan	nan	nan	nan	nan	nan	nan	nan	nan	-0.0162167	nan	nan	nan	nan	nan	nan	nan	nan	nan	nan	nan	nan	nan	-0.0150898	nan	nan	nan	nan	nan	nan	nan	nan	nan	nan	nan	nan	nan	nan	nan	nan	nan	-0.00582949
nan	nan	nan	nan	nan	nan	nan	nan	nan	nan	nan	nan	nan	nan	nan	nan	nan	-0.0168609	nan	nan	nan	nan	nan	nan	nan	nan	nan	nan	nan	nan	nan	-0.0144456	nan	nan	nan	nan	nan	nan	nan	nan	nan	nan	nan	nan	nan	nan	nan	nan	nan	-0.00776222
nan	nan	nan	nan	nan	nan	nan	nan	nan	nan	nan	nan	nan	nan	nan	nan	nan	-0.0187937	nan	nan	nan	nan	nan	nan	nan	nan	nan	nan	nan	nan	nan	-0.0125129	nan	nan	nan	nan	nan	nan	nan	nan	nan	nan	nan	nan	nan	nan	nan	nan	nan	-0.00969495
nan	nan	nan	nan	nan	nan	nan	nan	nan	nan	nan	nan	nan	nan	nan	nan	nan	-0.0187937	nan	nan	nan	nan	nan	nan	nan	nan	nan	nan	nan	nan	nan	-0.0125129	nan	nan	nan	nan	nan	nan	nan	nan	nan	nan	nan	nan	nan	nan	nan	nan	nan	-0.00969495
nan	nan	nan	nan	nan	nan	nan	nan	nan	nan	nan	nan	nan	nan	nan	nan	nan	-0.0200821	nan	nan	nan	nan	nan	nan	nan	nan	nan	nan	nan	nan	nan	-0.0112244	nan	nan	nan	nan	nan	nan	nan	nan	nan	nan	nan	nan	nan	nan	nan	nan	nan	-0.0122719
nan	nan	nan	nan	nan	nan	nan	nan	nan	nan	nan	nan	nan	nan	nan	nan	nan	-0.0187937	nan	nan	nan	nan	nan	nan	nan	nan	nan	nan	nan	nan	nan	-0.0112244	nan	nan	nan	nan	nan	nan	nan	nan	nan	nan	nan	nan	nan	nan	nan	nan	nan	-0.0129162
nan	nan	nan	nan	nan	nan	nan	nan	nan	nan	nan	nan	nan	nan	nan	nan	nan	nan	nan	nan	nan	nan	nan	nan	nan	nan	nan	nan	nan	nan	nan	-0.0118686	nan	nan	nan	nan	nan	nan	nan	nan	nan	nan	nan	nan	nan	nan	nan	nan	nan	-0.0148489
nan	nan	nan	nan	nan	nan	nan	nan	nan	nan	nan	nan	nan	nan	nan	nan	nan	nan	nan	nan	nan	nan	nan	nan	nan	nan	nan	nan	nan	nan	nan	-0.0105801	nan	nan	nan	nan	nan	nan	nan	nan	nan	nan	nan	nan	nan	nan	nan	nan	nan	-0.0154931
nan	nan	nan	nan	nan	nan	nan	nan	nan	nan	nan	nan	nan	nan	nan	nan	nan	nan	nan	nan	nan	nan	nan	nan	nan	nan	nan	nan	nan	nan	nan	-0.0131571	nan	nan	nan	nan	nan	nan	nan	nan	nan	nan	nan	nan	nan	nan	nan	nan	nan	-0.0154931
nan	nan	nan	nan	nan	nan	nan	nan	nan	nan	nan	nan	nan	nan	nan	nan	nan	nan	nan	nan	nan	nan	nan	nan	nan	nan	nan	nan	nan	nan	nan	-0.0125129	nan	nan	nan	nan	nan	nan	nan	nan	nan	nan	nan	nan	nan	nan	nan	nan	nan	-0.0161374
nan	nan	nan	nan	nan	nan	nan	nan	nan	nan	nan	nan	nan	nan	nan	nan	nan	nan	nan	nan	nan	nan	nan	nan	nan	nan	nan	nan	nan	nan	nan	-0.0125129	nan	nan	nan	nan	nan	nan	nan	nan	nan	nan	nan	nan	nan	nan	nan	nan	nan	-0.0154931
nan	nan	nan	nan	nan	nan	nan	nan	nan	nan	nan	nan	nan	nan	nan	nan	nan	nan	nan	nan	nan	nan	nan	nan	nan	nan	nan	nan	nan	nan	nan	-0.0150898	nan	nan	nan	nan	nan	nan	nan	nan	nan	nan	nan	nan	nan	nan	nan	nan	nan	-0.0174259
nan	nan	nan	nan	nan	nan	nan	nan	nan	nan	nan	nan	nan	nan	nan	nan	nan	nan	nan	nan	nan	nan	nan	nan	nan	nan	nan	nan	nan	nan	nan	-0.0144456	nan	nan	nan	nan	nan	nan	nan	nan	nan	nan	nan	nan	nan	nan	nan	nan	nan	-0.0154931
nan	nan	nan	nan	nan	nan	nan	nan	nan	nan	nan	nan	nan	nan	nan	nan	nan	nan	nan	nan	nan	nan	nan	nan	nan	nan	nan	nan	nan	nan	nan	nan	nan	nan	nan	nan	nan	nan	nan	nan	nan	nan	nan	nan	nan	nan	nan	nan	nan	-0.0161374
nan	nan	nan	nan	nan	nan	nan	nan	nan	nan	nan	nan	nan	nan	nan	nan	nan	nan	nan	nan	nan	nan	nan	nan	nan	nan	nan	nan	nan	nan	nan	nan	nan	nan	nan	nan	nan	nan	nan	nan	nan	nan	nan	nan	nan	nan	nan	nan	nan	-0.0161374
nan	nan	nan	nan	nan	nan	nan	nan	nan	nan	nan	nan	nan	nan	nan	nan	nan	nan	nan	nan	nan	nan	nan	nan	nan	nan	nan	nan	nan	nan	nan	nan	nan	nan	nan	nan	nan	nan	nan	nan	nan	nan	nan	nan	nan	nan	nan	nan	nan	-0.0161374
nan	nan	nan	nan	nan	nan	nan	nan	nan	nan	nan	nan	nan	nan	nan	nan	nan	nan	nan	nan	nan	nan	nan	nan	nan	nan	nan	nan	nan	nan	nan	nan	nan	nan	nan	nan	nan	nan	nan	nan	nan	nan	nan	nan	nan	nan	nan	nan	nan	-0.0167816
nan	nan	nan	nan	nan	nan	nan	nan	nan	nan	nan	nan	nan	nan	nan	nan	nan	nan	nan	nan	nan	nan	nan	nan	nan	nan	nan	nan	nan	nan	nan	nan	nan	nan	nan	nan	nan	nan	nan	nan	nan	nan	nan	nan	nan	nan	nan	nan	nan	-0.0167816
nan	nan	nan	nan	nan	nan	nan	nan	nan	nan	nan	nan	nan	nan	nan	nan	nan	nan	nan	nan	nan	nan	nan	nan	nan	nan	nan	nan	nan	nan	nan	nan	nan	nan	nan	nan	nan	nan	nan	nan	nan	nan	nan	nan	nan	nan	nan	nan	nan	-0.0180701
nan	nan	nan	nan	nan	nan	nan	nan	nan	nan	nan	nan	nan	nan	nan	nan	nan	nan	nan	nan	nan	nan	nan	nan	nan	nan	nan	nan	nan	nan	nan	nan	nan	nan	nan	nan	nan	nan	nan	nan	nan	nan	nan	nan	nan	nan	nan	nan	nan	-0.0180701
nan	nan	nan	nan	nan	nan	nan	nan	nan	nan	nan	nan	nan	nan	nan	nan	nan	nan	nan	nan	nan	nan	nan	nan	nan	nan	nan	nan	nan	nan	nan	nan	nan	nan	nan	nan	nan	nan	nan	nan	nan	nan	nan	nan	nan	nan	nan	nan	nan	-0.0174259
nan	nan	nan	nan	nan	nan	nan	nan	nan	nan	nan	nan	nan	nan	nan	nan	nan	nan	nan	nan	nan	nan	nan	nan	nan	nan	nan	nan	nan	nan	nan	nan	nan	nan	nan	nan	nan	nan	nan	nan	nan	nan	nan	nan	nan	nan	nan	nan	nan	-0.0167816
nan	nan	nan	nan	nan	nan	nan	nan	nan	nan	nan	nan	nan	nan	nan	nan	nan	nan	nan	nan	nan	nan	nan	nan	nan	nan	nan	nan	nan	nan	nan	nan	nan	nan	nan	nan	nan	nan	nan	nan	nan	nan	nan	nan	nan	nan	nan	nan	nan	-0.0161374
nan	nan	nan	nan	nan	nan	nan	nan	nan	nan	nan	nan	nan	nan	nan	nan	nan	nan	nan	nan	nan	nan	nan	nan	nan	nan	nan	nan	nan	nan	nan	nan	nan	nan	nan	nan	nan	nan	nan	nan	nan	nan	nan	nan	nan	nan	nan	nan	nan	-0.0161374
nan	nan	nan	nan	nan	nan	nan	nan	nan	nan	nan	nan	nan	nan	nan	nan	nan	nan	nan	nan	nan	nan	nan	nan	nan	nan	nan	nan	nan	nan	nan	nan	nan	nan	nan	nan	nan	nan	nan	nan	nan	nan	nan	nan	nan	nan	nan	nan	nan	-0.0154931
nan	nan	nan	nan	nan	nan	nan	nan	nan	nan	nan	nan	nan	nan	nan	nan	nan	nan	nan	nan	nan	nan	nan	nan	nan	nan	nan	nan	nan	nan	nan	nan	nan	nan	nan	nan	nan	nan	nan	nan	nan	nan	nan	nan	nan	nan	nan	nan	nan	-0.0148489
nan	nan	nan	nan	nan	nan	nan	nan	nan	nan	nan	nan	nan	nan	nan	nan	nan	nan	nan	nan	nan	nan	nan	nan	nan	nan	nan	nan	nan	nan	nan	nan	nan	nan	nan	nan	nan	nan	nan	nan	nan	nan	nan	nan	nan	nan	nan	nan	nan	-0.0142046
nan	nan	nan	nan	nan	nan	nan	nan	nan	nan	nan	nan	nan	nan	nan	nan	nan	nan	nan	nan	nan	nan	nan	nan	nan	nan	nan	nan	nan	nan	nan	nan	nan	nan	nan	nan	nan	nan	nan	nan	nan	nan	nan	nan	nan	nan	nan	nan	nan	-0.0129162
nan	nan	nan	nan	nan	nan	nan	nan	nan	nan	nan	nan	nan	nan	nan	nan	nan	nan	nan	nan	nan	nan	nan	nan	nan	nan	nan	nan	nan	nan	nan	nan	nan	nan	nan	nan	nan	nan	nan	nan	nan	nan	nan	nan	nan	nan	nan	nan	nan	-0.0109834
nan	nan	nan	nan	nan	nan	nan	nan	nan	nan	nan	nan	nan	nan	nan	nan	nan	nan	nan	nan	nan	nan	nan	nan	nan	nan	nan	nan	nan	nan	nan	nan	nan	nan	nan	nan	nan	nan	nan	nan	nan	nan	nan	nan	nan	nan	nan	nan	nan	-0.00969495
nan	nan	nan	nan	nan	nan	nan	nan	nan	nan	nan	nan	nan	nan	nan	nan	nan	nan	nan	nan	nan	nan	nan	nan	nan	nan	nan	nan	nan	nan	nan	nan	nan	nan	nan	nan	nan	nan	nan	nan	nan	nan	nan	nan	nan	nan	nan	nan	nan	-0.00840646
nan	nan	nan	nan	nan	nan	nan	nan	nan	nan	nan	nan	nan	nan	nan	nan	nan	nan	nan	nan	nan	nan	nan	nan	nan	nan	nan	nan	nan	nan	nan	nan	nan	nan	nan	nan	nan	nan	nan	nan	nan	nan	nan	nan	nan	nan	nan	nan	nan	-0.00582949
nan	nan	nan	nan	nan	nan	nan	nan	nan	nan	nan	nan	nan	nan	nan	nan	nan	nan	nan	nan	nan	nan	nan	nan	nan	nan	nan	nan	nan	nan	nan	nan	nan	nan	nan	nan	nan	nan	nan	nan	nan	nan	nan	nan	nan	nan	nan	nan	nan	-0.00131979
[truncated: 50 more columns]

## Sheet: Enteritidis RNA+Typhi nanolatch
Event 1	Event 2	Event 3	Event 4	Event 5	Event 6	Event 7	Event 8	Event 9	Event 10	Event 11	Event 12	Event 13	Event 14	Event 15	Event 16	Event 17	Event 18	Event 19	Event 20	Event 21	Event 22	Event 23	Event 24	Event 25	Event 26	Event 27	Event 28	Event 29	Event 30	Event 31	Event 32	Event 33	Event 34	Event 35	Event 36	Event 37	Event 38	Event 39	Event 40	Event 41	Event 42	Event 43	Event 44	Event 45	Event 46	Event 47	Event 48	Event 49	Event 50
-0.0402323	-0.00188131	-0.00593499	0.00651297	0.00419659	0.00325036	0.0089649	0.00347788	0.0105773	0.00379008	0.00233333	-0.000535322	0.00428026	0.00172886	-0.00371159	-0.00504919	-0.00137668	0.000895942	0.00598365	-0.00699064	0.0037685	-0.00133449	0.00684418	1.34366e-05	0.00360893	-0.0102713	0.00890824	0.00136364	0.000828464	-0.00346946	-0.00285099	0.000246867	0.00958195	0.00617887	-0.00741708	-0.00133597	-0.0077595	0.0026222	0.00219935	0.000317245	0.00754014	0.00187462	-0.00399222	-0.00360434	0.000572486	-0.000139887	-0.00804982	-0.00235925	2.54648e-05	0.0035624
-0.0383077	-0.00188131	-0.00464649	0.00715711	0.00290797	0.00453886	0.0070324	0.00283364	0.00993305	0.00507857	0.00297758	-0.00117956	0.00428043	0.00301735	-0.00306738	-0.00504916	-8.81975e-05	0.000251578	0.00727226	-0.00763489	0.0018357	-0.000690224	0.00491178	1.34447e-05	0.00425316	-0.0109156	0.00955245	0.00200783	0.00211695	-0.0028252	-0.00478371	-0.000397376	0.00829348	0.00424612	-0.00741708	-0.00133572	-0.00711525	0.00326644	0.00284365	0.00160573	0.00689601	0.00316339	-0.00592492	-0.00489286	0.000572499	-0.000784198	-0.00676129	-0.000426515	2.54493e-05	0.00162969
-0.0370272	-0.00123706	-0.00335798	0.00780126	0.00419632	0.00389464	0.00509989	0.0021894	0.00864456	0.00572281	0.0016891	-0.00117956	0.00363636	0.00430584	-0.0030674	-0.00569338	-8.82011e-05	0.000251457	0.00662813	-0.00956763	0.00119137	-0.00197869	0.00233514	0.00130194	0.000387707	-0.0122041	0.00826394	0.00329627	0.00533816	-0.000892467	-0.00736068	-0.000397378	0.00829349	0.00360185	-0.00806131	0.0012415	-0.00389404	0.00519917	0.000910983	0.00160573	0.00625188	0.00380791	-0.00850187	-0.00296018	-0.00136021	-0.000784267	-0.00547276	0.00215046	0.000669676	0.000985453
-0.036391	-0.00316979	-0.00142523	0.0084454	0.00484043	0.00518315	0.00638858	0.00218941	0.00671183	0.00572282	0.0016891	0.000108921	0.00428077	0.00623857	-0.000490456	-0.00569335	0.00120028	-0.00103715	0.00533977	-0.0108561	0.00119129	-4.59429e-05	0.00104698	1.34609e-05	-0.000900783	-0.014781	0.00761967	0.00394047	0.00340543	0.00104027	-0.00736068	0.000891104	0.00636078	0.0016691	-0.00934979	0.00446296	-0.00196131	0.00519917	0.000266798	0.00353846	0.00496351	0.00574093	-0.0110788	-0.00167173	-0.000715959	-0.00207282	-0.000318784	0.00279471	-0.000618824	0.000985462
-0.0370433	-0.00316978	0.00179599	0.0084453	0.00612878	0.00647165	0.00445608	0.000256689	0.00671182	0.00443434	0.00104487	0.00268589	0.00556942	0.00752706	0.000798004	-0.0037606	0.00184452	-0.00103727	0.00662837	-0.0108561	0.000546965	-0.00133441	-0.000241179	1.34691e-05	-0.00347776	-0.0154253	0.00633115	0.00522891	0.000184221	0.00232876	-0.00864916	0.000246861	0.00442806	0.00231332	-0.00741706	0.00768442	0.00190414	0.00391069	-0.000377386	0.00547119	0.00625211	0.00638545	-0.0130115	-0.000383288	0.000572538	-0.000784405	0.00161399	0.00343896	-0.00126308	0.000341229
-0.038984	-0.00252554	0.00372874	0.00780096	0.00612865	0.00840439	0.00445629	0.00283366	0.00542333	0.00185738	-0.000887854	0.00268589	0.00750232	0.00945979	0.000797981	-0.00376057	0.003133	-0.00168163	0.00598425	-0.0102119	0.000546882	0.000598338	-0.00152934	0.00259044	-0.00412201	-0.017358	0.00504264	0.00780583	0.000828463	0.00490574	-0.00800491	0.00217959	0.00378383	0.00166905	-0.00741706	0.0115501	0.00319263	0.00133372	-0.00166581	0.00611543	0.00560798	0.00702998	-0.0136557	0.00219364	0.00121679	-0.00207296	0.00547948	0.00343896	-0.000618855	-0.000303004
-0.0383478	-0.00445826	0.00501725	0.00715662	0.00612851	0.00711593	0.00381226	0.00218942	0.00606757	0.00185739	-0.00217633	0.00526285	0.00879097	0.0113925	0.00273068	-0.00182782	0.00442148	-0.00361448	0.00405164	-0.0102119	-0.00138592	-0.00133437	-0.00281749	0.00259045	-0.00412201	-0.0180022	0.00375413	0.00780579	0.0014727	0.0087712	-0.00800491	0.00153534	0.00120688	0.00166903	-0.00677281	0.0147716	0.00448111	4.52435e-05	-0.00231	0.0086924	0.0043196	0.00703027	-0.0110787	0.00477057	0.00121681	0.00114818	0.00741225	0.00279472	2.53717e-05	-0.000302995
-0.0396443	-0.00445826	0.00566151	0.00586804	0.00612838	0.00582747	0.002524	0.00347791	0.00542332	0.000568907	-0.00153209	0.00526285	0.0100796	0.00881556	0.00530763	-0.000539312	0.00699844	-0.00619157	0.00405176	-0.00956768	-0.00138601	-0.00133435	-0.00152868	0.00516743	-0.00412202	-0.0186465	0.0037541	0.00909422	-0.00110426	0.0113482	-0.00671643	0.00217958	0.00185113	0.00102476	-0.00548433	0.0173488	0.00705808	-0.00124324	-0.00102146	0.0106251	0.00367548	0.00638631	-0.009146	0.00670326	0.0025053	0.0024366	0.00870078	0.00343897	0.000669598	0.000985498
-0.0396523	-0.00381402	0.0082385	0.0052237	0.00612824	0.004539	0.00187997	0.00412216	0.00542331	-0.00200805	-0.000887839	0.0059071	0.00943555	0.010104	0.0053076	0.000749197	0.0095754	-0.00748017	0.00211915	-0.00699073	-0.00203033	-0.00133433	-0.000239876	0.00645592	-0.00476627	-0.0160695	0.0011771	0.00973842	-0.00174851	0.0132809	-0.00542794	0.00282382	-8.15844e-05	0.00102474	-0.00548432	0.0186375	0.0057696	-0.00188748	-0.00166564	0.0106251	0.00174286	0.00831932	-0.00592476	0.00670322	0.00314956	0.00308077	0.00870083	0.00215049	0.000669583	0.000341265
-0.0390161	-0.00252553	0.00759428	0.00393512	0.00741659	0.00325054	-5.2539e-05	0.00412216	0.00477906	-0.00200805	0.00104489	0.0059071	0.0113684	0.0101041	0.00659606	0.00203771	0.0095754	-0.00941302	0.00211927	-0.00441377	-0.00267466	-0.00133431	-0.00023955	0.00838865	-0.00412203	-0.0141368	0.00182131	0.0103826	-0.00239275	0.0139252	-0.00413945	0.00217958	-8.15732e-05	0.000380475	-0.00548432	0.0167051	0.00448112	-0.00253172	0.000911384	0.0106251	-0.000189752	0.00831961	-0.00334777	0.00670318	0.00443806	0.0030807	0.00870087	0.00343898	2.53251e-05	0.00162976
-0.0390242	-0.00188129	0.00823854	0.0020023	0.00870494	0.00131784	-5.23238e-05	0.00347792	0.00349057	-0.000719561	0.00491034	0.00526285	0.0139456	0.00881558	0.00659604	0.00397046	0.0102196	-0.00941314	0.00147515	-0.00119257	-0.00331898	-0.00262277	-0.000239224	0.00838866	-0.00154507	-0.012204	0.00246552	0.00844985	-0.00368123	0.0152137	-0.00156248	0.00217958	-0.00137005	0.00102469	-0.00226311	0.0147726	0.00448112	-0.00446444	0.00155568	0.0119136	-0.00276661	0.00831989	-0.000126542	0.00670314	0.00443807	0.00243639	0.0099894	0.00215051	0.000669552	0.00227401
-0.0390322	-0.000592806	0.00888281	0.00264644	0.00612784	-0.00190335	-0.00134059	0.00283369	0.00220209	0.000568926	0.00813156	0.00461861	0.01459	0.00688286	0.00852874	0.00654745	0.00957539	-0.00941326	0.000186784	0.00138438	-0.0039633	-0.00519972	0.00104959	0.00710018	0.000387646	-0.00962707	0.00310974	0.00651708	-0.00303699	0.0145694	-0.00220672	0.0041123	-0.00137003	-0.000263814	-0.00097462	0.0128401	-2.85686e-05	-0.00317595	0.00155574	0.00869241	-0.00663195	0.00832018	0.00438317	0.00412613	0.00379384	0.00243632	0.00870096	0.00279475	0.000669536	0.0035625
-0.038396	-0.000592804	0.0069501	0.00071362	0.00870468	-0.00319181	-0.00262886	0.00154521	0.000913595	0.0031459	0.011997	0.00333013	0.0133017	0.0075271	0.00724024	0.00654748	0.00893115	-0.00876914	-0.00110158	0.00589406	-0.00525187	-0.0051997	0.00233839	0.00838868	0.000387639	-0.00640586	0.00568667	0.00651703	-0.00303699	0.0119925	-0.000273996	0.0041123	-0.00201427	-0.000908079	-0.000330374	0.00961916	-2.85662e-05	-0.00253171	0.00413277	0.00804817	-0.00792032	0.0102532	0.00760441	0.00219337	0.00379385	0.00114777	0.00870101	0.000862033	0.000669521	0.00549524
-0.0351828	5.14391e-05	0.00759437	0.00135776	0.0080603	-0.00254755	-0.00391713	0.00218945	0.000269347	0.00443438	0.0139297	0.00139741	0.0133018	0.00623863	0.00788445	0.00590326	0.00699842	-0.00876927	-0.0017457	0.00589405	-0.00718468	-0.00455544	0.00298296	0.00838868	0.000387632	-0.00511737	0.00568664	0.00394002	-0.00303699	0.0100598	-0.000918236	0.0041123	-8.15285e-05	-0.000908103	-0.00033037	0.00833092	-0.00196129	-0.00059898	0.00477707	0.0054712	-0.00920869	0.00960923	0.0101814	-0.00167212	0.00250538	0.00050346	0.00805681	0.00150628	0.00131375	0.00420676
-0.0339023	0.00262841	0.00823863	0.00200191	0.00677168	-0.00254753	-0.00391691	0.0028337	-0.00230763	0.00636711	0.0165067	0.00139741	0.0107251	0.00430591	0.00724019	0.00525904	0.00442145	-0.00554818	-0.00238983	0.00847101	-0.007829	-0.00133421	0.00427177	0.00710021	-0.000256616	-0.00382889	0.0069751	0.00329573	-0.00368123	0.00812705	0.00037025	0.00540078	-0.00201424	0.0010246	0.000958117	0.00639845	-0.00389401	0.00133375	0.00670985	0.00289424	-0.0111413	0.010898	0.0121141	-0.00424913	0.00121691	-0.00142934	0.00676837	0.000862045	0.00260222	0.00549525
-0.0332661	0.00327265	0.00759441	-0.0012194	0.00548307	-0.00254751	-0.00584942	0.00283371	-0.00230763	0.00701136	0.0165067	-0.000535317	0.0107252	0.00301743	0.00659592	0.00397059	0.00184448	-0.00361558	-0.00432243	0.00718251	-0.00782908	-0.00133419	0.00491634	0.00516749	-0.00218935	-0.00318464	0.00697507	0.00393993	-0.00174851	0.00619434	0.000370253	0.00668926	-0.000725748	0.00166882	0.000313879	0.00511022	-0.00518249	0.00262223	0.00799839	-0.000971214	-0.0104969	0.0121868	0.0134027	-0.00682614	-7.15605e-05	-0.00207365	0.00547993	0.00279478	0.00453493	0.00485102
-0.0326299	0.00327265	0.00501747	6.89875e-05	0.00483869	-0.00190325	-0.00520496	0.00154523	-0.00488461	0.00958833	0.0165067	-0.000535317	0.00750418	0.00108471	0.00595166	0.00139365	0.00120023	-0.00168297	-0.00496656	0.0071825	-0.00782917	0.0012428	0.00620515	0.00323477	-0.00218935	-0.00318464	0.00826352	0.00393989	-0.00174851	0.00297314	0.000370255	0.00668926	-0.000725737	0.00295728	0.000313882	0.00511047	-0.00582673	0.00326648	0.00864269	-0.0022597	-0.00920835	0.0134755	0.0146912	-0.00940315	-0.000715789	-0.00400644	0.00547997	0.000862056	0.00582339	0.00420679
-0.0345706	0.0039169	0.00630597	-0.00186383	0.00161735	2.94922e-05	-0.00262778	0.00090099	-0.00424037	0.00829985	0.0152182	-0.00117956	0.00492739	0.000440477	0.00401891	-0.000539051	-0.00137674	-0.00103885	-0.00689916	0.00653825	-0.00782925	0.00381978	0.00620547	0.00130206	-0.00347784	-0.00511736	0.00890773	0.0032956	-0.00239275	0.00104042	0.000370257	0.00668926	-0.00136997	0.00553422	-0.000974598	0.00511072	-0.00389401	0.00391072	0.00735426	-0.00483666	-0.00598703	0.0134758	0.0159797	-0.00940318	-0.000715776	-0.00336227	0.000326082	0.00021782	0.00582338	0.0042068
-0.0358671	0.0039169	0.00372903	-0.00250817	0.000328736	0.00325072	-0.00198333	0.000900994	-0.00424038	0.00829986	0.0113528	-0.000535317	0.00363907	-0.00213648	0.00337465	-0.000539025	-0.00266522	-0.000394733	-0.00818753	0.00396127	-0.00589661	0.00510829	0.00749428	0.000657824	-0.00347785	-0.00511736	0.00761922	0.00265131	-0.00174851	0.00297316	0.00037026	0.00604502	-0.000725714	0.00682268	-0.000330352	0.00511097	-0.00324976	0.00391073	0.00542159	-0.00483666	-0.00276571	0.0108991	0.0159797	-0.00940322	-0.000715763	-0.00465082	0.00483582	0.000862068	0.00711185	0.00420681
-0.0365194	0.00327266	0.00372905	-0.00315251	-0.000315639	0.0058277	-0.00133887	-0.000387484	-0.00424038	0.00636714	0.00877584	-0.000535316	0.000418035	-0.0040692	0.0014419	0.000105242	-0.00266523	-0.000394855	-0.00754317	0.00202854	-0.00589669	0.00704103	0.00685037	-0.00256338	-0.00154513	-0.0057616	0.00826343	0.00200703	-0.000460025	0.00297317	-0.000918222	0.00411229	-0.00265843	0.0113323	0.000313893	0.00704395	-0.000672791	0.00455497	0.00284468	-0.00225969	0.00238834	0.0102552	0.0153355	-0.0068263	0.000572734	-0.00529513	0.00354738	-0.00107065	0.0096888	0.00162985
-0.0384601	0.00198418	0.00179635	-0.00379685	-0.000315773	0.00647197	0.00059407	0.000901004	-0.000374943	0.00314594	0.00362191	0.000108925	-0.00215876	-0.00535768	0.000797634	-0.0024717	-0.00202099	-0.00168346	-0.00818729	0.00202853	-0.00460829	0.00832953	0.00813918	-0.00320761	-0.00218938	-0.00576159	0.00568644	0.000718498	0.000828459	0.00297318	-0.00156246	0.00346805	-0.00201418	0.0113323	-0.000330345	0.00833268	-2.85472e-05	0.00519922	0.000267773	-0.00290393	0.00625391	0.00896699	0.014047	-0.00489361	0.00121699	-0.00336247	0.00225894	-0.00171489	0.0109773	0.0022741
-0.0384681	0.000695695	0.00244061	-0.00572968	-0.00160439	0.00840471	0.000594285	0.000901008	0.000269291	0.00185746	0.00104495	-0.000535316	-0.00409132	-0.00600191	-0.00113511	-0.00182743	-0.000732511	-0.00426055	-0.00818717	-0.00054845	-0.000742921	0.00832955	0.0107165	-0.00514033	-0.000256664	-0.00705007	0.00697489	-0.00185851	0.00211694	0.00683865	-0.00349518	0.00217956	-0.00265841	0.0139093	-0.000330341	0.00768869	0.000615697	0.00519922	-0.00230914	-0.00161545	0.0101195	0.00896728	0.0121143	-0.000383954	0.00379397	-0.0027183	0.00225899	-0.00171488	0.0116215	0.00034138
-0.0404089	5.14555e-05	0.00179639	-0.00637401	-0.000960281	0.0103375	0.00123874	0.00283374	0.00155777	-0.000719504	0.000400712	-0.0018238	-0.00537963	-0.00664615	0.000153346	0.000105321	-8.82728e-05	-0.00426067	-0.00625433	-0.000548461	-9.87615e-05	0.00832957	0.0107168	-0.00449608	0.00167605	-0.00576159	0.00568638	-0.0025028	0.00340543	0.0100599	-0.00413942	0.000891077	-0.00330264	0.0145535	-0.000330337	0.0070447	0.00319267	0.00584346	-0.00488605	0.000961523	0.0126966	0.0063906	0.0108258	0.00219297	0.00443822	0.00050284	0.00290327	-0.00235912	0.0135542	-0.000302853
-0.0391284	-0.00252551	0.0030849	-0.00572987	-0.000316174	0.0109817	0.000594715	0.00347798	0.00155776	-0.00265222	-0.000887766	-0.0018238	-0.00473522	-0.00793463	-0.00113516	0.000749588	-0.000732518	-0.00554927	-0.00496573	-0.000548471	0.00118964	0.00575263	0.0126498	-0.00514031	0.00425301	-0.00833855	0.00697483	-0.00572405	0.00662663	0.0126368	-0.00349518	-0.00104165	-0.00587959	0.0139092	0.00095815	0.00575647	0.00190419	0.00713195	-0.00617447	0.00225001	0.0146294	0.00445816	0.00889314	0.00541415	0.00572672	-0.000785713	0.000970591	-0.00235911	0.0129099	0.000341398
-0.0391364	-0.00381399	0.00244068	-0.00572997	0.00161642	0.00969325	-0.00133779	0.00412223	0.00349048	-0.00329646	0.000400722	-0.0018238	-0.00537929	-0.00664614	0.0001533	0.00268234	0.0012002	-0.00748212	-0.00110016	-0.000548482	0.00312228	0.00381992	0.0120059	-0.00320758	0.00682997	-0.0076943	0.00568632	-0.00636834	0.00791512	0.0145696	-0.00478366	-0.00104165	-0.00587958	0.013265	0.000958154	0.00511248	0.00125995	0.00648771	-0.00553018	0.00418274	0.0165622	0.0038142	0.00760468	0.00734683	0.00894794	0.00114694	0.00161488	-0.00171487	0.0122657	-0.000947078
-0.0391444	-0.00574671	0.00308494	-0.00508582	0.00290477	0.00904903	-0.00262606	0.00605496	0.00284623	-0.00522918	0.00104497	-0.000535315	-0.0034464	-0.00664613	0.00144176	0.00397085	0.0012002	-0.00812648	0.000188445	-0.00119273	0.00247796	-4.55074e-05	0.0120063	-0.00191909	0.00811845	-0.00640582	0.00633053	-0.00765687	0.0092036	0.0165023	-0.0054279	-0.00233014	-0.00716805	0.010688	0.0016024	0.00511273	-2.85353e-05	0.00842044	-0.00617436	0.00482698	0.0178508	0.00381449	0.00567198	0.00863528	0.00765947	-0.000141609	0.00097068	-0.00364759	0.0103329	-0.000947069
-0.0372197	-0.00574671	0.00372921	-0.00250896	0.00354887	0.00647208	-0.00391433	0.00541072	0.000913498	-0.00587342	0.00426618	0.000108927	-0.00215774	-0.00600188	0.00208598	0.00397087	0.00184444	-0.00941509	0.00276553	9.57381e-05	0.00183363	-0.00391094	0.00942962	0.00259061	0.0100512	-0.00640582	0.0063305	-0.00830116	0.00727087	0.0158581	-0.0054279	-0.00233014	-0.00781229	0.00939946	0.000313919	0.00446874	-0.000672775	0.00713196	-0.00553006	0.00675971	0.0165625	0.00445901	0.00438352	0.00992372	0.00701524	0.000502564	0.000326483	-0.00364758	0.00840021	-0.00094706
-0.0346508	-0.00639095	0.00437347	-0.00122057	0.00419298	0.00389514	-0.00584684	0.00605497	-0.00230772	-0.00651765	0.00491043	-0.000535314	-0.00022485	-0.0047134	0.00144171	0.00461514	0.00184443	-0.00683824	0.0066311	0.000739969	0.00247779	-0.00584364	0.0087857	0.00452335	0.00940692	-0.00640581	0.00761896	-0.0083012	0.00662663	0.0145696	-0.00478365	-0.00297438	-0.00781227	0.00682247	0.000313923	0.00382475	-0.00324974	0.00713196	-0.00424152	0.00804819	0.0172068	0.00639203	0.00309505	0.0112122	0.00379405	-0.000785989	0.000970769	-0.00429182	0.00582322	0.000341433
-0.0333703	-0.00445822	0.00437349	6.78133e-05	0.00483709	0.00196243	-0.00584662	0.00734345	-0.00359621	-0.00780613	0.00619891	0.000753169	-0.0021574	-0.00535763	0.000797449	0.00332669	0.00248867	-0.00554988	0.00985243	0.000739958	0.00183347	-0.00713211	0.00620906	0.00710032	0.0106954	-0.00511733	0.00697468	-0.00701276	0.00533815	0.0139254	-0.00542789	-0.00233014	-0.00910075	0.00488972	-0.00226304	0.00446924	-0.00324974	0.00584348	-0.00230874	0.00804819	0.0165627	0.00768079	0.00180659	0.0105679	0.00186133	-0.00400727	0.000970814	-0.00751302	0.00195776	0.000341442
-0.0327341	-0.00510246	0.005662	0.00200044	0.00612544	0.000673971	-0.00584641	0.00669922	-0.0048847	-0.00651764	0.00684316	0.00139741	-0.00215723	-0.00278066	-0.0011353	0.000749745	0.00313291	-0.00361728	0.00985254	9.57058e-05	0.00118914	-0.00777633	0.00169969	0.00710033	0.00940691	-0.00705005	0.00826314	-0.00508008	0.00533815	0.0126369	-0.00542789	-0.0016859	-0.00781225	0.00166849	-0.00226304	0.00382525	-0.00260549	0.00584348	-0.000375953	0.00998092	0.017207	0.00961381	-0.00012611	0.00799088	-7.13784e-05	-0.00594006	0.000326617	-0.00751302	0.0013135	0.00227418
-0.0320979	-0.0025255	0.00566202	0.00264458	0.00548106	-0.00190297	-0.00649043	0.00863195	-0.00617319	-0.00780612	0.00684317	0.00204165	-0.000868582	-0.00149217	-0.00113532	0.000105529	0.00120018	-0.00104043	0.00985266	9.56951e-05	0.00054482	-0.00713207	-0.000232705	0.00903306	0.0094069	-0.00382884	0.00826311	-0.00250316	0.00404966	0.0107042	-0.00285092	-0.0016859	-0.00781224	0.000379978	-0.00226303	0.00253702	-0.00324973	0.00391076	0.00155683	0.0080482	0.0146302	0.0109026	-0.00141457	0.0073466	-0.00264833	-0.00594013	0.000970903	-0.00880149	-0.000619243	0.00162994
-0.0314616	-0.00123701	0.0050178	0.00200024	0.00419245	-0.00319144	-0.00455749	0.0047665	-0.00681743	-0.0090946	0.00555469	0.00526286	-0.000868412	-0.000203681	-0.00306807	-0.00118293	0.00120018	0.00218065	0.00920854	9.56843e-05	0.00118898	-0.00584356	-0.00087662	0.00903307	0.00811841	-0.00447307	0.00761884	7.37621e-05	0.00276118	0.007483	-0.00220668	-0.00297439	-0.00523526	-0.000264287	-0.00419576	0.00446999	-0.00196125	0.00391076	0.000912645	0.00869244	0.013986	0.0109029	-0.000770306	0.00734656	-0.00458105	-0.00787293	0.00161519	-0.01009	-0.0012635	0.00291844
-0.0327581	-0.000592768	0.00501782	0.000711663	0.00290383	-0.00383566	-0.0032688	0.00412227	-0.0061732	-0.0090946	0.00297773	0.0059071	-0.000868243	0.00108481	-0.00500082	-0.00375987	-8.83089e-05	0.00540174	0.0111414	-0.000548568	-9.95862e-05	-0.00391082	-0.00216478	0.00838884	0.00618568	-0.00447307	0.00890729	0.00329493	0.00211694	0.0042618	-0.00285092	-0.00361863	-0.00201404	-0.000264311	-0.00612848	0.00575873	-0.00260549	0.00262228	0.00348967	0.00611548	0.0126977	0.0109031	-0.00205877	0.00348107	-0.00780224	-0.00851724	0.000970992	-0.01009	-0.00190776	0.0022742
-0.0334104	0.0019842	0.00501784	0.00135581	0.00225946	-0.00190291	-0.00262434	0.0015453	-0.00488472	-0.00909459	-0.000887717	0.0059071	-0.000868073	0.00301754	-0.00500084	-0.00633681	0.000555929	0.00604586	0.00920878	-0.00183706	-0.00138815	0.000598892	-0.00409718	0.00645612	0.00682991	-0.00254034	0.00761878	0.00587185	0.000828455	0.00168484	-0.000273947	-0.00104167	-8.1305e-05	0.000379907	-0.00741696	0.0044705	-0.00324973	0.00197804	0.00284549	0.00289427	0.0120535	0.00961495	-0.000770261	0.00283679	-0.00973496	-0.00787306	0.000326795	-0.0120227	-0.00126353	0.00227421
-0.0327741	0.00133996	0.00501786	-0.000577015	0.00161508	-0.00125865	-0.00197988	0.000901067	-0.00359625	-0.0103831	-0.00282044	0.00719559	-0.000223662	0.00301754	-0.00371238	-0.00762527	-0.000732558	0.00604574	0.00856465	-0.0037698	0.00054449	0.00253164	-0.00280837	0.00516765	0.00682991	-0.00254034	0.00633026	0.00716029	0.00276118	0.00104061	0.00230302	-0.000397425	0.00185143	0.00102413	-0.00677271	0.00769196	-0.00260548	0.00326653	0.00284554	0.00225003	0.0114094	0.00639403	0.00116249	0.00154826	-0.0103792	-0.00594041	-0.000317403	-0.0113784	-0.00190779	0.000341495
-0.0314937	0.00133996	0.0037294	-0.00122135	0.000970706	-0.000614393	-0.00133543	-0.000387411	-0.00166353	-0.0103831	-0.00410891	0.00655134	-0.000867734	0.00366179	-0.00500089	-0.00891372	0.000555922	0.00668986	0.00856477	-0.00505829	-0.00203256	0.00253166	-0.00280804	0.00452341	0.00554142	-0.00318458	0.00568599	0.00844873	0.00340542	-0.00153634	0.00423575	-0.00104167	0.00249568	0.00166834	-0.00806119	0.00704797	-0.00196124	0.00197804	0.00220136	0.00225003	0.010121	0.00575007	0.00116251	-0.000384502	-0.0103792	-0.00465199	-0.00160584	-0.00944571	2.49208e-05	-0.000302739
-0.0308574	0.00133996	0.00244094	-0.00250994	0.000970573	0.00196259	-0.00133521	-0.00296437	0.000913428	-0.0103831	-0.00604163	0.00655134	0.0017094	0.00430604	-0.00242394	-0.0089137	-0.000732565	0.00475701	0.00727641	-0.0050583	-0.00267688	0.00317592	-0.00216347	0.00065797	0.00682989	-0.00382882	0.00568596	0.00780444	0.0046939	-0.00153633	0.00487999	-0.000397428	0.0057169	0.00102408	-0.00548422	0.0083367	-0.00131699	0.00391077	0.000912932	0.00225003	0.00947692	0.00510611	0.00245102	-0.00167303	-0.0103792	-0.00271934	-0.00225004	-0.0100899	-0.00126358	-0.000946972
-0.0308654	0.000695724	0.00179672	-0.00379852	0.00161468	0.00260685	-0.00262348	-0.00425285	0.00155766	-0.00909457	-0.00797435	0.0059071	0.00428654	0.00495029	-0.000491243	-0.00891367	-0.00202105	0.00411265	0.00985349	-0.00570255	-0.00460969	0.00446442	-0.000230422	-0.000630505	0.00682989	-0.00254033	0.00568593	0.00651591	0.00791511	0.000396405	0.00681272	-0.00104167	0.00442843	0.000379812	-0.00355149	0.00833695	-0.00324972	0.00519926	0.00220147	-0.000326936	0.00690006	0.00252943	0.00373952	-0.00167306	-0.00780218	-0.00143092	-0.00289424	-0.00815721	-0.00126359	-0.00223545
-0.0315177	0.000695726	0.000508262	-0.00379861	0.00161455	0.0045396	-0.0032675	-0.0036086	0.00284614	-0.00845033	-0.00668587	0.00526286	0.00686367	0.00495029	0.00144146	-0.00955789	-0.00202106	0.00282404	0.00985361	-0.00699105	-0.00460977	0.00253172	0.00234687	-0.00385171	0.00682988	-0.00189609	0.0056859	0.00587162	0.0092036	0.00232914	0.00616848	-0.000397431	0.00507269	-0.00219718	-0.000974521	0.0083372	-0.00260547	0.00391078	0.000268804	0.000961549	0.00690017	0.00124123	0.00438379	-0.0016731	-0.00586944	0.00243446	-0.00353843	-0.00686872	-0.000619368	-0.00223544
-0.0315257	-0.000592756	-0.000135957	-0.00379871	0.00225866	0.00647234	-0.00391153	-0.00167588	0.00413461	-0.00845032	-0.00668586	0.00655135	0.00815233	0.00366182	0.00337416	-0.00826938	-0.0026653	0.000246957	0.010498	-0.00570258	-0.00396561	-4.52308e-05	0.00363568	-0.0038517	0.00618563	-0.00189608	0.00568588	0.00393885	0.0104921	0.00297339	0.00681273	0.000246809	0.00378421	-0.00284144	0.00160245	0.00704897	-0.00389395	0.00584351	-0.00037538	0.000961551	0.0056118	-0.000691206	0.00438381	-0.0010289	-0.00329246	0.00501136	-0.00353839	-0.00493599	0.000669101	-0.00287967
-0.0315337	5.14878e-05	-0.000780176	-0.00122184	0.00547973	0.00518388	-0.00455556	-0.00167587	0.00477885	-0.00587335	-0.00539737	0.00526286	0.0100852	0.00237334	0.00466262	-0.00891359	-0.0026653	0.000246835	0.0124308	-0.0044141	-0.00654266	-0.00133369	0.00556873	-0.00514017	0.0042529	-0.00254032	0.00633009	0.00200608	0.0111363	0.00490613	0.00359152	-0.000397434	0.00120726	-0.00348571	0.0022467	0.00640498	-0.00647092	0.00584351	-0.00295229	-0.000326931	0.00432343	-0.00326789	0.00309535	0.00154803	-7.12355e-05	0.00565553	-0.0028941	-0.0036475	0.000669085	-0.00287966
-0.0334744	-0.000592752	-0.00206864	0.000710783	0.00483535	0.0051839	-0.0039111	0.000256857	0.00477884	-0.00394062	-0.00217616	0.00526286	0.0100854	0.0017291	0.0046626	-0.00826932	-0.00202107	-0.00104177	0.0124309	-0.00312563	-0.00654274	-0.0032664	0.0062133	-0.00642865	0.000387442	-0.00125184	0.00568582	-0.00121517	0.0117806	0.00683887	0.00101455	0.00153529	-8.12158e-05	-0.0060627	0.00289094	0.00511675	-0.00582667	0.00584351	-0.00230799	0.0016058	0.0036793	-0.00262336	0.00180689	0.000903746	0.00250575	0.00694395	-0.000961333	-0.00171477	0.000669069	-0.0035239
-0.0334824	0.00133997	-0.000780132	0.00264341	0.00676794	0.00711664	-0.00326664	0.00154534	0.00349035	-0.00136365	-0.000887673	0.00526286	0.00944132	-0.000203616	0.00401833	-0.00955778	-0.00330955	-0.00297462	0.0130753	-0.00183716	-0.00589859	-0.00262214	0.0042809	-0.0057844	-0.000901048	-0.00189607	0.00568579	-0.00185946	0.0117806	0.0087716	-0.00156241	0.000891046	-0.00201393	-0.00735121	0.00160246	0.00382852	-0.00582667	0.00519927	-0.00295218	0.00289428	0.00174669	-0.000690348	0.000518428	0.00154795	0.00443848	0.00629964	0.000327196	0.00150645	-0.00126367	-0.00416813
-0.0347789	0.00198422	-0.000135869	0.00264331	0.00676781	0.00711666	-0.00262219	0.00218959	0.00477883	0.000569079	0.00104506	0.0059071	0.00815301	-0.000847852	0.00337407	-0.00891351	-0.00266532	-0.00104201	0.0111427	-0.000548686	-0.00783139	-0.0039106	0.00363698	-0.00514015	-0.00347802	-0.00125183	0.00633	-0.0018595	0.0111363	0.0100601	-0.0060721	-0.000397439	-0.00136968	-0.00799547	0.000958223	0.0012518	-0.00582667	0.00455503	-0.00295212	0.00289428	0.00110256	-0.0013343	-0.000125792	0.00154791	0.0044385	0.00565533	0.00225997	0.00343918	-0.00319641	-0.00352388
-0.0347869	0.00391694	0.00115264	0.0039317	0.00612344	0.00904941	-0.000689246	0.000901112	0.00413458	0.00121333	0.0016893	0.00526286	0.00686469	-0.00278057	0.00208556	-0.00955773	-0.00330956	-0.00233062	0.00921008	-0.000548697	-0.00589875	-0.00391058	0.00170459	-0.00514014	-0.00605499	-0.00254031	0.00504149	-0.00185955	0.00920359	0.0119928	-0.0105818	0.000891043	-0.00136967	-0.00863974	-0.000330257	-0.000680675	-0.00711515	0.00455504	-0.00101934	0.00225004	-0.000185812	-0.000689776	-0.00334698	0.000903629	0.00701548	0.00694374	0.00741395	0.00472767	-0.00512916	-0.00352387
-0.0386603	0.00391695	0.00244114	0.0039316	0.0061233	0.00518398	0.00124369	0.000256875	0.00413457	0.00443454	0.00168931	0.00526286	0.00364365	-0.00406905	0.00272978	-0.0095577	-0.00459805	-0.00104225	0.00663324	0.00138402	-0.00589883	-0.00326632	0.00170491	-0.00256317	-0.00798773	-0.00318455	0.00246449	0.000717375	0.00598238	0.0100601	-0.0150915	-0.000397442	0.000563071	-0.00799552	-0.00355146	-0.00132467	-0.00711515	0.0039108	-0.00166352	0.00289429	-0.000185699	-0.00197797	-0.00463544	0.000259348	0.00830398	0.00436671	0.00676975	0.00601616	-0.00641766	-0.00481234
-0.0393126	0.00649391	0.00372965	0.00328726	0.00547893	0.00647248	0.00382087	-0.000387361	0.00349032	0.00507878	0.000400829	0.00204166	0.00299958	-0.00471328	0.00208551	-0.00891344	-0.00524229	0.00153459	0.0027679	0.00202825	-0.00461043	-0.00133358	0.00234948	-0.00191892	-0.00927622	-0.00511727	0.0031087	0.00136157	0.00340542	0.00877165	-0.0189569	-0.00104169	0.00185157	-0.00799554	-0.00290722	-0.0026129	-0.00711515	0.0039108	0.000269263	0.00031732	-0.000829828	-0.00133345	-0.00527966	-0.000384933	0.00830399	0.00178967	0.00934676	0.00666041	-0.00641767	-0.00287961
-0.0406091	0.00649392	0.00501815	0.00264292	0.00225759	0.00582826	0.00510957	0.000256885	0.000913351	0.00636727	0.000400834	-0.000535309	0.000422786	-0.00535752	0.00144125	-0.00504796	-0.0052423	-0.000398255	0.00147954	0.00267248	-0.00461051	-0.00133356	0.00106132	0.000658059	-0.00992047	-0.00511727	0.00310867	0.00458274	0.00211693	0.0100601	-0.0215339	-0.000397445	0.00314006	-0.00606284	-0.00548418	-0.00325689	-0.00711514	0.00197808	0.00026932	0.00225005	-0.0021182	-4.46766e-05	-0.00463539	-0.00167346	0.00765976	0.0017896	0.00870257	0.00730465	-0.00770617	-0.00352384
-0.0419055	0.00713816	0.00437393	0.000710099	-0.000319512	0.00389555	0.00510979	-0.00103159	0.00284607	0.00701152	-0.00153189	-0.00311228	-0.00215401	-0.006646	0.000796985	-0.00569218	-0.00588654	-0.0023311	-0.00238579	0.00396095	-0.000745147	0.000599188	0.00170589	0.00259079	-0.0118532	-0.00769423	0.0024644	0.00651542	-0.00110428	0.00941591	-0.0234666	0.000246795	0.00571704	-0.0034859	-0.0074169	-3.54274e-05	-0.00775938	0.00197808	0.00155786	0.000317323	-0.000185361	0.00124409	-0.00399113	-0.00360622	0.00701553	0.000501047	0.00999109	0.00666042	-0.0064177	-0.00481232
-0.0438463	0.00713816	0.00437395	-0.00186697	-0.000963887	0.00325133	0.00639849	-0.00296431	0.00284606	0.0050788	-0.000243398	-0.00633348	-0.00279808	-0.00793447	0.000796962	-0.00375942	-0.00459806	-0.00361971	-0.00560688	0.00396094	0.0011875	0.00188769	0.0029947	0.00194656	-0.011209	-0.00704999	0.00310861	0.00780386	-0.00174852	0.00812744	-0.0241109	0.000246793	0.00700553	-0.000908956	-0.0074169	0.00125331	-0.00840362	0.00197808	0.00155792	0.000961567	0.000458993	0.00253286	-0.00463535	-0.00553899	0.00572706	-0.00207599	0.00676993	0.00730467	-0.00641772	-0.00416807
-0.0438543	0.00520544	0.00308549	-0.00315555	-0.0022525	0.00453984	0.00575446	-0.00167583	0.00284605	0.0050788	-0.00217612	-0.00697772	-0.00279791	-0.00600174	0.000796939	-0.000538191	-0.00266534	-0.00490831	-0.00560676	0.00460517	0.00312014	0.00124347	0.00428351	0.00323505	-0.00927624	-0.00833847	0.00246434	0.0123135	-0.003037	0.00748321	-0.0234666	0.00153528	0.00893827	0.00102375	-0.0074169	0.00318628	-0.00775938	0.00262232	0.00284646	0.000317326	-0.000829378	0.00188891	-0.0027026	-0.00553903	0.00379435	-0.00207606	0.00548149	0.00730467	-0.00577349	-0.00159109
-0.0451507	0.00262847	0.00179703	-0.00379988	-0.00225264	0.00260713	0.00382195	-0.000387339	0.00284605	0.00314608	-0.00217611	-0.00955469	-0.00279774	-0.0053575	0.00272964	0.0020388	-0.0020211	-0.00555267	-0.00560664	0.00396092	0.00312006	0.00317621	0.00492808	0.00130233	-0.00927625	-0.00769422	0.00310855	0.0142462	-0.003037	0.00619474	-0.0215339	0.00282376	0.00829404	0.00231221	-0.00741689	0.0057635	-0.00711513	0.00197809	0.00220227	-0.000326914	-0.000185023	0.00188919	-0.000769852	-0.00682755	0.00250588	-0.00336461	0.00290457	0.00537195	-0.00384078	-0.00223532
-0.0445145	0.00198423	-0.00142415	-0.00315574	-0.00225277	0.00325139	0.0012452	-0.000387334	0.00155756	0.00250185	-0.00346459	-0.00955469	-0.00344181	-0.00471325	0.00208538	0.00203883	-0.00137686	-0.00619704	-0.00689501	0.00396091	0.00376421	0.00317623	0.00686113	0.00194658	-0.00541081	-0.00704998	0.00246428	0.0148904	-0.003037	0.0055505	-0.0189569	0.00217951	0.00764981	0.00424491	-0.00548416	0.006408	-0.00647089	0.00197809	0.00155809	0.00031733	-0.000829152	0.00124524	0.0011629	-0.00618335	0.0012174	-0.00465316	-0.0003166	0.00472771	-0.000619586	0.000341653
-0.043234	5.15108e-05	-0.0040011	-0.00122311	-0.0022529	0.00196293	-0.00133155	0.000901153	0.000913309	0.00185761	-0.0021761	-0.0114874	-0.000220436	-0.00342476	0.00337384	0.00461582	-8.83855e-05	-0.00812988	-0.0056064	0.0039609	0.00311989	0.00124353	0.0100827	0.00259083	-0.00283385	-0.00511725	0.00182001	0.0148903	-0.00368124	0.00555052	-0.0157357	0.00411224	0.00636134	0.00424488	-0.00226295	0.00769673	-0.00582665	0.00326657	0.000913905	0.000961573	-0.000184798	0.000601281	0.00116292	-0.00682763	0.00121742	-0.00529748	-0.00289352	0.00408348	0.000668882	0.000341662
-0.043242	-0.00188121	-0.00528956	-0.00122321	-0.0016088	0.000674466	-0.000687091	0.00218964	0.000913302	0.00250186	0.000400868	-0.0101989	-0.000220267	-0.00149203	0.00272957	0.00332736	0.00248858	-0.00684152	-0.00560629	0.0026724	0.00311981	0.00188779	0.010083	0.00387932	-0.000256888	-0.00511725	0.00310846	0.0129576	-0.00110428	0.00426204	-0.0105818	0.00540072	0.00507286	0.0048891	-0.00226295	0.00705274	-0.00453816	0.00262233	0.000913963	0.0028943	-0.00147317	0.00124581	0.00373991	-0.00811615	-0.000715296	-0.00723027	-0.00547045	0.002795	0.00324583	-0.000302572
-0.040673	0.00134	-0.00722226	0.000709414	-0.000320446	0.000674486	-0.00326384	0.00218964	0.00220178	0.00121338	0.0023336	-0.0108432	0.000424145	0.000440702	0.00272955	0.00268315	0.00377706	-0.00813012	-0.00689465	0.000739668	0.000542759	0.00124357	0.0100833	0.00323509	0.00167583	-0.00318452	0.00181995	0.014246	-0.000460036	0.00361781	-0.0080048	0.0066892	0.00571712	0.00553332	0.000314025	0.00705299	-0.00389392	0.00391082	-0.000374464	0.00353854	-0.000828814	-0.00068663	0.00438417	-0.00940467	-0.00264801	-0.00851882	-0.0106243	0.00215076	0.00517855	0.000341679
-0.0400368	0.000695758	-0.00851072	0.00457477	0.000323661	0.00131875	-0.00068666	0.00218965	0.00413449	0.00121338	0.00555481	-0.00955469	0.0017128	0.00366192	0.00337377	0.00203893	0.00570978	-0.007486	-0.00753877	0.00202814	-0.00203429	-4.48955e-05	0.0094394	0.00452358	0.00360855	-0.00254027	0.00117568	0.0110247	0.000184205	0.00297358	-0.00285086	0.00862193	0.0037844	0.0055333	0.00482372	0.00769749	-0.00131695	0.00326658	0.000269835	0.00482703	-0.00147294	-4.21023e-05	0.00567268	-0.00811623	-0.00200375	-0.00787465	-0.00998005	0.00150653	0.00582277	-0.000946796
-0.038112	0.00262848	-0.00722222	0.00328618	0.00354474	0.000674526	-0.000686445	0.00154541	0.00477873	0.00314611	0.00619906	-0.00891045	0.00106873	0.00623889	0.00337374	0.000750475	0.00506553	-0.00490916	-0.00753865	0.00138389	-0.00461134	-0.0019776	0.00815124	0.00581207	0.00554127	-0.00189603	0.000531408	0.00909198	0.000828446	0.00297359	-0.00156238	0.00862192	0.00314017	0.00424479	0.00611221	0.0070535	0.00126002	0.00326658	-0.00037435	0.00611551	-0.00340556	0.00124667	0.00631695	-0.00876051	-0.00329222	-0.00787472	-0.0112685	-0.000426194	0.00582276	-0.000946788
-0.03812	0.00327273	-0.00593371	0.00586305	0.00418884	0.000674545	0.000602253	-0.00103155	0.00542296	0.00379036	0.00748754	-0.005045	0.00300162	0.00752738	0.00337372	0.000750501	0.00570977	-0.0036208	-0.00882702	0.000739635	-0.00783263	-0.00391031	0.00686309	0.00710056	0.00747399	-0.00189603	0.000531379	0.00715921	-0.00110428	0.000396637	0.00294732	0.00862192	0.00314018	0.00360052	0.00804494	0.00834223	0.00319275	0.0019781	-0.000374292	0.007404	-0.000828476	-0.000685772	0.00567273	-0.00876055	-0.00393645	-0.00787479	-0.0106242	-0.00107043	0.00582274	-0.00352375
-0.035551	0.00520545	-0.00206824	0.00779568	0.00612143	-0.00125816	0.00253519	-0.00103154	0.00735568	0.00572309	0.00684331	-0.005045	-0.000219417	0.00946011	0.00208521	-0.0011822	0.00442128	-0.00297668	-0.00947114	0.000739625	-0.00847695	-0.00391029	0.00493069	0.00710057	0.00682974	-0.00254027	-0.00140138	0.00651492	-0.000460038	-0.000247594	0.00230308	0.0105546	0.00507292	0.00424474	0.0106219	0.00898672	0.003837	0.000689622	-0.00230696	0.007404	-0.00147261	-0.000685486	0.00309578	-0.00940483	-0.0032922	-0.00723062	-0.00997992	-0.00235891	0.00453424	-0.0028795
-0.0362033	0.00520546	0.000508748	0.00779558	0.00354433	-0.00125814	0.00189117	-0.00103154	0.00671143	0.00765582	0.00813179	-0.005045	0.00106924	0.00946011	0.00144095	-0.00118217	0.00570976	-0.00104407	-0.0101153	0.000739614	-0.00847704	-0.00391027	0.00106557	0.00838906	0.00554125	-0.00382875	-0.00268989	0.00264943	-0.00239276	-0.00153607	0.00423581	0.0099104	0.00636141	0.00424472	0.0131989	0.00834273	0.00641397	4.53823e-05	-0.00359539	0.00675976	-0.000828251	-0.0006852	0.00245156	-0.00876063	-0.00329219	-0.00658644	-0.00869139	-0.00300314	0.00453423	-0.00481221
-0.0362113	0.00649394	0.00501846	0.00843973	0.0035442	-0.000613878	0.00253562	-0.00103154	0.00542294	0.00765582	0.00684332	-0.00117955	-0.000863319	0.00881588	-0.000491799	-0.00311487	0.00442128	-0.00168843	-0.00882666	0.00138384	-0.00718863	-0.00519873	0.00106589	0.00774483	0.00554124	-0.00511723	-0.00204568	0.0013609	-0.00368125	-0.0021803	0.00359157	0.00733343	0.00764991	0.00360045	0.0131989	0.00963147	0.00834669	-0.0012431	-0.00295109	0.00740401	0.00239307	-4.06719e-05	0.00309583	-0.00811643	-0.00200369	-0.00529803	-0.00482589	-0.00429162	0.00260148	-0.00610069
-0.035575	0.00649394	0.00630697	0.00908387	0.00354407	0.000674624	0.00318008	0.000256952	0.00477869	0.00830007	0.0049106	-0.00182379	-0.00408436	0.00817164	-0.00306879	-0.00311484	0.00570976	-0.00168856	-0.00882654	0.00138383	-0.00461175	-0.00455447	-0.00151075	0.00645635	0.00296427	-0.00704995	-0.00268995	-0.000571871	-0.00561397	-0.00153604	0.0010146	0.00604495	0.0089384	0.00424467	0.0131989	0.010276	0.00770246	-0.0012431	-0.00359527	0.00675976	0.00239318	-0.00261735	0.00180737	-0.00618374	-0.000715192	-0.00400961	-0.00289312	-0.0055801	0.00195723	-0.00545644
-0.0349388	0.00649394	0.00630699	0.00650681	0.00225545	0.000674644	0.00124757	0.000256957	0.00220172	0.00636735	0.00555484	-0.000535306	-0.00343995	0.00688317	-0.00113609	-0.00375906	0.00442127	-0.000400194	-0.00753794	9.534e-05	-0.00139062	-0.00391021	-0.000221939	0.00452364	0.00103153	-0.0064057	-0.00268998	-0.00250464	-0.00561397	-0.00218028	-0.00091812	0.00411222	0.00764993	0.00488889	0.0138431	0.00963197	0.00963518	-0.000598852	-0.00166249	0.00675977	0.00432602	-0.00197283	0.00309587	-0.00553954	0.000573305	-0.00400968	-0.000960352	-0.00493585	0.00260145	-0.00416795
-0.0368795	0.00520546	0.00630701	0.00715095	0.000966835	3.04225e-05	-0.000684936	0.00218969	0.000913231	0.00572311	0.00491061	-0.000535306	-0.00408402	0.00366196	-0.000491869	-0.00440328	0.00442127	0.000243927	-0.00689358	0.00202805	0.0018305	-0.00326595	0.000422629	0.00323516	0.000387286	-0.00704994	-0.000757282	-0.00443741	-0.00690246	-0.00282451	-0.00413933	0.000891011	0.00829418	0.00553311	0.0125547	0.00963222	0.0083467	-0.00188733	-0.00166243	0.00869249	0.00625886	-0.00390527	0.00438438	-0.00360685	0.00121756	-0.00272127	0.0022609	-0.00493585	0.00260144	-0.00352369
-0.0368875	0.00391698	0.00437431	0.00779509	-0.000321781	0.000674684	-0.00326169	0.00476666	-0.00230798	0.00185767	0.00491061	0.000753177	-0.00343961	0.00172924	0.00015235	-0.00440325	0.0050655	-0.00104468	-0.0043165	0.00073956	0.00440738	-0.00391017	0.0010672	0.00130245	-0.00154545	-0.00769418	-0.00011307	-0.0050817	-0.00819094	-0.00346874	-0.00607205	0.000246768	0.0082942	0.00682157	0.0112662	0.00769975	0.00705822	-0.000598847	-0.000373892	0.00804825	0.00690322	-0.00519346	0.00567289	-0.00102992	0.0031503	-0.00143285	0.00548216	-0.00493584	0.00131294	-0.00287944
-0.0388282	0.00327274	0.00179736	0.00650651	-0.0016104	3.0462e-05	-0.00583844	0.00605514	-0.00488496	0.000569188	0.00362213	0.000108936	-0.00279519	0.000440767	0.000796568	-0.00311474	0.00313277	-0.0010448	-0.00302789	9.53078e-05	0.00634003	-0.00197742	0.00235601	-0.00127451	-0.00347818	-0.00576145	0.00246387	-0.00830295	-0.00496973	-0.00346873	-0.00929326	0.000246766	0.005073	0.00811003	0.00933345	0.00641152	0.00641398	0.000689639	0.00155889	0.0086925	0.00690333	-0.00390469	0.00760563	0.000258524	0.00250607	-0.000788679	0.00805917	-0.00493584	0.00195716	-0.00223519
-0.0381919	0.00134002	0.000508902	0.00650641	-0.00161053	-0.001258	-0.00841519	0.00669939	-0.00617345	-0.00265201	0.00362214	0.00139742	-0.00215078	-0.00149195	0.00208503	-0.0044032	0.00248853	-0.00104492	-0.000450809	-0.000548945	0.00827267	-0.00133316	0.00300058	-0.00449571	-0.00412243	-0.00576145	0.00568505	-0.00959148	-0.00432549	-0.0047572	-0.0118702	-0.0023302	0.00442877	0.00939849	0.00675649	0.00512329	0.00319277	0.00262237	0.000914707	0.00933674	0.00690344	-0.00390441	0.0101826	0.00219121	0.00250608	0.00114398	0.0093477	-0.00364735	0.000668664	-0.000302458
-0.0407769	5.15371e-05	-0.00464501	0.00457359	-0.00289915	-0.00319071	-0.00970345	0.00734363	-0.00810618	-0.00522898	0.0029779	0.0026859	-0.00215061	-0.00149195	0.00337349	-0.00569165	0.00442125	-0.000400798	0.00212628	9.52862e-05	0.00827259	-0.000688901	0.00622211	-0.00578419	-0.00605516	-0.00318448	0.00826198	-0.0121685	-0.00432549	-0.00668991	-0.0105817	-0.0023302	0.00314029	0.00875422	0.00353528	0.00319081	0.00383702	0.00584358	0.00220325	0.0086925	0.00625931	-0.000682911	0.0114711	0.00283541	0.00121761	0.00178815	0.0106362	-0.0030031	-0.00126408	0.000986035
-0.0394963	-0.00316967	-0.00593347	0.00457349	-0.00289928	-0.00447917	-0.0109917	0.00798788	-0.00875043	-0.00651745	0.00362215	0.00333014	-0.00086196	-0.000847698	0.00401771	-0.00311466	0.00120004	-0.000400919	0.00470336	-0.00183745	0.00569554	-0.000688881	0.00751092	-0.00836115	-0.00669941	-0.00318448	0.0121274	-0.0121685	-0.00368125	-0.0066899	-0.0125145	-0.00233021	-8.09039e-05	0.00810996	-0.000330166	0.00447955	0.00319278	0.00713207	0.00155906	0.0086925	0.0043267	0.0012501	0.0134039	0.00412386	0.00186187	0.00114384	0.0112805	-0.00107037	-0.00255258	0.00227453
-0.0395043	-0.00381391	-0.00851041	0.00264067	-0.00483214	-0.00447915	-0.0109915	0.0066994	-0.00746195	-0.00716169	0.00491064	0.00333014	0.000426693	-0.000203451	0.00337344	-0.0056916	0.00120004	0.000243201	0.00663621	-0.00183746	0.00440697	-4.46197e-05	0.00879973	-0.00900538	-0.00669941	-0.00318447	0.0127716	-0.0115243	-0.00432549	-0.00733413	-0.0125145	-0.00233021	-0.00136938	0.00682145	-0.00355137	0.00319131	0.00383702	0.00970904	0.00155912	0.00740402	0.00174984	0.00318311	0.0140481	0.00154685	-0.00135933	0.00178801	0.012569	-0.00042612	-0.00255259	0.00356302
-0.0401566	-0.00703511	-0.00786615	0.00264057	-0.00483227	-0.00641185	-0.0109913	0.00734365	-0.00617347	-0.00522896	0.00555488	0.00461863	0.000426863	-0.000203445	0.00144069	-0.00504733	-0.000732693	0.00153156	0.00599208	-0.00312595	0.00182992	0.000599642	0.0107328	-0.00836113	-0.0047667	-0.00382871	0.0127716	-0.0108801	-0.00432549	-0.0086226	-0.011226	-0.00104173	-0.00330209	0.00424446	-0.00677258	0.00319157	0.00254854	0.0103533	0.000914935	0.00675978	0.000461473	0.00898158	0.0146924	-0.000385914	-0.00135932	0.0011437	0.0138576	-0.00235884	-0.00319685	0.00485151
-0.0401645	-0.00639087	-0.00528916	0.00264048	-0.00612089	-0.00834456	-0.00841411	0.00669941	-0.00359652	-0.00522896	0.00684337	0.00461863	0.000427033	-0.000203439	0.000152187	-0.00633579	-0.0039539	0.00153144	0.00663644	-0.00312596	-0.000747125	0.000599661	0.0120216	-0.00836112	-0.00605519	-0.00576143	0.0121273	-0.00830322	-0.00432549	-0.00797835	-0.0105817	-0.000397485	-0.00265784	0.00166747	-0.00999378	0.00512454	0.00512551	0.0109975	-0.000373491	0.00289433	0.000461586	0.0122031	0.010827	-0.000385953	-0.00393627	0.00243212	0.0125691	-0.00429156	-0.00319687	0.00549576
-0.0408168	-0.00639087	-0.00528914	0.00264038	-0.00676526	-0.00834454	-0.00519269	0.00476669	-0.0016638	-0.00265199	0.00813186	0.00655135	-0.002794	-0.000203433	-0.00306904	-0.00698001	-0.00459815	0.00217556	0.0040596	-0.00248173	-0.00332417	0.00124392	0.0126662	-0.00771687	-0.00541095	-0.00640567	0.00826183	-0.00637054	-0.00368125	-0.00797834	-0.0105817	0.000890996	-0.00587904	-0.00284225	-0.0112823	0.00576904	0.00383703	0.00970904	0.00091505	-0.00032688	-0.000182544	0.0160688	0.0101828	-0.00167448	-0.00329202	0.00114356	0.0132134	-0.00429156	-0.00255264	0.00485153
-0.038892	-0.00445814	-0.00271215	0.00392876	-0.00547691	-0.00834452	-0.000682781	0.00347821	0.000913161	-0.0013635	0.00813186	0.00719559	-0.00279383	-0.000847669	-0.00500179	-0.00762422	-0.00459815	0.000886959	0.00341547	-0.00505871	-0.0039685	0.00382091	0.0126665	-0.00771687	-0.00476672	-0.0109154	0.00568484	-0.00379362	-0.00239277	-0.00733409	-0.008649	0.00217948	-0.00523478	-0.00606348	-0.0119265	0.0089905	0.00512552	0.00970905	-0.000373377	-0.0022596	-0.00147091	0.0186461	0.00760582	-0.00425148	-0.003292	0.000499253	0.0112807	-0.00622428	-0.00384114	0.00549578
-0.0408327	-0.0038139	-0.00142365	0.00586139	-0.00418856	-0.00576753	0.00253864	0.0047667	0.00220164	-7.5011e-05	0.00813187	0.00848408	-0.00279366	-0.0014919	-0.00500181	-0.00891268	-0.00588664	-0.000401645	0.00148287	-0.00441448	-0.00332434	0.00510941	0.0113783	-0.00578413	-0.00347824	-0.0115596	0.00181936	7.17875e-05	-0.00174853	-0.00733408	-0.00736051	0.00346796	-0.00459053	-0.00799623	-0.0119265	0.00899075	0.00448128	0.00713208	0.000270922	-0.00483657	-0.0014708	0.0186464	0.00438463	-0.0023188	-0.00329199	0.00178767	0.0106365	-0.00686851	-0.00190843	0.00356306
-0.0401964	-0.000592691	-0.00142362	0.00714978	-0.00483294	-0.00447903	0.00640431	0.00218974	0.00349011	-0.00136349	0.00684339	0.00912832	-0.00343774	-0.0014919	-0.00693456	-0.00762417	-0.00717513	-0.00362297	-0.00109398	-0.00441449	-0.0013917	0.00575367	0.0113787	-0.00513988	-0.00154552	-0.0141366	-0.00204612	0.00200447	0.00211692	-0.0047571	-0.00671627	0.00153523	-0.00265779	-0.0112175	-0.010638	0.0109237	0.00448128	0.00391087	0.00155946	-0.0067693	-0.00211493	0.0180024	0.00245193	-0.0048958	-0.00264774	0.00307608	0.0106366	-0.00944547	-0.0012642	0.00356307
-0.0402044	0.00262852	-0.000779361	0.0116594	-0.00418883	-0.00447901	0.00898149	-0.000387221	0.00542283	-7.50015e-05	0.00491067	0.00977256	-0.00343757	-0.00278038	-0.00822307	-0.00569142	-0.00717513	-0.00491158	-0.00238235	-0.00183754	0.000540946	0.00382097	0.0107347	-0.00449563	-0.00218977	-0.0147808	-0.00526736	0.00458139	0.00211692	-0.00218012	-0.00671626	0.00153523	-0.000725057	-0.0118617	-0.00934952	0.00899125	0.00448128	0.00197815	0.002848	-0.00676929	-0.00469179	0.0147815	-0.000769261	-0.00231887	-0.000714998	0.00372026	0.00934814	-0.00944547	-0.000619976	0.000986113
-0.0395682	0.00327276	-0.00271206	0.013592	-0.00290048	-0.000613542	0.00769322	-0.000387217	0.00477858	-0.00265196	0.00233371	0.00977256	-0.00408164	-0.00471309	-0.00757885	-0.00375867	-0.00717513	-0.00748866	-0.00367071	-0.00183755	0.00182935	0.00382099	0.0107351	-0.00385138	-0.00154553	-0.015425	-0.0084886	0.00522559	0.00533813	-0.000891627	-0.00607202	0.00217947	0.00249616	-0.0131502	-0.00741679	0.00963575	0.0031928	-0.00124306	0.0034923	-0.00612505	-0.00404743	0.0141375	-0.00463469	-0.00296316	-0.000714985	0.00500867	0.00612698	-0.0107339	2.42499e-05	0.00034188
-0.0395761	0.00649397	-0.0020678	0.0161689	-0.00290061	0.0013192	0.00962616	-0.0016757	0.00542282	-0.00394044	0.000400988	0.00783984	-0.00214874	-0.00600157	-0.00757887	-0.00118168	-0.00588666	-0.00748879	-0.00238211	0.000739409	0.00376199	0.00317677	0.00751418	-0.00385138	-0.00218978	-0.0167135	-0.00977711	0.00715827	0.0079151	0.00104111	-0.00542778	0.000246745	0.00378466	-0.0131503	-0.00355134	0.00899176	0.00254856	-0.00124305	0.0041366	-0.00419232	-0.00340308	0.0109166	-0.00527891	-0.00167471	-7.073e-05	0.0050086	0.00483854	-0.00944546	0.00131272	-0.000946596
-0.0382956	0.00713821	-0.0040005	0.016813	-0.00225651	0.00325195	0.00704941	-0.000387208	0.00413433	-0.00458468	-0.00088749	0.00655135	-0.000860091	-0.00793429	-0.00693466	0.000751074	-0.00459818	-0.00877739	-0.00302623	0.00202788	0.00311767	0.0018883	0.00751451	-0.00191864	-0.00154555	-0.0160693	-0.0104214	0.00844671	0.00920358	0.0023296	-0.00413929	-0.00168598	0.00378467	-0.0131503	-0.00161861	0.00899201	0.000615837	-0.00382002	0.00413666	-0.00290384	-0.00404721	0.00705143	-0.00592313	-0.00103051	0.00186201	0.00436429	0.000973132	-0.0100897	0.000668461	-0.00223507
-0.0376593	0.00584973	-0.00657745	0.0168129	-0.000323915	0.00454045	0.00640538	-0.000387203	0.00284584	-0.00458467	-0.000243244	0.00783984	-0.000215679	-0.00986701	-0.00500195	0.00332807	-0.00266546	-0.00942175	-0.000449145	0.00460484	0.00505031	-0.000688645	0.00751484	-0.00191863	-0.00283404	-0.015425	-0.0104214	0.0090909	0.00855934	0.00490658	-0.00349505	-0.00168598	0.00442892	-0.0118618	0.000314119	0.00834802	-0.00196113	-0.00382002	0.00413672	-0.000326868	-0.00340285	0.00447475	-0.00527886	0.000902178	0.00379475	0.00307574	0.00161742	-0.00815696	2.4203e-05	-0.00223506
-0.0363788	0.00649398	-0.00722167	0.0174571	0.00225292	0.00454047	0.00511712	0.000257042	0.000268863	-0.00458467	0.000401002	0.00461863	0.00171722	-0.00793428	-0.00435774	0.00461658	-0.00137698	-0.00813339	-0.000449026	0.00460483	0.00376174	-0.00197711	0.00558244	-0.00256287	-0.00283405	-0.015425	-0.00784447	0.00844662	0.00727085	0.00361811	-0.00220656	-0.00233023	0.0070059	-0.0112176	0.00160261	0.0057713	-0.00196113	-0.00317577	0.00542526	0.00353859	-0.00340274	0.00189806	-0.00399036	-0.000386345	0.004439	0.00243143	-0.00224799	-0.00686847	-0.000620055	-0.00223505
-0.0357426	0.00456125	-0.00786588	0.0155242	0.00418551	0.00647321	0.000607643	-0.00103144	-0.00230811	-0.00587315	0.00168949	0.00461863	0.00365011	-0.00729003	-0.005002	0.0046166	-0.000732738	-0.00620079	0.00148382	0.00396057	0.00118469	-0.00584254	0.00429428	-0.000630135	-0.00154557	-0.0122038	-0.00720026	0.00651385	0.00533813	0.00361812	-0.00156232	-0.00168599	0.00636167	-0.00992915	0.00353534	0.00383883	-0.00196112	-0.00253153	0.00413683	0.00418283	-0.00404687	0.00125411	-0.00399033	-0.000386384	0.0057275	0.00114287	-0.0016037	-0.0042915	-0.00126431	-0.00223505
-0.0338178	0.00391701	-0.00722162	0.0135914	0.00354113	0.00454051	0.0012521	-0.00038719	-0.00230812	-0.0052289	0.0049107	0.0026859	0.00365028	-0.00600154	-0.00371354	0.00332814	-8.84999e-05	-0.00362394	0.00212818	0.00524905	-0.000103872	-0.00841949	0.00365037	0.000658356	-0.00218982	-0.0115596	-0.00462333	0.00586956	0.00276116	0.00297389	-0.00220656	-0.00297447	0.0102271	-0.0073522	0.00546806	0.00383908	-0.00260536	0.000689684	0.00349265	0.0067598	-0.00533524	0.000610153	-0.00270183	-0.00103067	0.00637175	-0.000789921	-0.0022479	-0.00364725	-0.00255281	-0.00159079
-0.0325373	0.00327277	-0.0072216	0.0142356	0.00289676	0.00454053	-0.00132465	0.000257056	-0.00359661	-0.00394041	0.00491071	0.00139742	0.00558317	-0.00471305	-0.00564629	0.00203969	0.000555738	-0.00169134	0.00277254	0.00460479	-0.00268092	-0.0103522	0.00236221	1.41226e-05	-0.00218982	-0.0122038	-0.00333487	0.00522527	-0.000460049	0.00232966	-0.00156231	-0.00168599	0.0102271	-0.00735223	0.00417958	0.00383933	-0.00260536	0.00326665	0.00220422	0.00869253	-0.00404664	0.00189892	-0.000769079	-0.00231919	0.00637177	-0.00207847	-0.0028921	-0.00235876	-0.00126434	-0.000946544
-0.0325453	0.00327278	-0.00657734	0.012947	-0.000324582	0.00196358	-3.59516e-05	-0.000387181	-0.00230813	-0.00522889	0.00555495	0.000753181	0.0049391	-0.00278032	-0.00629055	-0.000537253	0.00119998	0.00217399	0.00277266	0.00460478	-0.00461373	-0.0109964	0.0017183	0.0025911	-0.0047668	-0.0109153	-0.00269066	0.0032925	-0.00239277	-0.000247297	0.00101466	-0.00104175	0.0102272	-0.00284256	0.00417959	0.00190686	-0.00131688	0.00519938	0.000915793	0.00933677	-0.00275805	0.00447618	-0.0014133	-0.00296347	0.00572754	-0.0014343	-0.00224781	-0.00171451	-0.00126436	-0.000946535
-0.0325532	0.00262854	-0.00528883	0.0129469	-0.000324715	0.0019636	-0.00132422	-0.00103142	-0.0048851	-0.00329616	0.00684344	-0.00117954	0.00493927	-0.00278032	-0.00629058	-0.00375844	0.00248846	0.0041066	0.00212853	0.00331629	-0.00332533	-0.0109964	-0.000858344	0.00323535	-0.0092765	-0.0102711	-0.00269069	0.00264822	-0.00690247	-0.000891528	0.0016589	0.000246731	0.0115156	-0.00348682	0.00546808	0.00190711	-2.8389e-05	0.00777635	-0.000372633	0.00804829	-0.00275793	0.00640919	-0.000769034	-0.00360775	0.00572755	-0.00272285	-0.00224777	-0.00107027	0.00131259	0.0009862
-0.0332054	0.00391702	-0.00464457	0.0110141	-0.00225757	-0.00190183	0.000608721	-0.00103141	-0.00230815	-0.00458464	0.00813193	-0.00117954	0.00493944	-0.000203345	-0.00693484	-0.00633538	0.00184421	0.0060392	0.00084017	0.0020278	-0.00268117	-0.00906365	-0.00150226	0.00323535	-0.0112092	-0.00833835	-0.00269072	7.12044e-05	-0.00690247	-0.00218	0.00359163	0.000890971	0.00700597	-0.00219836	0.00482384	0.00190736	0.0012601	0.00777636	-0.00101682	0.00611556	0.00046339	0.00898644	-0.000124769	-0.00618476	0.00572756	-0.00207868	-0.00160348	-0.00107026	0.000668336	0.00163045
-0.0345019	0.00391702	-0.00528879	0.0103697	-0.00354619	-0.00319029	0.0031859	-0.00231989	0.000913055	-0.00458464	0.00813193	-0.00246803	0.00365113	0.000440903	-0.00822335	-0.00697959	0.00184421	0.00668332	-0.00109244	0.000739302	-0.000748525	-0.0071309	-0.00214617	0.0038796	-0.013142	-0.00640563	-0.00526772	7.11595e-05	-0.00754671	-0.00153575	0.00359163	0.000246728	0.00571749	-0.00219839	0.00546808	0.00126337	0.00190434	0.00970908	-0.000372519	0.00675981	-0.000180739	0.0115637	-0.00141323	-0.00682904	0.00508334	-0.000790267	-0.00160343	-0.00107026	0.0019568	0.00291894
-0.0377311	0.0019843	-0.00400028	0.00843689	-0.0048348	-0.00447875	0.00511884	-0.00360837	0.00349001	-0.00394039	0.0074877	-0.00375651	0.0036513	-0.000203333	-0.00757913	-0.00891229	0.0018442	0.0066832	-0.00366928	9.50493e-05	0.000539875	-0.00390968	-0.00343433	0.00323537	-0.0176517	-0.0044729	-0.00526774	-0.00315009	-0.00819095	-0.00153574	0.00359163	0.000246726	0.0024963	-0.00413114	0.00289112	0.00126362	0.00190434	0.00970909	-0.000372462	0.00611556	0.000463616	0.0122082	-0.00270169	-0.00940605	0.00379486	0.00114239	-0.00224763	-0.00171449	0.00131255	0.00742865
-0.0390275	0.0019843	-0.0046445	0.00650407	-0.00547918	-0.00576722	0.00705178	-0.00554109	0.00349001	-0.00329614	0.00555498	-0.00375651	0.00365147	-0.000203327	-0.00886764	-0.0102007	-8.8526e-05	0.0053946	-0.00689037	-0.000549203	-0.000104449	-0.00197693	-0.00214552	0.00259114	-0.0195844	-0.00254017	-0.00591202	-0.00315014	-0.00690247	-0.000247242	0.00359164	-0.00104176	-0.00201338	-0.00348692	0.000314155	0.0031966	0.000615862	0.00777636	0.000271837	0.00289436	0.00175221	0.013497	-0.00334591	-0.00876184	0.00315064	0.00436353	-0.00224759	-0.00235873	2.40466e-05	0.00742865
-0.040324	5.15784e-05	-0.00271175	0.00392701	-0.00741204	-0.00834416	0.00834048	-0.00618533	0.00349	-0.00394038	0.00362226	-0.00568923	0.0030074	0.0017294	-0.00629069	-0.010845	-0.00137701	0.00152903	-0.00689025	-0.000549214	0.00182819	0.00382126	-0.00278944	0.0019469	-0.0228056	-0.00125168	-0.00720053	-0.00443867	-0.00690247	-0.000247231	0.00230315	-0.001686	-0.00652307	-0.00413118	-0.00161857	0.00255261	-0.000672619	0.00777637	0.000271894	0.000961632	0.00304081	0.0122088	-0.00399013	-0.00876188	0.00121792	0.00565195	-0.00224754	-0.00364721	-0.000620211	0.00807291
-0.0416204	-0.00252539	-0.00400022	0.000705701	-0.00934489	-0.00963263	0.00640797	-0.00489684	0.00348999	-0.00522886	0.0010453	-0.00633347	0.00107484	0.00108517	-0.00693496	-0.0102007	-0.0026655	-0.00104806	-0.0094671	-0.00119347	0.000539628	0.00317704	-0.00407759	-0.0012743	-0.0221614	-0.000607439	-0.00913328	-0.0057272	-0.00561399	-0.000891462	0.00101467	-0.00361873	-0.00910002	-0.00541969	-0.00483977	0.0031971	-0.00389383	0.00648788	0.000916193	-0.00225958	0.00368516	0.00963212	-0.00463435	-0.00876192	-7.05489e-05	0.00565188	-0.00353598	-0.00493569	-0.00448568	0.0106499
-0.0435611	-0.00703507	-0.00464444	-0.00122712	-0.0106335	-0.0115653	0.00383122	-0.00811804	0.000913019	-0.00522885	-0.00153166	-0.00762196	-0.00150195	-0.000847551	-0.00757922	-0.00955643	-0.00395399	-0.00620211	-0.00946698	-0.00248196	-0.00203742	0.00317706	-0.00472151	-0.00513974	-0.0234499	0.000681047	-0.0104218	-0.00830421	-0.00690247	-0.000891451	-0.00156229	-0.00683994	-0.0142539	-0.00799668	-0.00934946	0.00126463	-0.00775928	0.00326668	0.000916251	-0.00612503	0.00110831	0.00641119	-0.00527857	-0.0094062	-0.00135902	0.00500757	-0.00353594	-0.00944537	-0.0102839	0.00871716
-0.0409921	-0.0109005	-0.0059329	-0.00573691	-0.0151433	-0.0122096	0.00125447	-0.00940652	-0.00488516	-0.00780581	-0.00539711	-0.0108432	-0.00407875	-0.00213603	-0.00951197	-0.0121334	-0.00846368	-0.0120004	-0.0126881	-0.00634742	-0.00719144	0.00124436	-0.00858663	-0.0077167	-0.0240941	-0.00189592	-0.0129988	-0.010237	-0.00625823	-0.00217992	-0.00542774	-0.00941691	-0.0181194	-0.0105737	-0.0119264	-0.000667846	-0.012269	-0.00188726	-0.00166066	-0.00999048	-0.00275703	0.00254603	-0.00785551	-0.0119832	-0.00264749	0.00436325	-0.00482438	-0.0126666	-0.0154378	0.00614021
-0.0422885	-0.014766	-0.00979832	-0.0115352	-0.0196532	-0.0167192	-0.00389924	-0.013272	-0.00939486	-0.011027	-0.00861831	-0.0159971	-0.00665554	-0.00664571	-0.012089	-0.0140661	-0.0129734	-0.0165102	-0.0152649	-0.0127898	-0.011057	-0.00326532	-0.0143845	-0.0135149	-0.0240941	-0.00576136	-0.0168643	-0.012814	-0.00947944	-0.00540112	-0.0105817	-0.0132824	-0.0213406	-0.0150834	-0.0157919	-0.00582153	-0.0174229	-0.00510846	-0.00423757	-0.0164329	-0.00855509	-0.00454035	-0.0130094	-0.0152045	-0.00715717	0.00178622	-0.00611282	-0.0152435	-0.0244572	0.00227476
-0.0448735	-0.0199199	-0.0155965	-0.0173335	-0.0254515	-0.0205847	-0.0129184	-0.0164932	-0.0184142	-0.0174694	-0.0144165	-0.021151	-0.0118093	-0.0124439	-0.0165987	-0.0179315	-0.0174831	-0.0223085	-0.0171975	-0.018588	-0.0181437	-0.010352	-0.0214708	-0.0186688	-0.0260268	-0.0102711	-0.0220182	-0.017968	-0.0133449	-0.0111993	-0.0189568	-0.0190805	-0.0258503	-0.0215258	-0.0196573	-0.0129079	-0.0238653	-0.0115509	-0.0106799	-0.0215868	-0.0169301	-0.0116267	-0.0175191	-0.01907	-0.0110226	-0.00594476	-0.0119109	-0.021686	-0.0321881	-0.00481189
-0.0455257	-0.0276508	-0.0226831	-0.0250644	-0.0312498	-0.0276713	-0.0193606	-0.0248683	-0.0261451	-0.0239118	-0.0208589	-0.0282377	-0.01954	-0.0201748	-0.0236854	-0.0250181	-0.0265025	-0.0281068	-0.0204186	-0.0269632	-0.0284517	-0.0193713	-0.0298456	-0.0231785	-0.0292481	-0.0186462	-0.0278164	-0.0250547	-0.0191431	-0.0189302	-0.0260435	-0.025523	-0.0303599	-0.0286125	-0.0260997	-0.0212828	-0.030952	-0.0192818	-0.0171223	-0.029962	-0.0265936	-0.0212901	-0.0246057	-0.0274451	-0.0181093	-0.01432	-0.0177091	-0.0294169	-0.0379863	-0.0125428
-0.0474664	-0.0347375	-0.0317025	-0.0327954	-0.0402693	-0.0379791	-0.0296683	-0.0338877	-0.0377415	-0.0309985	-0.0311667	-0.0372571	-0.0292035	-0.0311269	-0.0320605	-0.0308163	-0.0374546	-0.0339051	-0.0281494	-0.0359826	-0.0374711	-0.0309676	-0.0382204	-0.0334863	-0.0337578	-0.0263771	-0.0374801	-0.0347183	-0.026874	-0.0279495	-0.0350629	-0.0326096	-0.0380908	-0.0382762	-0.0331864	-0.0309462	-0.0380386	-0.0276569	-0.0274301	-0.0376929	-0.0362572	-0.0303092	-0.0329809	-0.0351761	-0.0284171	-0.0246279	-0.0267284	-0.0371478	-0.0437845	-0.0241391
-0.049407	-0.0450453	-0.0413661	-0.0443919	-0.0480003	-0.0489312	-0.0399759	-0.0467725	-0.0493379	-0.0406621	-0.0401861	-0.0469207	-0.0407997	-0.042079	-0.0430126	-0.0417683	-0.046474	-0.0435688	-0.0365244	-0.045002	-0.0477791	-0.0451409	-0.0478837	-0.0418615	-0.0434214	-0.0386177	-0.045211	-0.0488917	-0.0397588	-0.0389016	-0.043438	-0.041629	-0.0451775	-0.0479398	-0.04285	-0.0438308	-0.0451253	-0.0392533	-0.0396706	-0.0492892	-0.0478534	-0.0406167	-0.0432887	-0.045484	-0.0406577	-0.0349359	-0.0402575	-0.0461671	-0.0489385	-0.0350912
-0.0545689	-0.052132	-0.0516739	-0.0553441	-0.0589525	-0.0598833	-0.0502835	-0.0628785	-0.0590015	-0.0522584	-0.0524267	-0.0578728	-0.0530401	-0.0549638	-0.0578302	-0.0527204	-0.0580703	-0.0500114	-0.0500534	-0.0559541	-0.060664	-0.05867	-0.0581913	-0.0515251	-0.0575947	-0.050214	-0.0574516	-0.0637093	-0.0565091	-0.050498	-0.0531016	-0.0500042	-0.0535526	-0.0582477	-0.0512252	-0.0592923	-0.0560774	-0.0508496	-0.0525554	-0.0602413	-0.0607381	-0.0522128	-0.0561735	-0.0577246	-0.052254	-0.0503977	-0.055075	-0.0577635	-0.0521597	-0.050553
-0.0590866	-0.0630841	-0.0645587	-0.0675848	-0.070549	-0.0727681	-0.0593027	-0.0822058	-0.0693094	-0.0657875	-0.0653115	-0.0701134	-0.0633478	-0.0684929	-0.0694266	-0.0636725	-0.0709551	-0.0590309	-0.0635823	-0.0669062	-0.0709719	-0.0734875	-0.0691431	-0.0605445	-0.0762777	-0.0624546	-0.0671153	-0.0804596	-0.0764806	-0.0614501	-0.0634095	-0.0609563	-0.065149	-0.0717768	-0.061533	-0.0721769	-0.0663853	-0.062446	-0.0654402	-0.0718377	-0.0742671	-0.0644531	-0.0677699	-0.0706095	-0.0690043	-0.0645711	-0.0718252	-0.0706483	-0.0566694	-0.0640821
-0.0642485	-0.0733919	-0.0755108	-0.0798255	-0.0840782	-0.0850087	-0.0702546	-0.102177	-0.0802615	-0.0780281	-0.0769079	-0.082354	-0.0762324	-0.0813777	-0.0835999	-0.0759131	-0.0825515	-0.0693389	-0.0796882	-0.0746371	-0.0870781	-0.0870166	-0.0768736	-0.0708523	-0.0994704	-0.0759837	-0.0806444	-0.0965657	-0.100962	-0.0736907	-0.0711404	-0.0725526	-0.0754568	-0.0827289	-0.0724851	-0.0857058	-0.0766931	-0.0759751	-0.0789692	-0.0847225	-0.0865076	-0.075405	-0.0825874	-0.0841386	-0.0838219	-0.0768118	-0.0930852	-0.0835332	-0.0624676	-0.0788997
-0.0732758	-0.0849883	-0.0858186	-0.0927104	-0.0956747	-0.0972492	-0.0779853	-0.124081	-0.0892808	-0.0896244	-0.0885042	-0.0926618	-0.0878286	-0.0961952	-0.0964848	-0.0868652	-0.0935036	-0.0802911	-0.0932172	-0.0830123	-0.101896	-0.100546	-0.0865369	-0.0811602	-0.125884	-0.0882243	-0.0915965	-0.112672	-0.129308	-0.0839985	-0.078227	-0.081572	-0.0844762	-0.0949696	-0.0847257	-0.0985903	-0.0889337	-0.0888599	-0.0937867	-0.0988958	-0.0987481	-0.0876453	-0.0941837	-0.095735	-0.101216	-0.0890525	-0.113057	-0.0983507	-0.0669773	-0.0937172
-0.0810146	-0.0972289	-0.0967707	-0.103663	-0.106627	-0.107557	-0.0870044	-0.145341	-0.0989445	-0.100577	-0.102678	-0.101681	-0.0994248	-0.107147	-0.110658	-0.100394	-0.103811	-0.0905991	-0.108679	-0.0894547	-0.112848	-0.112786	-0.0949117	-0.0908238	-0.154231	-0.0991764	-0.103193	-0.126845	-0.158944	-0.0949506	-0.0866022	-0.0931684	-0.0941398	-0.107854	-0.0943893	-0.108898	-0.103107	-0.100456	-0.107316	-0.111136	-0.107767	-0.0985971	-0.106424	-0.106687	-0.11539	-0.101937	-0.134317	-0.113168	-0.0727755	-0.105958
-0.0913305	-0.106892	-0.10579	-0.116548	-0.118868	-0.118509	-0.0973121	-0.16789	-0.107964	-0.111529	-0.112985	-0.111345	-0.109088	-0.118099	-0.124187	-0.109414	-0.114119	-0.102196	-0.122852	-0.0952529	-0.125733	-0.12245	-0.101998	-0.101776	-0.183866	-0.108196	-0.114145	-0.13973	-0.189223	-0.105258	-0.0943331	-0.102832	-0.104448	-0.117518	-0.105986	-0.117917	-0.114059	-0.112053	-0.122778	-0.121444	-0.118075	-0.108905	-0.116732	-0.116351	-0.130851	-0.112245	-0.152355	-0.127342	-0.0785737	-0.118198
-0.102291	-0.119133	-0.115454	-0.126211	-0.127243	-0.124952	-0.104399	-0.188506	-0.116983	-0.119904	-0.122649	-0.119076	-0.118107	-0.127119	-0.136428	-0.118433	-0.122494	-0.111859	-0.135737	-0.0991183	-0.136685	-0.132758	-0.110373	-0.110151	-0.212213	-0.117859	-0.12252	-0.151971	-0.220791	-0.112989	-0.102708	-0.111851	-0.110246	-0.126537	-0.114361	-0.126292	-0.125011	-0.123005	-0.136951	-0.130464	-0.127739	-0.116635	-0.125752	-0.124726	-0.142448	-0.120621	-0.171683	-0.140226	-0.0869489	-0.129151
-0.113251	-0.128797	-0.124473	-0.137163	-0.134974	-0.131394	-0.112129	-0.206544	-0.125358	-0.12699	-0.13038	-0.124874	-0.12455	-0.136138	-0.149957	-0.128097	-0.130225	-0.122812	-0.147333	-0.104272	-0.145704	-0.137912	-0.116815	-0.11917	-0.237338	-0.124302	-0.13154	-0.159702	-0.249782	-0.118143	-0.111083	-0.118294	-0.119265	-0.134913	-0.124024	-0.134667	-0.137252	-0.132668	-0.151124	-0.139483	-0.136758	-0.125654	-0.134127	-0.12988	-0.152111	-0.128351	-0.183923	-0.151179	-0.0940355	-0.137526
-0.124211	-0.137816	-0.130271	-0.146183	-0.140128	-0.138481	-0.118571	-0.223295	-0.131801	-0.134077	-0.138755	-0.131316	-0.131636	-0.141936	-0.162198	-0.133895	-0.137956	-0.130543	-0.157641	-0.108782	-0.151503	-0.14371	-0.123901	-0.12819	-0.258598	-0.131388	-0.136049	-0.164856	-0.27684	-0.122653	-0.123324	-0.124092	-0.124419	-0.141355	-0.130467	-0.140465	-0.144339	-0.140399	-0.167874	-0.149147	-0.145777	-0.134029	-0.139925	-0.133745	-0.159198	-0.134794	-0.194875	-0.161486	-0.102411	-0.143968
-0.131949	-0.144903	-0.136714	-0.155202	-0.145282	-0.142346	-0.123081	-0.233602	-0.138887	-0.140519	-0.143909	-0.135182	-0.137434	-0.147735	-0.173794	-0.136472	-0.145043	-0.137629	-0.162795	-0.111359	-0.157301	-0.149508	-0.128411	-0.134632	-0.275348	-0.135898	-0.143136	-0.168077	-0.298744	-0.127163	-0.132988	-0.129246	-0.130217	-0.147153	-0.137554	-0.146907	-0.150781	-0.146842	-0.181403	-0.150435	-0.151575	-0.141116	-0.145723	-0.137611	-0.163064	-0.140592	-0.201962	-0.16664	-0.112074	-0.149766
-0.14291	-0.151345	-0.140579	-0.162933	-0.149148	-0.1475	-0.131456	-0.242622	-0.144041	-0.145029	-0.149063	-0.139047	-0.143876	-0.153533	-0.187967	-0.139693	-0.150841	-0.143428	-0.167948	-0.117157	-0.163099	-0.154662	-0.133564	-0.141075	-0.287589	-0.140408	-0.146357	-0.169365	-0.318071	-0.131028	-0.143295	-0.131823	-0.134727	-0.150375	-0.14464	-0.153349	-0.157868	-0.151351	-0.197509	-0.154945	-0.158662	-0.146914	-0.15281	-0.139544	-0.166285	-0.145102	-0.205183	-0.173727	-0.121738	-0.156853
-0.150004	-0.157143	-0.1438	-0.169376	-0.151081	-0.153298	-0.135965	-0.24842	-0.148551	-0.147606	-0.157438	-0.142913	-0.150319	-0.155465	-0.200852	-0.14227	-0.155995	-0.147937	-0.169237	-0.1236	-0.166321	-0.157239	-0.137429	-0.146229	-0.291454	-0.145562	-0.150867	-0.171298	-0.332245	-0.133605	-0.155536	-0.135688	-0.139237	-0.152952	-0.14915	-0.16108	-0.161733	-0.155861	-0.21426	-0.156878	-0.165104	-0.150779	-0.156675	-0.141477	-0.168862	-0.148323	-0.205827	-0.176948	-0.128825	-0.15943
-0.15581	-0.160365	-0.144444	-0.173241	-0.153658	-0.157808	-0.140475	-0.249708	-0.151772	-0.150183	-0.163236	-0.148067	-0.158049	-0.158042	-0.215025	-0.142914	-0.161149	-0.152447	-0.171169	-0.13133	-0.166321	-0.159171	-0.143227	-0.148805	-0.292099	-0.15136	-0.154732	-0.171942	-0.343197	-0.133605	-0.167777	-0.137621	-0.143746	-0.155528	-0.15366	-0.166878	-0.164954	-0.157794	-0.228433	-0.158166	-0.170258	-0.154644	-0.159252	-0.144054	-0.166285	-0.152189	-0.203894	-0.180169	-0.135267	-0.164584
-0.163549	-0.161653	-0.146377	-0.179684	-0.156235	-0.161029	-0.146273	-0.24842	-0.153061	-0.154049	-0.171611	-0.151932	-0.16578	-0.159975	-0.227266	-0.143558	-0.166303	-0.153092	-0.172458	-0.139061	-0.167609	-0.159816	-0.147092	-0.153959	-0.290166	-0.157802	-0.157309	-0.173875	-0.349639	-0.136182	-0.179373	-0.13891	-0.146323	-0.156817	-0.156881	-0.173964	-0.167531	-0.158438	-0.241318	-0.157522	-0.175412	-0.157865	-0.16505	-0.144698	-0.166285	-0.156054	-0.200029	-0.180169	-0.141065	-0.168449
-0.169355	-0.162941	-0.147666	-0.182905	-0.159456	-0.16425	-0.148205	-0.24391	-0.155638	-0.157914	-0.181275	-0.155153	-0.172867	-0.159975	-0.238218	-0.145491	-0.170813	-0.155024	-0.173102	-0.146792	-0.168253	-0.161104	-0.152246	-0.155248	-0.283724	-0.161668	-0.162463	-0.173231	-0.351572	-0.135538	-0.194835	-0.142131	-0.146968	-0.158106	-0.16139	-0.176541	-0.170752	-0.160371	-0.249693	-0.15881	-0.181854	-0.161086	-0.16956	-0.147275	-0.166285	-0.157343	-0.196163	-0.181458	-0.145575	-0.171026
-0.173873	-0.163586	-0.148954	-0.185482	-0.163322	-0.166827	-0.150138	-0.238756	-0.156926	-0.160491	-0.191583	-0.158374	-0.179309	-0.159975	-0.245949	-0.146779	-0.175322	-0.155025	-0.172457	-0.157744	-0.168254	-0.162393	-0.159332	-0.155892	-0.274704	-0.167466	-0.168906	-0.175164	-0.350283	-0.134893	-0.205787	-0.142131	-0.1489	-0.158106	-0.165256	-0.181695	-0.175262	-0.161015	-0.256135	-0.157522	-0.185075	-0.163018	-0.173425	-0.149208	-0.166285	-0.15992	-0.192298	-0.180169	-0.14944	-0.173603
-0.180967	-0.163586	-0.149598	-0.190636	-0.165899	-0.169404	-0.15207	-0.231025	-0.160147	-0.163712	-0.201891	-0.158374	-0.185751	-0.159975	-0.252392	-0.150645	-0.177899	-0.155669	-0.171813	-0.168697	-0.168254	-0.163037	-0.166419	-0.155892	-0.265685	-0.173908	-0.174704	-0.177741	-0.346418	-0.136182	-0.216095	-0.144063	-0.147612	-0.160683	-0.165256	-0.182339	-0.180416	-0.161015	-0.259356	-0.15881	-0.190229	-0.164306	-0.174714	-0.15114	-0.168217	-0.161853	-0.187144	-0.180169	-0.150085	-0.176824
-0.183552	-0.163586	-0.151531	-0.196435	-0.172341	-0.170692	-0.154647	-0.22265	-0.164013	-0.165645	-0.213487	-0.158374	-0.188972	-0.159331	-0.256257	-0.151933	-0.182409	-0.156313	-0.16988	-0.179649	-0.170831	-0.161104	-0.176082	-0.155248	-0.256665	-0.179707	-0.183079	-0.182895	-0.34062	-0.136182	-0.227047	-0.145996	-0.1489	-0.160038	-0.166544	-0.184915	-0.186214	-0.162303	-0.261289	-0.159455	-0.196027	-0.164306	-0.178579	-0.153717	-0.171439	-0.161853	-0.185855	-0.180169	-0.152017	-0.178113
-0.188714	-0.164874	-0.153464	-0.202877	-0.175563	-0.171981	-0.154647	-0.211054	-0.168523	-0.168866	-0.22766	-0.15773	-0.193482	-0.160619	-0.256901	-0.157731	-0.184342	-0.158246	-0.168592	-0.190601	-0.169542	-0.162393	-0.186389	-0.156536	-0.245713	-0.183572	-0.192743	-0.188693	-0.330312	-0.136826	-0.234778	-0.148573	-0.1489	-0.161971	-0.165256	-0.186203	-0.193945	-0.162948	-0.26	-0.162032	-0.201181	-0.166238	-0.179868	-0.154362	-0.173371	-0.163141	-0.183278	-0.179525	-0.153306	-0.180046
-0.192588	-0.163586	-0.157329	-0.209964	-0.179428	-0.173914	-0.154647	-0.203323	-0.174965	-0.172731	-0.239257	-0.15773	-0.195414	-0.161908	-0.254969	-0.160953	-0.187563	-0.161467	-0.167303	-0.201553	-0.173408	-0.163681	-0.199274	-0.159113	-0.240559	-0.188082	-0.200474	-0.197068	-0.31936	-0.138759	-0.240576	-0.149862	-0.149544	-0.163904	-0.164612	-0.18878	-0.204897	-0.162948	-0.255491	-0.16332	-0.206979	-0.168815	-0.182445	-0.153717	-0.177237	-0.16443	-0.185211	-0.180169	-0.15395	-0.180046
-0.197105	-0.166807	-0.161839	-0.218983	-0.18265	-0.171337	-0.154646	-0.196236	-0.182696	-0.175308	-0.252141	-0.158374	-0.197991	-0.164485	-0.250459	-0.162885	-0.192073	-0.166622	-0.16537	-0.214438	-0.175341	-0.169479	-0.213447	-0.162979	-0.234761	-0.192591	-0.208849	-0.204155	-0.307763	-0.140692	-0.247018	-0.153727	-0.150833	-0.167125	-0.163323	-0.189424	-0.215849	-0.16488	-0.249692	-0.166541	-0.213421	-0.171392	-0.184377	-0.153073	-0.178525	-0.165718	-0.185211	-0.182102	-0.155239	-0.178113
-0.200334	-0.166807	-0.168925	-0.228003	-0.185871	-0.171337	-0.152713	-0.189794	-0.19236	-0.177241	-0.261805	-0.160951	-0.199279	-0.168994	-0.245949	-0.164174	-0.195294	-0.173064	-0.164082	-0.226034	-0.177918	-0.176566	-0.228264	-0.168777	-0.230252	-0.194524	-0.217868	-0.21253	-0.29359	-0.143913	-0.247663	-0.156304	-0.150833	-0.172279	-0.158169	-0.193934	-0.229378	-0.165525	-0.242606	-0.169118	-0.221152	-0.175257	-0.18631	-0.150496	-0.181746	-0.16894	-0.186499	-0.187256	-0.155883	-0.175536
-0.202275	-0.168095	-0.1773	-0.237667	-0.18716	-0.171981	-0.154646	-0.18464	-0.202667	-0.180462	-0.269536	-0.161596	-0.201212	-0.176081	-0.239507	-0.165462	-0.197227	-0.182728	-0.161505	-0.236986	-0.181783	-0.184297	-0.241793	-0.175864	-0.228319	-0.196457	-0.225599	-0.220905	-0.281994	-0.149067	-0.249595	-0.159525	-0.151477	-0.177433	-0.157525	-0.197155	-0.245484	-0.167457	-0.234875	-0.171695	-0.230171	-0.181055	-0.19082	-0.147275	-0.183679	-0.169584	-0.187144	-0.19241	-0.156527	-0.172315
-0.202927	-0.167451	-0.184387	-0.246686	-0.186515	-0.170692	-0.15529	-0.18013	-0.214908	-0.182395	-0.272113	-0.164817	-0.2025	-0.183168	-0.231132	-0.168039	-0.201736	-0.193036	-0.16086	-0.245361	-0.183072	-0.193316	-0.254677	-0.184239	-0.229607	-0.197745	-0.232042	-0.228636	-0.26782	-0.152288	-0.248307	-0.164035	-0.152121	-0.182587	-0.155592	-0.201664	-0.262235	-0.166813	-0.227788	-0.174916	-0.238546	-0.186853	-0.196618	-0.144698	-0.183679	-0.17345	-0.189721	-0.200785	-0.15846	-0.168449
-0.204224	-0.16874	-0.195983	-0.253773	-0.189092	-0.171337	-0.15529	-0.178198	-0.227793	-0.185616	-0.274046	-0.169971	-0.206365	-0.190899	-0.224045	-0.169972	-0.203669	-0.203988	-0.16086	-0.255025	-0.186293	-0.204268	-0.264985	-0.193902	-0.233473	-0.19839	-0.235907	-0.237011	-0.25558	-0.154865	-0.24573	-0.170477	-0.15341	-0.189029	-0.154948	-0.206173	-0.278985	-0.166813	-0.22199	-0.175561	-0.245633	-0.193295	-0.202416	-0.144054	-0.1869	-0.176671	-0.190365	-0.212381	-0.161037	-0.166516
-0.202943	-0.16874	-0.206291	-0.261504	-0.188448	-0.170048	-0.157866	-0.176909	-0.238745	-0.188838	-0.270824	-0.175125	-0.207654	-0.200562	-0.217603	-0.171904	-0.20689	-0.216229	-0.160216	-0.261467	-0.18887	-0.214576	-0.271427	-0.20421	-0.236694	-0.197101	-0.239129	-0.241521	-0.243983	-0.160663	-0.244441	-0.17692	-0.154698	-0.194828	-0.156881	-0.209394	-0.295735	-0.16488	-0.216191	-0.176849	-0.252075	-0.199737	-0.211435	-0.144054	-0.185612	-0.179892	-0.18972	-0.221401	-0.161037	-0.162651
-0.203595	-0.167451	-0.217243	-0.266014	-0.189093	-0.169404	-0.161087	-0.178198	-0.249053	-0.191414	-0.263738	-0.181567	-0.212163	-0.207005	-0.212449	-0.174481	-0.208179	-0.226537	-0.162148	-0.268554	-0.190803	-0.226172	-0.274648	-0.213874	-0.245713	-0.199678	-0.241061	-0.244742	-0.234964	-0.161307	-0.237999	-0.186583	-0.155343	-0.20127	-0.16139	-0.21326	-0.310553	-0.162948	-0.211037	-0.176849	-0.257873	-0.206823	-0.221743	-0.144054	-0.185612	-0.184402	-0.187143	-0.232997	-0.165547	-0.160718
-0.201671	-0.168095	-0.228195	-0.266658	-0.189737	-0.168115	-0.163664	-0.178198	-0.257428	-0.192703	-0.256651	-0.189298	-0.217961	-0.214091	-0.208583	-0.178347	-0.2114	-0.237489	-0.164081	-0.271131	-0.192091	-0.235192	-0.274003	-0.222893	-0.2528	-0.199678	-0.240417	-0.245387	-0.227877	-0.163884	-0.232845	-0.197536	-0.157275	-0.20578	-0.167189	-0.215192	-0.322149	-0.164236	-0.207172	-0.178138	-0.261094	-0.21391	-0.232051	-0.144698	-0.186256	-0.188267	-0.186499	-0.24717	-0.168124	-0.158785
-0.202323	-0.16874	-0.237859	-0.266658	-0.189737	-0.16876	-0.168174	-0.180775	-0.26387	-0.194636	-0.249564	-0.193163	-0.221182	-0.219245	-0.204718	-0.182212	-0.2114	-0.24522	-0.164081	-0.270487	-0.192736	-0.244211	-0.274647	-0.22998	-0.260531	-0.199034	-0.239129	-0.246031	-0.222723	-0.165173	-0.228335	-0.207843	-0.159208	-0.209645	-0.173631	-0.21648	-0.33439	-0.164236	-0.203306	-0.18007	-0.262383	-0.22164	-0.243647	-0.149208	-0.185612	-0.193421	-0.180701	-0.263276	-0.170056	-0.158785
-0.204908	-0.171317	-0.248167	-0.263437	-0.191026	-0.169404	-0.169462	-0.182063	-0.267092	-0.19528	-0.240545	-0.197029	-0.223115	-0.221822	-0.204074	-0.186722	-0.212044	-0.253595	-0.166013	-0.268554	-0.19338	-0.251298	-0.268205	-0.235134	-0.268262	-0.19839	-0.235907	-0.245387	-0.219502	-0.16775	-0.221893	-0.220084	-0.159208	-0.212222	-0.183295	-0.215836	-0.342121	-0.168102	-0.202018	-0.182647	-0.261094	-0.228727	-0.253955	-0.153074	-0.184967	-0.195998	-0.174903	-0.278094	-0.173278	-0.160718
-0.208137	-0.175826	-0.255254	-0.260216	-0.19167	-0.170692	-0.173971	-0.182063	-0.269024	-0.194636	-0.232814	-0.198962	-0.225047	-0.224399	-0.201497	-0.191232	-0.212044	-0.258105	-0.16859	-0.265333	-0.192092	-0.255163	-0.259829	-0.238355	-0.276637	-0.199034	-0.233975	-0.241521	-0.216281	-0.165817	-0.217383	-0.232969	-0.163073	-0.214155	-0.190381	-0.212614	-0.345986	-0.171967	-0.200729	-0.187157	-0.257228	-0.235169	-0.263619	-0.158872	-0.185612	-0.199864	-0.169749	-0.2942	-0.174566	-0.162651
-0.21201	-0.182913	-0.261696	-0.252485	-0.192959	-0.171336	-0.179125	-0.183352	-0.266447	-0.193347	-0.225083	-0.200894	-0.225691	-0.225688	-0.200853	-0.195741	-0.2114	-0.261326	-0.170523	-0.261467	-0.191448	-0.258384	-0.250165	-0.239643	-0.282435	-0.199678	-0.228821	-0.238944	-0.214348	-0.167105	-0.212229	-0.244565	-0.165006	-0.214155	-0.198112	-0.208104	-0.347919	-0.179054	-0.200729	-0.191667	-0.253363	-0.242255	-0.270705	-0.163382	-0.186256	-0.204374	-0.167172	-0.31095	-0.176499	-0.165872
-0.217816	-0.19	-0.267494	-0.244754	-0.192315	-0.173269	-0.182346	-0.186573	-0.263226	-0.191414	-0.218641	-0.202183	-0.224403	-0.223755	-0.200208	-0.198962	-0.210111	-0.263259	-0.171811	-0.253737	-0.190159	-0.259028	-0.241145	-0.238355	-0.288233	-0.198389	-0.224955	-0.234435	-0.21306	-0.165173	-0.205787	-0.256162	-0.168227	-0.21029	-0.205843	-0.204883	-0.345986	-0.187429	-0.200085	-0.196176	-0.245632	-0.25063	-0.276504	-0.16918	-0.1869	-0.206306	-0.164595	-0.328989	-0.177143	-0.169738
-0.222334	-0.199663	-0.270071	-0.235091	-0.191026	-0.175202	-0.1875	-0.190438	-0.259361	-0.190126	-0.213487	-0.204116	-0.224403	-0.221822	-0.201497	-0.201539	-0.208823	-0.263259	-0.173744	-0.247294	-0.189515	-0.256451	-0.232126	-0.234489	-0.291455	-0.196457	-0.221734	-0.228637	-0.213704	-0.163884	-0.200633	-0.265181	-0.172737	-0.207713	-0.210997	-0.201661	-0.342121	-0.196448	-0.199441	-0.20133	-0.238545	-0.257072	-0.278436	-0.174334	-0.187544	-0.209528	-0.163306	-0.343162	-0.17972	-0.172959
-0.22814	-0.210615	-0.271359	-0.226716	-0.191027	-0.175846	-0.190721	-0.194304	-0.254207	-0.18626	-0.209621	-0.202827	-0.218604	-0.217312	-0.199564	-0.203472	-0.208823	-0.261327	-0.175676	-0.238275	-0.188227	-0.254519	-0.22375	-0.229335	-0.29081	-0.193236	-0.217225	-0.222194	-0.214348	-0.161951	-0.196123	-0.2742	-0.179179	-0.206424	-0.214862	-0.197796	-0.337611	-0.206756	-0.198152	-0.205196	-0.23017	-0.264159	-0.27908	-0.179488	-0.188833	-0.212105	-0.16395	-0.358624	-0.181653	-0.176824
-0.230081	-0.222212	-0.268782	-0.217052	-0.189094	-0.177135	-0.19523	-0.200102	-0.244543	-0.185616	-0.205112	-0.202183	-0.214739	-0.214091	-0.19892	-0.204116	-0.20689	-0.256173	-0.175032	-0.231188	-0.186938	-0.250009	-0.214731	-0.222249	-0.288878	-0.190014	-0.214648	-0.213819	-0.216281	-0.161951	-0.190969	-0.279999	-0.183045	-0.204491	-0.217439	-0.197151	-0.331813	-0.218352	-0.197508	-0.208417	-0.222439	-0.269312	-0.274571	-0.185286	-0.188833	-0.214682	-0.166527	-0.373442	-0.183586	-0.18069
-0.232666	-0.233808	-0.26685	-0.209966	-0.185873	-0.178423	-0.197807	-0.206544	-0.238745	-0.181751	-0.201246	-0.200894	-0.210229	-0.210226	-0.196987	-0.205405	-0.205602	-0.252308	-0.17632	-0.226034	-0.186294	-0.246788	-0.210221	-0.216451	-0.282435	-0.185505	-0.210782	-0.20931	-0.220146	-0.160019	-0.188392	-0.283864	-0.189487	-0.201914	-0.218084	-0.195218	-0.324082	-0.22866	-0.196219	-0.209061	-0.214064	-0.272533	-0.269417	-0.188507	-0.190766	-0.21597	-0.171037	-0.38375	-0.187451	-0.183911
-0.232029	-0.245404	-0.262984	-0.202879	-0.184585	-0.180356	-0.19974	-0.213631	-0.231658	-0.184328	-0.198669	-0.199606	-0.203142	-0.207649	-0.195055	-0.20476	-0.206246	-0.245221	-0.175676	-0.222169	-0.187583	-0.240345	-0.20571	-0.210652	-0.276637	-0.182283	-0.209494	-0.202867	-0.2253	-0.159374	-0.187104	-0.287729	-0.193353	-0.203203	-0.217439	-0.194574	-0.317639	-0.235747	-0.196863	-0.209061	-0.208265	-0.275754	-0.263619	-0.193661	-0.189477	-0.21597	-0.174258	-0.392125	-0.191317	-0.186488
-0.22946	-0.253135	-0.255253	-0.197725	-0.182008	-0.183577	-0.200384	-0.225871	-0.225216	-0.184972	-0.196092	-0.198317	-0.196699	-0.203783	-0.191189	-0.203472	-0.204313	-0.240711	-0.175032	-0.216371	-0.188227	-0.233903	-0.204422	-0.206787	-0.268262	-0.17713	-0.203696	-0.197713	-0.232387	-0.161307	-0.185171	-0.289018	-0.200439	-0.203203	-0.215507	-0.195218	-0.309264	-0.240901	-0.198152	-0.209061	-0.201823	-0.275754	-0.254599	-0.198171	-0.189477	-0.216615	-0.179412	-0.397923	-0.195826	-0.187776
-0.226891	-0.26151	-0.248167	-0.194504	-0.180075	-0.184865	-0.201028	-0.237468	-0.218774	-0.185616	-0.195448	-0.194452	-0.192834	-0.199274	-0.188612	-0.204116	-0.205602	-0.234913	-0.175676	-0.213794	-0.189515	-0.228749	-0.201844	-0.201633	-0.259887	-0.174553	-0.201119	-0.191915	-0.242695	-0.162596	-0.183883	-0.287729	-0.202372	-0.203203	-0.212285	-0.19715	-0.298956	-0.243478	-0.200085	-0.206484	-0.197957	-0.271888	-0.246868	-0.201392	-0.189477	-0.215326	-0.181989	-0.403077	-0.199692	-0.190353
-0.223678	-0.264732	-0.239792	-0.193216	-0.17621	-0.186154	-0.199739	-0.249708	-0.212975	-0.187549	-0.195448	-0.193808	-0.185747	-0.194764	-0.186035	-0.204116	-0.203025	-0.22976	-0.178897	-0.211861	-0.19016	-0.224239	-0.2012	-0.1997	-0.252156	-0.173264	-0.196609	-0.187406	-0.253647	-0.164528	-0.185171	-0.284508	-0.206237	-0.204492	-0.209708	-0.201015	-0.289937	-0.244122	-0.204594	-0.204551	-0.194092	-0.269955	-0.237849	-0.204613	-0.187544	-0.213394	-0.183277	-0.403077	-0.204846	-0.19293
-0.218532	-0.268597	-0.232061	-0.195148	-0.175566	-0.189375	-0.197806	-0.263237	-0.207822	-0.189482	-0.197381	-0.189298	-0.183814	-0.192831	-0.182814	-0.203472	-0.202381	-0.223962	-0.181474	-0.210572	-0.192737	-0.217797	-0.202488	-0.199056	-0.244425	-0.17262	-0.190167	-0.184184	-0.26782	-0.169038	-0.188392	-0.281287	-0.20817	-0.205136	-0.205199	-0.202948	-0.280273	-0.244122	-0.211037	-0.200686	-0.193447	-0.262224	-0.230762	-0.207835	-0.187544	-0.210817	-0.183277	-0.402433	-0.210644	-0.193574
-0.217251	-0.26602	-0.22433	-0.199658	-0.174922	-0.192596	-0.192652	-0.276122	-0.203312	-0.191414	-0.201891	-0.185433	-0.181881	-0.188966	-0.184103	-0.20476	-0.202381	-0.220096	-0.187272	-0.20864	-0.192737	-0.213287	-0.203132	-0.197768	-0.237983	-0.173264	-0.185013	-0.182896	-0.280705	-0.172259	-0.189681	-0.275489	-0.20817	-0.202559	-0.201333	-0.203592	-0.273187	-0.241545	-0.219412	-0.200042	-0.19087	-0.255781	-0.223675	-0.210412	-0.186256	-0.207596	-0.183277	-0.401144	-0.217731	-0.196796
-0.215327	-0.264732	-0.214666	-0.206745	-0.174277	-0.192596	-0.192652	-0.287074	-0.199446	-0.192059	-0.212198	-0.182211	-0.179948	-0.187677	-0.184103	-0.205405	-0.199159	-0.217519	-0.193714	-0.207996	-0.192093	-0.208777	-0.203132	-0.195835	-0.230252	-0.173908	-0.179859	-0.18354	-0.294234	-0.176125	-0.192902	-0.268402	-0.208814	-0.199982	-0.198112	-0.20488	-0.263523	-0.236391	-0.226498	-0.198753	-0.190226	-0.247406	-0.220454	-0.210412	-0.184323	-0.204375	-0.1807	-0.397923	-0.222884	-0.198728
-0.213402	-0.260866	-0.207579	-0.217053	-0.175566	-0.193885	-0.188786	-0.295449	-0.198158	-0.193347	-0.223795	-0.180923	-0.180592	-0.1851	-0.185391	-0.207981	-0.197227	-0.215587	-0.202733	-0.204774	-0.19016	-0.204912	-0.205708	-0.197768	-0.227031	-0.176485	-0.177282	-0.18354	-0.305186	-0.176769	-0.196767	-0.259383	-0.207526	-0.196761	-0.194891	-0.205524	-0.256436	-0.23317	-0.234873	-0.198753	-0.190226	-0.239675	-0.215945	-0.208479	-0.185612	-0.200509	-0.180056	-0.392125	-0.227394	-0.201305
-0.214698	-0.251202	-0.202425	-0.230582	-0.177499	-0.195817	-0.186209	-0.30318	-0.194937	-0.19528	-0.239256	-0.179634	-0.182525	-0.183812	-0.189901	-0.20927	-0.194005	-0.215587	-0.213685	-0.202842	-0.189516	-0.200402	-0.207641	-0.197123	-0.2193	-0.177129	-0.173416	-0.186761	-0.314206	-0.179346	-0.1987	-0.251652	-0.204305	-0.194184	-0.194247	-0.206168	-0.24935	-0.228016	-0.241316	-0.199398	-0.191514	-0.231943	-0.214012	-0.206546	-0.184323	-0.197288	-0.178767	-0.387615	-0.228683	-0.202594
-0.216639	-0.24476	-0.197271	-0.247333	-0.18072	-0.197106	-0.183632	-0.306402	-0.194937	-0.193991	-0.259228	-0.179634	-0.181236	-0.182523	-0.195699	-0.209914	-0.191428	-0.218164	-0.224637	-0.200265	-0.187583	-0.197825	-0.211506	-0.197123	-0.214146	-0.180351	-0.174061	-0.186117	-0.318715	-0.181279	-0.201921	-0.241988	-0.201728	-0.189674	-0.192314	-0.206168	-0.243552	-0.222218	-0.244537	-0.198109	-0.191514	-0.222924	-0.212723	-0.203325	-0.184323	-0.194711	-0.177479	-0.381817	-0.23126	-0.203882
-0.217935	-0.236385	-0.195983	-0.26666	-0.182009	-0.197106	-0.181054	-0.305757	-0.194937	-0.195924	-0.281132	-0.181567	-0.181236	-0.181235	-0.204074	-0.20927	-0.188852	-0.223318	-0.235589	-0.197043	-0.185651	-0.195248	-0.219881	-0.198412	-0.208348	-0.179706	-0.175349	-0.184829	-0.318715	-0.181923	-0.205787	-0.233613	-0.198506	-0.185164	-0.19167	-0.206812	-0.239686	-0.217064	-0.248402	-0.196821	-0.194091	-0.217125	-0.212079	-0.198815	-0.186256	-0.19149	-0.178767	-0.37473	-0.233192	-0.203882
-0.218587	-0.229298	-0.195339	-0.284699	-0.184586	-0.19775	-0.177833	-0.302536	-0.196869	-0.193347	-0.304325	-0.182856	-0.18188	-0.180591	-0.215026	-0.207981	-0.186919	-0.229116	-0.247186	-0.194467	-0.183718	-0.192671	-0.2289	-0.1997	-0.205126	-0.181639	-0.176638	-0.185473	-0.316138	-0.181279	-0.209008	-0.227815	-0.19593	-0.183876	-0.191025	-0.207456	-0.237753	-0.212554	-0.249046	-0.197465	-0.195379	-0.21326	-0.212079	-0.193662	-0.188188	-0.188269	-0.1807	-0.368288	-0.233192	-0.205171
-0.223105	-0.221567	-0.195983	-0.302738	-0.187807	-0.198394	-0.176544	-0.297382	-0.197514	-0.193991	-0.327518	-0.184144	-0.180592	-0.181235	-0.22469	-0.205404	-0.184342	-0.238136	-0.256205	-0.193822	-0.183718	-0.192671	-0.242428	-0.202921	-0.201905	-0.180995	-0.181792	-0.18354	-0.309052	-0.181923	-0.213518	-0.220728	-0.194641	-0.182588	-0.192314	-0.209388	-0.233888	-0.2074	-0.247758	-0.196821	-0.196668	-0.20875	-0.213367	-0.191729	-0.190765	-0.18698	-0.1807	-0.361201	-0.231904	-0.203238
-0.224401	-0.213836	-0.199204	-0.318844	-0.18974	-0.198394	-0.174611	-0.289007	-0.200735	-0.192059	-0.346201	-0.186077	-0.179947	-0.183168	-0.234998	-0.202827	-0.184342	-0.248444	-0.265224	-0.192534	-0.18243	-0.193316	-0.258534	-0.205498	-0.19804	-0.183572	-0.188234	-0.180964	-0.298744	-0.17999	-0.218672	-0.215574	-0.192708	-0.181299	-0.192314	-0.213898	-0.233244	-0.202246	-0.244537	-0.198109	-0.1986	-0.205528	-0.2153	-0.187219	-0.192698	-0.186336	-0.183277	-0.35347	-0.231904	-0.203238
-0.225698	-0.208038	-0.199848	-0.329796	-0.191673	-0.199683	-0.173323	-0.279343	-0.2046	-0.191414	-0.362951	-0.189298	-0.179947	-0.183812	-0.245306	-0.20025	-0.186919	-0.258752	-0.272311	-0.189957	-0.18243	-0.19396	-0.277217	-0.212585	-0.194819	-0.182283	-0.195965	-0.178387	-0.287792	-0.176769	-0.223181	-0.209776	-0.192064	-0.181299	-0.194891	-0.219051	-0.2326	-0.197737	-0.240027	-0.196821	-0.201821	-0.203595	-0.217233	-0.184642	-0.196564	-0.186336	-0.185854	-0.346384	-0.228683	-0.202594
-0.225706	-0.200952	-0.203714	-0.336238	-0.192317	-0.204192	-0.173322	-0.269036	-0.212331	-0.190126	-0.37197	-0.189942	-0.178014	-0.187033	-0.256258	-0.198318	-0.187563	-0.269704	-0.278753	-0.192534	-0.183074	-0.196537	-0.299121	-0.219027	-0.192886	-0.183572	-0.203052	-0.177098	-0.276196	-0.176125	-0.228335	-0.205267	-0.190776	-0.182588	-0.196824	-0.226138	-0.231311	-0.191938	-0.236806	-0.196821	-0.206975	-0.202951	-0.220454	-0.18271	-0.199141	-0.186981	-0.187142	-0.338653	-0.227394	-0.200017
-0.225069	-0.195798	-0.207579	-0.336238	-0.192962	-0.207414	-0.173322	-0.260016	-0.219418	-0.19077	-0.373259	-0.191231	-0.175437	-0.188966	-0.264633	-0.196385	-0.188207	-0.280656	-0.281974	-0.193822	-0.185651	-0.202335	-0.32038	-0.228047	-0.190953	-0.183572	-0.210138	-0.177098	-0.264599	-0.173548	-0.236066	-0.203334	-0.192064	-0.183232	-0.200045	-0.23258	-0.228734	-0.188717	-0.23294	-0.195532	-0.212773	-0.201662	-0.224964	-0.184642	-0.202362	-0.187625	-0.187142	-0.328989	-0.222885	-0.198084
-0.2225	-0.191932	-0.210156	-0.332373	-0.193606	-0.213856	-0.172678	-0.251641	-0.228437	-0.189482	-0.370037	-0.189942	-0.175437	-0.18961	-0.27172	-0.195096	-0.193361	-0.288387	-0.282618	-0.199621	-0.188872	-0.2062	-0.34164	-0.238999	-0.190309	-0.182283	-0.219158	-0.178387	-0.254291	-0.171615	-0.243153	-0.199468	-0.190131	-0.185165	-0.207131	-0.238378	-0.228734	-0.185496	-0.227142	-0.196176	-0.221792	-0.20295	-0.23205	-0.187864	-0.205583	-0.190202	-0.186498	-0.321258	-0.220308	-0.193574
-0.22122	-0.189355	-0.21531	-0.325287	-0.193606	-0.224164	-0.173966	-0.243266	-0.236168	-0.189482	-0.361662	-0.189942	-0.175437	-0.191543	-0.276874	-0.194452	-0.195938	-0.295474	-0.283262	-0.207351	-0.19145	-0.21071	-0.359034	-0.250595	-0.189665	-0.182283	-0.226889	-0.18032	-0.245916	-0.171615	-0.248951	-0.198824	-0.190131	-0.186453	-0.214862	-0.242243	-0.226801	-0.182275	-0.225209	-0.195532	-0.232744	-0.204882	-0.24107	-0.189152	-0.208804	-0.190846	-0.185854	-0.311594	-0.219019	-0.192286
-0.220583	-0.184201	-0.21982	-0.313046	-0.196183	-0.233183	-0.176543	-0.237468	-0.245188	-0.19077	-0.347489	-0.18801	-0.178013	-0.191543	-0.278806	-0.198962	-0.197871	-0.301917	-0.282618	-0.218304	-0.195315	-0.218441	-0.373207	-0.262192	-0.190953	-0.182928	-0.236552	-0.182897	-0.238185	-0.170971	-0.256038	-0.19818	-0.189487	-0.185809	-0.22517	-0.246753	-0.224869	-0.182275	-0.218122	-0.194888	-0.249495	-0.208103	-0.252022	-0.193018	-0.21267	-0.191491	-0.185209	-0.303864	-0.215154	-0.190353
-0.21737	-0.182269	-0.226906	-0.29694	-0.201982	-0.243491	-0.177187	-0.232314	-0.252919	-0.189482	-0.333316	-0.187365	-0.182523	-0.18961	-0.280739	-0.203471	-0.199804	-0.303205	-0.278752	-0.231188	-0.198536	-0.226172	-0.380938	-0.273144	-0.191597	-0.183572	-0.244283	-0.186118	-0.231099	-0.174192	-0.263124	-0.196247	-0.189487	-0.185165	-0.238055	-0.248685	-0.221647	-0.181631	-0.21619	-0.196821	-0.266889	-0.210036	-0.261685	-0.19495	-0.217823	-0.192779	-0.185209	-0.292911	-0.211933	-0.18842
-0.218667	-0.181624	-0.234637	-0.282123	-0.209713	-0.255087	-0.177831	-0.228448	-0.261938	-0.190126	-0.316565	-0.18801	-0.188965	-0.187033	-0.280739	-0.213779	-0.201736	-0.303205	-0.274243	-0.248583	-0.200469	-0.232614	-0.384803	-0.283452	-0.192886	-0.18486	-0.253947	-0.191272	-0.227877	-0.176124	-0.26699	-0.197536	-0.188843	-0.187097	-0.251584	-0.249973	-0.216493	-0.183563	-0.212324	-0.196821	-0.287505	-0.214545	-0.27457	-0.195595	-0.222333	-0.193423	-0.186498	-0.285181	-0.210644	-0.187132
-0.216742	-0.18098	-0.243657	-0.269882	-0.220665	-0.264107	-0.178475	-0.223939	-0.265803	-0.190126	-0.300459	-0.18801	-0.199273	-0.184456	-0.277518	-0.224087	-0.199804	-0.300628	-0.270377	-0.26791	-0.203046	-0.240989	-0.380293	-0.28925	-0.194174	-0.18937	-0.26039	-0.195137	-0.224656	-0.17999	-0.270211	-0.199468	-0.18691	-0.186453	-0.264469	-0.249973	-0.213272	-0.184852	-0.207814	-0.198109	-0.313274	-0.220343	-0.284234	-0.196883	-0.22491	-0.192779	-0.189075	-0.276161	-0.209356	-0.186488
-0.219327	-0.181624	-0.252676	-0.256997	-0.234194	-0.269905	-0.179763	-0.220073	-0.269025	-0.188837	-0.286286	-0.189942	-0.213446	-0.178658	-0.274297	-0.237616	-0.198515	-0.298696	-0.265223	-0.285949	-0.205623	-0.250009	-0.37385	-0.294404	-0.194174	-0.191303	-0.26812	-0.199647	-0.221435	-0.185144	-0.272788	-0.20269	-0.184977	-0.185809	-0.277354	-0.246752	-0.209407	-0.187429	-0.206526	-0.200042	-0.3384	-0.225497	-0.295186	-0.197527	-0.22942	-0.192779	-0.194873	-0.26843	-0.206779	-0.187776
-0.221267	-0.182269	-0.264916	-0.245401	-0.252877	-0.27377	-0.181051	-0.218785	-0.26838	-0.188193	-0.27469	-0.195096	-0.229552	-0.173504	-0.268499	-0.249857	-0.19465	-0.292898	-0.257492	-0.302055	-0.209489	-0.256451	-0.361609	-0.293759	-0.195463	-0.196457	-0.27263	-0.204801	-0.220791	-0.19223	-0.272788	-0.207199	-0.183689	-0.187098	-0.288306	-0.24353	-0.204897	-0.188717	-0.203949	-0.200042	-0.364169	-0.234516	-0.300984	-0.193662	-0.232641	-0.192135	-0.201959	-0.261344	-0.204846	-0.18842
-0.223852	-0.182269	-0.275869	-0.238315	-0.270916	-0.275059	-0.181051	-0.214919	-0.26838	-0.18626	-0.26567	-0.198962	-0.250167	-0.170927	-0.262056	-0.262097	-0.193361	-0.288388	-0.250405	-0.31494	-0.213999	-0.264182	-0.347435	-0.291182	-0.197396	-0.204188	-0.27714	-0.209311	-0.220147	-0.198673	-0.272144	-0.21493	-0.1824	-0.188386	-0.295393	-0.238376	-0.20232	-0.19065	-0.20266	-0.20133	-0.38414	-0.243535	-0.306138	-0.193018	-0.234574	-0.189558	-0.210335	-0.254257	-0.203558	-0.189065
-0.227081	-0.18549	-0.285532	-0.232517	-0.290244	-0.273126	-0.182339	-0.214919	-0.265159	-0.184328	-0.256651	-0.208625	-0.272071	-0.16835	-0.254325	-0.273694	-0.191429	-0.281946	-0.243318	-0.327825	-0.221085	-0.271268	-0.330685	-0.28474	-0.19804	-0.21514	-0.28165	-0.217042	-0.218858	-0.206404	-0.268922	-0.222661	-0.181756	-0.18903	-0.301835	-0.236443	-0.201032	-0.193227	-0.20266	-0.201974	-0.402179	-0.253842	-0.306138	-0.189152	-0.235218	-0.18827	-0.219998	-0.247815	-0.202269	-0.190353
-0.227733	-0.186778	-0.29584	-0.22994	-0.30635	-0.268616	-0.183628	-0.211054	-0.261294	-0.181751	-0.251497	-0.217645	-0.289466	-0.167706	-0.247239	-0.285934	-0.190784	-0.276148	-0.233655	-0.3362	-0.230749	-0.277711	-0.313934	-0.278298	-0.199973	-0.225448	-0.284227	-0.226061	-0.220147	-0.214135	-0.263769	-0.233613	-0.181112	-0.188386	-0.303123	-0.236443	-0.199743	-0.195804	-0.202016	-0.201974	-0.412487	-0.26415	-0.306138	-0.186576	-0.233285	-0.186981	-0.231594	-0.241372	-0.200981	-0.191641
-0.22903	-0.188067	-0.30035	-0.228007	-0.319235	-0.264107	-0.184916	-0.214275	-0.25614	-0.181106	-0.245699	-0.227308	-0.308149	-0.167061	-0.239508	-0.293021	-0.189496	-0.269061	-0.226568	-0.338133	-0.239768	-0.284153	-0.297184	-0.26799	-0.200617	-0.240909	-0.284227	-0.233792	-0.220147	-0.221866	-0.259259	-0.243921	-0.181112	-0.186453	-0.301835	-0.240308	-0.200387	-0.196448	-0.20266	-0.20133	-0.415708	-0.274458	-0.299695	-0.18271	-0.232641	-0.186982	-0.240614	-0.234285	-0.200981	-0.192286
-0.227749	-0.189355	-0.304859	-0.227363	-0.32761	-0.256376	-0.184916	-0.215563	-0.250986	-0.179174	-0.241189	-0.23826	-0.319745	-0.170927	-0.232421	-0.294954	-0.191429	-0.262619	-0.221414	-0.336844	-0.252653	-0.288019	-0.280433	-0.258326	-0.201261	-0.256371	-0.281005	-0.242811	-0.222723	-0.225087	-0.252816	-0.255517	-0.183689	-0.185809	-0.298614	-0.248683	-0.204253	-0.197092	-0.203304	-0.199397	-0.415064	-0.285409	-0.291965	-0.180133	-0.228775	-0.186982	-0.2477	-0.229776	-0.200981	-0.192286
-0.227757	-0.189355	-0.304859	-0.228652	-0.33212	-0.250577	-0.186848	-0.219429	-0.246476	-0.179818	-0.239901	-0.247924	-0.32812	-0.174792	-0.223402	-0.292377	-0.19465	-0.256177	-0.216904	-0.331046	-0.266827	-0.291884	-0.266904	-0.248662	-0.201261	-0.275698	-0.27714	-0.250542	-0.224012	-0.232173	-0.246374	-0.267114	-0.184977	-0.184521	-0.28895	-0.264789	-0.208763	-0.196448	-0.204593	-0.197465	-0.406044	-0.294429	-0.283589	-0.178845	-0.22491	-0.187626	-0.25221	-0.223978	-0.200981	-0.190997
-0.225832	-0.189355	-0.301638	-0.230584	-0.330187	-0.242846	-0.188136	-0.22716	-0.240034	-0.180462	-0.237968	-0.257588	-0.330052	-0.181235	-0.217604	-0.2898	-0.197227	-0.249734	-0.212394	-0.323315	-0.280356	-0.295105	-0.256595	-0.238355	-0.201905	-0.295026	-0.273275	-0.259562	-0.227877	-0.234106	-0.24122	-0.279999	-0.188843	-0.181299	-0.280575	-0.28476	-0.213916	-0.196448	-0.205237	-0.196176	-0.395092	-0.300871	-0.27457	-0.178845	-0.222977	-0.189559	-0.253498	-0.218824	-0.202269	-0.192286
-0.223263	-0.189355	-0.296484	-0.231229	-0.326966	-0.236404	-0.188136	-0.234246	-0.232947	-0.183039	-0.236679	-0.26403	-0.328119	-0.193475	-0.21245	-0.284646	-0.204313	-0.243936	-0.209173	-0.313651	-0.293241	-0.296394	-0.246287	-0.229979	-0.201905	-0.314353	-0.267476	-0.267293	-0.231099	-0.233462	-0.235422	-0.290951	-0.192708	-0.178723	-0.270267	-0.310529	-0.222292	-0.197092	-0.203304	-0.191667	-0.378986	-0.307313	-0.266839	-0.178201	-0.217823	-0.188915	-0.253498	-0.215602	-0.202269	-0.192286
-0.221983	-0.189355	-0.288753	-0.22994	-0.319235	-0.23125	-0.189425	-0.242622	-0.22586	-0.18626	-0.236679	-0.270472	-0.320388	-0.203783	-0.206652	-0.277559	-0.210112	-0.237494	-0.209173	-0.302699	-0.30677	-0.295105	-0.237268	-0.224181	-0.203838	-0.331103	-0.26039	-0.273091	-0.233676	-0.232818	-0.230912	-0.299326	-0.197218	-0.17679	-0.259315	-0.336299	-0.229378	-0.198381	-0.203948	-0.186513	-0.360303	-0.309889	-0.25782	-0.176912	-0.215246	-0.190203	-0.249633	-0.213025	-0.202913	-0.191641
-0.219414	-0.19	-0.282955	-0.231229	-0.309572	-0.228673	-0.189424	-0.249064	-0.220062	-0.192058	-0.235391	-0.274338	-0.308792	-0.216024	-0.204075	-0.268539	-0.217198	-0.231052	-0.209173	-0.292391	-0.315145	-0.292528	-0.232113	-0.218383	-0.20255	-0.349142	-0.257169	-0.276956	-0.236253	-0.231529	-0.225758	-0.306412	-0.19915	-0.174213	-0.249007	-0.364001	-0.238398	-0.199025	-0.203304	-0.18458	-0.342264	-0.306668	-0.253954	-0.175624	-0.212025	-0.192136	-0.243835	-0.213025	-0.204202	-0.19293
-0.218777	-0.190644	-0.272647	-0.230585	-0.299908	-0.225452	-0.189424	-0.258083	-0.214264	-0.200434	-0.236035	-0.275626	-0.295907	-0.228264	-0.200854	-0.262097	-0.224285	-0.225254	-0.211749	-0.282728	-0.322876	-0.29124	-0.227603	-0.213229	-0.20255	-0.361382	-0.250726	-0.275668	-0.239474	-0.227019	-0.222537	-0.310278	-0.200439	-0.174857	-0.240632	-0.387193	-0.246773	-0.202891	-0.20266	-0.182003	-0.324869	-0.302802	-0.246867	-0.176912	-0.20816	-0.194713	-0.234815	-0.215602	-0.204202	-0.19293
-0.218785	-0.195153	-0.264272	-0.228652	-0.287024	-0.222875	-0.191357	-0.266458	-0.20911	-0.211386	-0.237324	-0.274982	-0.283022	-0.241149	-0.199565	-0.253722	-0.23266	-0.2201	-0.213682	-0.27242	-0.323521	-0.287374	-0.224382	-0.211296	-0.201905	-0.369758	-0.246217	-0.273091	-0.242695	-0.221865	-0.221249	-0.310278	-0.202372	-0.177434	-0.23419	-0.405876	-0.255148	-0.2074	-0.201371	-0.180714	-0.307474	-0.298292	-0.243002	-0.178201	-0.206227	-0.19729	-0.227084	-0.220756	-0.20549	-0.192286
-0.22137	-0.199663	-0.258474	-0.227364	-0.276072	-0.222231	-0.193289	-0.270968	-0.202024	-0.224915	-0.236679	-0.272405	-0.269493	-0.25339	-0.199565	-0.246635	-0.239747	-0.216879	-0.21497	-0.264689	-0.323521	-0.28222	-0.219872	-0.207431	-0.199973	-0.372979	-0.241707	-0.26987	-0.243339	-0.214779	-0.220604	-0.309634	-0.204949	-0.180655	-0.227103	-0.415539	-0.265456	-0.212554	-0.200727	-0.181359	-0.292657	-0.29185	-0.241069	-0.180778	-0.204938	-0.197934	-0.219353	-0.226554	-0.20549	-0.190997
-0.224599	-0.207394	-0.251387	-0.228008	-0.267052	-0.220298	-0.19651	-0.274189	-0.197514	-0.240377	-0.236035	-0.266607	-0.259185	-0.264342	-0.200854	-0.240193	-0.248766	-0.213013	-0.215615	-0.256958	-0.319011	-0.273201	-0.219227	-0.204854	-0.196107	-0.369758	-0.23913	-0.262783	-0.245272	-0.212202	-0.221249	-0.305768	-0.204949	-0.187742	-0.223882	-0.41876	-0.274475	-0.218997	-0.200727	-0.181359	-0.279128	-0.28283	-0.23656	-0.183999	-0.20365	-0.199223	-0.212267	-0.233641	-0.20549	-0.190997
-0.231049	-0.219635	-0.2443	-0.224143	-0.256101	-0.218365	-0.20102	-0.274834	-0.195581	-0.261637	-0.235391	-0.261453	-0.249521	-0.272717	-0.200209	-0.23375	-0.259074	-0.213014	-0.215614	-0.249872	-0.309992	-0.268047	-0.215361	-0.204854	-0.196107	-0.363959	-0.235265	-0.255697	-0.243983	-0.205759	-0.21996	-0.301903	-0.20366	-0.19805	-0.219372	-0.412318	-0.279629	-0.226727	-0.200727	-0.180714	-0.266243	-0.275743	-0.233983	-0.185932	-0.201073	-0.2018	-0.207757	-0.243949	-0.206135	-0.190997
-0.235567	-0.231231	-0.240435	-0.22221	-0.247726	-0.217077	-0.206173	-0.272257	-0.191072	-0.284185	-0.234747	-0.255655	-0.242434	-0.277871	-0.200854	-0.229885	-0.266805	-0.211081	-0.213682	-0.245362	-0.300328	-0.26096	-0.211496	-0.204854	-0.194819	-0.353007	-0.233976	-0.246677	-0.242051	-0.199317	-0.21996	-0.294816	-0.204304	-0.209646	-0.218084	-0.400077	-0.286072	-0.234458	-0.203304	-0.183936	-0.25529	-0.268012	-0.228829	-0.189153	-0.199784	-0.204377	-0.201314	-0.252324	-0.205491	-0.190353
-0.242662	-0.247981	-0.237858	-0.220277	-0.241283	-0.213211	-0.214548	-0.268391	-0.191072	-0.30931	-0.231525	-0.247924	-0.237924	-0.283669	-0.202142	-0.226664	-0.273891	-0.211725	-0.21046	-0.237631	-0.288088	-0.253874	-0.208274	-0.205498	-0.194174	-0.337546	-0.230111	-0.242168	-0.239474	-0.196096	-0.219316	-0.288374	-0.204304	-0.224464	-0.217439	-0.382038	-0.289293	-0.243478	-0.206525	-0.186513	-0.246915	-0.261569	-0.225607	-0.192374	-0.197852	-0.208887	-0.198093	-0.26392	-0.206135	-0.190353
-0.251045	-0.264732	-0.233992	-0.216412	-0.235485	-0.212567	-0.223567	-0.263237	-0.193004	-0.33508	-0.22766	-0.240837	-0.235347	-0.283669	-0.202786	-0.223442	-0.277757	-0.21237	-0.207883	-0.233766	-0.275203	-0.246787	-0.206341	-0.204854	-0.194819	-0.320151	-0.227534	-0.23186	-0.238185	-0.192875	-0.217383	-0.278066	-0.204949	-0.24057	-0.214862	-0.359489	-0.290581	-0.251209	-0.21039	-0.185224	-0.241117	-0.255771	-0.220453	-0.193663	-0.195275	-0.215329	-0.195516	-0.274228	-0.208068	-0.189064
-0.258783	-0.284059	-0.230771	-0.213835	-0.230976	-0.210634	-0.235808	-0.255506	-0.195581	-0.360205	-0.22766	-0.235039	-0.236635	-0.283025	-0.204075	-0.22151	-0.281622	-0.213658	-0.204018	-0.228612	-0.263607	-0.242922	-0.205696	-0.207431	-0.19353	-0.300824	-0.224957	-0.226706	-0.234964	-0.191586	-0.214806	-0.271623	-0.205593	-0.260542	-0.214218	-0.337585	-0.289937	-0.259584	-0.214256	-0.187801	-0.235963	-0.249972	-0.216588	-0.194307	-0.193986	-0.221772	-0.192939	-0.285825	-0.21	-0.190997
-0.267166	-0.306607	-0.228194	-0.213835	-0.228399	-0.210634	-0.24676	-0.24842	-0.19687	-0.382754	-0.223795	-0.229885	-0.237279	-0.278515	-0.203431	-0.219577	-0.281622	-0.215591	-0.202729	-0.220881	-0.249433	-0.237768	-0.205696	-0.207431	-0.194819	-0.282141	-0.221736	-0.222196	-0.233031	-0.189653	-0.214162	-0.26196	-0.204949	-0.277936	-0.214862	-0.317613	-0.28736	-0.26667	-0.216832	-0.188445	-0.232742	-0.244174	-0.212078	-0.195596	-0.192698	-0.232724	-0.192939	-0.297421	-0.213221	-0.192286
-0.27555	-0.328511	-0.224329	-0.211258	-0.225178	-0.212567	-0.257712	-0.243266	-0.200091	-0.400148	-0.223795	-0.222799	-0.241145	-0.275294	-0.204719	-0.222154	-0.27969	-0.21688	-0.198863	-0.220237	-0.239126	-0.235835	-0.207628	-0.205498	-0.198684	-0.263458	-0.219159	-0.218331	-0.231743	-0.190298	-0.212229	-0.253585	-0.206237	-0.294686	-0.213574	-0.295064	-0.283495	-0.27118	-0.220698	-0.189734	-0.231453	-0.239019	-0.209501	-0.19624	-0.192053	-0.244964	-0.190362	-0.307729	-0.215154	-0.193574
-0.283288	-0.35106	-0.220463	-0.210614	-0.225822	-0.217721	-0.269308	-0.236823	-0.203312	-0.412389	-0.221218	-0.218289	-0.248231	-0.268851	-0.205363	-0.224087	-0.277113	-0.216236	-0.196931	-0.214438	-0.232039	-0.234546	-0.207628	-0.206142	-0.201261	-0.247996	-0.218515	-0.21511	-0.232387	-0.190298	-0.209652	-0.24521	-0.206881	-0.309504	-0.213574	-0.278958	-0.278985	-0.276334	-0.223919	-0.191667	-0.230809	-0.234509	-0.206924	-0.197528	-0.191409	-0.257205	-0.189718	-0.317393	-0.217087	-0.198728
-0.28845	-0.376185	-0.217886	-0.211259	-0.224534	-0.222875	-0.279615	-0.230381	-0.205889	-0.416899	-0.220573	-0.214423	-0.254673	-0.263053	-0.206008	-0.229885	-0.269382	-0.216236	-0.198219	-0.209929	-0.224952	-0.232614	-0.210849	-0.205498	-0.205127	-0.2364	-0.216582	-0.216398	-0.232387	-0.189653	-0.208364	-0.236834	-0.207525	-0.321745	-0.21293	-0.264784	-0.271898	-0.278911	-0.225207	-0.192311	-0.230164	-0.226134	-0.204347	-0.194951	-0.188188	-0.27009	-0.190362	-0.327056	-0.217731	-0.203882
-0.292323	-0.401955	-0.214665	-0.212547	-0.226467	-0.231894	-0.287346	-0.229092	-0.208466	-0.416899	-0.217996	-0.211846	-0.264981	-0.258544	-0.208585	-0.234394	-0.261007	-0.216236	-0.20144	-0.209284	-0.219799	-0.231969	-0.212781	-0.20421	-0.208992	-0.228024	-0.214649	-0.216398	-0.235608	-0.19223	-0.205787	-0.228459	-0.206237	-0.331408	-0.211641	-0.251255	-0.263523	-0.280844	-0.22714	-0.194888	-0.230808	-0.219691	-0.20177	-0.194307	-0.186255	-0.284263	-0.190362	-0.336076	-0.21902	-0.21419
-0.298774	-0.422571	-0.212088	-0.213836	-0.230332	-0.240913	-0.290567	-0.22716	-0.211687	-0.408523	-0.216064	-0.20927	-0.274644	-0.24888	-0.209229	-0.242769	-0.253276	-0.215592	-0.205305	-0.206063	-0.215289	-0.231325	-0.212781	-0.203565	-0.214146	-0.222871	-0.215938	-0.217687	-0.237541	-0.191586	-0.205787	-0.222661	-0.207525	-0.332052	-0.212285	-0.24288	-0.257081	-0.280199	-0.225852	-0.198109	-0.230808	-0.213249	-0.201126	-0.194952	-0.184323	-0.296504	-0.191006	-0.338652	-0.220952	-0.225786
-0.298137	-0.443831	-0.210155	-0.217701	-0.236775	-0.249933	-0.291211	-0.225227	-0.211043	-0.394994	-0.219929	-0.208625	-0.284308	-0.243082	-0.209229	-0.252433	-0.246189	-0.213015	-0.210459	-0.204131	-0.212068	-0.228104	-0.213425	-0.200988	-0.217367	-0.222226	-0.215938	-0.217687	-0.240118	-0.193519	-0.204498	-0.217507	-0.205593	-0.329476	-0.210997	-0.234504	-0.252571	-0.278911	-0.225207	-0.203263	-0.230164	-0.206806	-0.200482	-0.194952	-0.181746	-0.304879	-0.190362	-0.342518	-0.224174	-0.238671
-0.300722	-0.464446	-0.208867	-0.21899	-0.244506	-0.258952	-0.288634	-0.225227	-0.212976	-0.376956	-0.218641	-0.205404	-0.294616	-0.237928	-0.210518	-0.260808	-0.237814	-0.211082	-0.216257	-0.202842	-0.210135	-0.22746	-0.213425	-0.1997	-0.221233	-0.225447	-0.216582	-0.218331	-0.241406	-0.194807	-0.203854	-0.215574	-0.204948	-0.324322	-0.211641	-0.228706	-0.246129	-0.276978	-0.223919	-0.210994	-0.230164	-0.200363	-0.20177	-0.194952	-0.181101	-0.311322	-0.192939	-0.341229	-0.228039	-0.2522
-0.300086	-0.477975	-0.206934	-0.222211	-0.252881	-0.26475	-0.287989	-0.225227	-0.214264	-0.356984	-0.219929	-0.204116	-0.302991	-0.232774	-0.211162	-0.269827	-0.232016	-0.210438	-0.222055	-0.201554	-0.211424	-0.225527	-0.212136	-0.197123	-0.224454	-0.233178	-0.216582	-0.218331	-0.241406	-0.194807	-0.204498	-0.212997	-0.203016	-0.314658	-0.20842	-0.224196	-0.241619	-0.273113	-0.223274	-0.220013	-0.230164	-0.197786	-0.201126	-0.194952	-0.180457	-0.313255	-0.194872	-0.337364	-0.23577	-0.26895
-0.297517	-0.48635	-0.206934	-0.224144	-0.26641	-0.266683	-0.277681	-0.224583	-0.21362	-0.334436	-0.220573	-0.20476	-0.311366	-0.226976	-0.209873	-0.278203	-0.226218	-0.209794	-0.227853	-0.202198	-0.209491	-0.22295	-0.211491	-0.198411	-0.227031	-0.244775	-0.218515	-0.217687	-0.241406	-0.195451	-0.205142	-0.213642	-0.202371	-0.301129	-0.209708	-0.219042	-0.237109	-0.267315	-0.221342	-0.229677	-0.229519	-0.19392	-0.20177	-0.195596	-0.181101	-0.313899	-0.198737	-0.331566	-0.244789	-0.282479
-0.293659	-0.489572	-0.208223	-0.224788	-0.279295	-0.266039	-0.273171	-0.224583	-0.214264	-0.31382	-0.222506	-0.20476	-0.315231	-0.224399	-0.209229	-0.283357	-0.221064	-0.211727	-0.234296	-0.201554	-0.21078	-0.221017	-0.209558	-0.197123	-0.227675	-0.256371	-0.217871	-0.212533	-0.240118	-0.19674	-0.20321	-0.214286	-0.203016	-0.288244	-0.209708	-0.216464	-0.233888	-0.260228	-0.221342	-0.239985	-0.229519	-0.193276	-0.20177	-0.199461	-0.183034	-0.311322	-0.203891	-0.325123	-0.25703	-0.295364
-0.287869	-0.48635	-0.208223	-0.225433	-0.294113	-0.260241	-0.262863	-0.222006	-0.215553	-0.291916	-0.222506	-0.207981	-0.315231	-0.221178	-0.208585	-0.289799	-0.217843	-0.214304	-0.240094	-0.202842	-0.210136	-0.217152	-0.207625	-0.196479	-0.228964	-0.273121	-0.216582	-0.211245	-0.239474	-0.198028	-0.201921	-0.212353	-0.204948	-0.273427	-0.211641	-0.216464	-0.230667	-0.253786	-0.220053	-0.249004	-0.230163	-0.194564	-0.203059	-0.203971	-0.183678	-0.306812	-0.207756	-0.31546	-0.272492	-0.307605
-0.282079	-0.477975	-0.210155	-0.229298	-0.308931	-0.249288	-0.253199	-0.217496	-0.217486	-0.272589	-0.223794	-0.211202	-0.312009	-0.219889	-0.209229	-0.293664	-0.215266	-0.21817	-0.245892	-0.202842	-0.212713	-0.215219	-0.210846	-0.198411	-0.227031	-0.287939	-0.215294	-0.206735	-0.23883	-0.199317	-0.201921	-0.212353	-0.207525	-0.26183	-0.213574	-0.21582	-0.22809	-0.246699	-0.219409	-0.2606	-0.230807	-0.194564	-0.20177	-0.210414	-0.186255	-0.301014	-0.21291	-0.305796	-0.288598	-0.315336
-0.275644	-0.464446	-0.211444	-0.22801	-0.319883	-0.235115	-0.24418	-0.213631	-0.21813	-0.258415	-0.224439	-0.216356	-0.306211	-0.220533	-0.206008	-0.294953	-0.213977	-0.222035	-0.252334	-0.202842	-0.218511	-0.216507	-0.210846	-0.200988	-0.225098	-0.304045	-0.214005	-0.203514	-0.239474	-0.199961	-0.201277	-0.211709	-0.211391	-0.250878	-0.216795	-0.217108	-0.225513	-0.240256	-0.220053	-0.266399	-0.23274	-0.198429	-0.203703	-0.219433	-0.187544	-0.294572	-0.21742	-0.295488	-0.304704	-0.321778
-0.26921	-0.44834	-0.212088	-0.226077	-0.328902	-0.219009	-0.235805	-0.2059	-0.221351	-0.244242	-0.224439	-0.22151	-0.296547	-0.22311	-0.206008	-0.293664	-0.2114	-0.224612	-0.258132	-0.204131	-0.223665	-0.215219	-0.21149	-0.202277	-0.221877	-0.31693	-0.212072	-0.199004	-0.239474	-0.20125	-0.201277	-0.212997	-0.215256	-0.24057	-0.222593	-0.218396	-0.225513	-0.23317	-0.220697	-0.271553	-0.233384	-0.201005	-0.204991	-0.231029	-0.191409	-0.28813	-0.219997	-0.283892	-0.320166	-0.321134
-0.262775	-0.426436	-0.211444	-0.224789	-0.336633	-0.20097	-0.229362	-0.198169	-0.223284	-0.235223	-0.225727	-0.228597	-0.287528	-0.225687	-0.206008	-0.290443	-0.213333	-0.229766	-0.263286	-0.206708	-0.230107	-0.21844	-0.213422	-0.202277	-0.218012	-0.329815	-0.209496	-0.196427	-0.241406	-0.203826	-0.199344	-0.210421	-0.219122	-0.233484	-0.22968	-0.222906	-0.225513	-0.227372	-0.223274	-0.274774	-0.235317	-0.203582	-0.203703	-0.24327	-0.19463	-0.281043	-0.223862	-0.275517	-0.336916	-0.323067
-0.256985	-0.405176	-0.212732	-0.224145	-0.337922	-0.180999	-0.224208	-0.186572	-0.227149	-0.226847	-0.222506	-0.236328	-0.275931	-0.23213	-0.206008	-0.285933	-0.212689	-0.233632	-0.269084	-0.207996	-0.237838	-0.221017	-0.216643	-0.204854	-0.216079	-0.340767	-0.207563	-0.195783	-0.242051	-0.205759	-0.199344	-0.209132	-0.227497	-0.227686	-0.238699	-0.228703	-0.222936	-0.22415	-0.224562	-0.274129	-0.237894	-0.206159	-0.204991	-0.256799	-0.199784	-0.273956	-0.225795	-0.267786	-0.347868	-0.317913
-0.25055	-0.379406	-0.212732	-0.222212	-0.337278	-0.164893	-0.220986	-0.17562	-0.227793	-0.219761	-0.220573	-0.24277	-0.264979	-0.237928	-0.208585	-0.281424	-0.2114	-0.236209	-0.271661	-0.213794	-0.246214	-0.219728	-0.218575	-0.206142	-0.213502	-0.345921	-0.20563	-0.196427	-0.245916	-0.206403	-0.198056	-0.206555	-0.232006	-0.22382	-0.248363	-0.234501	-0.222936	-0.218997	-0.224562	-0.270908	-0.237894	-0.210024	-0.20628	-0.270328	-0.204938	-0.265581	-0.223862	-0.261343	-0.359465	-0.310182
-0.24476	-0.356858	-0.210799	-0.218991	-0.333413	-0.14621	-0.215832	-0.164668	-0.23037	-0.217184	-0.221862	-0.250501	-0.255315	-0.246303	-0.210518	-0.278202	-0.213977	-0.237498	-0.274882	-0.218304	-0.253945	-0.222305	-0.221796	-0.204854	-0.212858	-0.351075	-0.203697	-0.197716	-0.248493	-0.20898	-0.198056	-0.205911	-0.237805	-0.221887	-0.259959	-0.242232	-0.22358	-0.217064	-0.223274	-0.267043	-0.239182	-0.210668	-0.208857	-0.283213	-0.210092	-0.258495	-0.222573	-0.258766	-0.365263	-0.302451
-0.242191	-0.335598	-0.210799	-0.217058	-0.325038	-0.129459	-0.213899	-0.151783	-0.232303	-0.214607	-0.221217	-0.258876	-0.247584	-0.255322	-0.215027	-0.27176	-0.21591	-0.236853	-0.276814	-0.222814	-0.260387	-0.224238	-0.225017	-0.205498	-0.208992	-0.349786	-0.203053	-0.201582	-0.250426	-0.208336	-0.1987	-0.204622	-0.244247	-0.220599	-0.2722	-0.250607	-0.222936	-0.218352	-0.223274	-0.259956	-0.237893	-0.211956	-0.213366	-0.292233	-0.218467	-0.251408	-0.217419	-0.256834	-0.36784	-0.294076
-0.240266	-0.316271	-0.210799	-0.214482	-0.31473	-0.115286	-0.211966	-0.138899	-0.232947	-0.213318	-0.219285	-0.26403	-0.241141	-0.263697	-0.216316	-0.26725	-0.221064	-0.236209	-0.27617	-0.226679	-0.265541	-0.222305	-0.22695	-0.205498	-0.207704	-0.347853	-0.200476	-0.204803	-0.253003	-0.209625	-0.1987	-0.203978	-0.251334	-0.218666	-0.279286	-0.260915	-0.224224	-0.219641	-0.22263	-0.254802	-0.23596	-0.215177	-0.217232	-0.299964	-0.228131	-0.24561	-0.210977	-0.256189	-0.367196	-0.286345
-0.238986	-0.298876	-0.208867	-0.212549	-0.303134	-0.102401	-0.210678	-0.126014	-0.232947	-0.212674	-0.221217	-0.26854	-0.235987	-0.272073	-0.218893	-0.260164	-0.225573	-0.235565	-0.27617	-0.232477	-0.268762	-0.221661	-0.228882	-0.203565	-0.207059	-0.344632	-0.200476	-0.209312	-0.254936	-0.208336	-0.198056	-0.201401	-0.257132	-0.218022	-0.287017	-0.269934	-0.225513	-0.222862	-0.21812	-0.247716	-0.234028	-0.216465	-0.224963	-0.301896	-0.236506	-0.237879	-0.205823	-0.261343	-0.361397	-0.27797
-0.240282	-0.284059	-0.209511	-0.211905	-0.291537	-0.0914491	-0.210033	-0.113773	-0.231659	-0.213318	-0.221217	-0.273049	-0.235343	-0.279803	-0.222114	-0.256298	-0.231372	-0.233633	-0.273593	-0.23441	-0.271984	-0.219728	-0.228882	-0.202921	-0.205127	-0.338834	-0.200476	-0.215111	-0.253647	-0.206403	-0.195479	-0.20269	-0.264219	-0.218666	-0.292171	-0.278953	-0.224224	-0.226727	-0.214898	-0.240629	-0.231451	-0.216465	-0.230761	-0.302541	-0.248746	-0.23337	-0.201313	-0.266497	-0.353022	-0.270883
-0.241578	-0.272462	-0.210155	-0.211905	-0.279941	-0.0824297	-0.213898	-0.103465	-0.23037	-0.215251	-0.221217	-0.274982	-0.231477	-0.288179	-0.223403	-0.251144	-0.239747	-0.234921	-0.268439	-0.236343	-0.273916	-0.219084	-0.229525	-0.202921	-0.203838	-0.330459	-0.198544	-0.217688	-0.253003	-0.204471	-0.190969	-0.203334	-0.271305	-0.218666	-0.294104	-0.286683	-0.226157	-0.231237	-0.211677	-0.236119	-0.228873	-0.217109	-0.237847	-0.299319	-0.259054	-0.226927	-0.195515	-0.271651	-0.34207	-0.263796
-0.244163	-0.262154	-0.212088	-0.214482	-0.268989	-0.075343	-0.217119	-0.0931574	-0.226505	-0.217184	-0.223794	-0.275626	-0.230189	-0.292044	-0.225335	-0.24599	-0.24941	-0.232989	-0.262641	-0.236987	-0.270051	-0.215219	-0.229525	-0.202921	-0.201906	-0.322084	-0.197255	-0.220265	-0.250426	-0.200605	-0.183238	-0.203334	-0.27968	-0.218666	-0.292171	-0.293126	-0.227445	-0.236391	-0.206523	-0.230321	-0.226941	-0.218397	-0.243001	-0.293521	-0.269362	-0.221773	-0.192294	-0.280026	-0.328541	-0.257354
-0.249325	-0.254424	-0.215309	-0.217703	-0.259326	-0.0708333	-0.223562	-0.0860707	-0.224572	-0.218472	-0.224439	-0.275626	-0.227611	-0.296554	-0.225335	-0.240192	-0.257786	-0.232989	-0.257487	-0.23892	-0.267474	-0.212642	-0.228881	-0.202921	-0.201261	-0.314997	-0.197255	-0.220909	-0.247849	-0.199317	-0.176796	-0.207199	-0.288055	-0.219955	-0.288306	-0.297635	-0.22809	-0.242189	-0.202658	-0.225811	-0.225008	-0.218397	-0.248799	-0.286435	-0.279026	-0.219196	-0.191005	-0.287757	-0.313724	-0.250267
-0.257064	-0.247337	-0.217886	-0.222213	-0.251595	-0.0663236	-0.230648	-0.0815611	-0.220707	-0.221693	-0.225727	-0.273694	-0.223746	-0.296554	-0.225335	-0.236326	-0.267449	-0.230412	-0.251688	-0.238276	-0.263609	-0.211997	-0.227592	-0.205498	-0.199973	-0.307266	-0.195967	-0.222198	-0.245916	-0.198028	-0.166488	-0.209776	-0.296431	-0.221888	-0.282508	-0.298279	-0.231955	-0.249276	-0.198148	-0.223879	-0.223719	-0.219041	-0.253953	-0.277415	-0.287401	-0.21662	-0.188428	-0.296777	-0.302771	-0.245113
-0.265447	-0.242827	-0.222396	-0.226079	-0.245797	-0.0637466	-0.238379	-0.0744744	-0.217486	-0.222338	-0.225083	-0.271761	-0.221169	-0.293333	-0.223403	-0.230528	-0.277113	-0.227191	-0.247178	-0.237631	-0.259743	-0.210065	-0.226947	-0.210008	-0.198684	-0.300179	-0.195967	-0.221553	-0.241407	-0.196095	-0.154247	-0.211709	-0.303517	-0.22833	-0.275421	-0.297635	-0.232599	-0.255074	-0.194927	-0.221946	-0.225008	-0.217108	-0.255886	-0.267752	-0.295132	-0.215331	-0.189717	-0.301931	-0.289242	-0.239959
-0.275762	-0.237673	-0.224972	-0.228011	-0.240643	-0.0631024	-0.249975	-0.0693205	-0.216197	-0.222982	-0.225727	-0.267895	-0.217303	-0.28689	-0.22147	-0.227307	-0.282267	-0.227191	-0.24138	-0.238276	-0.253945	-0.207488	-0.227591	-0.211296	-0.19804	-0.293737	-0.195967	-0.220909	-0.238185	-0.196095	-0.142007	-0.21493	-0.309315	-0.23284	-0.265113	-0.291836	-0.236465	-0.262805	-0.19235	-0.218725	-0.22694	-0.216463	-0.259107	-0.260021	-0.300286	-0.214687	-0.190361	-0.307729	-0.279579	-0.23545
-0.287367	-0.235741	-0.229482	-0.233165	-0.235489	-0.0618139	-0.260282	-0.0673877	-0.215553	-0.223626	-0.226371	-0.263386	-0.212149	-0.276582	-0.218893	-0.220865	-0.286776	-0.225258	-0.235582	-0.237631	-0.250724	-0.206199	-0.226302	-0.21645	-0.198684	-0.287939	-0.195967	-0.222198	-0.233676	-0.198028	-0.13041	-0.218151	-0.310604	-0.241215	-0.256738	-0.287326	-0.238398	-0.27118	-0.190417	-0.216792	-0.230161	-0.215174	-0.260396	-0.253578	-0.303507	-0.215331	-0.194226	-0.311594	-0.269915	-0.229007
-0.302192	-0.231875	-0.232059	-0.235098	-0.232268	-0.0598811	-0.27059	-0.062878	-0.214909	-0.224915	-0.223794	-0.258876	-0.208283	-0.261765	-0.216316	-0.216999	-0.290642	-0.222681	-0.23236	-0.238276	-0.243638	-0.200401	-0.228235	-0.217739	-0.198684	-0.282785	-0.19339	-0.220265	-0.229166	-0.201249	-0.115593	-0.221373	-0.311892	-0.251523	-0.249651	-0.279595	-0.24033	-0.278911	-0.18784	-0.215503	-0.233382	-0.215174	-0.258463	-0.24778	-0.304795	-0.215976	-0.192938	-0.313527	-0.262829	-0.225142
-0.318306	-0.22801	-0.233348	-0.235743	-0.227759	-0.0579484	-0.278965	-0.0590126	-0.216197	-0.226847	-0.220573	-0.253078	-0.204418	-0.24437	-0.213095	-0.213778	-0.290642	-0.220749	-0.228495	-0.239564	-0.239772	-0.196536	-0.226302	-0.22096	-0.200617	-0.278275	-0.195967	-0.220265	-0.227877	-0.207692	-0.10142	-0.223305	-0.311892	-0.261187	-0.24192	-0.273152	-0.241619	-0.287286	-0.18784	-0.212282	-0.237248	-0.212597	-0.260396	-0.243271	-0.302218	-0.219841	-0.191649	-0.312883	-0.256386	-0.222565
-0.333131	-0.225433	-0.23528	-0.234454	-0.224538	-0.0579484	-0.283474	-0.0564356	-0.217486	-0.231357	-0.217996	-0.247924	-0.199908	-0.223754	-0.207941	-0.209268	-0.285488	-0.218172	-0.225274	-0.238276	-0.237195	-0.191382	-0.228234	-0.224825	-0.203194	-0.275054	-0.194678	-0.221554	-0.223368	-0.212846	-0.0911116	-0.225238	-0.307383	-0.27085	-0.234834	-0.26671	-0.242907	-0.295661	-0.182686	-0.210994	-0.241757	-0.212597	-0.257819	-0.240694	-0.298353	-0.222418	-0.187784	-0.312238	-0.252521	-0.218055
-0.34989	-0.2235	-0.236569	-0.229945	-0.21874	-0.0540829	-0.285407	-0.0525702	-0.216841	-0.234578	-0.212842	-0.240837	-0.195398	-0.204427	-0.200854	-0.205403	-0.280334	-0.216239	-0.222052	-0.236987	-0.233974	-0.183651	-0.227589	-0.223537	-0.205771	-0.2699	-0.195967	-0.221554	-0.221435	-0.223154	-0.0808038	-0.227171	-0.299652	-0.27987	-0.229035	-0.260267	-0.242907	-0.302104	-0.181397	-0.208417	-0.243046	-0.208731	-0.255886	-0.239405	-0.293843	-0.227572	-0.180697	-0.307729	-0.250588	-0.218055
-0.363427	-0.220923	-0.235924	-0.223502	-0.216163	-0.0515059	-0.285407	-0.0506374	-0.217486	-0.244242	-0.207688	-0.234395	-0.190244	-0.182523	-0.194412	-0.200249	-0.272603	-0.214951	-0.220119	-0.236987	-0.233974	-0.173987	-0.226945	-0.222248	-0.207704	-0.266679	-0.196611	-0.222198	-0.218214	-0.233461	-0.0711401	-0.230392	-0.293209	-0.286312	-0.225814	-0.253824	-0.242263	-0.308546	-0.178176	-0.207773	-0.246911	-0.209375	-0.255242	-0.237473	-0.28418	-0.231438	-0.172966	-0.303863	-0.244146	-0.216766
-0.375031	-0.219635	-0.233347	-0.215127	-0.212297	-0.0469962	-0.281541	-0.0493489	-0.21813	-0.253261	-0.199957	-0.229241	-0.18509	-0.163196	-0.186681	-0.193162	-0.265517	-0.21173	-0.216898	-0.235699	-0.233974	-0.164968	-0.224368	-0.222248	-0.210281	-0.262169	-0.197256	-0.222842	-0.214993	-0.243125	-0.0634092	-0.23619	-0.282901	-0.294687	-0.22517	-0.250603	-0.244196	-0.309835	-0.173022	-0.205196	-0.247555	-0.206153	-0.255242	-0.236184	-0.27516	-0.23788	-0.16137	-0.295488	-0.241569	-0.215478
-0.382125	-0.217058	-0.231415	-0.208041	-0.207788	-0.0444192	-0.275743	-0.0474162	-0.216841	-0.264213	-0.192227	-0.222799	-0.179291	-0.144513	-0.177018	-0.187364	-0.256497	-0.213663	-0.213677	-0.233122	-0.235907	-0.154015	-0.223723	-0.219671	-0.210281	-0.257659	-0.1979	-0.222198	-0.213704	-0.252789	-0.060188	-0.2407	-0.273238	-0.298553	-0.22517	-0.246737	-0.244196	-0.312412	-0.167224	-0.206484	-0.247555	-0.204865	-0.252665	-0.233607	-0.265497	-0.244967	-0.149773	-0.287757	-0.236415	-0.216766
-0.385354	-0.215769	-0.231415	-0.197733	-0.202634	-0.0405537	-0.268656	-0.046772	-0.216197	-0.27581	-0.183851	-0.219577	-0.172849	-0.129695	-0.167998	-0.180921	-0.246834	-0.21173	-0.209167	-0.230545	-0.237196	-0.144352	-0.219213	-0.219027	-0.210925	-0.253794	-0.199833	-0.222842	-0.213704	-0.263096	-0.0563226	-0.24521	-0.266151	-0.302418	-0.223882	-0.244804	-0.24484	-0.311123	-0.159493	-0.205196	-0.248199	-0.20422	-0.250732	-0.233607	-0.257121	-0.253342	-0.136888	-0.277449	-0.231905	-0.219988
-0.385362	-0.215769	-0.23077	-0.185492	-0.19748	-0.0353998	-0.258992	-0.0429065	-0.212976	-0.286762	-0.174188	-0.216356	-0.165762	-0.113589	-0.155758	-0.173191	-0.237814	-0.211086	-0.205301	-0.227968	-0.235907	-0.1334	-0.21728	-0.217094	-0.210925	-0.24864	-0.199833	-0.218333	-0.21306	-0.271472	-0.0543898	-0.251008	-0.261641	-0.302418	-0.224526	-0.242227	-0.245484	-0.305969	-0.152406	-0.206484	-0.246911	-0.203576	-0.248799	-0.23103	-0.247458	-0.260429	-0.123359	-0.265853	-0.227395	-0.22643
-0.382793	-0.215769	-0.228838	-0.175829	-0.191682	-0.0321786	-0.250617	-0.044195	-0.211688	-0.296425	-0.165168	-0.214423	-0.157387	-0.101348	-0.142873	-0.164815	-0.231372	-0.210442	-0.198215	-0.224102	-0.23784	-0.123092	-0.215347	-0.215806	-0.209637	-0.242842	-0.20241	-0.2164	-0.211771	-0.279847	-0.0511686	-0.256806	-0.255843	-0.304351	-0.223882	-0.240294	-0.247417	-0.300815	-0.143387	-0.21035	-0.242401	-0.203575	-0.247511	-0.228453	-0.239083	-0.26816	-0.113051	-0.25168	-0.22353	-0.23094
-0.374426	-0.217058	-0.226905	-0.162944	-0.182663	-0.0302458	-0.241597	-0.0422623	-0.209755	-0.304156	-0.154861	-0.213779	-0.147723	-0.0916849	-0.130632	-0.155152	-0.226862	-0.208509	-0.191128	-0.220237	-0.23784	-0.113428	-0.214058	-0.215161	-0.205127	-0.239621	-0.204987	-0.213823	-0.211127	-0.286933	-0.0498802	-0.261316	-0.251978	-0.30113	-0.223237	-0.23965	-0.248705	-0.293728	-0.13179	-0.213571	-0.242401	-0.203575	-0.244934	-0.225232	-0.23264	-0.277179	-0.0995223	-0.237506	-0.22353	-0.239315
-0.364126	-0.217702	-0.226261	-0.149415	-0.174288	-0.0289573	-0.233866	-0.041618	-0.207178	-0.30931	-0.146485	-0.213779	-0.139348	-0.0833097	-0.116459	-0.148065	-0.224285	-0.208509	-0.182753	-0.218304	-0.239129	-0.103765	-0.210837	-0.213873	-0.20255	-0.234467	-0.208852	-0.211246	-0.212416	-0.292087	-0.0485917	-0.263893	-0.250689	-0.295332	-0.223882	-0.236428	-0.249994	-0.286642	-0.123415	-0.221302	-0.239824	-0.203575	-0.243001	-0.224588	-0.225554	-0.283622	-0.0898586	-0.220112	-0.222886	-0.249623
-0.351893	-0.220279	-0.224328	-0.137175	-0.163336	-0.0296015	-0.228712	-0.0403295	-0.205245	-0.30931	-0.136178	-0.214423	-0.130328	-0.0781558	-0.106151	-0.138401	-0.222997	-0.205933	-0.1718	-0.215727	-0.237196	-0.0973221	-0.212125	-0.213229	-0.194819	-0.228669	-0.214006	-0.210602	-0.211127	-0.29402	-0.0453705	-0.26647	-0.248756	-0.290178	-0.224526	-0.236428	-0.253215	-0.276334	-0.11504	-0.229677	-0.235314	-0.204863	-0.240424	-0.224588	-0.222977	-0.290708	-0.0795507	-0.203361	-0.226751	-0.262508
-0.340305	-0.226077	-0.222395	-0.123646	-0.153673	-0.028313	-0.222913	-0.039041	-0.203312	-0.308022	-0.12587	-0.213779	-0.12002	-0.0730018	-0.0951991	-0.130026	-0.221064	-0.198846	-0.15956	-0.215727	-0.234619	-0.0908797	-0.21148	-0.213873	-0.189665	-0.220938	-0.217871	-0.211246	-0.211771	-0.295308	-0.0434377	-0.267758	-0.24618	-0.283091	-0.229035	-0.235139	-0.251927	-0.267315	-0.107309	-0.238696	-0.234025	-0.205507	-0.237847	-0.227809	-0.217823	-0.297151	-0.069887	-0.182746	-0.233194	-0.276681
-0.328072	-0.232519	-0.221751	-0.11205	-0.139499	-0.0276688	-0.217115	-0.0383968	-0.202668	-0.300935	-0.115562	-0.217645	-0.110356	-0.0678479	-0.0855355	-0.121007	-0.22042	-0.193692	-0.149252	-0.214439	-0.232043	-0.0850815	-0.212768	-0.215161	-0.178713	-0.213207	-0.222381	-0.21189	-0.212416	-0.292087	-0.0408608	-0.265825	-0.244891	-0.276649	-0.22968	-0.232562	-0.252571	-0.258295	-0.100222	-0.250293	-0.229515	-0.209372	-0.234626	-0.230386	-0.21589	-0.301661	-0.0615118	-0.165995	-0.244146	-0.293431
-0.313906	-0.24025	-0.220462	-0.0991648	-0.129192	-0.028313	-0.213249	-0.0377526	-0.198159	-0.294493	-0.106542	-0.217645	-0.101337	-0.0639824	-0.0778046	-0.112632	-0.22042	-0.186606	-0.138944	-0.213795	-0.226889	-0.081216	-0.212768	-0.213229	-0.169049	-0.204187	-0.224314	-0.215756	-0.213704	-0.28951	-0.0408608	-0.264537	-0.243603	-0.268273	-0.232901	-0.231273	-0.249994	-0.251853	-0.0937797	-0.261889	-0.228227	-0.213881	-0.233981	-0.236185	-0.216534	-0.307459	-0.0544251	-0.146024	-0.255098	-0.30696
-0.304251	-0.247981	-0.21853	-0.091434	-0.119528	-0.028313	-0.206162	-0.039041	-0.191716	-0.286117	-0.0994557	-0.216356	-0.0936056	-0.0614055	-0.0720065	-0.105545	-0.219775	-0.176298	-0.127347	-0.215083	-0.221091	-0.0767063	-0.211479	-0.213229	-0.157453	-0.193235	-0.225602	-0.218977	-0.216281	-0.285001	-0.0408608	-0.261316	-0.240381	-0.261831	-0.238055	-0.229984	-0.248061	-0.244766	-0.0886257	-0.273485	-0.225005	-0.216458	-0.232049	-0.243916	-0.216534	-0.31068	-0.0473384	-0.130562	-0.27056	-0.321778
-0.296528	-0.256356	-0.217241	-0.0830589	-0.111153	-0.0263802	-0.200364	-0.0403295	-0.186562	-0.275165	-0.0930133	-0.216356	-0.0878073	-0.0562515	-0.0662083	-0.0971698	-0.218487	-0.164702	-0.117683	-0.215083	-0.212071	-0.0747735	-0.21019	-0.214517	-0.145857	-0.182283	-0.227535	-0.224775	-0.216925	-0.278558	-0.038928	-0.25745	-0.23716	-0.254744	-0.243209	-0.227407	-0.246128	-0.240901	-0.0834717	-0.28637	-0.224361	-0.220967	-0.232049	-0.251002	-0.218467	-0.312613	-0.0434729	-0.117033	-0.28731	-0.335307
-0.288805	-0.267308	-0.215308	-0.0759724	-0.103422	-0.0263802	-0.192633	-0.039041	-0.176254	-0.266146	-0.0865709	-0.214423	-0.0813647	-0.0530303	-0.0616987	-0.0926601	-0.215266	-0.152461	-0.10802	-0.21315	-0.202408	-0.0728408	-0.205036	-0.213229	-0.135549	-0.17262	-0.228824	-0.227997	-0.21757	-0.270183	-0.0382838	-0.251652	-0.231362	-0.247658	-0.249651	-0.226118	-0.242263	-0.237035	-0.0770293	-0.296034	-0.22114	-0.226765	-0.230116	-0.259377	-0.221688	-0.313902	-0.0383189	-0.104148	-0.302772	-0.346903
-0.280437	-0.276972	-0.215308	-0.0701743	-0.0982686	-0.0244475	-0.183613	-0.041618	-0.167879	-0.258415	-0.0820612	-0.212491	-0.0768549	-0.0498091	-0.0584775	-0.0868619	-0.2114	-0.141509	-0.098356	-0.215727	-0.188879	-0.0689753	-0.198593	-0.21194	-0.126529	-0.1636	-0.228824	-0.233151	-0.216281	-0.263096	-0.0382838	-0.248431	-0.228141	-0.243148	-0.256094	-0.221608	-0.238398	-0.235102	-0.0744522	-0.304409	-0.218563	-0.23063	-0.228827	-0.267753	-0.224909	-0.312613	-0.0350977	-0.0938403	-0.316301	-0.354634
-0.275291	-0.284703	-0.21402	-0.0675974	-0.0918263	-0.0238032	-0.171373	-0.0403295	-0.155639	-0.251328	-0.0769073	-0.207981	-0.0736335	-0.0465879	-0.0546121	-0.0836406	-0.204314	-0.130557	-0.0899807	-0.215727	-0.174061	-0.0663983	-0.189574	-0.211296	-0.118154	-0.153292	-0.227535	-0.235728	-0.216281	-0.255365	-0.038928	-0.243921	-0.222987	-0.237994	-0.263824	-0.217743	-0.233244	-0.23317	-0.0699425	-0.310207	-0.217918	-0.235784	-0.228183	-0.274839	-0.230707	-0.311325	-0.0344534	-0.0873979	-0.329186	-0.364298
-0.273366	-0.292434	-0.215308	-0.0656648	-0.0892494	-0.0212262	-0.161065	-0.0396853	-0.14211	-0.246174	-0.0736861	-0.206048	-0.0697679	-0.0433667	-0.0526794	-0.0771982	-0.195938	-0.118961	-0.0841824	-0.215727	-0.157955	-0.0606001	-0.177977	-0.210652	-0.110423	-0.144917	-0.228824	-0.239593	-0.21757	-0.248279	-0.0382838	-0.240056	-0.221698	-0.236706	-0.270267	-0.212589	-0.22809	-0.232526	-0.066077	-0.312784	-0.217274	-0.238361	-0.228183	-0.281282	-0.235217	-0.309392	-0.0325206	-0.0809555	-0.340138	-0.36623
-0.270797	-0.296943	-0.214664	-0.0637322	-0.0853841	-0.0199377	-0.150112	-0.0371083	-0.130513	-0.242953	-0.0711091	-0.200894	-0.0684792	-0.0401455	-0.0488139	-0.073977	-0.186275	-0.108009	-0.0770957	-0.215083	-0.142494	-0.0586674	-0.167025	-0.210652	-0.102048	-0.136542	-0.226891	-0.238949	-0.216281	-0.243125	-0.038928	-0.23619	-0.219121	-0.234129	-0.276065	-0.206146	-0.22358	-0.232526	-0.0622115	-0.314072	-0.215985	-0.241582	-0.228183	-0.285791	-0.242948	-0.305527	-0.0318763	-0.07709	-0.347225	-0.366875
-0.267584	-0.302097	-0.215953	-0.0624438	-0.0834515	-0.0199377	-0.135939	-0.0383968	-0.11634	-0.240376	-0.0698206	-0.195096	-0.0639693	-0.0369243	-0.0443043	-0.0707557	-0.177256	-0.099634	-0.0700089	-0.213795	-0.127032	-0.0535135	-0.153495	-0.210007	-0.0936732	-0.130744	-0.22818	-0.238305	-0.215637	-0.238615	-0.038928	-0.232969	-0.218477	-0.234773	-0.283796	-0.199703	-0.221003	-0.230593	-0.058346	-0.310851	-0.215985	-0.242226	-0.228827	-0.289013	-0.250679	-0.299729	-0.031232	-0.0751573	-0.35109	-0.36623
-0.265015	-0.304674	-0.217241	-0.0617997	-0.0821632	-0.0192934	-0.126275	-0.0351755	-0.105388	-0.237155	-0.0672436	-0.188654	-0.060748	-0.03628	-0.0430158	-0.0656018	-0.165015	-0.0919032	-0.0635664	-0.212506	-0.11157	-0.0502922	-0.139321	-0.210652	-0.087875	-0.124301	-0.227535	-0.238305	-0.212416	-0.23475	-0.0382838	-0.229748	-0.221054	-0.234129	-0.290238	-0.190684	-0.217138	-0.22866	-0.0577017	-0.306986	-0.214052	-0.24287	-0.228827	-0.290301	-0.25841	-0.291354	-0.0292993	-0.0725803	-0.35109	-0.361076
-0.259225	-0.307251	-0.217885	-0.0611555	-0.0808748	-0.0205819	-0.115967	-0.0332428	-0.0957242	-0.233934	-0.0646667	-0.182211	-0.0581708	-0.0356358	-0.0391504	-0.0623805	-0.154063	-0.0841724	-0.0609893	-0.210574	-0.0993297	-0.0483595	-0.128369	-0.210007	-0.0820768	-0.119792	-0.227535	-0.236372	-0.209839	-0.230884	-0.0382838	-0.228459	-0.222987	-0.234129	-0.296681	-0.18102	-0.215849	-0.226727	-0.0557689	-0.299255	-0.213408	-0.242869	-0.229472	-0.290946	-0.268718	-0.283623	-0.0280107	-0.0719361	-0.348513	-0.355923
-0.254079	-0.309184	-0.217885	-0.0605114	-0.0776538	-0.0192934	-0.107591	-0.0319543	-0.0867049	-0.23329	-0.0633782	-0.173192	-0.0562379	-0.0369242	-0.0372177	-0.0578708	-0.141822	-0.0790186	-0.0577679	-0.207352	-0.0851564	-0.047071	-0.116128	-0.21194	-0.0762787	-0.114638	-0.22818	-0.234439	-0.207906	-0.228951	-0.0376395	-0.225882	-0.228141	-0.232196	-0.302479	-0.170067	-0.215205	-0.22415	-0.0525476	-0.292168	-0.211475	-0.242225	-0.230116	-0.290301	-0.279025	-0.27718	-0.0267222	-0.0700033	-0.345292	-0.351413
-0.244423	-0.307896	-0.217885	-0.0579345	-0.0737885	-0.0205819	-0.0985718	-0.0306658	-0.078974	-0.231357	-0.0620897	-0.163528	-0.054305	-0.03628	-0.0346407	-0.0552938	-0.131514	-0.0745091	-0.0564793	-0.20542	-0.0754929	-0.0464267	-0.106464	-0.21194	-0.0679035	-0.106907	-0.227536	-0.231218	-0.207262	-0.227663	-0.0369953	-0.22395	-0.235227	-0.228975	-0.306989	-0.159115	-0.213916	-0.220285	-0.0512591	-0.285082	-0.209542	-0.240292	-0.23076	-0.289013	-0.289978	-0.268161	-0.0280107	-0.0674264	-0.339494	-0.343038
-0.234767	-0.306607	-0.214664	-0.0560019	-0.0705674	-0.0199376	-0.0908407	-0.0300216	-0.0731758	-0.230068	-0.0595127	-0.153865	-0.0510837	-0.0356357	-0.035285	-0.0533611	-0.121207	-0.0693552	-0.0545465	-0.200266	-0.0684063	-0.0477152	-0.098733	-0.212584	-0.0621054	-0.0998202	-0.226247	-0.22993	-0.206617	-0.226374	-0.0350626	-0.225882	-0.244247	-0.223821	-0.308921	-0.148163	-0.215205	-0.217708	-0.0506148	-0.276706	-0.206965	-0.238359	-0.231404	-0.284503	-0.302218	-0.258497	-0.0273664	-0.0635609	-0.333051	-0.333374
-0.224467	-0.304674	-0.210798	-0.0547135	-0.0673463	-0.0199376	-0.0850423	-0.0300216	-0.0712431	-0.226847	-0.05758	-0.142268	-0.0491508	-0.0369242	-0.0359293	-0.0494956	-0.113476	-0.0648457	-0.0545464	-0.194468	-0.0613197	-0.0477152	-0.0929345	-0.21194	-0.0575957	-0.0908009	-0.223026	-0.227353	-0.205973	-0.223797	-0.0331298	-0.226527	-0.253266	-0.218667	-0.31021	-0.135278	-0.214561	-0.213842	-0.0506147	-0.270264	-0.205032	-0.235782	-0.231404	-0.280638	-0.313814	-0.252699	-0.0267221	-0.0622724	-0.32532	-0.324355
-0.212234	-0.300165	-0.205	-0.0514924	-0.063481	-0.0192933	-0.0785997	-0.0280889	-0.0667334	-0.222982	-0.0543588	-0.130672	-0.0478621	-0.03628	-0.0346408	-0.0475628	-0.107033	-0.0596919	-0.0532578	-0.188669	-0.0574544	-0.0477151	-0.0890687	-0.208719	-0.053086	-0.0837142	-0.221093	-0.227997	-0.204685	-0.219288	-0.0331298	-0.224594	-0.264862	-0.209004	-0.312143	-0.124969	-0.215205	-0.211266	-0.0519032	-0.262533	-0.199878	-0.231916	-0.232048	-0.272907	-0.324767	-0.244969	-0.0260778	-0.0590512	-0.31759	-0.31598
-0.200002	-0.295655	-0.198558	-0.0495598	-0.0596157	-0.0205818	-0.072157	-0.0280889	-0.0641564	-0.219116	-0.0504933	-0.121653	-0.0485062	-0.0349915	-0.0391505	-0.0469186	-0.100591	-0.0551823	-0.0526134	-0.180294	-0.053589	-0.0502921	-0.0852029	-0.205498	-0.0492206	-0.0759833	-0.219161	-0.22542	-0.204685	-0.21349	-0.0305529	-0.226527	-0.271305	-0.198696	-0.310854	-0.114017	-0.216493	-0.208044	-0.0499704	-0.256735	-0.196013	-0.229339	-0.231404	-0.263888	-0.335074	-0.238526	-0.0260778	-0.0577627	-0.309214	-0.309537
-0.187125	-0.291145	-0.190827	-0.0476271	-0.0557504	-0.0180048	-0.0695799	-0.0255119	-0.062868	-0.212674	-0.0485606	-0.111345	-0.045929	-0.0349915	-0.0397948	-0.0449858	-0.0947926	-0.0493842	-0.0532575	-0.173208	-0.0510121	-0.0490036	-0.0826256	-0.201632	-0.0472878	-0.0682524	-0.215939	-0.22542	-0.205329	-0.205114	-0.0292644	-0.225238	-0.280324	-0.187099	-0.311498	-0.104353	-0.215849	-0.205467	-0.0493261	-0.252869	-0.190215	-0.22805	-0.230116	-0.251003	-0.34345	-0.233372	-0.0267219	-0.0571185	-0.303416	-0.301162
-0.176825	-0.284703	-0.18374	-0.0456945	-0.0538178	-0.018649	-0.0657142	-0.0261561	-0.0609352	-0.205587	-0.0459836	-0.102325	-0.0433519	-0.0349915	-0.0417275	-0.0436973	-0.0902829	-0.0455189	-0.0519689	-0.163544	-0.0490795	-0.0470708	-0.0781156	-0.19519	-0.0440666	-0.06181	-0.216584	-0.221555	-0.203396	-0.194807	-0.0286201	-0.224594	-0.286122	-0.175503	-0.307633	-0.0946893	-0.214561	-0.199025	-0.0486818	-0.249004	-0.183128	-0.226117	-0.228183	-0.23683	-0.348603	-0.23144	-0.0273661	-0.0551857	-0.295041	-0.29472
-0.166525	-0.278905	-0.176009	-0.0424734	-0.0505967	-0.0173605	-0.0624928	-0.0248676	-0.0590025	-0.197856	-0.0434067	-0.095883	-0.0420632	-0.0304818	-0.0443045	-0.0424088	-0.0838405	-0.0416536	-0.0519688	-0.15388	-0.0465026	-0.0451381	-0.0761825	-0.188747	-0.0453551	-0.0579445	-0.214651	-0.219622	-0.202752	-0.181922	-0.0266874	-0.225238	-0.290632	-0.163263	-0.302479	-0.0869582	-0.213272	-0.194515	-0.0448163	-0.245139	-0.176041	-0.225472	-0.228827	-0.2233	-0.35118	-0.227574	-0.0286546	-0.0551857	-0.288599	-0.286344
-0.157513	-0.271818	-0.168278	-0.0405408	-0.0499526	-0.0167163	-0.0599156	-0.0235792	-0.0570698	-0.190125	-0.0440509	-0.0900849	-0.0394861	-0.0291933	-0.0449488	-0.0411203	-0.0780424	-0.0377882	-0.0506802	-0.142284	-0.0458584	-0.0425611	-0.0748937	-0.180372	-0.0447109	-0.0534348	-0.216584	-0.215113	-0.201464	-0.165816	-0.0260432	-0.222017	-0.29192	-0.149733	-0.295392	-0.079227	-0.211984	-0.190006	-0.0435277	-0.238696	-0.165733	-0.224828	-0.229471	-0.205262	-0.349892	-0.227574	-0.0273661	-0.0538972	-0.280868	-0.28119
-0.147857	-0.266664	-0.159903	-0.0392524	-0.0486642	-0.0167162	-0.0586269	-0.0235792	-0.0551371	-0.183039	-0.0421182	-0.0836424	-0.0375532	-0.0272606	-0.0455931	-0.0411203	-0.0728884	-0.0345672	-0.0487474	-0.130688	-0.0432815	-0.0380514	-0.071028	-0.16942	-0.0427782	-0.0521463	-0.217872	-0.211247	-0.198242	-0.147133	-0.0266874	-0.220728	-0.293209	-0.136849	-0.288306	-0.0727843	-0.210051	-0.182275	-0.039018	-0.232898	-0.156714	-0.225472	-0.228827	-0.187867	-0.347959	-0.224997	-0.0280103	-0.05583	-0.274425	-0.274104
-0.140778	-0.26151	-0.148307	-0.0373197	-0.0473759	-0.016072	-0.0579824	-0.0216464	-0.0512717	-0.171442	-0.0459836	-0.079777	-0.0356203	-0.0246836	-0.0475258	-0.0385433	-0.066446	-0.0319903	-0.0474588	-0.118447	-0.0439259	-0.0341859	-0.0645852	-0.158468	-0.0434224	-0.0521463	-0.220449	-0.20867	-0.193088	-0.131671	-0.0266874	-0.218796	-0.291276	-0.125897	-0.27993	-0.0650532	-0.210695	-0.174544	-0.0345082	-0.225811	-0.145117	-0.224827	-0.229471	-0.170473	-0.340872	-0.224998	-0.0280102	-0.0545415	-0.26605	-0.267017
-0.134344	-0.255068	-0.14122	-0.0353871	-0.0480203	-0.0154277	-0.057338	-0.0216464	-0.046762	-0.161135	-0.0434066	-0.0759116	-0.0356201	-0.0221066	-0.0455931	-0.0372548	-0.0612921	-0.0313462	-0.0455259	-0.108139	-0.0445702	-0.0316089	-0.0620079	-0.145583	-0.042134	-0.0534348	-0.222382	-0.204161	-0.185358	-0.115565	-0.0260431	-0.213642	-0.286766	-0.116877	-0.269623	-0.0605432	-0.210695	-0.168746	-0.0319312	-0.218725	-0.133521	-0.224183	-0.230115	-0.154367	-0.333142	-0.224353	-0.0292986	-0.0551857	-0.258319	-0.260575
-0.126621	-0.251202	-0.132845	-0.0334545	-0.0460877	-0.0173604	-0.055405	-0.0210022	-0.0454735	-0.14825	-0.0446951	-0.0720461	-0.033043	-0.0214624	-0.0449489	-0.035322	-0.0587151	-0.0294136	-0.0435931	-0.0958987	-0.0445703	-0.0283877	-0.0587864	-0.133987	-0.0414897	-0.0527906	-0.22367	-0.200295	-0.176338	-0.100747	-0.0273316	-0.209132	-0.284189	-0.107858	-0.261892	-0.0547448	-0.211339	-0.161015	-0.0293542	-0.208417	-0.124501	-0.22225	-0.228827	-0.137617	-0.320901	-0.223709	-0.0299428	-0.0538972	-0.250589	-0.252844
-0.121475	-0.247337	-0.12447	-0.0328103	-0.0435108	-0.0199374	-0.0566933	-0.0229349	-0.044185	-0.137298	-0.0453393	-0.0714019	-0.0311101	-0.0201739	-0.0436604	-0.0321008	-0.0542054	-0.0287695	-0.0429487	-0.0868793	-0.0445704	-0.026455	-0.0549206	-0.12239	-0.0408455	-0.0540791	-0.225603	-0.199651	-0.166675	-0.0878624	-0.0260431	-0.203978	-0.281613	-0.100771	-0.252228	-0.0515233	-0.210695	-0.151351	-0.0267771	-0.194888	-0.113549	-0.222894	-0.228827	-0.124087	-0.310593	-0.221777	-0.030587	-0.0526087	-0.24479	-0.247046
-0.116973	-0.244116	-0.117383	-0.0308777	-0.0441552	-0.0218701	-0.0547604	-0.0216464	-0.0416081	-0.125057	-0.0459836	-0.0675364	-0.028533	-0.0188854	-0.0410835	-0.030168	-0.0516285	-0.0274811	-0.0410159	-0.0778599	-0.0465032	-0.026455	-0.0510548	-0.114015	-0.0389128	-0.0547233	-0.226892	-0.197074	-0.155722	-0.0781987	-0.0266874	-0.194959	-0.27517	-0.0949731	-0.243209	-0.0489461	-0.211339	-0.14362	-0.0242001	-0.183936	-0.104529	-0.219028	-0.228827	-0.111847	-0.29642	-0.2192	-0.030587	-0.0519645	-0.238348	-0.238026
-0.112471	-0.241539	-0.110941	-0.0289451	-0.0435111	-0.0257355	-0.0528274	-0.0222906	-0.0403196	-0.112816	-0.0466278	-0.0643152	-0.0285328	-0.0182411	-0.0410835	-0.0282353	-0.052917	-0.0281254	-0.0384388	-0.0694848	-0.0465032	-0.0251665	-0.0504102	-0.104352	-0.03698	-0.054079	-0.225603	-0.19643	-0.144126	-0.0730448	-0.0266874	-0.184651	-0.271949	-0.0898192	-0.236766	-0.0450804	-0.210051	-0.135889	-0.0242001	-0.171051	-0.0967984	-0.217739	-0.224961	-0.100251	-0.286756	-0.215978	-0.0325197	-0.0500318	-0.234483	-0.227718
-0.109258	-0.239606	-0.102566	-0.0295894	-0.0415785	-0.0276682	-0.0502502	-0.0242234	-0.0396754	-0.103797	-0.0466278	-0.0591613	-0.0272442	-0.0182411	-0.0391508	-0.0263025	-0.0535612	-0.0287698	-0.0371502	-0.0649751	-0.0465033	-0.0264549	-0.0491214	-0.0959765	-0.0363358	-0.0534348	-0.222382	-0.197718	-0.13253	-0.0678909	-0.0286201	-0.173055	-0.268083	-0.0853095	-0.230324	-0.0437917	-0.20683	-0.128803	-0.0248443	-0.157522	-0.0884231	-0.215806	-0.222384	-0.0918755	-0.278381	-0.21018	-0.0312312	-0.0487433	-0.229973	-0.218699
-0.106044	-0.235741	-0.0954789	-0.028301	-0.0422229	-0.0308894	-0.0489615	-0.0229349	-0.0383869	-0.0922007	-0.0440508	-0.0572286	-0.027244	-0.0175969	-0.0365739	-0.0282352	-0.0542055	-0.0294142	-0.0365058	-0.0604655	-0.0471477	-0.0296761	-0.0484769	-0.0908226	-0.0363358	-0.0508578	-0.219805	-0.199007	-0.120933	-0.0653139	-0.0279759	-0.162747	-0.265506	-0.0788671	-0.22517	-0.0418587	-0.201676	-0.12236	-0.0261327	-0.14657	-0.0845575	-0.212585	-0.221096	-0.0847889	-0.27065	-0.203738	-0.0305869	-0.048099	-0.22804	-0.207103
-0.105408	-0.233808	-0.0896807	-0.0276569	-0.0428673	-0.0341106	-0.0457401	-0.0229349	-0.0370984	-0.0844698	-0.0421181	-0.0552958	-0.0265996	-0.0195296	-0.0352854	-0.0269467	-0.0548497	-0.0294143	-0.034573	-0.0572443	-0.045215	-0.0296761	-0.049765	-0.0850244	-0.0344031	-0.0482809	-0.213363	-0.203517	-0.111914	-0.0646696	-0.0318413	-0.149862	-0.260352	-0.0743574	-0.223237	-0.0418584	-0.195878	-0.115273	-0.0280653	-0.133685	-0.0774708	-0.210007	-0.217875	-0.079635	-0.265496	-0.198584	-0.0292983	-0.0429451	-0.225463	-0.195506
-0.10606	-0.230587	-0.0832383	-0.0263685	-0.0415789	-0.0334663	-0.0431629	-0.0248676	-0.0370984	-0.0780274	-0.0401854	-0.0527189	-0.0278879	-0.0195296	-0.0339969	-0.0275909	-0.0542055	-0.0300586	-0.0352171	-0.0553115	-0.0432824	-0.032253	-0.0484762	-0.0805147	-0.0350473	-0.0463481	-0.207565	-0.20545	-0.103539	-0.0646696	-0.0331298	-0.1344	-0.256487	-0.0692035	-0.221304	-0.0418582	-0.186214	-0.11012	-0.029998	-0.124665	-0.0710282	-0.208074	-0.215298	-0.0777023	-0.260986	-0.190853	-0.0299425	-0.0416566	-0.225463	-0.185843
-0.106712	-0.227365	-0.0780843	-0.0257244	-0.044156	-0.0334663	-0.0405857	-0.0235791	-0.0370984	-0.071585	-0.0388969	-0.0507861	-0.0291762	-0.0188854	-0.0327085	-0.0288794	-0.052917	-0.0319915	-0.0345727	-0.0527346	-0.0407055	-0.0335415	-0.0497644	-0.0779377	-0.0350474	-0.0431269	-0.201122	-0.208027	-0.0970964	-0.0653138	-0.0344183	-0.120227	-0.251333	-0.0646939	-0.220016	-0.0412137	-0.175906	-0.103677	-0.0312864	-0.114357	-0.0658742	-0.20743	-0.213365	-0.0770581	-0.259054	-0.183123	-0.028654	-0.0390796	-0.225463	-0.174246
-0.107364	-0.226077	-0.0742189	-0.0257245	-0.0460889	-0.0321778	-0.0373643	-0.0242233	-0.0377427	-0.0677195	-0.0356757	-0.0494977	-0.0304645	-0.0175969	-0.0320643	-0.0295236	-0.0496958	-0.0339243	-0.0345726	-0.0527346	-0.0381286	-0.03483	-0.0504083	-0.073428	-0.0337589	-0.0418384	-0.19017	-0.209959	-0.0919425	-0.0640253	-0.0357068	-0.107986	-0.246823	-0.0608284	-0.219372	-0.0431462	-0.165598	-0.0998116	-0.0332191	-0.108559	-0.0626529	-0.205497	-0.212076	-0.0764139	-0.255832	-0.171526	-0.0273655	-0.0365026	-0.225463	-0.164583
-0.107372	-0.222211	-0.0703534	-0.0250803	-0.0448005	-0.0315335	-0.0347871	-0.0248676	-0.0377427	-0.066431	-0.0350314	-0.0482092	-0.0323971	-0.0188853	-0.0346413	-0.0301678	-0.0464746	-0.0352129	-0.0339283	-0.0527346	-0.0374844	-0.0354742	-0.0516964	-0.0695626	-0.0318262	-0.04055	-0.180507	-0.211248	-0.0867886	-0.0633811	-0.0369952	-0.0970341	-0.241669	-0.0576073	-0.22066	-0.0425017	-0.154646	-0.0953019	-0.0306421	-0.102761	-0.0568546	-0.207429	-0.208855	-0.0751254	-0.255188	-0.162507	-0.0247885	-0.0358584	-0.226752	-0.154919
-0.10738	-0.219634	-0.0658437	-0.0231477	-0.0480218	-0.0276681	-0.0334984	-0.0235791	-0.0377427	-0.0644983	-0.0363199	-0.0469207	-0.0336854	-0.0201738	-0.0314201	-0.0321005	-0.0413207	-0.0390785	-0.0332839	-0.0533789	-0.0368403	-0.0361184	-0.0510519	-0.0676299	-0.0318262	-0.0392615	-0.169554	-0.210604	-0.0829231	-0.0601599	-0.0376395	-0.0867263	-0.236515	-0.0543861	-0.22066	-0.0425014	-0.14305	-0.0940135	-0.0299978	-0.0988957	-0.0542775	-0.207429	-0.208855	-0.0725485	-0.253255	-0.150266	-0.0241442	-0.0339257	-0.223531	-0.147832
-0.104166	-0.214481	-0.0632667	-0.0257248	-0.0486662	-0.0244468	-0.032854	-0.0216464	-0.0383869	-0.0638541	-0.0350314	-0.0469207	-0.0336852	-0.0208181	-0.0307759	-0.0327447	-0.0374552	-0.0403671	-0.0287741	-0.0520904	-0.0349076	-0.0361184	-0.0491188	-0.0669856	-0.0318262	-0.0399057	-0.157958	-0.209959	-0.0790577	-0.0569387	-0.038928	-0.0783511	-0.230717	-0.0498764	-0.222593	-0.0431454	-0.132098	-0.090148	-0.0274208	-0.0963187	-0.0510562	-0.210006	-0.206278	-0.0725486	-0.251967	-0.140603	-0.0215672	-0.0319929	-0.220309	-0.138813
-0.10353	-0.210615	-0.061334	-0.0263691	-0.0473779	-0.0218699	-0.0315653	-0.0203579	-0.0383869	-0.0657868	-0.0343872	-0.0456322	-0.0349735	-0.023395	-0.0288432	-0.0340332	-0.0329455	-0.0422999	-0.0281297	-0.0520904	-0.032975	-0.0354741	-0.0458973	-0.0650529	-0.0305377	-0.0392615	-0.144429	-0.206094	-0.0751922	-0.0543617	-0.036351	-0.0731972	-0.229429	-0.0466552	-0.223237	-0.0425009	-0.119857	-0.0869268	-0.025488	-0.0937417	-0.0491233	-0.211938	-0.203701	-0.0699716	-0.250034	-0.130939	-0.0209229	-0.0319929	-0.216444	-0.130438
-0.100317	-0.201596	-0.0600455	-0.0270134	-0.0441568	-0.0180044	-0.0309208	-0.0216464	-0.0390312	-0.0657868	-0.0330987	-0.0443437	-0.0343291	-0.0240392	-0.0294874	-0.0340332	-0.0303686	-0.0442328	-0.0261969	-0.0527347	-0.0329751	-0.0335414	-0.04332	-0.0656971	-0.0279607	-0.0405499	-0.132189	-0.200296	-0.0739037	-0.049852	-0.0344183	-0.069976	-0.224275	-0.0479437	-0.221949	-0.0418564	-0.110838	-0.0830613	-0.0235552	-0.0905205	-0.0465462	-0.214515	-0.199192	-0.0673947	-0.246169	-0.119987	-0.0202786	-0.0300602	-0.21129	-0.121418
-0.0977475	-0.193865	-0.0587569	-0.0257251	-0.0428684	-0.0160717	-0.0328533	-0.0197136	-0.038387	-0.066431	-0.0318102	-0.0430552	-0.0336847	-0.023395	-0.028199	-0.0340331	-0.0265031	-0.0455214	-0.0249083	-0.0508019	-0.0329752	-0.0303202	-0.0413869	-0.0663413	-0.0273165	-0.037973	-0.119304	-0.193854	-0.0713268	-0.0479192	-0.0331298	-0.064822	-0.221054	-0.0472995	-0.220016	-0.0399234	-0.101818	-0.0791959	-0.0222667	-0.0872993	-0.0459019	-0.214514	-0.194038	-0.0615966	-0.241015	-0.112256	-0.0209228	-0.0319929	-0.204203	-0.114332
-0.0951784	-0.184201	-0.0587569	-0.0257252	-0.0390031	-0.0141389	-0.0309204	-0.0184251	-0.03581	-0.0670752	-0.031166	-0.042411	-0.0311076	-0.0240392	-0.0262663	-0.0333889	-0.0245704	-0.044233	-0.0223312	-0.0488692	-0.032331	-0.0283874	-0.0394539	-0.0676298	-0.0266723	-0.0366845	-0.108352	-0.185478	-0.0687498	-0.044698	-0.0292643	-0.0628893	-0.218477	-0.0492323	-0.215506	-0.0405674	-0.093443	-0.0753304	-0.0190454	-0.0834338	-0.0433248	-0.217735	-0.188884	-0.0583754	-0.237149	-0.105814	-0.0196343	-0.0319929	-0.196473	-0.107245
-0.0906766	-0.173249	-0.0587569	-0.025081	-0.0344936	-0.0141389	-0.0315644	-0.0216463	-0.033233	-0.066431	-0.0266563	-0.039834	-0.0304631	-0.0272604	-0.0243336	-0.0321004	-0.0252146	-0.0429447	-0.0210426	-0.0469365	-0.0316868	-0.0251662	-0.0375208	-0.068274	-0.0253838	-0.0341075	-0.0954669	-0.178392	-0.0668171	-0.0427653	-0.0260431	-0.0609566	-0.215255	-0.0498765	-0.209708	-0.0412114	-0.0882891	-0.071465	-0.0190453	-0.0821454	-0.0420362	-0.218379	-0.181153	-0.0551542	-0.231995	-0.100016	-0.01899	-0.0300602	-0.187453	-0.0982256
-0.0874632	-0.161653	-0.0574684	-0.0250811	-0.0312725	-0.0134946	-0.0322084	-0.0216463	-0.0293676	-0.0683637	-0.0253678	-0.0379013	-0.027886	-0.025972	-0.0249778	-0.0295234	-0.0252146	-0.0423005	-0.0203982	-0.0462923	-0.0310427	-0.0225892	-0.0368762	-0.0676298	-0.0247396	-0.0321748	-0.087736	-0.168728	-0.0668171	-0.0427653	-0.0234661	-0.0596681	-0.209457	-0.0518093	-0.203266	-0.0405669	-0.0824909	-0.066311	-0.0171126	-0.0776357	-0.0413919	-0.21709	-0.172133	-0.0500003	-0.224909	-0.0955063	-0.0183457	-0.0326371	-0.181011	-0.0917831
-0.0848941	-0.151345	-0.0555357	-0.0237927	-0.0286957	-0.0141388	-0.0322082	-0.0235791	-0.0267906	-0.0677195	-0.0221466	-0.0359686	-0.0253089	-0.0272604	-0.0236894	-0.0295234	-0.0265031	-0.0403679	-0.0191096	-0.045648	-0.0297543	-0.0206565	-0.0362317	-0.068274	-0.0247396	-0.0270209	-0.0800051	-0.159065	-0.0635959	-0.042121	-0.0196007	-0.0577354	-0.203015	-0.051165	-0.19489	-0.0399224	-0.077337	-0.0630898	-0.0177567	-0.0737702	-0.0407475	-0.215802	-0.163114	-0.0461349	-0.217822	-0.0929294	-0.0196341	-0.0326371	-0.170059	-0.0853407
-0.0816807	-0.141037	-0.0548914	-0.0212158	-0.0267631	-0.0141388	-0.032208	-0.0242233	-0.0255022	-0.066431	-0.0202138	-0.0340359	-0.023376	-0.0266162	-0.0224009	-0.0282348	-0.0290801	-0.0384353	-0.0191095	-0.0430711	-0.0291101	-0.0200122	-0.0394526	-0.0676298	-0.0266723	-0.0257324	-0.07163	-0.151334	-0.0610189	-0.042121	-0.017668	-0.0564469	-0.197861	-0.0550305	-0.185227	-0.0392779	-0.0734715	-0.0579359	-0.0184009	-0.0686163	-0.0394589	-0.211936	-0.152806	-0.0422695	-0.212024	-0.089064	-0.0209226	-0.0300602	-0.160395	-0.078254
-0.0758903	-0.130729	-0.0529586	-0.0218602	-0.0248305	-0.0128503	-0.032852	-0.0255118	-0.0216367	-0.0657867	-0.0163484	-0.0314589	-0.0227316	-0.0272604	-0.0249779	-0.0275906	-0.0297243	-0.0358585	-0.0184651	-0.0417826	-0.0271775	-0.0206564	-0.0439619	-0.0663413	-0.0279608	-0.0231554	-0.0671204	-0.14167	-0.0590862	-0.042121	-0.0157352	-0.0538699	-0.19013	-0.0543863	-0.17363	-0.0405662	-0.0702503	-0.0560032	-0.0184009	-0.0653951	-0.0368818	-0.206782	-0.141854	-0.0403368	-0.205581	-0.0884199	-0.0202783	-0.0300602	-0.153308	-0.0724558
-0.0739654	-0.12171	-0.0503817	-0.021216	-0.0235421	-0.0122061	-0.0334961	-0.0274445	-0.0203482	-0.066431	-0.0144157	-0.0301704	-0.0195102	-0.0272604	-0.0236894	-0.0282348	-0.0329456	-0.0326374	-0.0178208	-0.0398499	-0.0291103	-0.0200122	-0.0484713	-0.0644086	-0.0279608	-0.0212227	-0.0613222	-0.133939	-0.055865	-0.0427652	-0.0144467	-0.0532257	-0.181755	-0.0543863	-0.162034	-0.0392774	-0.0650964	-0.052782	-0.0190451	-0.0615296	-0.0355932	-0.199695	-0.132834	-0.0384041	-0.197851	-0.085843	-0.022211	-0.0300602	-0.144289	-0.0673019
-0.0726848	-0.114623	-0.0465162	-0.0192834	-0.022898	-0.012206	-0.0315631	-0.0274445	-0.0177713	-0.063854	-0.0144157	-0.0295262	-0.0201542	-0.0253277	-0.0243337	-0.0275905	-0.0329456	-0.0294163	-0.0178207	-0.0379172	-0.0271776	-0.0219449	-0.0497594	-0.0618316	-0.0292493	-0.0199342	-0.058101	-0.126209	-0.0526438	-0.039544	-0.0138025	-0.0525815	-0.172735	-0.0543864	-0.150438	-0.0405657	-0.0618752	-0.0514935	-0.0184008	-0.0589526	-0.0336604	-0.191964	-0.123815	-0.0377599	-0.19012	-0.0839103	-0.0202782	-0.0268389	-0.137847	-0.0640807
-0.0694714	-0.108825	-0.0445834	-0.0212162	-0.0222539	-0.0102733	-0.0322071	-0.0268002	-0.0171271	-0.0632098	-0.0157041	-0.0269492	-0.0201541	-0.0246834	-0.0243337	-0.0269463	-0.0348783	-0.0274837	-0.0184648	-0.0366287	-0.0265335	-0.0213006	-0.0523361	-0.0573219	-0.0286051	-0.0212227	-0.0581011	-0.119766	-0.0494225	-0.0382555	-0.0157352	-0.051293	-0.161139	-0.0518094	-0.138841	-0.0399212	-0.0580097	-0.0514935	-0.0184007	-0.0570199	-0.0336603	-0.184877	-0.114796	-0.03776	-0.1811	-0.0806892	-0.0222109	-0.024262	-0.128827	-0.0621479
-0.0694792	-0.102383	-0.040718	-0.0205721	-0.0235425	-0.0089848	-0.0302742	-0.026156	-0.0164828	-0.061277	-0.0169926	-0.026305	-0.0214424	-0.0240392	-0.0256222	-0.0282347	-0.036811	-0.0255511	-0.0178204	-0.0359845	-0.0246008	-0.0232333	-0.0523357	-0.0553892	-0.0298935	-0.0218669	-0.0561684	-0.11268	-0.0455571	-0.0363228	-0.015091	-0.0519372	-0.150831	-0.0511652	-0.129178	-0.0379882	-0.0567212	-0.0521377	-0.0184006	-0.0550872	-0.0304389	-0.174569	-0.107065	-0.0364715	-0.171437	-0.0781123	-0.0222108	-0.0229735	-0.119808	-0.0589267
-0.0681986	-0.0998056	-0.038141	-0.0205722	-0.0241869	-0.00898478	-0.0296297	-0.0229348	-0.0164828	-0.0587001	-0.0189253	-0.0256607	-0.0220865	-0.0233949	-0.024978	-0.0295232	-0.0348783	-0.0242627	-0.0165318	-0.034696	-0.0252452	-0.0219448	-0.0529797	-0.0521679	-0.0292493	-0.0263766	-0.0555242	-0.106237	-0.0416916	-0.0298804	-0.017668	-0.0506488	-0.140523	-0.0492325	-0.118226	-0.0366994	-0.0522115	-0.0521377	-0.0209776	-0.0570199	-0.0297946	-0.164905	-0.0993337	-0.0364716	-0.160484	-0.0742469	-0.022855	-0.0210408	-0.111433	-0.0576382
-0.0669179	-0.0965844	-0.0362082	-0.0237935	-0.0222543	-0.00898476	-0.030918	-0.0210021	-0.0177713	-0.0554788	-0.0215023	-0.0256607	-0.021442	-0.0233949	-0.024978	-0.0288789	-0.0323013	-0.0249071	-0.0152432	-0.0321191	-0.0239568	-0.0232333	-0.0497581	-0.0502352	-0.0286051	-0.0289536	-0.0555242	-0.0965736	-0.0397589	-0.0266591	-0.0176679	-0.051293	-0.13086	-0.0453671	-0.109851	-0.036055	-0.0528558	-0.0514935	-0.0216217	-0.0550872	-0.028506	-0.155241	-0.0928913	-0.0364716	-0.149532	-0.07167	-0.0209222	-0.0178195	-0.103058	-0.056994
-0.0682142	-0.0959401	-0.035564	-0.0225051	-0.0216102	-0.00962898	-0.0322063	-0.0197136	-0.0190598	-0.0509692	-0.0227908	-0.026305	-0.0214419	-0.0240392	-0.0243338	-0.0308116	-0.0329456	-0.0229745	-0.0158873	-0.0327633	-0.0239568	-0.0219448	-0.0471808	-0.047014	-0.0273166	-0.032819	-0.0561685	-0.08691	-0.034605	-0.0234379	-0.0202449	-0.0500045	-0.120552	-0.0453671	-0.100187	-0.0354105	-0.0502788	-0.050205	-0.0229102	-0.0537987	-0.0297944	-0.144933	-0.0890258	-0.0377601	-0.137292	-0.0697373	-0.0209222	-0.0158868	-0.0946825	-0.0537728
-0.0701548	-0.0933631	-0.0323427	-0.021861	-0.0203219	-0.00962896	-0.0302733	-0.0171366	-0.022281	-0.0483922	-0.0253677	-0.026305	-0.0214417	-0.0246834	-0.0236896	-0.0314558	-0.0303686	-0.0242631	-0.0158872	-0.0314748	-0.0233127	-0.0206563	-0.0439593	-0.0457255	-0.0273166	-0.0360402	-0.0561685	-0.0785349	-0.0313838	-0.0215052	-0.0208892	-0.0493603	-0.111532	-0.0453671	-0.092456	-0.034766	-0.0522115	-0.0489165	-0.0229101	-0.0537987	-0.0304385	-0.137201	-0.0838719	-0.0377602	-0.124407	-0.0678047	-0.0215664	-0.0158868	-0.0869516	-0.0524843
-0.0720953	-0.0914304	-0.0310542	-0.0218611	-0.0183893	-0.0128502	-0.0309173	-0.0152039	-0.024858	-0.0458152	-0.0273005	-0.0275934	-0.0207973	-0.0253276	-0.0243339	-0.0314558	-0.0290801	-0.0261959	-0.0152429	-0.0301864	-0.0246012	-0.0193678	-0.0381608	-0.044437	-0.0240954	-0.0373287	-0.0555243	-0.0701598	-0.0300953	-0.018284	-0.0215334	-0.0474276	-0.102513	-0.0447229	-0.0847251	-0.032833	-0.0535	-0.0469838	-0.0241985	-0.0525102	-0.0317269	-0.128182	-0.0825834	-0.037116	-0.11281	-0.065872	-0.0202779	-0.0139541	-0.0805092	-0.05184
-0.0746801	-0.0894977	-0.0291215	-0.0218612	-0.0183894	-0.0147829	-0.0315614	-0.0126269	-0.0267907	-0.042594	-0.0298774	-0.0288819	-0.0188644	-0.0259719	-0.0236896	-0.029523	-0.0297244	-0.0268403	-0.0152427	-0.0282537	-0.0246013	-0.0167908	-0.0355835	-0.044437	-0.0228069	-0.0386172	-0.0548801	-0.0637174	-0.0294511	-0.0189282	-0.0215334	-0.0454948	-0.0947821	-0.0453672	-0.0789269	-0.0315442	-0.0535	-0.0456953	-0.02291	-0.051866	-0.0343037	-0.119806	-0.0806506	-0.037116	-0.10057	-0.0658721	-0.0183451	-0.0145983	-0.0734226	-0.0486188
-0.0766207	-0.0862765	-0.0284772	-0.0205728	-0.0177453	-0.0173598	-0.0309169	-0.0113384	-0.0293677	-0.040017	-0.0311659	-0.0308147	-0.0201527	-0.0253276	-0.0217569	-0.029523	-0.0284359	-0.0268404	-0.0158869	-0.0276094	-0.0278226	-0.0142138	-0.0317177	-0.0457255	-0.0228069	-0.0386172	-0.0548801	-0.0553423	-0.0262299	-0.0176397	-0.0202449	-0.0422736	-0.0870512	-0.0453672	-0.0731287	-0.0302555	-0.056077	-0.0437625	-0.0241984	-0.051866	-0.0381691	-0.111431	-0.0780736	-0.0364718	-0.090262	-0.0652279	-0.0177008	-0.0133098	-0.0689129	-0.0466861
-0.0759843	-0.0843438	-0.0271887	-0.0179959	-0.0145242	-0.0199367	-0.0322052	-0.0100499	-0.0332332	-0.0361516	-0.0305217	-0.0327474	-0.0220853	-0.0240391	-0.0230454	-0.0288788	-0.0277917	-0.0287732	-0.0158867	-0.0256767	-0.0297554	-0.012281	-0.0297847	-0.0457255	-0.0221627	-0.0399056	-0.0529474	-0.0495442	-0.0268741	-0.0189282	-0.0196007	-0.0390524	-0.0825415	-0.0453672	-0.0692633	-0.0308995	-0.056077	-0.0431183	-0.0241984	-0.049289	-0.0401017	-0.1037	-0.0774294	-0.0384046	-0.0812426	-0.0639395	-0.0170565	-0.0139541	-0.0624705	-0.0453976
-0.0772806	-0.0798341	-0.0265445	-0.017996	-0.0164571	-0.0225137	-0.032205	-0.00940568	-0.0345216	-0.0361516	-0.0318101	-0.0340359	-0.0214408	-0.0246834	-0.0236897	-0.0275902	-0.0284359	-0.0294176	-0.0165309	-0.026321	-0.0297555	-0.0103483	-0.0278516	-0.0470139	-0.0221627	-0.0386172	-0.0484377	-0.0456788	-0.0255856	-0.0195724	-0.0183122	-0.0358312	-0.0773875	-0.044723	-0.0660421	-0.0296108	-0.0554327	-0.0411856	-0.0248426	-0.049289	-0.0420343	-0.0966126	-0.0767851	-0.0377604	-0.0728674	-0.0626511	-0.015768	-0.016531	-0.058605	-0.0447533
-0.0772884	-0.0759686	-0.025256	-0.0179961	-0.015813	-0.0244464	-0.0309163	-0.0106942	-0.0338774	-0.0355073	-0.0305216	-0.0333916	-0.0220849	-0.0240391	-0.0262667	-0.0263017	-0.0297244	-0.0287735	-0.019752	-0.026321	-0.0323326	-0.0090598	-0.0284955	-0.0457254	-0.0208742	-0.0379729	-0.0439281	-0.0405249	-0.0268741	-0.0215051	-0.0157352	-0.0338985	-0.0703009	-0.0440788	-0.0628209	-0.0296105	-0.0554327	-0.0386086	-0.0216213	-0.049289	-0.0439669	-0.0901699	-0.0761408	-0.0396931	-0.0670692	-0.0639396	-0.013191	-0.0197522	-0.0566723	-0.0421764
-0.076652	-0.0708147	-0.0278329	-0.0199289	-0.0177458	-0.0238021	-0.0302718	-0.0119826	-0.0332332	-0.0342188	-0.0318101	-0.0314589	-0.0220847	-0.0208179	-0.0262667	-0.0230805	-0.0303686	-0.0274851	-0.0210403	-0.023744	-0.0342654	-0.00841554	-0.0284952	-0.0437927	-0.0208742	-0.0366844	-0.0407069	-0.0373037	-0.0275183	-0.0234378	-0.0157352	-0.03261	-0.0645027	-0.0440788	-0.0608881	-0.0283218	-0.0541443	-0.0392528	-0.020977	-0.0499333	-0.0439668	-0.0850157	-0.0748523	-0.0396932	-0.063848	-0.062007	-0.0119025	-0.0216849	-0.0547396	-0.0428206
-0.0766598	-0.066305	-0.0265444	-0.0218617	-0.0190344	-0.0244464	-0.0289831	-0.0119826	-0.0332332	-0.0329304	-0.0311659	-0.0333916	-0.0214403	-0.0208179	-0.0275552	-0.0224362	-0.0316571	-0.0281295	-0.0236172	-0.026321	-0.0342654	-0.00905976	-0.0304276	-0.0431485	-0.0208742	-0.0347517	-0.0387742	-0.0340826	-0.0294511	-0.0253705	-0.0138025	-0.0313215	-0.059993	-0.0415018	-0.0589554	-0.0251003	-0.0522115	-0.0386086	-0.0190442	-0.051866	-0.0426782	-0.078573	-0.0742081	-0.0396932	-0.0619153	-0.0594301	-0.0119024	-0.0236177	-0.0528069	-0.0428206
-0.0740906	-0.0611511	-0.0278329	-0.0231503	-0.0216115	-0.0218694	-0.0264059	-0.0139154	-0.0313005	-0.0335746	-0.0298774	-0.0327474	-0.0214402	-0.0182409	-0.029488	-0.021792	-0.0323014	-0.0268411	-0.0249055	-0.0269652	-0.0342655	-0.0109925	-0.0304273	-0.0425042	-0.0208743	-0.0366844	-0.0361973	-0.0327941	-0.0300953	-0.0253705	-0.0138025	-0.0306773	-0.0561275	-0.0395691	-0.0589554	-0.0244558	-0.0502788	-0.0398971	-0.0183999	-0.0537987	-0.0388126	-0.074063	-0.0729196	-0.039049	-0.0606268	-0.0555647	-0.0106139	-0.0249061	-0.0534512	-0.0415321
-0.07281	-0.0579298	-0.0297656	-0.0250831	-0.0222559	-0.0205809	-0.0257615	-0.0145596	-0.0287235	-0.0322861	-0.0273004	-0.0308147	-0.0207958	-0.0163082	-0.0275553	-0.0211477	-0.0335899	-0.026197	-0.0281266	-0.0276095	-0.0323329	-0.0109924	-0.0310712	-0.039283	-0.02023	-0.0360402	-0.0368415	-0.0321499	-0.0307396	-0.0273033	-0.012514	-0.0306773	-0.0509736	-0.0357037	-0.0576669	-0.0231671	-0.0502788	-0.0398971	-0.0171114	-0.0557314	-0.034947	-0.0689088	-0.0729195	-0.039049	-0.0606268	-0.0529878	-0.0106138	-0.0261946	-0.05023	-0.044109
-0.0695966	-0.0527759	-0.031054	-0.027016	-0.0229003	-0.0173596	-0.0238285	-0.0158481	-0.0280793	-0.0309976	-0.0260119	-0.0288819	-0.0175744	-0.0117985	-0.0281995	-0.0192149	-0.0323014	-0.0261971	-0.0281265	-0.0269653	-0.0291118	-0.0122809	-0.0330036	-0.039283	-0.0189415	-0.0360402	-0.0361973	-0.03215	-0.0300953	-0.026659	-0.0138025	-0.0313215	-0.0471081	-0.0344153	-0.0570227	-0.0205899	-0.0457691	-0.0398971	-0.0151786	-0.0563757	-0.029793	-0.0637546	-0.071631	-0.0371164	-0.0606268	-0.0478339	-0.0106138	-0.0255504	-0.05023	-0.0434648
-0.0683159	-0.0489105	-0.031054	-0.0276603	-0.0229004	-0.0147827	-0.0238283	-0.0177808	-0.0261466	-0.0297091	-0.0240792	-0.026305	-0.0156415	-0.0111543	-0.0281996	-0.0192149	-0.0303687	-0.0281299	-0.0281264	-0.026321	-0.0233137	-0.0142136	-0.0330032	-0.0379945	-0.0182973	-0.0373287	-0.0349089	-0.0302173	-0.0294511	-0.0273032	-0.0131582	-0.0332543	-0.0432426	-0.0311941	-0.0563784	-0.0193011	-0.0457691	-0.0379644	-0.0132458	-0.0576641	-0.0272159	-0.0611773	-0.0703425	-0.0345394	-0.0619152	-0.0446128	-0.00868102	-0.0255504	-0.047653	-0.0434648
-0.0670352	-0.0431123	-0.0316982	-0.0276604	-0.0216121	-0.0134942	-0.0218954	-0.0190693	-0.0229254	-0.0297091	-0.0227907	-0.0256607	-0.0137086	-0.00793305	-0.0269111	-0.0192149	-0.0290802	-0.0249088	-0.0294147	-0.0243883	-0.0220253	-0.0142136	-0.0317144	-0.0373503	-0.0170088	-0.0360402	-0.0361974	-0.0289289	-0.0288068	-0.0279475	-0.0138025	-0.0358312	-0.0438869	-0.0292614	-0.0544457	-0.0180124	-0.0451249	-0.0379643	-0.0119573	-0.0602411	-0.0220619	-0.0579558	-0.0709867	-0.0338952	-0.0606267	-0.0407474	-0.00868098	-0.0236176	-0.0450761	-0.044109
-0.0651103	-0.0444008	-0.031054	-0.028949	-0.0222564	-0.0122057	-0.0199624	-0.0197135	-0.0216369	-0.0297091	-0.0195695	-0.0230838	-0.0104872	-0.00857728	-0.0256226	-0.0185706	-0.0277917	-0.0236205	-0.0281261	-0.0243883	-0.0188041	-0.0167905	-0.0304256	-0.0360618	-0.0157204	-0.0360402	-0.0355532	-0.0289289	-0.0281626	-0.0292359	-0.0131582	-0.0371197	-0.0406657	-0.0299056	-0.0531572	-0.0160794	-0.0425479	-0.0353874	-0.0126014	-0.0595969	-0.0207733	-0.0560228	-0.069054	-0.0326068	-0.0606267	-0.0381705	-0.00803669	-0.0229734	-0.0431434	-0.0434648
-0.0631854	-0.0411796	-0.0291212	-0.0257279	-0.0209681	-0.0122056	-0.019318	-0.0197135	-0.0203484	-0.0264879	-0.0163483	-0.0198626	-0.00855431	-0.00857728	-0.0236899	-0.0192148	-0.0265032	-0.0229764	-0.0274818	-0.0237441	-0.0162273	-0.0187232	-0.0304253	-0.0373502	-0.0137876	-0.0360402	-0.0355532	-0.0289289	-0.0268741	-0.0279474	-0.0138025	-0.0364755	-0.0400214	-0.0286172	-0.0505802	-0.0160791	-0.0412594	-0.0340989	-0.0106687	-0.0589526	-0.0169077	-0.0528013	-0.069054	-0.0300299	-0.0593382	-0.0362379	-0.00803665	-0.0229734	-0.0424992	-0.044109
-0.062549	-0.0386026	-0.0278327	-0.0225068	-0.0196797	-0.0122056	-0.0193177	-0.0177808	-0.0197042	-0.0277764	-0.015704	-0.0198626	-0.00662141	-0.00922151	-0.021113	-0.0211475	-0.0252148	-0.0210437	-0.0261932	-0.0224556	-0.0142946	-0.020656	-0.0297807	-0.0347733	-0.0118549	-0.0353959	-0.034909	-0.0302175	-0.0275183	-0.0292359	-0.0157352	-0.0371197	-0.0380887	-0.0273287	-0.0460705	-0.0186559	-0.0406152	-0.0321662	-0.0119571	-0.0595969	-0.0162633	-0.0502241	-0.0677655	-0.0300299	-0.0574055	-0.0368822	-0.00739236	-0.0203964	-0.0399222	-0.041532
-0.0606241	-0.0379584	-0.0252557	-0.0199299	-0.0164587	-0.0134941	-0.0199618	-0.0177808	-0.0177715	-0.0264879	-0.0137713	-0.0205068	-0.005977	-0.01051	-0.0178918	-0.0211475	-0.023282	-0.0184669	-0.0261931	-0.0224556	-0.0130062	-0.0206559	-0.0297804	-0.0347733	-0.0099222	-0.032819	-0.0336205	-0.0302175	-0.0262299	-0.0292359	-0.0157352	-0.037764	-0.0355117	-0.0286172	-0.0447821	-0.0212326	-0.0393267	-0.0315219	-0.0113128	-0.0570199	-0.018196	-0.048291	-0.0671212	-0.0280972	-0.056117	-0.038815	-0.00803656	-0.0184637	-0.0399222	-0.0408878
-0.0619204	-0.0392468	-0.0239672	-0.0154203	-0.0158146	-0.0134941	-0.0199616	-0.0164923	-0.0171272	-0.0251994	-0.0105501	-0.021151	-0.00662107	-0.013087	-0.0172476	-0.022436	-0.0219936	-0.0171785	-0.0229717	-0.0230999	-0.0130063	-0.0225886	-0.0297801	-0.0347732	-0.00992221	-0.030242	-0.0323321	-0.0308618	-0.0262299	-0.0305244	-0.0163794	-0.0364755	-0.0342232	-0.03055	-0.0428493	-0.0238093	-0.0380382	-0.028945	-0.0126012	-0.0512217	-0.0194843	-0.046358	-0.0658327	-0.0280972	-0.0541842	-0.041392	-0.00868076	-0.0184637	-0.0412107	-0.038955
-0.0632167	-0.0386026	-0.020746	-0.0115549	-0.0132377	-0.0128498	-0.0206056	-0.0152038	-0.0158387	-0.0258436	-0.00926162	-0.0198626	-0.0066209	-0.0130869	-0.0146707	-0.0237244	-0.0226378	-0.0139574	-0.0236159	-0.0218114	-0.0142949	-0.0232329	-0.0317125	-0.0334848	-0.00927797	-0.0283093	-0.0291109	-0.0321503	-0.0255856	-0.0305244	-0.0183121	-0.0345428	-0.0329347	-0.0311942	-0.0396281	-0.026386	-0.034817	-0.0283007	-0.0119569	-0.0486448	-0.0181957	-0.0450693	-0.0645442	-0.027453	-0.0516073	-0.0452575	-0.00932495	-0.0171752	-0.0412107	-0.0370223
-0.061936	-0.0373141	-0.0188132	-0.00897808	-0.0113051	-0.0128498	-0.0212496	-0.0126268	-0.013906	-0.0258436	-0.00990585	-0.0205068	-0.00662073	-0.0163081	-0.012738	-0.0263014	-0.0226378	-0.0133133	-0.021683	-0.0224557	-0.0155834	-0.0251656	-0.0304236	-0.0321963	-0.00734526	-0.0270208	-0.0278224	-0.0340831	-0.0268741	-0.0292359	-0.0202449	-0.0338985	-0.0316462	-0.0318385	-0.0383396	-0.0302512	-0.0341727	-0.0276565	-0.0126011	-0.0428466	-0.0220611	-0.0412035	-0.061323	-0.0261646	-0.0503188	-0.0504115	-0.00868067	-0.0158867	-0.0424992	-0.0376665
-0.0625881	-0.0360256	-0.0175247	-0.00575697	-0.010661	-0.0122055	-0.0199609	-0.0113383	-0.0126176	-0.0258436	-0.00926161	-0.0198626	-0.00855328	-0.0163081	-0.012738	-0.0275898	-0.0239263	-0.00944799	-0.0203944	-0.0237442	-0.0175162	-0.0238771	-0.0304233	-0.0296193	-0.00863375	-0.0257323	-0.0252455	-0.0360159	-0.0255856	-0.0273031	-0.0215334	-0.0319658	-0.031002	-0.0337713	-0.0376954	-0.0308952	-0.03224	-0.026368	-0.012601	-0.0389811	-0.0233494	-0.0399148	-0.0606787	-0.0261646	-0.0477418	-0.0517001	-0.00932486	-0.0145982	-0.0450762	-0.0344453
-0.0625959	-0.0360256	-0.0175247	-0.0031801	-0.0106611	-0.0115613	-0.0186722	-0.0106941	-0.013906	-0.0284206	-0.00990584	-0.021151	-0.00919735	-0.0169524	-0.012738	-0.0295225	-0.0213493	-0.00880387	-0.0191058	-0.0250327	-0.022026	-0.0251655	-0.0310672	-0.028975	-0.0105665	-0.025088	-0.0233128	-0.0373044	-0.0255856	-0.0260146	-0.0221776	-0.0332543	-0.0290692	-0.033127	-0.0383396	-0.0315392	-0.0315958	-0.026368	-0.012601	-0.0370484	-0.0239936	-0.0392702	-0.0581017	-0.0255204	-0.0445206	-0.0529886	-0.00868058	-0.0145982	-0.0450762	-0.0312241
-0.0619594	-0.0360256	-0.0162362	-0.000603231	-0.0106613	-0.0102728	-0.0206047	-0.00876136	-0.0145503	-0.0277764	-0.0092616	-0.0198626	-0.0124184	-0.0175966	-0.0133823	-0.0301667	-0.0239263	-0.0075155	-0.017173	-0.0263212	-0.0220261	-0.0232328	-0.0304227	-0.0270423	-0.011855	-0.0244438	-0.0233128	-0.0392372	-0.0230087	-0.0247261	-0.0241103	-0.0306773	-0.028425	-0.0344155	-0.0383396	-0.0302504	-0.029663	-0.026368	-0.0113124	-0.0338272	-0.0239935	-0.0373372	-0.0574574	-0.0255205	-0.0445206	-0.0536329	-0.00868053	-0.0145982	-0.044432	-0.0318683
-0.0639	-0.0347371	-0.0168804	4.09129e-05	-0.0113057	-0.00769577	-0.0199603	-0.00876135	-0.0151945	-0.0297091	-0.0105501	-0.0192183	-0.0156394	-0.0195293	-0.012738	-0.0301667	-0.0226378	-0.00815986	-0.0171728	-0.0301866	-0.0233147	-0.0225885	-0.0297781	-0.0257538	-0.0137877	-0.025088	-0.0220244	-0.0411699	-0.0217202	-0.0221492	-0.0221776	-0.0300331	-0.025848	-0.0331271	-0.0389839	-0.0296059	-0.0270861	-0.0283007	-0.0106682	-0.0325387	-0.0259261	-0.0373369	-0.0529477	-0.0235878	-0.0425878	-0.0549215	-0.0106132	-0.0145982	-0.0457205	-0.0312241
-0.064552	-0.0347371	-0.0155919	-0.000603426	-0.0132385	-0.00769575	-0.0212485	-0.0113383	-0.0177715	-0.032286	-0.0137713	-0.0192183	-0.017572	-0.0156639	-0.0133823	-0.0288782	-0.0219936	-0.00751574	-0.017817	-0.0321194	-0.0233147	-0.0206558	-0.0310662	-0.0251096	-0.0150762	-0.025088	-0.0207359	-0.0405257	-0.0204317	-0.0182837	-0.0228218	-0.0313216	-0.0252037	-0.0324829	-0.0396281	-0.0283172	-0.0264418	-0.0283007	-0.0106681	-0.0312502	-0.0239932	-0.0366924	-0.0490822	-0.0203666	-0.0412993	-0.0529888	-0.0112574	-0.0152424	-0.044432	-0.0299356
-0.0626271	-0.0360256	-0.0168804	-0.00124776	-0.0151714	-0.00576301	-0.0212483	-0.013271	-0.0184158	-0.0329303	-0.0163482	-0.0179298	-0.0195045	-0.0182408	-0.0133823	-0.0282339	-0.0226378	-0.00944858	-0.0178168	-0.0327636	-0.0239591	-0.0206558	-0.0291332	-0.0257538	-0.0163647	-0.0244438	-0.0226687	-0.0418143	-0.0172105	-0.0176395	-0.0215333	-0.0306773	-0.025848	-0.0311944	-0.0409166	-0.02574	-0.0264418	-0.0295892	-0.00744683	-0.0318945	-0.0227046	-0.0373363	-0.0465053	-0.0190782	-0.0400108	-0.0504119	-0.0106131	-0.0158867	-0.0418551	-0.0312241
-0.0619907	-0.0379583	-0.0175246	-0.00511331	-0.0190369	-0.00511875	-0.0231808	-0.013271	-0.0203485	-0.034863	-0.0163482	-0.0192183	-0.0214371	-0.0175966	-0.0140266	-0.0269454	-0.0226378	-0.0113814	-0.0178167	-0.0334079	-0.0246034	-0.018723	-0.0278444	-0.0238211	-0.0163647	-0.0244438	-0.0220245	-0.0418143	-0.0146335	-0.016351	-0.0189564	-0.0313216	-0.0271364	-0.0311944	-0.0422051	-0.023807	-0.0238648	-0.0295892	-0.0048698	-0.0325387	-0.021416	-0.0366918	-0.0452167	-0.0165012	-0.040655	-0.0471908	-0.0125458	-0.0178194	-0.0418551	-0.0292913
-0.0619985	-0.0386026	-0.0175246	-0.00769037	-0.0196813	-0.00447449	-0.0238248	-0.0139153	-0.021637	-0.034863	-0.0176367	-0.0172856	-0.0220812	-0.0175966	-0.0120939	-0.0243684	-0.0232821	-0.0113815	-0.0171724	-0.0327636	-0.0239592	-0.0174345	-0.0271998	-0.0244653	-0.0170089	-0.025088	-0.0220245	-0.0385932	-0.013345	-0.0157067	-0.0183121	-0.0313216	-0.0277807	-0.0292617	-0.0434935	-0.0212298	-0.0257976	-0.0315219	-0.00293702	-0.0344714	-0.0207717	-0.035403	-0.040707	-0.0152128	-0.0400108	-0.0433254	-0.0112573	-0.0184636	-0.0392781	-0.0292913
-0.061362	-0.0398911	-0.0175246	-0.0122002	-0.0203257	-0.00511871	-0.0251131	-0.0139153	-0.0235697	-0.0342187	-0.0195694	-0.0192183	-0.0233695	-0.0175966	-0.0108054	-0.020503	-0.0226378	-0.0139586	-0.016528	-0.0327636	-0.0246035	-0.0180787	-0.023334	-0.0244653	-0.0170089	-0.0244438	-0.023313	-0.0385932	-0.013345	-0.0144182	-0.0131582	-0.0313216	-0.0284249	-0.0292617	-0.0441378	-0.0199411	-0.0257976	-0.0315219	0.000284245	-0.0351157	-0.0181946	-0.0347585	-0.0387743	-0.0145686	-0.0400108	-0.0388158	-0.0112572	-0.0203963	-0.0386339	-0.0299356
-0.0620141	-0.0398911	-0.0162361	-0.0154215	-0.0203258	-0.00576293	-0.0251129	-0.0152037	-0.0248582	-0.0329303	-0.0195694	-0.021151	-0.0207923	-0.0195293	-0.00887274	-0.0211472	-0.0226378	-0.0133145	-0.0139509	-0.0301867	-0.0226709	-0.0180787	-0.021401	-0.026398	-0.017009	-0.0244438	-0.0239573	-0.035372	-0.0114123	-0.0144182	-0.0105812	-0.0306773	-0.0297134	-0.027329	-0.0428493	-0.0186523	-0.0251533	-0.0308777	0.00157279	-0.0338272	-0.0156175	-0.0328255	-0.0361973	-0.0145686	-0.0419435	-0.0355947	-0.0112572	-0.0197521	-0.0367012	-0.0292913
-0.0600892	-0.0405353	-0.0155918	-0.0173543	-0.020326	-0.00511867	-0.0270454	-0.0171365	-0.0248582	-0.0316418	-0.0182809	-0.0185741	-0.0195037	-0.0208178	-0.00887276	-0.0185702	-0.0219936	-0.0146031	-0.0139508	-0.0276097	-0.0239595	-0.0200114	-0.0201122	-0.028975	-0.017009	-0.0231553	-0.0258901	-0.0327951	-0.0114123	-0.0150624	-0.00671577	-0.0300331	-0.0310018	-0.0273291	-0.044782	-0.0173636	-0.0264418	-0.0315219	0.00221708	-0.0338272	-0.0169059	-0.0328252	-0.0368415	-0.0132802	-0.0419435	-0.0323735	-0.0131899	-0.0210406	-0.036057	-0.0292913
-0.0607412	-0.0392468	-0.0175245	-0.0192871	-0.0190376	-0.00576289	-0.0257567	-0.015848	-0.026791	-0.0290648	-0.0189252	-0.0205068	-0.018215	-0.0201735	-0.00694006	-0.0179259	-0.0213494	-0.0158917	-0.0133064	-0.0250328	-0.0246038	-0.0193672	-0.0181791	-0.0321962	-0.014432	-0.0218668	-0.0246016	-0.0308624	-0.013345	-0.0163509	-0.00478305	-0.0287446	-0.0303576	-0.0253964	-0.0434935	-0.0180076	-0.027086	-0.0308776	0.00350562	-0.0338272	-0.0136846	-0.0321807	-0.035553	-0.0139245	-0.0425877	-0.0317293	-0.0119013	-0.0197521	-0.0347685	-0.0267143
-0.0594605	-0.0347371	-0.0175245	-0.0205757	-0.0190377	-0.00640712	-0.024468	-0.015848	-0.026791	-0.0277763	-0.0182809	-0.0205068	-0.0169264	-0.0208178	-0.00951705	-0.0166374	-0.0219936	-0.0165361	-0.0120178	-0.0231001	-0.0239596	-0.0219441	-0.0181788	-0.0315519	-0.0137878	-0.0192898	-0.0233131	-0.029574	-0.0139893	-0.0169951	-0.00220608	-0.0306773	-0.0310018	-0.0260406	-0.0434935	-0.0192958	-0.027086	-0.0283007	0.0022172	-0.0325387	-0.0136844	-0.0308919	-0.0368415	-0.0119918	-0.0438762	-0.0291524	-0.0112571	-0.0184636	-0.0341243	-0.0280028
-0.0588241	-0.0334486	-0.0175244	-0.0205758	-0.0183936	-0.00705134	-0.0244678	-0.0152037	-0.026791	-0.0232666	-0.0169924	-0.0205068	-0.0156377	-0.0221062	-0.00887283	-0.0166374	-0.0213494	-0.0158919	-0.0113735	-0.0198789	-0.0226712	-0.0232326	-0.0181784	-0.0347731	-0.0124993	-0.0173571	-0.0246017	-0.0276413	-0.0146335	-0.0163509	-0.00220607	-0.0300331	-0.0310018	-0.0260407	-0.0454262	-0.0186513	-0.027086	-0.026368	0.00221725	-0.0312502	-0.0143286	-0.0308916	-0.0374857	-0.0139246	-0.0438762	-0.027864	-0.00996852	-0.0184636	-0.0334801	-0.0273586
-0.0594761	-0.0308717	-0.0188129	-0.0186432	-0.019038	-0.00576284	-0.0231791	-0.0145595	-0.0255025	-0.0200454	-0.0163482	-0.0205068	-0.0143491	-0.0227505	-0.0114498	-0.0179258	-0.0219936	-0.0165363	-0.0100849	-0.0205231	-0.0226713	-0.0251653	-0.0194666	-0.0360616	-0.0150763	-0.0141359	-0.0265344	-0.0257086	-0.015922	-0.0163509	-0.00349456	-0.0274561	-0.0297133	-0.0273292	-0.0441378	-0.0192953	-0.029663	-0.0250795	0.000284585	-0.0299617	-0.0149727	-0.0302471	-0.0407069	-0.0139246	-0.0445204	-0.0272199	-0.00739151	-0.0165309	-0.0328358	-0.028647
-0.0581954	-0.0282947	-0.0181686	-0.0186433	-0.0190381	-0.00576282	-0.0199576	-0.015848	-0.0261467	-0.0181127	-0.0163482	-0.0192183	-0.0137046	-0.0221062	-0.0120941	-0.0179258	-0.0200609	-0.0165364	-0.010729	-0.0185904	-0.0213829	-0.0251653	-0.0194663	-0.0373501	-0.0150763	-0.0134917	-0.0265344	-0.0250644	-0.0165663	-0.0163509	-0.0041388	-0.0248792	-0.0290691	-0.0279734	-0.042205	-0.0199393	-0.0283745	-0.0244352	-0.00358081	-0.0299617	-0.0143283	-0.0296026	-0.0419953	-0.0139246	-0.0425877	-0.0285084	-0.00545874	-0.0165309	-0.0321916	-0.0292913
-0.0594917	-0.0250735	-0.0194571	-0.0173549	-0.0177498	nan	-0.0186689	nan	-0.026791	-0.0174684	-0.0163482	-0.0172856	-0.0143487	-0.0221062	-0.0146711	-0.0192143	-0.0194167	-0.0165365	-0.0113731	-0.0179462	-0.018806	-0.0264537	-0.0220429	-0.0360616	-0.017009	-0.0122032	-0.0271787	-0.023776	-0.0165663	-0.0163509	-0.00349455	-0.0223022	-0.0277806	-0.0279735	-0.0415608	-0.0186505	-0.027086	-0.023791	-0.00293651	-0.0312502	-0.013684	-0.0296023	-0.0419953	-0.0132804	-0.0425876	-0.0285085	-0.00417021	-0.0145981	-0.0309031	-0.0325125
-0.0614322	-0.0224965	-0.0188128	-0.014778	-0.0164614	nan	-0.016736	nan	-0.0248583	-0.0155357	-0.013127	-0.0172856	-0.0149928	-0.0208177	-0.0166038	-0.0192143	-0.0168397	-0.0184694	-0.011373	-0.0179462	-0.0175176	-0.024521	-0.0226868	-0.0354173	-0.0176532	-0.0122032	-0.0265345	-0.0211991	-0.0172105	-0.0157066	-0.00413879	-0.021658	-0.0277806	-0.0299062	-0.0396281	-0.0192945	-0.0277303	-0.0225025	-0.00422494	-0.030606	-0.0104627	-0.029602	-0.0407068	-0.0132805	-0.0393664	-0.0278643	-0.00352592	-0.0139539	-0.0309032	-0.0325125
-0.0627285	-0.0205638	-0.0188128	-0.0128454	-0.0164616	nan	-0.0148031	nan	-0.0255025	-0.0148915	-0.0124827	-0.0166414	-0.0156369	-0.016308	-0.0178923	-0.0198585	-0.0161955	-0.0191137	-0.0126614	-0.0185904	-0.0149407	-0.0225882	-0.0259077	-0.0321961	-0.0176533	-0.0109147	-0.0271788	-0.0205549	-0.0152778	-0.0150624	-0.00542727	-0.0197252	-0.0258478	-0.0286177	-0.0376953	-0.01865	-0.027086	-0.0218582	-0.00358064	-0.0331829	-0.011751	-0.0315344	-0.0407068	-0.0126363	-0.0374337	-0.0272201	-0.000948911	-0.0107327	-0.0302589	-0.0357337
-0.064669	-0.0192753	-0.0181686	-0.0122012	-0.0138847	nan	-0.0115816	nan	-0.0235698	-0.0168242	-0.0124827	-0.0166414	-0.0162809	-0.0143753	-0.0185366	-0.0205027	-0.0168397	-0.0178254	-0.0139497	-0.0179462	-0.0123639	-0.0212997	-0.0271959	-0.0309076	-0.0176533	-0.0102704	-0.0271788	-0.0205549	-0.0146335	-0.0124854	-0.00542727	-0.0197252	-0.0252036	-0.0279735	-0.0364068	-0.0186498	-0.0283745	-0.0225025	-0.00358058	-0.0338272	-0.0111067	-0.0315341	-0.038774	-0.0132806	-0.0380779	-0.0259317	-0.00159311	-0.0100884	-0.0309032	-0.0370221
-0.0659653	-0.021208	-0.019457	-0.0115571	-0.0138849	nan	-0.0096487	nan	-0.0216371	-0.0168242	-0.00926152	-0.0153529	-0.0175692	-0.0117983	-0.0178924	-0.0192142	-0.014907	-0.0184697	-0.0133054	-0.0166577	-0.0117197	-0.0187227	-0.0271955	-0.0276864	-0.017009	-0.00898195	-0.0258903	-0.0199107	-0.0133451	-0.0105526	-0.00478303	-0.0197253	-0.0232708	-0.0273293	-0.0338299	-0.017361	-0.027086	-0.0218582	-0.00551325	-0.0364041	-0.0085296	-0.0315338	-0.036197	-0.0152133	-0.0361452	-0.0252876	0.000339662	-0.0100884	-0.0283262	-0.0389549
-0.0666173	-0.0205638	-0.0188128	-0.0115572	-0.0125965	nan	-0.00642727	nan	-0.0222813	-0.0174684	-0.00668455	-0.0166414	-0.0175691	-0.00922136	-0.0166039	-0.0192142	-0.0161955	-0.0178256	-0.0139495	-0.0185905	-0.0104313	-0.0174342	-0.0278394	-0.0270422	-0.0176533	-0.00962619	-0.0265346	-0.0199108	-0.0127008	-0.00797566	nan	-0.0210137	-0.0219823	-0.0266851	-0.0306087	-0.0160723	-0.0264418	-0.023791	-0.0055132	-0.0357599	-0.00788525	-0.0302451	-0.0349085	-0.0145691	-0.0348567	-0.0246434	-0.000304535	-0.00751144	-0.027682	-0.0395991
-0.0679136	-0.0231408	-0.0175243	-0.01349	-0.00937545	nan	-0.00513857	nan	-0.0209929	-0.0161799	-0.00539606	-0.0192183	-0.0182131	-0.00793288	-0.0159597	-0.0172814	-0.0155512	-0.01847	-0.0126609	-0.017302	-0.00978713	-0.0148573	-0.0278391	-0.0244652	-0.0157206	-0.0109147	-0.0265347	-0.0211993	-0.0107681	-0.00668717	nan	-0.0229465	-0.0226266	-0.0273294	-0.0280317	-0.0167163	-0.027086	-0.0257237	-0.00744586	-0.0357599	-0.00788513	-0.0289563	-0.0316873	-0.0152134	-0.0355009	-0.023355	-0.00030449	-0.00751143	-0.027682	-0.0395991
-0.0666329	-0.0244292	-0.01688	-0.0115574	-0.00873134	nan	-0.00384987	nan	-0.0203486	-0.0174684	-0.00410757	-0.0205068	-0.018213	-0.00793287	-0.0153155	-0.0172814	-0.0161955	-0.0171816	-0.0113723	-0.0153693	-0.0104315	-0.014213	-0.0278388	-0.0244652	-0.0150763	-0.00962619	-0.0265347	-0.0205551	-0.0101238	-0.00346595	nan	-0.024235	-0.0226266	-0.0241082	-0.026099	-0.0154276	-0.0264418	-0.0257237	-0.00809005	-0.0344714	-0.00852926	-0.028956	-0.0284661	-0.0152134	-0.0348567	-0.0246435	-0.00159293	-0.00364598	-0.0263936	-0.0408876
-0.0640638	-0.0282947	-0.0175242	-0.012846	-0.00873147	nan	-0.00384966	nan	-0.0209929	-0.0181126	-0.00281909	-0.0224395	-0.0175685	-0.00600014	-0.0178925	-0.0147044	-0.0161955	-0.0146047	-0.00943943	-0.0153693	-0.01172	-0.011636	-0.02655	-0.0238209	-0.0137878	-0.00898194	-0.024602	-0.0231321	-0.0120566	-0.00346594	nan	-0.0261677	-0.0226266	-0.0247524	-0.026099	-0.0147831	-0.024509	-0.0270122	-0.010667	-0.0318944	-0.00981763	-0.027023	-0.0258891	-0.0158577	-0.0335682	-0.0214224	-0.00223713	-0.00171325	-0.0251051	-0.0383106
-0.0634273	-0.0289389	-0.0162357	-0.0128461	-0.00615464	nan	-0.00191671	nan	-0.0184159	-0.0187569	-0.000886357	-0.023728	-0.0175684	-0.00728862	-0.019181	-0.0134159	-0.0161955	-0.0139606	-0.00879507	-0.0134366	-0.0142971	-0.0129245	-0.0259054	-0.0225324	-0.0124994	-0.00962618	-0.0233135	-0.0250649	-0.0127008	-0.00346593	nan	-0.0255234	-0.0252035	-0.0253967	-0.0267432	-0.0160713	-0.0238648	-0.0283007	-0.0113111	-0.0299617	-0.0117502	-0.0244457	-0.0258891	-0.019079	-0.0335681	-0.0220667	-0.00159284	-0.001069	-0.0244609	-0.0357336
-0.0615024	-0.0289389	-0.014303	-0.0109134	-0.00744325	nan	-0.000628014	nan	-0.0209929	-0.0194011	-0.000886352	-0.0217953	-0.016924	-0.00600013	-0.0198252	-0.0101946	-0.014907	-0.0126723	-0.00750647	-0.0147251	-0.0149414	-0.0122802	-0.0252608	-0.0244652	-0.0124994	-0.00962618	-0.0233136	-0.0282861	-0.0133451	-0.0047544	nan	-0.0261677	-0.0271362	-0.0241082	-0.0293202	-0.0147826	-0.0232206	-0.0263679	-0.0119553	-0.0273847	-0.0136829	-0.023157	-0.0246006	-0.0184348	-0.0329239	-0.020134	-0.00223704	0.00150797	-0.0244609	-0.0318682
-0.058289	-0.0308717	-0.0149472	-0.0102693	-0.00808763	nan	1.64451e-05	nan	-0.0209929	-0.0200453	-0.00217483	-0.0224395	-0.0169238	-0.00471164	-0.0198253	-0.0101946	-0.0155513	-0.0100954	-0.00815059	-0.0134366	-0.0168742	-0.0135687	-0.0246163	-0.0244651	-0.0118551	-0.0109147	-0.0213809	-0.0308631	-0.015922	-0.0079756	nan	-0.024235	-0.0277805	-0.0247525	-0.0293202	-0.0154265	-0.0238648	-0.0257237	-0.0125995	-0.0222308	-0.0156155	-0.0225124	-0.0239563	-0.0197233	-0.0316354	-0.0182014	nan	0.00215222	-0.0270379	-0.0299354
-0.0576525	-0.0308717	-0.0130144	-0.00898089	-0.00679927	nan	-0.000627579	nan	-0.0209929	-0.0194011	-0.00410755	-0.021151	-0.0162794	-0.00535587	-0.0204695	-0.0114831	-0.0161955	-0.0107398	-0.0107274	-0.0134366	-0.018807	-0.0142129	-0.022039	-0.0251094	-0.0144321	-0.0115589	-0.0207367	-0.0327959	-0.018499	-0.00926407	nan	-0.0229465	-0.0297132	-0.0228198	-0.0318971	-0.0167148	-0.024509	-0.0263679	-0.0145322	-0.0202981	-0.0169038	-0.0225121	-0.0252447	-0.0203676	-0.0335681	-0.016913	nan	-0.00106898	-0.0276821	-0.02607
-0.0570161	-0.0302274	-0.0123702	-0.00575978	-0.00808789	nan	-0.000627362	nan	-0.0229256	-0.0181126	-0.00475179	-0.0198626	-0.0169235	-0.00600011	-0.0211138	-0.0121273	-0.0168398	-0.0107399	-0.0107273	-0.0153693	-0.0207398	-0.0155014	-0.0207501	-0.0283306	-0.0163649	-0.0134916	-0.0181597	-0.0360172	-0.0217202	-0.0105525	nan	-0.0197253	-0.0316459	-0.0228198	-0.0344741	-0.0186472	-0.0225763	-0.0263679	-0.0138879	-0.0170769	-0.017548	-0.0212234	-0.0252447	-0.0197234	-0.0316354	-0.0175573	nan	-0.000424737	-0.0302591	-0.0241372
-0.0570238	-0.0289389	-0.0123701	-0.00511564	-0.00873226	nan	-0.00127139	nan	-0.0235699	-0.0181126	-0.00604027	-0.0159971	-0.0169233	nan	-0.0198253	-0.0147042	-0.0142628	-0.00945151	-0.0133042	-0.0153694	-0.0200957	-0.0174341	-0.0188171	-0.0302633	-0.0150764	-0.0147801	-0.016227	-0.0347287	-0.0217202	-0.0124853	nan	-0.0177926	-0.0310016	-0.0228198	-0.0351183	-0.0167143	-0.0232205	-0.0250794	-0.0125993	-0.0144999	-0.0181921	-0.0218673	-0.0252447	-0.0197234	-0.0309911	-0.0175573	nan	-0.00235746	-0.0321919	-0.0228487
-0.0576759	-0.0282947	-0.0117259	-0.00382725	-0.00744391	nan	-0.00191541	nan	-0.0216372	-0.0168241	-0.00604026	-0.0114874	-0.0169231	nan	-0.0185369	-0.0166369	-0.0155513	-0.0133171	-0.015881	-0.0166578	-0.0194515	-0.0155013	-0.0188168	-0.0302633	-0.0163649	-0.0160686	-0.0155828	-0.0340845	-0.0223644	-0.0137737	nan	-0.0152156	-0.0310016	-0.0215314	-0.0351183	-0.0180025	-0.024509	-0.0257237	-0.0125993	-0.0138557	-0.0175477	-0.0231555	-0.0271774	-0.018435	-0.0290584	-0.0182017	nan	-0.00557866	-0.0341246	-0.020916
-0.0583279	-0.0302274	-0.0136586	-0.00318311	-0.00744405	nan	-0.00255943	nan	-0.0209929	-0.0174684	-0.00797298	-0.0101989	-0.0182114	nan	-0.0153157	-0.0159927	-0.0155513	-0.0152499	-0.0178136	-0.0166579	-0.0188073	-0.0167898	-0.0181722	-0.0309075	-0.0176534	-0.0160686	-0.0168713	-0.0334403	-0.0223645	-0.0163507	nan	-0.0145713	-0.0303574	-0.0208872	-0.037051	-0.0180022	-0.0232205	-0.0250794	-0.0100223	-0.0132114	-0.0175476	-0.0244437	-0.0252447	-0.015858	-0.0290584	-0.018846	nan	-0.00815563	-0.0341246	-0.0202717
-0.0609127	-0.0302274	-0.014947	-0.00447169	-0.00744418	nan	-0.00320346	nan	-0.0190602	-0.0142471	-0.0099057	-0.0101989	-0.0169228	nan	nan	-0.0179254	-0.0136186	-0.017827	-0.019102	-0.0166579	-0.0188074	-0.0135686	-0.0155949	-0.032196	-0.0170091	-0.0147801	-0.0168714	-0.0315077	-0.0249414	-0.0195719	nan	-0.0152156	-0.0284246	-0.0195987	-0.0351183	-0.0160693	-0.0232205	-0.0237909	-0.00873373	-0.0125672	-0.016259	-0.0263762	-0.0265331	-0.0139253	-0.0277699	-0.021423	nan	-0.0120211	-0.0334804	-0.0215602
-0.0641416	-0.0308716	-0.0155913	-0.00704875	-0.00680007	nan	-0.00320324	nan	-0.0190602	-0.0129587	-0.0105499	-0.00504501	-0.0162784	nan	nan	-0.0185696	-0.0129743	-0.0197598	-0.0178134	-0.0173021	-0.0188075	-0.0142128	-0.0136618	-0.0334845	-0.0163649	-0.0128474	-0.0188041	-0.0308635	-0.0236529	-0.0176391	nan	-0.0165041	-0.0258477	-0.0170218	-0.0351183	-0.0154248	-0.0232205	-0.0250794	-0.00551246	-0.0125672	-0.0136819	-0.0263759	-0.0252446	-0.0126369	-0.0264814	-0.0220673	nan	-0.0133096	-0.0334804	-0.0222045
-0.0647937	-0.0315159	-0.0168797	-0.00704885	-0.0068002	nan	-0.00255878	nan	-0.0164833	-0.0103817	-0.00926145	-0.00504501	-0.0143455	nan	nan	-0.0179253	-0.0129743	-0.0229812	-0.019746	-0.0160137	-0.0181633	-0.0109916	-0.012373	-0.0334845	-0.0157207	-0.0122031	-0.0200926	-0.0282865	-0.021076	-0.0182834	nan	-0.0171483	-0.0245592	-0.0150891	-0.0318971	-0.014136	-0.0212878	-0.0237909	-0.00486816	-0.0151441	-0.00981638	-0.0276641	-0.0233119	-0.00941573	-0.0264814	-0.0246444	nan	-0.014598	-0.0309034	-0.0247814
-0.0660899	-0.0328044	-0.0168797	-0.00833743	-0.00486761	nan	-0.00384705	nan	-0.0177718	-0.0090932	-0.00926145	-0.00697773	-0.0117683	nan	nan	-0.0166368	-0.0110416	-0.0242698	-0.0158804	-0.0147252	-0.0181634	nan	-0.01044	-0.0347729	-0.0131437	-0.0115589	-0.0207369	-0.0263539	-0.018499	-0.0182834	nan	-0.019081	-0.0232707	-0.0144448	-0.0293201	-0.0141358	-0.021932	-0.0225025	-0.00293538	-0.0157884	-0.0072393	-0.0276638	-0.0220234	-0.00877153	-0.0264813	-0.0272214	nan	-0.014598	-0.0276823	-0.0241372
-0.0660977	-0.0347371	-0.0168797	-0.00833753	-0.00229078	nan	-0.00255835	nan	-0.015839	-0.00780471	-0.0086172	-0.00762198	-0.0104797	nan	nan	-0.0140598	-0.0103974	-0.0255584	-0.0139476	-0.0147252	-0.0181635	nan	-0.00915116	-0.032196	-0.00992249	-0.0102704	-0.0207369	-0.0263539	-0.0165663	-0.0182834	nan	-0.0203695	-0.0213379	-0.0131564	-0.0273874	-0.0147798	-0.0212878	-0.0225025	-0.00229108	-0.0170769	-0.00530646	-0.0283077	-0.0200906	-0.0100601	-0.0264813	-0.0291542	nan	-0.0158865	-0.0263938	-0.0267141
-0.067394	-0.0315159	-0.0162354	-0.00962611	-0.00229091	nan	-0.00320237	nan	-0.0151948	-0.00587199	-0.00926144	-0.00891046	-0.00661404	nan	nan	-0.0114828	-0.00975313	-0.0236258	-0.0107262	-0.0121482	-0.0181636	nan	-0.00850659	-0.032196	-0.00927826	-0.00769342	-0.0213812	-0.0263539	-0.0139893	-0.0176391	nan	-0.021658	-0.0226264	-0.0131564	-0.0241662	-0.0141353	-0.0187108	-0.0205697	-0.00164678	-0.0170769	-0.00401786	-0.027019	-0.0181579	-0.0126371	-0.0251928	-0.0297985	nan	-0.0152423	-0.0257496	-0.0241372
-0.0661133	-0.0321601	-0.0181681	-0.00704924	-0.00100256	nan	-0.00449064	nan	-0.0151948	-0.00651622	-0.00797295	-0.0101989	-0.00274842	nan	nan	-0.00890582	-0.0091089	-0.0236259	-0.00621643	-0.00957128	-0.0200964	nan	-0.00721777	-0.0276863	-0.00605706	-0.00704918	-0.020737	-0.026354	-0.0146336	-0.0189276	nan	-0.0197253	-0.0213379	-0.0150892	-0.0248104	-0.0147793	-0.0199993	-0.0218582	-0.00100248	-0.0170769	-0.00466199	-0.0263744	-0.0162251	-0.0145698	-0.0264813	-0.0304428	nan	-0.0126653	-0.0257496	-0.0241371
-0.0654768	-0.0315159	-0.0149469	-0.00640509	-0.000358449	nan	-0.0057789	nan	-0.0145506	-0.00716046	-0.00539598	-0.0108432	nan	nan	nan	nan	-0.00782042	-0.021049	-0.0029951	-0.00957129	-0.021385	nan	-0.00721745	-0.027042	-0.0034801	-0.00833766	-0.0200928	-0.0269983	-0.0133451	-0.0182833	nan	-0.0197253	-0.0206937	-0.0144449	-0.0235219	-0.0134905	-0.0174223	-0.0192812	-0.00164667	-0.0151441	-0.00208491	-0.0225087	-0.0155808	-0.0152141	-0.0290583	-0.0317314	nan	-0.0113768	-0.0244611	-0.0228487
-0.0629076	-0.0289389	-0.0162354	-0.00447247	-0.00229131	nan	-0.00835565	nan	-0.0139063	-0.00587197	-0.00668446	-0.0121317	nan	nan	nan	nan	-0.00717618	-0.0178279	-0.000418013	-0.00699433	-0.0226735	nan	-0.00592863	-0.0231766	-0.00219162	-0.00833766	-0.0188043	-0.0269983	-0.0120566	-0.0176391	nan	-0.0171483	-0.0219821	-0.014445	-0.0235219	-0.0147788	-0.0167781	-0.0199255	-0.00100237	-0.0144999	-0.00144055	-0.0205757	-0.0149366	-0.0158584	-0.0290583	-0.0310872	nan	-0.0107325	-0.0251054	-0.0209159
-0.0603385	-0.0276504	-0.0130141	nan	-0.0016472	nan	-0.0102882	nan	-0.0151948	-0.00716045	-0.00797294	-0.0121317	nan	nan	nan	nan	-0.00717619	-0.0158953	0.00151483	-0.0063501	-0.0220294	nan	-0.00657255	-0.0218881	nan	-0.0102704	-0.0181601	-0.0269984	-0.0114124	-0.0176391	nan	-0.0132829	-0.0219821	-0.0183104	-0.0254546	-0.0141343	-0.0148454	-0.0173485	nan	-0.0138557	-0.00272892	-0.0160657	-0.0149366	-0.0158584	-0.0303467	-0.0323757	nan	-0.00815558	-0.0251054	-0.0196274
-0.0584135	-0.0231407	-0.0130141	nan	-0.00358005	nan	-0.0128649	nan	-0.0145506	-0.00844893	nan	-0.0108432	nan	nan	nan	nan	-0.00653195	nan	0.00280343	-0.00570587	-0.0246064	nan	-0.0078607	-0.0218881	nan	-0.0122031	-0.0175159	-0.0269984	-0.0120566	-0.0182833	nan	-0.00941744	-0.0239148	-0.0183105	-0.0260989	-0.0154225	-0.0142011	-0.0199255	nan	-0.0132114	-0.00144032	-0.0141327	-0.0155808	-0.0165027	-0.0297025	-0.0323758	nan	-0.00815557	-0.0244612	-0.0170505
-0.0564886	-0.0205638	-0.0136583	nan	-0.00551291	nan	-0.0154417	nan	-0.0158391	-0.00973741	nan	-0.0095547	nan	nan	nan	nan	-0.00588771	nan	0.00409204	-0.00377316	nan	nan	-0.00721613	-0.0199553	nan	-0.0134916	-0.0168717	-0.0282869	-0.0114124	-0.0182833	nan	-0.00748472	-0.0239148	-0.0202432	-0.0267431	-0.0134895	-0.0135569	-0.0179927	nan	-0.0138557	-0.00208445	-0.0121997	-0.016225	-0.01457	-0.0303467	-0.0317316	nan	-0.00815557	-0.0238169	-0.0151177
-0.0539194	-0.0179868	-0.0123698	nan	-0.00680152	nan	-0.0173742	nan	-0.0151949	-0.0129586	nan	-0.00826622	nan	nan	nan	nan	-0.00588771	nan	0.00344792	-0.00441741	nan	nan	-0.00850428	-0.0205996	nan	-0.0154243	-0.017516	-0.0276427	-0.0133451	-0.020216	nan	-0.00426351	-0.0239148	-0.0215317	-0.0293201	-0.0141335	-0.0116242	-0.0173485	nan	-0.0144999	-0.00337282	-0.0096224	-0.016225	-0.0139258	-0.0309909	-0.0291547	nan	-0.00751132	-0.0238169	-0.013185
-0.0532829	-0.0147656	-0.0149468	nan	nan	nan	-0.0205951	nan	-0.0151949	-0.0129586	nan	-0.0063335	nan	nan	nan	nan	-0.00459924	nan	0.00280379	-0.00441742	nan	nan	-0.00914819	-0.0205996	nan	-0.0180013	-0.0188045	-0.0257101	-0.0146336	-0.0195717	nan	-0.00361927	-0.0239148	-0.0208875	-0.0280316	-0.0115563	-0.0109799	-0.0179927	nan	-0.0157884	-0.00337271	-0.0115548	-0.0175134	-0.0113489	-0.0290582	-0.0259336	nan	-0.00815556	-0.0225285	-0.0112522
-0.0545792	-0.0147656	-0.0168795	nan	nan	nan	-0.0199507	nan	-0.0158391	-0.0148913	nan	-0.0063335	nan	nan	nan	nan	-0.00524348	nan	nan	-0.00312895	nan	nan	-0.0110806	-0.0205995	nan	-0.017357	-0.020093	-0.0224889	-0.015922	-0.0208602	nan	-0.005552	-0.0226263	-0.0202433	-0.0273874	-0.011556	-0.0122684	-0.0179927	nan	-0.0183653	-0.00401684	-0.0141315	-0.0175134	-0.0107047	-0.0290582	-0.0252894	nan	-0.00815555	-0.0218843	-0.010608
-0.0539427	-0.0121886	-0.0181679	nan	nan	nan	-0.021239	nan	-0.0164834	-0.0148913	nan	-0.00568925	nan	nan	nan	nan	-0.00459924	nan	nan	-0.00506168	nan	nan	-0.0110803	-0.021888	nan	-0.0180013	-0.020093	-0.0192677	-0.0152778	-0.017639	nan	-0.00619624	-0.0232705	-0.0208875	-0.0254546	-0.0089788	-0.0116241	-0.01606	nan	-0.0222308	-0.00401672	-0.016064	-0.0168691	-0.00748352	-0.0284139	-0.0220683	nan	-0.00815555	-0.0205958	-0.013185
-0.0545947	-0.0128329	-0.0207449	nan	nan	nan	-0.021883	nan	nan	-0.0142471	nan	-0.0095547	nan	nan	nan	nan	-0.00588773	nan	nan	-0.0050617	nan	nan	-0.0123684	-0.0212438	nan	-0.019934	-0.0213815	-0.0179793	-0.0172105	-0.017639	nan	-0.00877321	-0.0232705	-0.0189548	-0.0241661	-0.00704582	-0.0154896	-0.0147715	nan	-0.0248078	-0.00401661	-0.0199291	-0.0175134	-0.00619507	-0.0264812	-0.0182029	nan	-0.0075113	-0.0186631	-0.0144734
-0.0552467	-0.0128329	-0.0233218	nan	nan	nan	-0.022527	nan	nan	-0.0136028	nan	-0.0108432	nan	nan	nan	nan	-0.00588774	nan	nan	-0.00635019	nan	nan	-0.0143008	-0.0231765	nan	-0.017357	-0.0207373	-0.0166909	-0.0152778	-0.0169947	nan	-0.0126387	-0.0226263	-0.0176664	-0.0222334	-0.00511284	-0.0154896	-0.013483	nan	-0.025452	-0.00466074	-0.0270155	-0.0168691	-0.00490663	-0.02326	-0.0169145	nan	-0.00751129	-0.0186631	-0.0157619
-0.0578315	-0.0121886	-0.023966	nan	nan	nan	-0.0205941	nan	nan	-0.0123143	nan	-0.0101989	nan	nan	nan	nan	-0.00782047	nan	nan	-0.0063502	nan	nan	-0.0149447	-0.0225322	nan	-0.0154243	-0.0200931	-0.0166909	-0.0146336	-0.0163505	nan	-0.0165041	-0.019405	-0.0157337	-0.0196564	-0.00317986	-0.0180666	-0.0109061	nan	-0.0260962	-0.00401638	-0.0302364	-0.0188018	-0.0068394	-0.0213272	-0.0143376	nan	-0.00557856	-0.0199516	-0.0176946
-0.0584835	-0.0147656	-0.0246103	nan	nan	nan	-0.0186611	nan	nan	-0.0110259	nan	-0.0114874	nan	nan	nan	nan	-0.00846471	nan	nan	-0.00635021	nan	nan	-0.0149444	-0.0225322	nan	-0.0122031	-0.0181604	-0.0166909	-0.0146336	-0.0163505	nan	-0.0197253	-0.0213378	-0.0131567	-0.018368	nan	-0.0206435	-0.0109061	nan	-0.0273847	-0.00337202	-0.0334573	-0.0188018	-0.00877216	-0.018106	-0.0111165	nan	-0.00557856	-0.0205959	-0.0196273
-0.0591355	-0.0128329	-0.0246102	nan	nan	nan	-0.0173724	nan	nan	-0.0116701	nan	-0.0101989	nan	nan	nan	nan	-0.0103974	nan	nan	-0.00635022	nan	nan	-0.0136556	-0.0225322	nan	-0.0109146	-0.016872	-0.0179795	-0.0146336	-0.0163505	nan	-0.0216581	-0.024559	-0.013801	-0.0177237	nan	-0.0206435	-0.0109061	nan	-0.0260962	-0.00401615	-0.036034	-0.019446	-0.0107049	-0.0174617	-0.00982804	nan	-0.00557855	-0.0225286	-0.0215601
-0.0604317	-0.0154098	-0.0226775	nan	nan	nan	-0.0160837	nan	nan	-0.0110258	nan	-0.0114874	nan	nan	nan	nan	-0.0116859	nan	nan	-0.00957144	nan	nan	nan	-0.0225322	nan	-0.00833762	-0.0155835	-0.0205565	-0.0146336	-0.0163505	nan	-0.0229465	-0.019405	-0.0125125	-0.0170795	nan	-0.0225762	-0.0115503	nan	-0.0260962	-0.0033718	-0.036678	-0.0200902	-0.0126377	-0.0168175	-0.0111166	nan	nan	-0.0244613	-0.0222043
-0.061728	-0.0154098	-0.0194563	nan	nan	nan	nan	nan	nan	-0.0110258	nan	-0.00891046	nan	nan	nan	nan	-0.0142629	nan	nan	-0.0127927	nan	nan	nan	-0.0212437	nan	-0.00576065	-0.014295	-0.021845	-0.0146336	-0.0157062	nan	-0.024235	-0.019405	-0.0131568	-0.0183679	nan	-0.0232205	-0.0109061	nan	-0.0241635	-0.00401592	-0.0341007	-0.0200902	-0.0158589	-0.018106	-0.0117609	nan	nan	-0.0263941	-0.024137
-0.059803	-0.0179868	-0.0175235	nan	nan	nan	nan	nan	nan	-0.0116701	nan	-0.00891046	nan	nan	nan	nan	-0.0149071	nan	nan	-0.0153696	nan	nan	nan	-0.0225322	nan	nan	-0.0117181	-0.0237778	-0.0146336	-0.0144177	nan	-0.0235908	-0.0187608	-0.0131568	-0.0183679	nan	-0.0238647	-0.0121945	nan	-0.0222308	-0.00466005	-0.0315235	-0.0188017	-0.0171475	-0.0181059	-0.0143379	nan	nan	-0.0263941	-0.0234928
-0.060455	-0.0173425	-0.016235	nan	nan	nan	nan	nan	nan	-0.0123143	nan	-0.00826622	nan	nan	nan	nan	-0.0161956	nan	nan	-0.0192351	nan	nan	nan	-0.0205995	nan	nan	-0.0104297	-0.0244221	-0.0139893	-0.0137735	nan	-0.0216581	-0.0206935	-0.0138011	-0.0183679	nan	-0.0232205	-0.0141273	nan	-0.0209423	-0.00465994	-0.0263692	-0.0188017	-0.0197245	-0.0187502	-0.0182035	nan	nan	-0.0257499	-0.0222043
-0.0591743	-0.0173425	-0.0143023	nan	nan	nan	nan	nan	nan	-0.0148913	nan	-0.00762198	nan	nan	nan	nan	-0.0149072	nan	nan	-0.0237448	nan	nan	nan	-0.0199552	nan	nan	-0.00978544	-0.0257106	-0.0159221	-0.012485	nan	-0.0203696	-0.0206935	-0.0157339	-0.0203007	nan	-0.0225762	-0.01606	nan	-0.0215865	-0.00530407	-0.021215	-0.0194459	-0.0197245	-0.0200386	-0.019492	nan	nan	-0.0257499	-0.0209158
-0.0585379	-0.0179868	-0.0123695	nan	nan	nan	nan	nan	nan	-0.0181125	nan	nan	nan	nan	nan	nan	nan	nan	nan	-0.0263218	nan	nan	nan	-0.0173782	nan	nan	-0.00914123	-0.0244222	-0.0139893	-0.00926374	nan	-0.0171484	-0.019405	-0.0163781	-0.0209449	nan	-0.0206435	-0.0154157	nan	-0.0202981	-0.00788092	-0.0173493	-0.0188016	-0.021013	-0.0219714	-0.0220691	nan	nan	-0.0244614	-0.0196273
-0.0585456	-0.0166983	-0.0130137	nan	nan	nan	nan	nan	nan	-0.0181125	nan	nan	nan	nan	nan	nan	nan	nan	nan	-0.0282545	nan	nan	nan	-0.0154455	nan	nan	-0.011074	-0.0224895	-0.0139893	-0.00604252	nan	-0.0158599	-0.019405	-0.0157339	-0.0209449	nan	-0.0199993	-0.0173485	nan	-0.0222308	-0.00788081	-0.014772	-0.0188016	-0.0197246	-0.0239041	-0.0240019	nan	nan	-0.0218845	-0.018983
[truncated: 133 more rows]
[truncated: 50 more columns]
