# Supplementary material for: Nanopore detection of single-nucleotide RNA mutations and modifications with programmable nanolatches
Source: Nat Nanotechnol. 2025 Jun 27;20(10):1473–81. doi: 10.1038/s41565-025-01965-6 (PMC12534182; doi:10.1038/s41565-025-01965-6)
Supplement: Supplementary file 15 — Source data for nanopore events. [file 41565_2025_1965_MOESM15_ESM.xlsx]

## Sheet: A.baumannii RNA+nanolatch EVENT
Event 1	Event 2	Event 3	Event 4	Event 5	Event 6	Event 7	Event 8	Event 9	Event 10	Event 11	Event 12	Event 13	Event 14	Event 15	Event 16	Event 17	Event 18	Event 19	Event 20	Event 21	Event 22	Event 23	Event 24	Event 25	Event 26	Event 27	Event 28	Event 29	Event 30	Event 31	Event 32	Event 33	Event 34	Event 35	Event 36	Event 37	Event 38	Event 39	Event 40	Event 41	Event 42	Event 43	Event 44	Event 45	Event 46	Event 47	Event 48	Event 49	Event 50
0.0034302	-0.00114271	-0.00122762	-0.00356676	0.00198048	0.0044459	0.00297757	-0.0103448	0.00474751	0.00232168	-0.00338625	0.00691206	-0.000568582	0.00742666	0.00700429	0.00401538	0.0070914	-0.00718121	-0.00613733	0.00964933	-0.00108045	-0.00423581	-0.000954648	-0.00825653	0.00397946	0.000527629	0.00567707	0.0124789	0.0158976	-0.000673207	0.002548	-0.000238364	0.00366822	-0.000749846	0.00932784	0.0130955	-0.00699679	-0.0116352	0.0017125	0.00332722	0.000774332	0.00618643	-0.000861686	-0.00304074	0.00410067	0.00324014	-0.00991981	0.0060755	0.0174893	-0.00323302
0.00471868	-0.0024312	-0.00122762	-0.00292252	0.00326896	0.00702286	0.00555454	-0.00583507	0.00345903	0.0042544	-0.00403049	0.00820054	0.00265263	0.00935939	0.00442732	0.00337114	0.0070914	-0.00911393	-0.00291612	0.00771661	-0.00108045	-0.00165884	-0.000310406	-0.00503533	0.00397946	0.00181611	0.00503283	0.0124789	0.0165418	0.000615276	0.00125952	-0.000882606	0.00173549	-0.00268257	0.00803936	0.0124512	-0.00570831	-0.0116352	-0.00215295	0.000750248	0.000774332	0.00811916	-0.000861686	-0.00368498	0.00410067	0.000663172	-0.0066986	0.0060755	0.0200663	-0.00774272
0.00471868	-0.00178696	-0.000583382	-0.00163404	0.00326896	0.00895559	0.00684302	-0.00454659	0.000882063	0.00554288	-0.00209776	0.00948903	0.00136414	0.00935939	0.00313884	0.00401538	0.0070914	-0.0110467	-0.00291612	0.00642812	-0.0017247	-0.0010146	-0.000310406	-0.00245836	0.00462371	0.000527629	0.00438859	0.0111904	0.0158976	-0.000673207	0.002548	-0.00217109	0.00237974	-0.00139409	0.00675087	0.0105185	-0.00570831	-0.0077698	-0.00279719	0.00268297	-0.00244688	0.0100519	-0.000861686	-0.00175226	0.00603339	0.0025959	-0.00541011	0.00285429	0.0213548	-0.00838696
0.00665141	-0.0024312	-0.000583382	-0.000989797	0.00520168	0.00959983	0.00684302	-0.0032581	-0.00040642	0.00554288	-0.000809281	0.0107775	0.00265263	0.0106479	0.00185035	0.00208266	0.0070914	-0.0110467	-0.00356036	0.00256267	-0.00236894	-0.000370362	0.00226656	-0.00116988	0.00591219	0.000527629	0.00245586	0.0111904	0.0152533	-0.00131745	0.00190376	-0.00281533	0.00173549	-0.00332681	0.00546239	0.00665305	-0.00506406	-0.00454859	-0.00537416	-0.000538236	-0.00309112	0.00747492	-0.000861686	-0.00368498	0.00345642	0.00195166	-0.00476587	-0.000366919	0.0232875	-0.00774272
0.00600716	-0.00436392	6.08593e-05	0.000298686	0.00584592	0.0134653	0.0100642	-0.00261386	0.0015263	0.00618712	0.00176769	0.00820054	0.00394111	0.0112921	0.00056187	0.000794174	0.00451443	-0.00911393	-0.00291612	0.00385116	-0.00236894	0.0022066	0.0029108	0.000118607	0.00462371	-0.000116613	0.00245586	0.0124789	0.0165418	-0.00389442	0.00319224	-0.00410381	0.00109125	-0.000749846	0.00610663	0.00536457	-0.00441982	-3.88968e-05	-0.00730688	-0.00247096	-0.00566809	0.00489795	-0.00150593	-0.00175226	0.00216794	0.000663172	-0.000256179	-0.000366919	0.0252202	-0.00709847
0.00536292	-0.00500816	-0.00187186	0.00158717	0.00584592	0.0108883	0.0107085	-0.00261386	0.00217055	0.00232168	0.00434465	0.00884479	0.00522959	0.00935939	0.00120611	0.000794174	0.00387019	-0.00524848	-0.00227188	0.00385116	-0.00108045	0.00285085	0.00226656	0.00269557	0.00526795	0.00117187	0.00245586	0.0111904	0.0178303	-0.00389442	0.002548	-0.00732502	-0.000197231	-0.000749846	0.00288542	0.00536457	-0.00119861	0.00253807	-0.00666264	-0.00118248	-0.00244688	0.00489795	0.00107104	0.000824712	0.00345642	0.00130741	0.000388063	-0.0016554	0.0284414	-0.00258878
0.00793989	-0.00500816	-0.00251611	0.00287565	0.00649016	0.0115326	0.0119969	-0.00132538	0.00345903	0.00167743	0.00627738	0.00626782	0.00522959	0.0106479	0.00249459	0.00143842	4.74155e-06	-0.00460424	-0.00227188	0.00320692	-0.00108045	0.00413933	0.00419929	0.00398406	0.00462371	0.00181611	-0.00205383	0.00668069	0.017186	-0.00260593	0.00383648	-0.0111905	0.00109125	0.00247136	-0.000335784	0.00343184	0.00202259	0.00253807	-0.00666264	-0.00182672	-0.000514151	0.00425371	0.00429225	0.0021132	0.0015237	0.0025959	0.00167655	-0.00358813	0.027153	-0.00194454
0.00858413	-0.00500816	-0.00509307	0.00480838	0.00584592	0.00959983	0.0107085	-0.000681139	0.00410327	0.00167743	0.00692162	0.0043351	0.00587383	0.00742666	0.00249459	0.000149933	-0.0006395	-0.00331576	0.000305087	0.00256267	-0.00365742	0.0067163	0.00419929	0.00333982	0.00333522	0.00439308	-0.00205383	0.00539221	0.0158976	-0.00131745	0.00641345	-0.0144117	-0.000197231	0.000538638	-0.000980026	0.000210634	0.00202259	0.0044708	-0.00666264	-0.00375944	0.00013009	0.0010325	0.00364801	0.00404592	0.00345642	0.00130741	0.00103231	-0.00552085	0.0303742	0.00192091
0.00858413	-0.00629664	-0.0070258	0.00738534	0.00649016	0.00766711	0.0100642	-0.00261386	0.00474751	-0.00154377	0.00756586	0.00111389	0.00458535	0.00742666	0.00313884	-0.000494309	-0.00192798	-0.00202727	-0.000339155	0.00320692	-0.00236894	0.00800478	0.00484353	0.00398406	0.00462371	0.00568156	-0.00269807	0.002171	0.0139648	-0.00196169	0.00576921	-0.0176329	-0.000197231	0.00118288	-0.00226851	-0.00107785	0.00331108	0.00511504	-0.00859537	-0.00440369	0.00270706	-0.00218871	0.00429225	0.00340168	0.00410067	0.000663172	0.00167655	-0.00552085	0.0310184	0.00127667
0.00793989	-0.0056524	-0.00767004	0.00931806	0.00262472	0.00509014	0.00555454	-0.00583507	0.00539175	-0.00283226	0.00563313	0.00111389	0.00458535	0.00678242	0.00442732	0.000794174	-0.00257222	-9.4549e-05	0.000949328	0.00191843	-0.00559015	0.0067163	0.00419929	0.0046283	0.00720067	0.00568156	-0.00334231	0.000238277	0.0113879	-0.000673207	0.00705769	-0.0189214	-0.000841473	0.00182712	-0.00291275	-0.00429906	0.00202259	0.00318231	-0.00730688	-0.00375944	0.00270706	-0.0034772	0.00558073	0.00404592	0.00474491	0.000663172	-0.00090042	-0.00680934	0.0329511	0.0032094
0.00793989	-0.00758513	-0.0070258	0.0106065	0.0039132	0.00186893	0.00362181	-0.00647931	0.00861296	-0.0034765	0.00563313	-0.00146308	0.00394111	0.0080709	0.00120611	-0.000494309	-0.00579343	-0.000738791	0.000305087	0.00191843	-0.00687863	0.00607205	0.00484353	0.00398406	0.0091334	0.00568156	-0.00463079	-0.000405965	0.00945514	-0.00196169	0.00899042	-0.0182771	0.00173549	0.00182712	-0.00162427	-0.00107785	0.00395532	0.00189383	-0.00730688	-0.00569217	0.00721675	-0.00605416	0.00429225	0.00275744	0.00410067	1.89303e-05	-0.000256179	-0.00745358	0.0335954	0.00449788
0.00987261	-0.00822937	-0.0070258	0.00996231	4.77511e-05	0.000580451	0.00297757	-0.00970052	0.00990144	-0.0066977	0.00627738	-0.0033958	0.00458535	0.00613818	0.00120611	0.000149933	-0.00579343	0.00119393	-0.00162764	0.00320692	-0.00881135	0.00542781	0.00355504	0.0046283	0.0091334	0.00503732	-0.00527504	-0.00105021	0.0100994	0.000615276	0.0109231	-0.0169886	0.00302398	0.0031156	-0.000335784	-0.00107785	0.0052438	0.00124959	-0.00730688	-0.0031152	0.010438	-0.0066984	0.00493649	0.00146895	0.00345642	-0.00126955	-0.0021889	-0.00423237	0.0316626	0.00514212
0.00858413	-0.00822937	-0.0070258	0.00996231	-0.0038177	-0.00199651	0.00233333	-0.0116332	0.0118342	-0.0066977	0.00498889	-0.0033958	0.00136414	0.00420545	0.00378308	0.00143842	-0.00579343	0.00248242	-0.00356036	0.00191843	-0.00752287	0.00349509	0.00162232	0.000762849	0.00848916	0.00568156	-0.00914049	-0.00169445	0.00945514	0.00190376	0.0102789	-0.0163444	0.00237974	0.0031156	0.00159694	0.00149912	0.00653229	-0.00132738	-0.00472992	0.000106006	0.0123707	-0.0066984	0.00493649	0.00146895	0.00281218	0.00130741	-0.00090042	-0.00294389	0.0297299	0.00256515
0.00987261	-0.0108063	-0.00509307	0.0106065	-0.00188497	-0.00264076	0.00168909	-0.00905628	0.0131227	-0.00605346	0.00305617	-0.00275156	-0.00121282	0.0048497	0.00313884	0.00337114	-0.00643767	0.00248242	-0.0042046	0.00062995	-0.0107441	0.00285085	-0.00159889	-0.00116988	0.00720067	0.0063258	-0.00978473	-0.00105021	0.0100994	0.00641345	0.00963466	-0.0144117	0.00173549	0.00569257	0.00159694	0.00214336	0.00459956	-0.00326011	-0.00344143	0.00139449	0.0130149	-0.00218871	0.00429225	-0.00175226	0.00216794	0.00130741	-0.0021889	-0.00487661	0.0290857	-0.0013003
0.00793989	-0.00887361	-0.00380459	0.0106065	-0.00059649	-0.003285	-0.000243637	-0.00712355	0.0131227	-0.00412074	0.00370041	-0.00146308	-0.00121282	0.00291697	0.00056187	0.00208266	-0.00514919	0.00183818	-0.00291612	-0.000658533	-0.00816711	0.00156236	-0.00417586	0.000762849	0.00526795	0.00503732	-0.00849624	0.000882518	0.0107436	0.00576921	0.00770194	-0.0137674	0.000447011	0.00440409	0.00481815	0.00600881	0.00588804	-0.00519283	-0.00150871	0.00139449	0.0123707	-0.0034772	0.00300376	-0.00110801	0.00410067	0.00130741	-0.00154466	-0.00229964	0.0277972	-0.00258878
0.00793989	-0.00758513	-0.00122762	0.00931806	-0.00252921	-0.00392924	-0.000243637	-0.00712355	0.0124784	-0.00540922	0.00112344	0.000469647	-0.00250131	0.00162849	-8.23713e-05	0.00208266	-0.00514919	-0.000738791	-0.0042046	-0.0032355	-0.0107441	0.000918121	-0.0048201	0.000762849	0.00526795	0.00181611	-0.00591928	0.000882518	0.0133206	0.00834618	0.00576921	-0.0111905	0.00109125	0.00633681	0.00288542	0.00729729	0.00395532	-0.00712556	0.00106826	0.00139449	0.0130149	0.00167674	0.00235952	0.00018047	0.00410067	0.00324014	-0.00090042	-0.00358813	0.0265087	-0.00580999
0.00278596	-0.00694089	0.00457055	0.00931806	-0.00059649	-0.00264076	-0.0028206	-0.00647931	0.0118342	-0.0034765	-0.000165039	0.00175813	-0.00636676	0.000340005	0.00056187	0.000149933	-0.00450495	-0.00267152	-0.00227188	-0.0032355	-0.0107441	0.000918121	-0.00546434	0.00269557	0.00720067	0.000527629	-0.00591928	0.00152676	0.0133206	0.00834618	0.00319224	-0.00925775	0.00302398	0.00569257	0.00288542	0.00987426	0.00331108	-0.0077698	0.00235674	0.000750248	0.00914948	0.00232098	0.00235952	-0.00110801	0.00345642	0.0025959	-0.000256179	-0.0016554	0.0232875	-0.00645423
0.00278596	-0.00694089	0.00972448	0.0067411	-0.00059649	-0.00264076	-0.000887878	-0.0032581	0.0118342	-0.0034765	0.000479202	0.0043351	-0.00507827	0.00162849	-8.23713e-05	0.000794174	-0.00386071	-0.00524848	-0.00162764	-0.00516822	-0.00752287	-0.000370362	-0.00675282	0.00140709	0.00462371	-0.00204934	-0.00527504	0.00410373	0.0165418	0.00963466	0.00125952	-0.00668078	0.00237974	0.00504833	0.00352967	0.0111627	0.00395532	-0.00841404	0.00300099	0.000106006	0.00399554	0.00360947	0.00171528	0.0021132	0.00345642	0.00195166	0.00232079	-0.0016554	0.021999	-0.00452151
0.000208992	-0.00500816	0.011013	0.00480838	-0.00059649	-0.00199651	0.000400604	-0.00261386	0.0124784	-0.0034765	0.000479202	0.00562358	-0.00443403	0.000984246	0.00120611	0.000794174	-0.00386071	-0.00460424	-0.000983396	-0.00452398	-0.00430166	-0.00165884	-0.00997403	0.00333982	0.00397946	-0.00269358	-0.00463079	0.00410373	0.0191188	0.00770194	0.002548	-0.00668078	0.00302398	0.00569257	0.00417391	0.0124512	0.00395532	-0.00905828	0.00557795	0.000750248	0.00528402	0.00489795	0.00235952	0.00469016	0.0015237	0.00195166	0.00425351	-0.00101116	0.021999	-0.00387726
-0.00172373	-0.00629664	0.0135899	0.00416413	-0.00124073	-0.00457348	-0.000887878	-0.000681139	0.0111899	-0.00283226	0.000479202	0.00626782	-0.00636676	0.00356121	0.00120611	0.00337114	-0.00257222	-0.00524848	0.00352629	-0.00581247	-0.00301318	-0.000370362	-0.00932979	0.00140709	0.00462371	-0.0014051	-0.00269807	0.00281524	0.0204072	0.00770194	-2.89653e-05	-0.00474806	0.00237974	0.00440409	0.00288542	0.0130955	0.00395532	-0.0103468	0.00879916	0.000750248	0.00270706	0.00747492	0.00235952	0.00791137	0.0015237	0.0025959	0.005542	-0.0016554	0.0200663	-0.00387726
-0.00365646	-0.00694089	0.0155227	0.00223141	0.00198048	-0.003285	-0.0028206	0.00125159	0.00861296	-0.00154377	0.000479202	0.00691206	-0.00507827	0.00291697	0.00185035	0.00337114	-0.0006395	-0.00653696	0.00545902	-0.00581247	-0.000436213	0.00027388	-0.0106183	0.0046283	0.00526795	-0.00204934	-0.00205383	0.00410373	0.02234	0.00963466	0.00190376	-0.00474806	0.00173549	0.00440409	0.00288542	0.0111627	0.00588804	-0.0103468	0.00815492	0.000750248	0.000774332	0.00811916	0.00300376	0.0098441	0.0015237	0.00130741	0.00425351	-0.00294389	0.0194221	-0.000656055
-0.00494494	-0.00500816	0.0123014	0.00287565	0.00198048	-0.00586196	-0.00346484	0.00318431	0.00539175	-0.00218801	0.000479202	0.00820054	-0.00507827	0.00227273	0.00120611	0.00465962	0.00129322	-0.00653696	0.00803599	-0.00452398	0.00085227	0.00285085	-0.012551	0.00720527	0.00526795	-0.00398206	0.00116738	0.00281524	0.0229842	0.00834618	0.00125952	-0.00345957	0.00173549	0.00118288	0.00288542	0.0105185	0.0052438	-0.0103468	0.00815492	-0.00118248	-0.00180264	0.00940764	0.00235952	0.0098441	0.00281218	0.00130741	0.005542	-0.00294389	0.0194221	-1.18129e-05
-0.00365646	-0.00436392	0.0135899	0.00287565	0.00262472	-0.00521772	-0.00346484	0.00382855	0.00281479	-0.00218801	-0.00145352	0.00884479	-0.00507827	0.0048497	0.00378308	0.00723659	0.00387019	-0.00846969	0.00868023	-0.0032355	0.00278499	0.00285085	-0.0106183	0.00849375	0.00784491	-0.00269358	0.00245586	0.00281524	0.0210515	0.00770194	0.00190376	-0.00281533	0.00173549	0.00118288	0.00352967	0.00729729	0.0052438	-0.00905828	0.0094434	-0.00118248	-0.00115839	0.00940764	0.00300376	0.0098441	0.00281218	0.00195166	0.00425351	-0.00552085	0.0213548	0.00127667
-0.00623342	-0.0056524	0.0116572	0.000942927	0.00198048	-0.00586196	-0.00797453	0.00511703	0.000882063	-0.00218801	-0.000809281	0.00562358	-0.00378979	0.00613818	0.00507156	0.00659235	0.00451443	-0.00911393	0.00932447	-0.00259126	0.0060062	0.00285085	-0.0080413	0.00720527	0.0123546	-0.00398206	0.00374435	0.000238277	0.019763	0.00770194	0.00383648	-0.000882606	0.00173549	0.000538638	0.00546239	0.00536457	0.00588804	-0.00648131	0.00751068	-0.00247096	-0.000514151	0.00747492	0.00171528	0.00855561	0.0015237	1.89303e-05	0.00296503	-0.00423237	0.0194221	0.00449788
-0.00494494	-0.00629664	0.00972448	0.000942927	0.00198048	-0.003285	-0.00668605	0.00382855	0.000882063	-0.00154377	-0.000809281	0.00175813	-0.000568582	0.00613818	0.00636004	0.00981356	0.00387019	-0.00589272	0.00996871	-1.42919e-05	0.00858317	0.00285085	-0.00932979	0.00398406	0.0136431	-0.00527055	0.00503283	0.000238277	0.0184745	0.00576921	0.00576921	-0.00217109	0.00431246	-0.000105604	0.00803936	0.00600881	0.00653229	-0.00454859	0.0062222	-0.00118248	-0.000514151	0.00747492	0.000426797	0.00662289	0.00281218	1.89303e-05	0.00425351	-0.00358813	0.0187778	0.00643061
-0.00301221	-0.00758513	0.00585903	-0.000345556	-0.00188497	-0.00199651	-0.00668605	0.00318431	0.000882063	-0.00412074	-0.000165039	-0.000818836	0.00265263	0.00678242	0.00893701	0.00981356	0.00387019	-0.00460424	0.00739174	0.0044954	0.00793893	0.00156236	-0.00868555	0.00205133	0.0162201	-0.00398206	0.00438859	0.000238277	0.017186	0.00512497	0.00705769	-0.000238364	0.00431246	0.00118288	0.00675087	0.00729729	0.00459956	-0.00326011	0.00364523	-0.00118248	0.0033513	0.00683067	0.00171528	0.00533441	-0.00105327	-0.000625312	0.00167655	-0.00358813	0.0174893	0.00707485
-0.00107949	-0.00694089	0.00328207	0.000942927	-0.00188497	-0.00135227	-0.00733029	0.00189583	0.000237822	-0.00154377	-0.000165039	-0.00275156	0.00265263	0.00871514	0.00958125	0.011102	0.00258171	-0.00460424	0.00739174	0.00513964	0.00858317	-0.000370362	-0.00546434	-0.00181412	0.0175085	-0.0014051	0.0076098	-0.00169445	0.0133206	0.00641345	0.00641345	-0.000238364	0.00560094	0.00182712	0.00481815	0.00600881	0.00202259	-3.88968e-05	0.00364523	0.00139449	0.0033513	0.00618643	-0.000217445	0.00469016	-0.00105327	-0.00126955	0.00232079	-0.00358813	0.0162008	0.00514212
0.000208992	-0.00758513	0.00328207	0.00158717	-0.00188497	0.00186893	-0.00733029	0.00254007	0.00281479	-0.00025529	-0.000165039	-0.00597277	0.00394111	0.00613818	0.00893701	0.0130348	0.00129322	-0.00331576	0.00739174	0.00578388	0.00793893	-0.0010146	-0.00417586	-0.0031026	0.0181528	-0.00204934	0.0076098	-0.00298293	0.0133206	0.00641345	0.00641345	-0.00217109	0.00302398	0.00182712	0.00610663	0.00472033	0.00137835	0.00124959	-0.000220223	0.00139449	0.00528402	0.00489795	-0.000217445	-0.00110801	-0.000409027	-0.00255804	0.00103231	-0.00358813	0.0162008	0.00385364
0.000853233	-0.00758513	6.08593e-05	0.000298686	-0.00252921	0.00251318	-0.00797453	0.00189583	0.00345903	0.00103319	0.00241193	-0.00597277	0.00522959	0.00613818	0.00636004	0.0117463	0.00129322	-0.00331576	0.00545902	0.00642812	0.00858317	-0.000370362	-0.00224313	-0.00503533	0.0162201	-0.0014051	0.00696556	-0.00684838	0.0107436	0.00383648	0.00576921	-0.00281533	0.00237974	0.00440409	0.00417391	0.00472033	-0.0024871	0.00189383	-0.00150871	0.00139449	0.00657251	0.00360947	-0.000217445	-0.000463772	0.000235215	-0.00255804	0.000388063	-0.00358813	0.0162008	0.000632429
0.00214172	-0.00436392	0.00134934	0.00158717	-0.00252921	0.00186893	-0.00990726	0.00125159	0.00732448	0.000388952	-0.00145352	-0.00532853	0.00522959	0.00678242	0.00442732	0.0117463	0.00193747	-0.00460424	0.00223781	0.00513964	0.00729469	-0.00294733	0.000978077	-0.00890078	0.0168643	0.00439308	0.00696556	-0.00684838	0.00945514	0.002548	0.00512497	-0.00217109	0.00366822	0.00182712	0.00352967	0.00600881	-0.00828527	0.00575928	-0.00408567	-0.000538236	0.00463978	0.00232098	-0.000861686	-0.00304074	-0.00169751	-0.00320228	0.00232079	-0.00229964	0.0162008	-0.0013003
0.0034302	-0.00371968	0.00263782	0.000298686	-0.00317346	0.0044459	-0.0105515	0.000607344	0.0092572	0.00103319	0.00241193	-0.00661701	0.00394111	0.00613818	0.00442732	0.00916931	0.000648983	-0.00460424	0.00288205	0.0044954	0.00987165	-0.00359157	0.00677625	-0.00954502	0.0175085	0.00374884	0.00567707	-0.00749262	0.00945514	0.000615276	0.00448073	-0.000882606	0.00431246	0.00182712	0.00417391	0.00858578	-0.00699679	0.007692	-0.00408567	-0.000538236	0.00528402	0.00167674	-0.000861686	-0.0023965	-0.00298599	-0.005135	0.00425351	-0.000366919	0.0149124	-0.00258878
0.00471868	-0.00307544	0.00392631	0.000298686	-0.00252921	0.00509014	-0.00861878	-0.000681139	0.0118342	0.000388952	0.00434465	-0.0033958	0.00458535	0.0048497	0.00378308	0.00852507	0.00193747	-0.00267152	0.000305087	0.00127419	0.0130929	-0.00423581	0.00935322	-0.00825653	0.0136431	0.0063258	0.00245586	-0.00749262	0.0120321	0.000615276	0.00319224	-0.000238364	0.00431246	0.00375985	0.00417391	0.0105185	-0.00828527	0.007692	-0.00537416	-0.00118248	0.00721675	0.000388256	-0.00150593	-0.00304074	-0.00491872	-0.00642349	0.00683048	0.00221005	0.0149124	-0.00323302
0.00600716	-0.00114271	0.00199358	-0.000345556	-0.00252921	0.00509014	-0.00861878	0.000607344	0.0118342	0.00167743	0.00498889	-0.00597277	0.00265263	0.00356121	0.00313884	0.00659235	-0.00192798	-0.00202727	0.00223781	0.00062995	0.0124486	-0.00488005	0.0119302	-0.00825653	0.0129988	0.0101913	0.00116738	-0.00813687	0.0113879	-0.00196169	-0.00131745	-0.00217109	0.00366822	0.00375985	0.00224118	0.0105185	-0.00892952	0.00640352	-0.00344143	-0.000538236	0.00786099	0.000388256	0.00107104	-0.00110801	-0.00491872	-0.00642349	0.00683048	0.00349853	0.0149124	-0.00387726
0.00471868	0.00143425	0.00457055	0.00223141	-0.00124073	0.00380166	-0.00668605	0.00254007	0.0111899	0.0042544	0.00563313	-0.0033958	7.56597e-05	0.00291697	0.00249459	0.00723659	-0.0006395	-0.00202727	0.00288205	-0.00259126	0.0118044	-0.00552429	0.0106417	-0.00761229	0.00977764	0.012124	-0.00334231	-0.00684838	0.0113879	0.000615276	-0.00131745	-0.000238364	0.00237974	0.00118288	-0.000335784	0.0137397	-0.0115065	0.00640352	0.000424019	-0.00118248	0.00592827	0.000388256	0.00171528	-0.000463772	-0.00298599	-0.00577925	0.00940745	0.00414277	0.0174893	-0.00387726
0.00278596	0.00336698	0.00392631	0.00287565	-0.00124073	0.00315742	-0.00733029	0.00318431	0.00796872	0.00683137	0.00627738	0.000469647	7.56597e-05	-0.000948478	0.00313884	0.00465962	0.00129322	-0.00267152	0.00481478	-0.00387974	0.0143813	-0.00294733	0.00935322	-0.0031026	0.00720067	0.012124	-0.00527504	-0.00813687	0.0126763	0.000615276	-0.00389442	-0.00345957	0.00173549	0.00118288	0.000308458	0.014384	-0.00892952	0.00318231	0.000424019	-0.00247096	0.00592827	-0.000255986	0.000426797	0.000824712	-0.00105327	-0.00642349	0.00876321	0.00285429	0.0194221	-0.00452151
0.0034302	0.00723242	0.00392631	0.00351989	-0.00252921	-0.000708032	-0.00861878	0.00382855	0.00603599	0.00811985	0.00692162	0.00304661	-0.00185706	-0.0028812	0.00442732	0.00594811	0.00193747	-0.00460424	0.00610326	-0.00516822	0.0105159	-0.00488005	0.00677625	-0.000525634	0.00655643	0.0134125	-0.00463079	-0.00620414	0.0107436	0.00125952	-0.00325017	-0.00345957	0.00237974	-0.000105604	-0.00355699	0.0150282	-0.00699679	0.0044708	0.00300099	-0.0031152	0.00592827	0.00167674	0.00171528	0.00404592	-0.000409027	-0.00577925	0.0100517	0.00285429	0.0226433	-0.00323302
-0.00043525	0.00723242	0.00392631	0.00545262	-0.00252921	-0.000708032	-0.00733029	0.00511703	0.00474751	0.00876409	0.00563313	0.00240237	-0.00250131	-0.00159272	0.00442732	0.00208266	0.00193747	-0.00589272	0.00610326	-0.00645671	0.0105159	-0.00552429	0.00742049	-0.000525634	0.00784491	0.0127682	-0.00914049	-0.00491566	0.0120321	-0.000673207	-0.00260593	-0.00152685	0.00302398	-0.00139409	-0.00420123	0.0150282	-0.00506406	0.00575928	0.00364523	-0.00375944	0.00463978	-0.000900228	0.00364801	0.00340168	0.000235215	-0.00771197	0.0106959	0.00156581	0.0226433	-0.00194454
-0.00107949	0.00787666	0.00457055	0.00287565	-0.00510618	0.000580451	-0.00733029	0.00318431	0.00281479	0.00940833	0.00563313	0.00497934	-0.000568582	-0.00223696	0.00893701	0.00337114	0.00258171	-0.00396	0.0067475	-0.00516822	0.0105159	-0.00745702	0.0029108	0.000118607	0.00784491	0.012124	-0.00978473	-0.00169445	0.0133206	-0.00131745	-0.00131745	0.000405877	0.00302398	-0.000749846	-0.00226851	0.0163167	-0.000554373	0.00575928	0.00235674	-0.0031152	0.00463978	-0.000255986	0.00429225	0.00469016	0.0015237	-0.00449076	0.0113402	0.00221005	0.0252202	0.00127667
-0.0043007	0.00658818	0.00457055	0.00223141	-0.00510618	0.00186893	-0.00410909	0.00318431	0.0015263	0.00747561	0.00434465	0.00369085	-0.000568582	-0.00416969	0.0108697	0.00465962	0.00129322	-0.00267152	0.0067475	-0.00516822	0.00987165	-0.0087455	-0.000310406	0.00140709	0.00720067	0.0108355	-0.0117175	-0.00105021	0.0133206	-0.00260593	-0.00131745	-0.000238364	0.00237974	-0.000105604	-0.00355699	0.0169609	0.00331108	0.00511504	0.00300099	0.000106006	0.00657251	-0.000900228	0.00751346	0.00275744	0.0015237	-0.00320228	0.0113402	-0.00101116	0.0252202	0.00256515
-0.00494494	0.00207849	0.00328207	0.00223141	-0.0070389	0.00315742	-0.00217636	0.00254007	-0.00040642	0.00940833	0.00241193	0.00240237	0.00136414	-0.00352544	0.0134467	0.00723659	0.000648983	-0.00202727	0.0067475	-0.00581247	0.00665044	-0.00616854	-0.00353161	0.000118607	0.0091334	0.00890277	-0.0117175	0.000238277	0.0126763	-0.00131745	-0.000673207	0.00105012	0.00431246	0.00440409	-0.00420123	0.0156724	0.00395532	0.00640352	0.00235674	-0.00118248	0.00786099	-0.00218871	0.00751346	0.00275744	0.000879457	0.000663172	0.00683048	-0.00358813	0.0232875	0.00192091
-0.00558918	0.000145769	0.00199358	0.00223141	-0.00768315	0.00315742	-0.00153212	0.00189583	0.000882063	0.00747561	-0.00145352	0.00175813	-0.000568582	-0.00416969	0.0140909	0.00788083	0.00129322	-9.4549e-05	0.00610326	-0.00581247	0.00536196	-0.00681278	-0.00868555	0.000118607	0.00784491	0.0063258	-0.0123617	0.000238277	0.0139648	-0.000673207	-2.89653e-05	0.00169436	0.00173549	0.00375985	-0.00226851	0.0124512	0.00653229	0.00575928	0.00300099	-0.00247096	0.00528402	-0.00283295	0.0100904	0.000824712	0.00216794	0.0025959	0.00747472	-0.00423237	0.0226433	0.00256515
-0.00623342	0.000145769	6.08593e-05	-0.00163404	-0.0070389	0.00315742	0.00104485	0.000607344	0.000882063	0.00683137	-0.00467473	0.00369085	-0.000568582	-0.00416969	0.0108697	0.0123905	0.00258171	0.00248242	0.00417054	-0.00774519	0.00407348	-0.00938974	-0.0112625	-0.00181412	0.00720067	0.00374884	-0.00978473	0.00152676	0.0113879	-0.00196169	-0.00196169	0.0023386	0.00109125	0.00698105	-0.00291275	0.0111627	0.00782077	0.00382655	-0.000220223	-0.00118248	0.00463978	-0.00154447	0.00944618	-0.00304074	0.00410067	0.00452862	0.00296503	-0.00552085	0.0226433	-0.0013003
-0.0043007	-0.00114271	-0.000583382	-0.00227828	-0.00768315	0.00380166	0.00168909	-0.0032581	0.00345903	0.00296592	-0.00789594	0.00304661	0.00200838	-0.00352544	0.00958125	0.0123905	0.00193747	0.0037709	0.00159357	-0.00516822	0.00149651	-0.00616854	-0.0119068	-0.00116988	0.00720067	0.00246035	-0.00914049	0.00281524	0.0100994	-0.00260593	-0.00325017	0.000405877	-0.00148571	0.0076253	-0.00162427	0.00600881	0.00782077	0.00640352	0.000424019	-0.00440369	0.00013009	-0.000900228	0.0113789	-0.00368498	0.00474491	0.00517287	0.00167655	-0.00552085	0.0207105	-0.0013003
-0.0043007	-0.00371968	-0.000583382	-0.00485525	-0.00768315	0.00509014	0.00168909	-0.0032581	0.00668024	0.00167743	-0.00854018	0.00240237	-0.00443403	-0.00223696	0.00829277	0.0123905	0.00258171	0.00505938	-0.000983396	-0.00645671	0.00214075	-0.00359157	-0.0106183	-0.0031026	0.00848916	-0.000760855	-0.00591928	0.00474797	0.0107436	-0.00389442	-0.00196169	0.000405877	-0.0027742	0.00826954	-0.000335784	0.00665305	0.00846501	0.00898049	-0.00344143	-0.0031152	-0.00115839	0.000388256	0.0100904	-0.00561771	0.00410067	0.00517287	0.00296503	-0.00294389	0.0181336	-0.00194454
-0.00301221	-0.00178696	-0.000583382	-0.004211	-0.00639466	0.00702286	0.00362181	-0.00519083	0.00990144	-0.00412074	-0.00596321	0.00175813	-0.00507827	-0.0028812	0.00700429	0.0143232	0.00322595	0.00763635	0.000305087	-0.00452398	0.00278499	-0.00423581	-0.00932979	-0.0031026	0.00591219	-0.00269358	-0.00527504	0.00603645	0.0113879	-0.00325017	-0.00325017	0.000405877	-0.00728389	0.00891378	0.00417391	0.00472033	0.00910925	0.00833625	-0.00344143	-0.00375944	-0.00566809	0.00425371	0.00944618	-0.00626195	0.00410067	0.00646135	0.00489776	-0.00294389	0.0168451	-0.00258878
-0.00172373	-0.0024312	-0.00251611	-0.00485525	-0.0038177	0.00573438	0.00619878	-0.00583507	0.0124784	-0.0066977	-0.00467473	-0.000818836	-0.00636676	-0.0028812	0.00378308	0.0123905	0.00515867	0.00763635	-0.00227188	-0.00645671	0.00342924	-0.00294733	-0.00675282	-0.0031026	0.00462371	-0.00269358	-0.00398655	0.00539221	0.0120321	-0.00325017	-0.00582714	-0.00345957	-0.00921661	0.0102023	0.00481815	0.00407608	0.0052438	0.00898049	-0.00408567	-0.00375944	-0.00566809	0.00940764	0.00944618	-0.00497346	0.00345642	0.00710559	0.00683048	0.000921565	0.0155566	-0.00194454
-0.00107949	-0.0024312	-0.00251611	-0.00549949	0.000691992	0.00509014	0.00491029	-0.0032581	0.0124784	-0.00927467	-0.00209776	-0.00210732	-0.00894372	-0.000948478	0.00185035	0.0117463	0.00515867	0.00763635	-0.000983396	-0.00581247	0.00214075	-0.000370362	-0.00417586	-0.00181412	0.00204674	-0.00204934	0.00116738	0.00732494	0.0126763	-0.00131745	-0.00711562	-0.00732502	-0.0117936	0.00891378	0.00481815	0.000854876	0.00395532	0.00833625	-0.00279719	-0.00698065	-0.00824505	0.0106961	0.00686922	-0.00368498	0.00410067	0.00646135	0.00360927	0.00221005	0.0155566	-0.000656055
-0.00043525	-0.000498473	-0.00444883	-0.00678797	0.0039132	0.00186893	0.00491029	-0.0032581	0.0118342	-0.00991891	-0.000165039	-0.0033958	-0.0102322	-0.000304237	-0.000726613	0.00852507	0.00773564	0.00828059	0.000949328	-0.00645671	0.000208028	0.000918121	-0.00546434	-0.000525634	-0.00117447	-0.0014051	0.00245586	0.00668069	0.0139648	-0.000673207	-0.00840411	-0.012479	-0.0143705	0.00504833	0.00546239	0.00214336	0.00137835	0.00511504	-0.00215295	-0.0076249	-0.00953354	0.0126289	0.00558073	-0.00368498	0.00603339	0.00452862	0.00618624	0.00221005	0.0142681	0.00127667
0.000208992	0.00207849	-0.00509307	-0.00678797	0.00713441	0.00186893	0.00297757	-0.00261386	0.00861296	-0.00991891	0.00305617	-0.00146308	-0.0108764	0.000984246	-0.00330358	0.00465962	0.0122453	0.00505938	-0.000339155	-0.00838943	0.000208028	0.00156236	-0.00159889	0.000118607	-0.00117447	-0.00398206	0.00503283	0.00474797	0.0152533	0.000615276	-0.00969259	-0.0182771	-0.0137263	0.00504833	0.00481815	0.00214336	8.98691e-05	0.00318231	-0.00150871	-0.0076249	-0.0121105	0.0145616	0.00171528	-0.00175226	0.00538915	0.00324014	0.00683048	0.00414277	0.0181336	0.00385364
-0.00236797	0.00336698	-0.00573731	-0.00743221	0.00906713	-6.37904e-05	-0.000243637	0.000607344	0.00861296	-0.0112074	0.00498889	-0.00275156	-0.00958796	0.00291697	-0.00652479	0.00208266	0.0135338	0.00248242	-0.000339155	-0.00838943	-0.00108045	0.00156236	0.000333836	0.000762849	-0.00375144	-0.00333782	0.00567707	0.00474797	0.0146091	0.00319224	-0.00711562	-0.0221426	-0.0117936	0.00247136	0.00352967	0.00407608	-0.00119861	0.00318231	-0.000864464	-0.0102019	-0.0140432	0.0132731	0.000426797	0.00018047	0.00603339	0.000663172	0.00747472	0.00543126	0.0194221	0.0102961
-0.00236797	0.00465546	-0.00444883	-0.00743221	0.0129326	0.000580451	-0.000243637	0.000607344	0.00668024	-0.00991891	0.00692162	-0.00597277	-0.00636676	0.00549394	-0.00716903	-0.000494309	0.0135338	0.00183818	-0.000339155	-0.00838943	-0.00108045	0.00027388	0.000978077	0.00205133	-0.00375144	-0.0046263	0.00889828	0.00474797	0.017186	0.00125952	-0.00389442	-0.0279408	-0.0124378	-0.000105604	0.00481815	0.00600881	-0.0024871	0.00189383	0.00106826	-0.0102019	-0.0146875	0.0106961	-0.00279441	0.0021132	0.00538915	-0.000625312	0.00811897	0.00865247	0.0200663	0.0122288
-0.00365646	0.00594394	-0.00444883	-0.00678797	0.0129326	0.00315742	-0.00217636	0.00189583	0.00474751	-0.00863043	0.0114313	-0.00597277	-0.00314555	0.00678242	-0.00265934	-0.00371552	0.0135338	0.000549693	-0.000339155	-0.00452398	-0.00236894	-0.00359157	-0.000310406	0.00140709	-0.00503992	-0.0046263	0.0076098	-0.000405965	0.019763	0.00190376	-0.00196169	-0.0330947	-0.00986086	-0.000105604	0.00352967	0.00923002	-0.00184286	-0.00132738	0.00235674	-0.00891338	-0.0127547	0.00940764	-0.00279441	0.00404592	0.00474491	0.000663172	0.00876321	0.0112294	0.0194221	0.0167385
-0.00301221	0.00465546	-0.00316035	-0.00678797	0.016798	0.00380166	-0.000887878	0.00382855	0.00410327	-0.00605346	0.0127198	-0.0104825	-0.000568582	0.00678242	-0.00394782	-0.00371552	0.0103126	-9.4549e-05	-0.000339155	-0.00452398	-0.00559015	-0.00359157	0.00162232	0.000762849	-0.00439568	-0.00269358	0.00696556	-0.00491566	0.019763	0.00190376	-0.00131745	-0.0350274	-0.00535116	-0.000105604	0.00224118	0.00987426	-0.000554373	-0.00326011	0.00300099	-0.0076249	-0.00760081	0.00554219	-0.0040829	0.00404592	0.00410067	0.000663172	0.005542	0.0105852	0.0226433	0.0173827
-0.00558918	0.00207849	-0.00444883	-0.00292252	0.016798	0.00509014	-0.0028206	0.00576128	0.00345903	-0.00218801	0.0140083	-0.0111267	0.00329687	0.0080709	-0.0020151	-0.00371552	0.00966836	-9.4549e-05	-0.000983396	-1.42919e-05	-0.00752287	-0.00359157	-0.000954648	0.000118607	-0.00439568	-0.00269358	0.0076098	-0.00878111	0.0210515	0.00190376	0.00319224	-0.0363159	-0.00406268	0.000538638	0.00224118	0.0124512	8.98691e-05	-0.00261586	0.00428947	-0.0102019	-0.00631233	0.0010325	-0.00665986	0.00340168	0.00281218	-0.00126955	0.005542	0.00929671	0.0265087	0.0167385
-0.0043007	0.00143425	-0.00380459	-0.00356676	0.0174423	0.00702286	-0.0028206	0.00576128	0.00345903	-0.000899531	0.0114313	-0.0104825	0.00458535	0.00871514	-0.00265934	-0.00307127	0.00580292	0.000549693	-0.00162764	0.00191843	-0.00881135	-0.00359157	-0.000954648	0.000762849	-0.00246295	-0.0046263	0.00954252	-0.0132908	0.0184745	-0.000673207	0.00383648	-0.0363159	-0.00148571	-0.000749846	-0.000335784	0.0137397	-0.000554373	-0.00454859	0.00428947	-0.00440369	-0.00244688	-0.00154447	-0.00794835	0.00146895	0.00410067	-0.000625312	0.00167655	0.00736398	0.0284414	0.0141615
-0.00172373	0.000145769	-0.000583382	-0.00227828	0.0148653	0.00766711	-0.0028206	0.00447279	0.0015263	-0.00025529	0.0101428	-0.00854973	0.00716232	0.0112921	-0.000726613	-0.00178279	0.00515867	0.00248242	-0.00291612	0.00320692	-0.0120326	-0.00359157	-0.00159889	-0.000525634	0.000758255	-0.0046263	0.0101868	-0.0158678	0.0165418	-0.00325017	0.00576921	-0.0330947	0.00109125	0.00182712	-0.000980026	0.0137397	-0.000554373	-0.00197162	0.00493371	-0.00375944	0.00013009	-0.00540992	-0.0111696	0.000824712	0.00345642	-0.000625312	0.00167655	0.00543126	0.0310184	0.0109403
-0.00365646	-0.0024312	6.08593e-05	-0.000345556	0.0135768	0.00895559	-0.00410909	0.00254007	0.00281479	0.000388952	0.00692162	-0.00919398	0.00651807	0.0112921	-0.00330358	-0.00178279	0.000648983	0.00505938	-0.00227188	0.00707236	-0.0126768	-0.00230309	0.00162232	-0.00245836	0.00397946	-0.00655903	0.0114752	-0.0126466	0.0146091	-0.00389442	0.00705769	-0.0305177	0.00366822	0.0031156	0.000308458	0.0137397	0.00266684	-0.000683139	0.00235674	-0.0031152	0.00141857	-0.00991961	-0.0111696	-0.00497346	0.00216794	1.89303e-05	0.000388063	0.00478702	0.0303742	0.00771909
0.000208992	-0.00500816	0.00392631	0.000298686	0.0129326	0.0115326	-0.00217636	0.00318431	0.00474751	-0.00025529	0.00563313	-0.00790549	0.00909504	0.0112921	-0.000726613	-0.000494309	-0.00321647	0.00763635	-0.0042046	0.00964933	-0.0120326	-0.000370362	0.00226656	-0.0031026	0.00655643	-0.00655903	0.0114752	-0.0158678	0.0133206	-0.00582714	0.00705769	-0.0240753	0.00302398	0.00569257	0.000952699	0.0130955	0.00266684	0.00253807	0.0017125	-0.00118248	0.00463978	-0.00991961	-0.012458	-0.00626195	0.00410067	1.89303e-05	0.00232079	0.00543126	0.0297299	0.00707485
0.0034302	-0.0056524	0.00457055	0.000942927	0.00971137	0.0108883	-0.000243637	0.00125159	0.00539175	-0.00154377	0.00434465	-0.00726125	0.00909504	0.00935939	0.00120611	0.00401538	-0.00514919	0.012146	-0.00162764	0.014159	-0.00881135	-0.000370362	0.00355504	-0.0031026	0.00720067	-0.00720327	0.0127637	-0.0178005	0.0139648	-0.00647138	0.00383648	-0.0195656	0.000447011	0.0076253	0.00288542	0.014384	0.00137835	0.00189383	0.0017125	0.000750248	0.00657251	-0.00734265	-0.0111696	-0.00755043	0.000235215	0.00517287	0.00167655	0.00221005	0.0258645	0.00256515
0.0034302	-0.00694089	0.00779176	0.00223141	0.00777865	0.0108883	0.00168909	0.00125159	0.00603599	-0.00025529	0.00241193	-0.00790549	0.00716232	0.0106479	-8.23713e-05	0.00465962	-0.00901464	0.0115018	-0.00162764	0.0135148	-0.00881135	0.00349509	0.00613201	-0.0031026	0.00784491	-0.00720327	0.0153407	-0.0132908	0.0133206	-0.00389442	0.00383648	-0.0144117	0.00109125	0.00698105	0.00352967	0.0150282	0.00202259	0.00124959	-0.000220223	0.00332722	0.00592827	-0.00605416	-0.00988107	-0.00819467	-0.000409027	0.00388438	0.00167655	0.00285429	0.0239317	0.00127667
0.00600716	-0.00758513	0.00585903	0.00351989	0.00713441	0.0102441	0.00168909	0.00125159	0.00603599	0.000388952	0.000479202	-0.00597277	0.00394111	0.00742666	0.00056187	0.00401538	-0.0103031	0.012146	0.00159357	0.016736	-0.00559015	0.00542781	0.00742049	-0.00245836	0.0091334	-0.00784751	0.0159849	-0.0107138	0.0139648	-0.00196169	-0.000673207	-0.0111905	-0.00341844	0.00569257	0.00352967	0.014384	8.98691e-05	0.00124959	-0.00215295	0.00397146	0.00592827	-0.00412144	-0.012458	-0.00883892	-0.000409027	0.00324014	-0.000256179	0.000921565	0.021999	-0.0013003
0.00729565	-0.00629664	0.00585903	0.00223141	0.00584592	0.00831135	0.00233333	-0.00196962	0.00410327	-0.00025529	-0.000809281	-0.00146308	0.00136414	0.00678242	0.00056187	0.00465962	-0.0109474	0.0108576	0.000305087	0.0148033	-0.00365742	0.0105817	0.0112859	-0.00116988	0.0104219	-0.00784751	0.0166292	-0.00942535	0.0133206	-0.00325017	-0.00196169	-0.00796926	-0.00341844	0.00504833	0.00288542	0.0137397	-0.0024871	-3.88968e-05	-0.00408567	0.00654842	0.00528402	-0.00218871	-0.0111696	-0.00883892	0.0015237	0.00452862	0.000388063	-0.000366919	0.0207105	-0.00452151
0.00536292	-0.00307544	0.00585903	0.000298686	0.00520168	0.00702286	0.00168909	-0.00261386	0.00474751	-0.000899531	-0.000165039	-0.000818836	-0.000568582	0.00549394	-0.00137085	0.00530386	-0.00901464	0.0115018	0.00288205	0.0148033	-0.00108045	0.00929326	0.0125744	-0.00116988	0.00977764	-0.00655903	0.0153407	-0.00491566	0.0133206	-2.89653e-05	-0.00260593	-0.0053923	-0.00470692	0.00118288	0.00481815	0.0137397	-0.00313134	-0.000683139	-0.00472992	0.00719267	0.000774332	-0.00218871	-0.0111696	-0.00883892	0.00216794	0.00324014	0.00232079	-0.000366919	0.0207105	-0.00194454
0.00665141	-0.00371968	0.00650327	-0.00227828	0.00198048	0.0044459	-0.00153212	-0.00583507	0.00410327	-0.00025529	0.00112344	-0.00275156	7.56597e-05	0.00613818	-0.0020151	0.00401538	-0.00901464	0.00892483	0.00417054	0.0148033	0.00085227	0.011226	0.0138629	-0.000525634	0.0104219	-0.00784751	0.0153407	-0.00105021	0.0139648	0.00125952	-0.00196169	-0.00410381	-0.0027742	-0.000105604	0.00417391	0.011807	-0.00184286	-3.88968e-05	-0.00859537	0.00783691	0.00206282	0.00232098	-0.00988107	-0.00819467	0.00281218	0.00130741	0.00425351	0.000921565	0.0200663	0.00192091
0.00858413	-0.00307544	0.00585903	-0.00485525	0.00133623	0.00315742	-0.00217636	-0.00647931	0.00281479	-0.000899531	0.00305617	0.000469647	-0.000568582	0.00227273	-8.23713e-05	0.00594811	-0.00643767	0.00828059	0.00352629	0.0148033	0.00407348	0.0099375	0.0125744	0.000118607	0.0091334	-0.00591479	0.010831	0.000882518	0.0158976	0.000615276	-0.00325017	-0.00281533	-0.00470692	-0.00203833	0.00610663	0.0124512	8.98691e-05	-0.00326011	-0.0060184	0.0104139	0.00141857	0.00296522	-0.00730411	-0.00497346	0.00281218	0.00130741	0.00489776	0.00349853	0.0194221	0.00192091
0.00665141	-0.00371968	0.00585903	-0.00549949	0.00133623	0.000580451	-0.00475333	-0.00647931	0.00217055	0.00167743	0.00498889	0.000469647	-0.000568582	0.00356121	0.00185035	0.0027269	-0.00772616	0.00634787	0.00610326	0.0128705	0.0060062	0.00736054	0.0112859	-0.000525634	0.00848916	-0.00398206	0.00825404	0.000238277	0.0152533	0.00319224	-0.00389442	-0.00345957	-0.00406268	-0.00332681	0.00739512	0.0130955	-0.00119861	-0.00326011	-0.00344143	0.0104139	0.00141857	0.00425371	-0.00343865	-0.00432922	0.00345642	0.00324014	0.00296503	0.00285429	0.0181336	0.00449788
0.00665141	-0.00500816	0.00457055	-0.00549949	0.00262472	-0.00199651	-0.00733029	-0.00519083	0.0015263	0.00232168	0.00498889	0.000469647	7.56597e-05	0.00291697	-8.23713e-05	0.00401538	-0.00514919	0.00570362	0.00610326	0.0102936	0.00471772	0.00800478	0.00677625	-0.000525634	0.0091334	-0.00204934	0.0076098	0.002171	0.0139648	0.00448073	-0.00389442	-0.00345957	-0.00599541	-0.00719226	0.00739512	0.011807	0.000734111	-0.00583707	-0.00472992	0.00848115	0.000774332	0.00296522	-0.00150593	-0.00432922	0.00345642	-0.000625312	0.00360927	0.00736398	0.0200663	0.00449788
0.00536292	-0.0056524	0.00263782	-0.00485525	-0.00059649	-0.00392924	-0.01184	-0.00583507	0.000237822	0.0042544	0.00434465	-0.00146308	7.56597e-05	-0.000304237	0.00313884	0.00208266	-0.00257222	0.0037709	0.00803599	0.00836085	0.00278499	0.00607205	0.00355504	-0.00116988	0.0091334	-0.0014051	0.00503283	-0.000405965	0.0152533	0.00383648	-0.00453866	-0.0053923	-0.00341844	-0.00719226	0.00546239	0.0105185	0.000734111	-0.0077698	-0.00408567	0.00912539	0.00013009	0.00296522	-0.000861686	-0.00368498	0.00603339	0.00130741	0.00103231	0.00414277	0.0213548	0.00707485
0.00536292	-0.00629664	0.00392631	-0.00485525	0.000691992	-0.0065062	-0.0144169	-0.00647931	-0.00233914	0.00489864	0.00370041	-0.000818836	0.00329687	-0.000948478	0.00249459	0.0027269	4.74155e-06	0.00119393	0.0067475	0.00320692	0.00278499	0.00413933	0.00162232	-0.0031026	0.0091334	-0.000760855	0.00181162	-0.00169445	0.0133206	0.000615276	-0.00389442	-0.0053923	-0.000841473	-0.00848075	0.00546239	0.00923002	0.00137835	-0.0103468	-0.00150871	0.00654842	0.00270706	0.0010325	0.000426797	-0.00175226	0.00732188	0.000663172	-0.00090042	0.0060755	0.0232875	0.00707485
0.00536292	-0.00758513	0.00457055	-0.004211	-0.00188497	-0.00843893	-0.0189266	-0.00841204	0.00217055	0.00618712	0.00305617	-0.00146308	0.00587383	-0.000948478	0.00313884	0.000794174	0.00129322	0.00119393	0.00739174	0.00127419	0.00214075	0.00027388	-0.000954648	-0.00632381	0.00784491	0.000527629	-0.00140959	-0.00105021	0.0133206	0.00125952	-0.00325017	-0.0053923	-0.000197231	-0.00719226	0.00352967	0.0105185	0.00459956	-0.0103468	-0.000864464	0.00590418	0.000774332	-0.00218871	-0.000861686	-0.00432922	0.00861036	0.00195166	-0.00090042	0.0060755	0.0239317	0.00771909
0.00471868	-0.00822937	0.00457055	-0.004211	-0.00252921	-0.00843893	-0.0176382	-0.010989	0.00410327	0.00554288	0.00305617	-0.00275156	0.00973928	-0.00223696	-8.23713e-05	-0.00178279	0.00322595	0.00119393	0.00868023	0.00062995	0.00149651	-0.0010146	-0.00224313	-0.00632381	0.00848916	-0.000116613	-0.000765344	-0.000405965	0.0126763	-0.00131745	-0.00196169	-0.00345957	0.00109125	-0.0046153	0.00417391	0.0105185	0.00846501	-0.00841404	-0.000864464	0.00397146	0.00141857	-0.00283295	-0.000217445	-0.00368498	0.0092546	0.00195166	-0.00154466	0.00736398	0.0239317	0.00707485
0.00600716	-0.00694089	0.00521479	-0.00163404	-0.00510618	-0.00843893	-0.0176382	-0.010989	0.00668024	0.00489864	0.00176769	-0.00210732	0.00973928	-0.00481393	0.00442732	0.000149933	0.00387019	0.00119393	0.00288205	-0.00130277	0.00342924	-0.00488005	-0.00353161	-0.00761229	0.00784491	0.000527629	-0.00398655	-0.00298293	0.0126763	-0.00325017	-0.00131745	-0.00281533	-0.000197231	-0.00203833	0.00288542	0.0111627	0.00653229	-0.00905828	0.00300099	0.00332722	0.00270706	-0.00154447	-0.000217445	-0.00110801	0.00732188	0.00581711	-0.00154466	0.00671974	0.021999	0.00514212
0.00471868	-0.00951785	0.00457055	0.000942927	-0.00575042	-0.00843893	-0.0163497	-0.0129217	0.00796872	0.0042544	0.000479202	-0.00597277	0.0110278	-0.0028812	0.00313884	-0.000494309	0.00193747	0.000549693	0.00545902	-0.00387974	0.000208028	-0.00488005	-0.00353161	-0.00954502	0.00977764	0.00568156	-0.00463079	-0.00427142	0.0120321	-0.0051829	-2.89653e-05	-0.000882606	0.00109125	-0.00139409	0.00224118	0.011807	0.00717653	-0.00583707	0.00300099	0.00203873	0.000774332	-0.00218871	0.000426797	-0.00304074	0.00538915	0.00710559	-0.00154466	0.00736398	0.0213548	0.00256515
0.00471868	-0.0101621	0.00521479	0.00287565	-0.0038177	-0.00779469	-0.0163497	-0.0122775	0.00861296	0.0042544	0.00112344	-0.00468428	0.0103835	-0.00352544	0.00313884	0.000149933	0.00515867	0.000549693	0.00739174	-0.00581247	0.00214075	-0.00681278	-0.0048201	-0.00761229	0.00655643	0.00246035	-0.00205383	-0.0055599	0.0120321	-0.0051829	-0.000673207	-0.00217109	0.000447011	0.00182712	0.00159694	0.0130955	0.00653229	-0.00583707	0.00235674	-0.00375944	0.00013009	-0.00412144	-0.000217445	-0.00368498	0.00538915	0.00517287	-0.00090042	0.00671974	0.0213548	0.00192091
0.00536292	-0.00822937	0.00263782	0.00416413	-0.00317346	-0.0065062	-0.01184	-0.0148544	0.00796872	0.00103319	-0.00145352	-0.0033958	0.00973928	-0.00416969	0.00120611	0.000149933	0.00451443	0.00248242	0.00739174	-0.00581247	0.00149651	-0.00810126	-0.00288737	-0.00567957	0.00591219	0.00439308	-0.000121102	-0.00749262	0.0120321	-0.00647138	-2.89653e-05	-0.000238364	-0.000197231	0.00118288	0.000952699	0.0130955	0.00137835	-0.00454859	0.00364523	-0.00375944	0.000774332	-0.00218871	0.000426797	-0.00497346	0.00410067	0.00710559	-0.00090042	0.00478702	0.0207105	-0.00323302
0.00278596	-0.00694089	0.00134934	0.00545262	-0.00317346	-0.00586196	-0.00926302	-0.0161429	0.00861296	-0.00025529	-0.00145352	-0.00210732	0.0084508	-0.000948478	-0.00137085	0.0027269	0.00515867	-9.4549e-05	0.00481478	-0.00774519	0.00407348	-0.00745702	-0.00288737	-0.00439108	0.00720067	0.00439308	-0.000121102	-0.00684838	0.0120321	-0.00775987	0.00125952	0.00105012	0.00173549	-0.000105604	0.000952699	0.0105185	-0.00119861	-0.000683139	0.0017125	-0.00569217	-0.00373536	-0.00283295	0.00107104	-0.00561771	0.00345642	0.00581711	0.00103231	0.00800823	0.0200663	-0.00452151
0.00278596	-0.00694089	6.08593e-05	0.00738534	-0.00059649	-0.00392924	-0.00926302	-0.0167872	0.00796872	-0.0034765	-0.00209776	-0.00210732	0.00780656	-0.00159272	-8.23713e-05	0.0027269	0.00451443	0.00248242	0.0067475	-0.00645671	0.00536196	-0.00745702	-0.00159889	-0.00439108	0.0110661	0.00439308	-0.00140959	-0.0055599	0.0139648	-0.00775987	0.00383648	0.00105012	0.000447011	0.00118288	0.00352967	0.0105185	-0.00441982	0.00124959	0.0017125	-0.0076249	-0.00373536	0.000388256	-0.000217445	-0.00626195	0.00345642	0.00517287	0.00296503	0.00671974	0.0168451	-0.00258878
0.00214172	-0.00500816	-0.00316035	0.00545262	-0.00059649	-0.00199651	-0.00604181	-0.0167872	0.00990144	-0.00734195	0.00112344	0.000469647	0.00780656	0.000340005	-8.23713e-05	0.00337114	0.00644716	0.00312666	0.00545902	-0.00581247	0.0060062	-0.0106782	-0.00417586	-0.00181412	0.0091334	0.0063258	-0.00334231	-0.00620414	0.0158976	-0.00711562	0.00319224	0.000405877	0.00173549	0.0031156	0.00546239	0.011807	-0.00377558	0.00189383	0.00106826	-0.00633641	-0.00502384	0.0010325	0.00429225	-0.00561771	0.000879457	0.00452862	0.00360927	0.00929671	0.0162008	-0.00194454
0.00214172	-0.00629664	-0.00573731	0.00416413	0.00262472	0.00186893	-0.0028206	-0.0129217	0.00796872	-0.00991891	-0.000165039	-0.000174595	0.00522959	-0.000948478	-8.23713e-05	0.00530386	0.00515867	0.00312666	0.00417054	-0.00452398	0.00729469	-0.010034	-0.00353161	-0.0031026	0.0104219	0.0063258	-0.00334231	-0.00427142	0.0152533	-0.00840411	0.00190376	-0.000238364	-0.000841473	0.00182712	0.00546239	0.0111627	-0.00892952	0.00124959	0.0017125	-0.00440369	-0.00309112	0.00360947	0.00686922	-0.00561771	-0.000409027	0.00388438	0.00360927	0.00543126	0.0123354	-0.00258878
0.00149747	-0.0056524	-0.00831428	0.0067411	0.00649016	0.00315742	-0.00410909	-0.0122775	0.00668024	-0.00991891	0.00176769	0.00175813	0.00329687	-0.000948478	-0.000726613	0.00659235	0.00451443	0.00183818	0.00610326	-0.0032355	0.00858317	-0.010034	-0.00546434	-0.00374684	0.00848916	0.00890277	-0.00334231	-0.00491566	0.0152533	-0.0051829	0.00383648	-0.000238364	-0.0027742	0.000538638	0.00675087	0.00729729	-0.00828527	0.00189383	0.000424019	-0.00504793	-0.00244688	0.00360947	0.0081577	-0.00755043	-0.00169751	0.000663172	0.00296503	0.00543126	0.0123354	-0.000656055
0.000853233	-0.00500816	-0.0108912	0.00416413	0.00842289	0.00380166	-0.0028206	-0.00841204	0.00410327	-0.0105632	0.000479202	0.00175813	0.00136414	-0.00159272	-8.23713e-05	0.00723659	0.00580292	0.00248242	0.00545902	-0.0032355	0.0060062	-0.00810126	-0.00610858	-0.00181412	0.00720067	0.00954701	-0.00205383	-0.00298293	0.017186	-0.00453866	0.00190376	-0.00152685	-0.00535116	-0.00268257	0.00739512	0.00600881	-0.00892952	0.000605345	-0.00215295	-0.00569217	0.00013009	0.00425371	0.00751346	-0.00948316	-0.00169751	1.89303e-05	0.00167655	0.00156581	0.0123354	0.00127667
-0.00107949	-0.00371968	-0.0121797	0.00223141	0.00842289	0.0044459	-0.00410909	-0.00647931	0.00281479	-0.0118516	0.000479202	0.00111389	-0.000568582	-0.000948478	-0.000726613	0.00465962	0.00515867	0.00119393	0.00481478	-0.00130277	0.00342924	-0.00552429	-0.00739706	-0.00181412	0.00848916	0.00954701	-0.00527504	-0.00233869	0.0139648	-0.00582714	0.00125952	-0.000882606	-0.00470692	-0.00268257	0.00803936	0.00407608	-0.00764103	-3.88968e-05	-0.000864464	-0.00504793	0.00206282	0.00296522	0.00751346	-0.0101274	-0.00363024	-0.00126955	-0.000256179	-0.0016554	0.0129796	0.00127667
-0.00172373	-0.000498473	-0.012824	0.000942927	0.0103556	0.00702286	-0.00346484	-0.00583507	0.0015263	-0.00991891	-0.00145352	0.00111389	-0.00250131	-0.00159272	-0.000726613	0.00401538	0.00580292	0.00119393	0.00481478	0.00127419	0.00407348	-0.00294733	-0.00932979	-0.0031026	0.00977764	0.00761429	-0.00656352	-0.00169445	0.0146091	-0.00711562	-2.89653e-05	-0.000238364	-0.00470692	-0.00654802	0.00803936	0.0027876	-0.00441982	0.000605345	-0.000220223	-0.00633641	0.00206282	-0.000900228	0.00622497	-0.0120601	-0.00556296	-0.00255804	-0.00090042	-0.00487661	0.0136239	0.00514212
-0.00236797	-0.00114271	-0.0115355	-0.000345556	0.0109999	0.00959983	-0.0028206	-0.00647931	0.00217055	-0.00927467	-0.00338625	-0.000174595	-0.00121282	-0.0028812	0.00120611	0.00401538	0.00451443	0.00183818	0.000949328	0.00256267	0.00407348	-0.00230309	-0.0106183	-0.00374684	0.0104219	0.00697005	-0.00656352	-0.000405965	0.0152533	-0.00775987	0.00125952	0.000405877	-0.00535116	-0.00590378	0.00803936	0.0027876	-0.000554373	0.000605345	-0.000864464	-0.00375944	0.00463978	-0.00218871	0.00235952	-0.0120601	-0.00556296	-0.0019138	0.000388063	-0.00552085	0.0142681	0.00514212
-0.00043525	-0.00178696	-0.0115355	-0.00227828	0.00971137	0.00895559	-0.000887878	-0.00519083	0.000882063	-0.0066977	-0.00403049	-0.00146308	-0.00314555	-0.0028812	0.00313884	0.00401538	0.00258171	0.00119393	0.000305087	0.00320692	0.00214075	-0.000370362	-0.0119068	-0.00245836	0.0104219	0.00374884	-0.007852	-0.00169445	0.0165418	-0.00775987	-2.89653e-05	0.00105012	-0.00792813	-0.0046153	0.00739512	0.000854876	0.00266684	-0.00132738	-0.00150871	-0.00247096	0.00721675	-0.000900228	0.000426797	-0.0101274	-0.00749569	-0.00384652	0.00167655	-0.00745358	0.0123354	0.00836333
0.000208992	-0.00178696	-0.010247	-0.00163404	0.00906713	0.0102441	-0.000243637	-0.00390235	-0.00040642	-0.00476498	-0.0072517	-0.0033958	-0.00185706	-0.00352544	0.00442732	0.00337114	0.00129322	-0.000738791	0.000305087	0.00191843	0.000208028	-0.000370362	-0.0112625	-0.00374684	0.00977764	0.00374884	-0.010429	-0.00105021	0.0152533	-0.00840411	-0.00131745	0.00169436	-0.00728389	-0.00332681	0.00546239	0.0027876	0.00459956	-3.88968e-05	-0.000220223	-0.00182672	0.00592827	-0.00218871	-0.00150593	-0.0101274	-0.00749569	-0.00320228	0.000388063	-0.00809782	0.0129796	0.00707485
0.000208992	-0.00307544	-0.00767004	-0.00163404	0.0103556	0.00895559	0.00168909	-0.00196962	0.000237822	-0.00218801	-0.00660745	-0.00275156	-0.00250131	-0.00545817	0.00249459	0.00208266	0.000648983	-0.000738791	0.00159357	0.00191843	-0.000436213	0.00027388	-0.0131952	-0.00116988	0.00977764	0.00117187	-0.00978473	-0.00298293	0.0146091	-0.00389442	-0.00196169	-0.000238364	-0.0111493	-0.00268257	0.00610663	0.0027876	0.00717653	-0.00197162	0.00106826	-0.00247096	0.00528402	-0.00412144	-0.00343865	-0.00948316	-0.00556296	-0.00384652	0.000388063	-0.00745358	0.0129796	0.00836333
0.000853233	-0.00178696	-0.0070258	-0.000345556	0.0103556	0.0108883	0.00104485	-0.000681139	-0.00105066	-0.00154377	-0.00854018	-0.000818836	-0.00443403	-0.00674665	0.00378308	0.0027269	0.00193747	-0.00202727	0.00288205	-0.000658533	0.000208028	0.00413933	-0.012551	-0.000525634	0.00655643	-0.000116613	-0.00849624	-0.00491566	0.0152533	-0.00453866	-0.0051829	-0.00152685	-0.0105051	-0.00139409	0.00352967	0.00214336	0.00395532	-0.00326011	-0.00150871	0.000106006	0.00528402	-0.0034772	-0.00601562	-0.00755043	-0.00234175	-0.00577925	0.00167655	-0.0106748	0.0149124	0.00643061
0.00214172	-0.000498473	-0.00444883	-0.000989797	0.0103556	0.00702286	0.00297757	-0.000681139	0.000237822	-0.00025529	-0.00918442	-0.00146308	-0.00378979	-0.00481393	0.00056187	0.0027269	0.00193747	-0.00138303	0.00288205	-0.00130277	-0.00108045	0.0022066	-0.00932979	0.00205133	0.00784491	0.00181611	-0.00914049	-0.00427142	0.0139648	-0.00325017	-0.00196169	-0.000882606	-0.00921661	-0.00203833	0.000308458	0.00214336	0.0052438	-0.00261586	-0.000864464	-0.000538236	0.00206282	-0.00540992	-0.00794835	-0.00626195	-0.00169751	-0.00706773	0.00489776	-0.00809782	0.0155566	0.00449788
0.000853233	0.00079001	-0.00122762	-0.00163404	0.00777865	0.00766711	0.00168909	-0.000681139	-0.00105066	0.00167743	-0.0072517	-0.000818836	-0.00765524	-0.00223696	0.00185035	0.00337114	0.00129322	-0.00202727	0.00288205	-0.00130277	-0.000436213	0.00413933	-0.00739706	0.00205133	0.00784491	-0.0014051	-0.00720776	-0.00298293	0.0146091	-0.00260593	-0.00131745	-0.00217109	-0.00857237	-0.000105604	0.00288542	0.00472033	0.00266684	-0.00261586	-0.00344143	0.00203873	0.00270706	-0.00540992	-0.0105253	-0.00561771	0.000879457	-0.00900046	0.00683048	-0.00552085	0.0162008	0.00514212
0.00278596	-0.000498473	0.00199358	-0.00163404	0.00777865	0.00895559	0.00297757	-0.00196962	-0.00105066	0.00103319	-0.00531897	0.00111389	-0.00314555	-0.000948478	0.00185035	0.00723659	0.00129322	-0.00138303	0.00223781	-1.42919e-05	0.00214075	0.00478357	-0.00610858	0.00398406	0.00720067	-0.000760855	-0.00849624	-0.00169445	0.0152533	-2.89653e-05	-2.89653e-05	-0.00345957	-0.00857237	0.00182712	0.00224118	0.00665305	8.98691e-05	-0.00519283	-0.00215295	0.0046157	0.00013009	-0.00605416	-0.0105253	-0.00304074	0.00281218	-0.0102889	0.00876321	-0.00487661	0.0168451	0.00578636
0.00278596	-0.00178696	0.00328207	-0.00292252	0.00455744	0.00959983	0.00555454	-0.00390235	-0.0016949	0.00232168	-0.00531897	0.00111389	-0.00572251	0.000984246	0.00185035	0.00916931	0.00258171	-0.00267152	0.00417054	-1.42919e-05	0.00471772	0.00156236	-0.00739706	0.00205133	0.00591219	0.00117187	-0.007852	-0.00233869	0.0158976	0.00190376	0.00125952	-0.0053923	-0.00663965	0.00118288	0.000952699	0.00987426	-0.00313134	-0.00583707	-0.00408567	0.00654842	0.00206282	-0.00218871	-0.00665986	0.00018047	0.00281218	-0.00900046	0.00811897	-0.00229964	0.0142681	0.00578636
0.00278596	-0.0024312	0.00585903	-0.000345556	0.00262472	0.00831135	0.00491029	-0.00390235	-0.00362763	0.00232168	-0.00403049	0.00240237	-0.00829948	0.00162849	0.00185035	0.00916931	0.00129322	-0.00267152	0.00352629	-0.00259126	0.00471772	0.00413933	-0.00546434	0.00269557	0.00655643	-0.000760855	-0.00527504	-0.00105021	0.0133206	0.00448073	0.00383648	-0.00668078	-0.00792813	-0.00332681	0.000952699	0.00987426	-0.00635255	-0.0077698	-0.00408567	0.00654842	-0.00115839	-0.00412144	-0.0040829	-0.0023965	0.00281218	-0.0122217	0.00747472	-0.00229964	0.0136239	0.00385364
0.00214172	-0.0024312	0.00521479	-0.000345556	0.00262472	0.00702286	0.00168909	-0.00712355	-0.00491611	0.00296592	-0.00338625	0.00304661	-0.00894372	0.00227273	0.00120611	0.00530386	0.000648983	-0.00396	0.00352629	-0.00259126	0.00536196	0.00285085	-0.00546434	0.00205133	0.00591219	-0.00333782	-0.00591928	-0.00169445	0.0126763	0.00641345	0.00383648	-0.0105462	-0.00792813	-0.00590378	0.00159694	0.00987426	-0.00828527	-0.00970252	-0.0060184	0.00654842	-0.00373536	-0.00605416	-0.00343865	-0.00175226	0.00410067	-0.0141544	0.00360927	-0.00101116	0.0110469	0.00514212
-0.00107949	-0.00371968	0.00328207	-0.00227828	-0.00059649	0.0044459	-0.00217636	-0.0103448	-0.00813732	0.00232168	-0.00467473	0.00497934	-0.0108764	0.000340005	0.00056187	0.00401538	4.74155e-06	-0.00460424	0.000305087	-0.00452398	0.00214075	0.00027388	-0.00675282	0.00333982	0.00462371	-0.0046263	-0.00591928	-0.00427142	0.00752241	0.00641345	0.00319224	-0.012479	-0.00857237	-0.0123462	-0.000335784	0.00858578	-0.0134392	-0.0122795	-0.00859537	0.00203873	-0.00631233	-0.00605416	0.000426797	-0.00110801	0.000235215	-0.0160871	-0.00154466	-0.00294389	0.0078257	0.00256515
-0.00365646	-0.00436392	0.00457055	-0.00292252	-0.00510618	0.000580451	-0.00668605	-0.0154987	-0.0113585	0.00232168	-0.00660745	0.00240237	-0.0102322	-0.000948478	-0.000726613	-0.00371552	-0.00514919	-0.00975817	-0.00291612	-0.00581247	0.00149651	-0.00488005	-0.0080413	-0.000525634	0.0014025	-0.00591479	-0.00978473	-0.00427142	0.00301272	0.002548	0.00641345	-0.0137674	-0.00857237	-0.0194329	-0.00420123	0.00729729	-0.0134392	-0.0122795	-0.0124608	-0.0031152	-0.00631233	-0.00798689	-0.00150593	-0.00497346	-0.00491872	-0.0218853	-0.00412163	-0.00358813	0.00524873	0.00256515
-0.00816615	-0.00951785	0.00134934	-0.00743221	-0.0115486	-0.00264076	-0.0105515	-0.0225853	-0.0145797	-0.00218801	-0.0111171	-0.000818836	-0.0128092	-0.00610241	-0.00265934	-0.0108022	-0.0103031	-0.0104024	-0.00807005	-0.00710095	-0.0017247	-0.0087455	-0.0112625	-0.00696805	-0.000530228	-0.0104245	-0.0136502	-0.00749262	-0.00149697	-0.00325017	0.002548	-0.0157002	-0.0137263	-0.0232983	-0.00806668	0.00472033	-0.0160162	-0.0161449	-0.0143935	-0.0076249	-0.00760081	-0.0124966	-0.00537138	-0.00883892	-0.0113611	-0.0244623	-0.00863132	-0.0061651	-0.00183793	-1.18129e-05
-0.0133201	-0.0140275	-0.00638155	-0.0145189	-0.0212122	-0.00843893	-0.0176382	-0.0277393	-0.0184452	-0.00927467	-0.0149826	-0.00790549	-0.0147419	-0.0106121	-0.0052363	-0.0178888	-0.0193225	-0.0136236	-0.0170894	-0.0116106	-0.00623439	-0.0158322	-0.0183492	-0.0140547	-0.00954961	-0.0149342	-0.0207368	-0.0132908	-0.00987211	-0.0109811	-0.00325017	-0.0208541	-0.018236	-0.0284522	-0.0138649	-0.00301057	-0.0179489	-0.0232316	-0.0189032	-0.0147116	-0.013399	-0.016362	-0.0111696	-0.0120601	-0.0178036	-0.0296162	-0.0144295	-0.013896	-0.00828035	-0.00516575
-0.0204067	-0.0230469	-0.012824	-0.0209613	-0.0295874	-0.0187468	-0.0266575	-0.0335375	-0.0242434	-0.0170056	-0.0227135	-0.0188576	-0.0179631	-0.0196315	-0.0116787	-0.026264	-0.0270534	-0.0213545	-0.0248203	-0.0186973	-0.0171865	-0.0229188	-0.0260801	-0.0230741	-0.015992	-0.0200881	-0.0284677	-0.0203775	-0.0195357	-0.0219332	-0.0103368	-0.028585	-0.0259669	-0.0329619	-0.0228842	-0.0126742	-0.0237471	-0.0270971	-0.0266341	-0.0243752	-0.0185529	-0.0221602	-0.0195447	-0.0191468	-0.0300442	-0.0354144	-0.0215162	-0.0203384	-0.0192325	-0.00967544
-0.0326473	-0.0314221	-0.0250646	-0.0312691	-0.039251	-0.0290547	-0.0376096	-0.0399799	-0.03133	-0.0273134	-0.0317329	-0.0291655	-0.025694	-0.0280066	-0.0232751	-0.0385046	-0.0380055	-0.0303739	-0.0357724	-0.0277167	-0.0255616	-0.031294	-0.0350995	-0.0320935	-0.0269441	-0.0291075	-0.0342659	-0.0306853	-0.0337091	-0.0315968	-0.0212889	-0.0369601	-0.0330536	-0.0394043	-0.0338364	-0.028136	-0.0308337	-0.0374049	-0.0350093	-0.0353273	-0.029505	-0.0318238	-0.0304968	-0.0313874	-0.0377751	-0.042501	-0.0292471	-0.0293578	-0.0301846	-0.0232045
-0.0442437	-0.0443069	-0.0379494	-0.0447982	-0.0489146	-0.0412952	-0.0472733	-0.0489992	-0.0384167	-0.0382655	-0.0433292	-0.0407618	-0.0366461	-0.0408914	-0.0380926	-0.0494567	-0.0463806	-0.0406818	-0.0499458	-0.0373803	-0.0390907	-0.0416018	-0.0454073	-0.0404686	-0.0430502	-0.0400596	-0.0419968	-0.0442144	-0.0440169	-0.0451259	-0.034818	-0.0485565	-0.0433614	-0.046491	-0.0473654	-0.0481075	-0.0417858	-0.0457801	-0.0453171	-0.0488564	-0.0417456	-0.0414875	-0.0440259	-0.0416953	-0.0474387	-0.0495877	-0.0427761	-0.0415984	-0.0411367	-0.0386663
-0.058417	-0.0539705	-0.0521227	-0.0634812	-0.0624437	-0.0554685	-0.0608023	-0.0522205	-0.0506573	-0.0563043	-0.0542813	-0.0530024	-0.0501752	-0.0524878	-0.0561314	-0.0591203	-0.0599097	-0.0535666	-0.0660518	-0.0528421	-0.0545525	-0.0544867	-0.0557152	-0.0514207	-0.055935	-0.0516559	-0.0510162	-0.0558107	-0.0594787	-0.058655	-0.0515683	-0.0601528	-0.053025	-0.0542219	-0.0602503	-0.070656	-0.0520937	-0.0573764	-0.058202	-0.0643182	-0.0604286	-0.0556608	-0.0607762	-0.0571571	-0.0583908	-0.0573186	-0.0595264	-0.0551275	-0.0501561	-0.0586378
-0.0732345	-0.0655668	-0.0656518	-0.0847412	-0.0746842	-0.0709303	-0.0749756	-0.0593071	-0.0603209	-0.0698334	-0.0658777	-0.0703969	-0.0624158	-0.0634399	-0.084478	-0.0687839	-0.0760158	-0.0664514	-0.0808693	-0.0612172	-0.0693701	-0.066083	-0.0686	-0.0610843	-0.0701083	-0.0632523	-0.0606798	-0.0686956	-0.0730078	-0.0734725	-0.0657416	-0.0743262	-0.0659099	-0.0606643	-0.0731351	-0.0983583	-0.0617573	-0.0689728	-0.0704426	-0.0804242	-0.0829771	-0.0685456	-0.0775265	-0.0706861	-0.0686987	-0.0689149	-0.0788537	-0.069945	-0.0630409	-0.0779651
-0.0867636	-0.0797402	-0.0798251	-0.106645	-0.0862806	-0.0838152	-0.0885047	-0.067038	-0.0699845	-0.0872279	-0.0742528	-0.0858587	-0.0772333	-0.0750362	-0.110892	-0.0765148	-0.0934103	-0.0793363	-0.0969754	-0.0747463	-0.0848319	-0.0763909	-0.0821291	-0.070748	-0.0836374	-0.0767814	-0.0671222	-0.0815804	-0.0846041	-0.0857131	-0.0837804	-0.0904322	-0.079439	-0.0690395	-0.0853757	-0.126061	-0.0765749	-0.0837903	-0.0833274	-0.0939533	-0.108747	-0.0833632	-0.0955652	-0.0855037	-0.077718	-0.0747131	-0.105268	-0.0860511	-0.0727045	-0.105023
-0.101581	-0.0932692	-0.0946426	-0.130482	-0.0972327	-0.0954115	-0.104611	-0.0728362	-0.0809366	-0.103334	-0.0858492	-0.101965	-0.0952721	-0.0885653	-0.141171	-0.082313	-0.112093	-0.0928653	-0.111793	-0.0850542	-0.100938	-0.0892757	-0.0950139	-0.0823443	-0.0997434	-0.086445	-0.0774301	-0.0918883	-0.094912	-0.0966652	-0.0985979	-0.111048	-0.0923238	-0.0741934	-0.099549	-0.158917	-0.0881712	-0.0998964	-0.0949238	-0.106194	-0.139026	-0.0943153	-0.11296	-0.10161	-0.0880259	-0.0817998	-0.136835	-0.103446	-0.0862336	-0.134658
-0.11511	-0.10551	-0.108816	-0.153031	-0.107541	-0.110229	-0.123294	-0.083144	-0.0931772	-0.118796	-0.0948685	-0.116138	-0.112022	-0.0988732	-0.174028	-0.0893996	-0.132709	-0.108971	-0.123389	-0.097939	-0.117688	-0.0970066	-0.109187	-0.089431	-0.111984	-0.0993298	-0.085161	-0.103485	-0.107797	-0.108906	-0.113415	-0.132952	-0.107141	-0.0832128	-0.113078	-0.191129	-0.102989	-0.112781	-0.107164	-0.119723	-0.173171	-0.109133	-0.130354	-0.120937	-0.0970453	-0.0895307	-0.174201	-0.12084	-0.0984742	-0.167515
-0.127351	-0.118395	-0.122345	-0.176868	-0.113339	-0.124402	-0.143265	-0.0940961	-0.101552	-0.129748	-0.103888	-0.129023	-0.126196	-0.111758	-0.208817	-0.0977748	-0.15268	-0.123145	-0.134341	-0.106958	-0.131217	-0.105382	-0.120784	-0.0990946	-0.125513	-0.110282	-0.0935361	-0.113148	-0.116816	-0.116637	-0.129522	-0.157433	-0.118738	-0.0935206	-0.123386	-0.22012	-0.115229	-0.129531	-0.118761	-0.131964	-0.209248	-0.120729	-0.148393	-0.13962	-0.106709	-0.0998386	-0.212212	-0.136946	-0.107494	-0.203592
-0.138947	-0.128058	-0.133297	-0.198128	-0.118493	-0.134066	-0.163237	-0.107625	-0.11186	-0.141988	-0.110975	-0.139975	-0.142946	-0.123354	-0.239096	-0.105506	-0.175229	-0.136029	-0.145293	-0.116622	-0.145391	-0.113757	-0.13238	-0.106181	-0.137109	-0.121878	-0.100623	-0.122812	-0.124547	-0.128233	-0.142406	-0.179982	-0.130334	-0.10705	-0.134982	-0.251688	-0.126182	-0.144993	-0.127136	-0.144204	-0.24597	-0.131681	-0.167076	-0.157659	-0.112507	-0.106925	-0.25602	-0.151764	-0.118446	-0.240314
-0.151188	-0.136433	-0.140384	-0.219388	-0.124935	-0.145018	-0.185785	-0.123087	-0.120235	-0.151652	-0.118061	-0.150927	-0.154542	-0.131729	-0.268087	-0.113881	-0.196489	-0.148914	-0.15238	-0.12242	-0.157631	-0.12342	-0.142044	-0.117778	-0.143552	-0.13283	-0.110931	-0.129254	-0.13099	-0.139185	-0.150782	-0.201242	-0.137421	-0.122512	-0.144646	-0.274881	-0.134557	-0.15659	-0.136155	-0.157089	-0.283981	-0.141989	-0.188336	-0.178919	-0.122171	-0.116589	-0.290165	-0.164004	-0.128109	-0.280901
-0.159563	-0.145453	-0.146826	-0.238071	-0.127512	-0.154682	-0.205757	-0.140482	-0.126033	-0.156806	-0.123859	-0.159946	-0.162917	-0.138816	-0.291279	-0.124189	-0.22097	-0.158578	-0.160111	-0.126286	-0.166006	-0.13244	-0.151707	-0.126797	-0.149994	-0.139917	-0.123815	-0.135697	-0.136788	-0.149493	-0.158512	-0.219925	-0.145796	-0.138618	-0.153665	-0.293564	-0.135845	-0.16883	-0.141953	-0.167397	-0.314904	-0.148432	-0.212817	-0.198246	-0.130546	-0.123676	-0.323021	-0.175601	-0.137129	-0.3202
-0.16665	-0.151895	-0.151336	-0.256109	-0.132022	-0.158547	-0.225084	-0.157876	-0.130543	-0.162604	-0.128369	-0.1651	-0.170648	-0.147191	-0.313184	-0.131275	-0.243519	-0.166309	-0.166553	-0.128863	-0.173093	-0.140815	-0.160727	-0.136461	-0.154504	-0.147648	-0.136056	-0.140206	-0.140009	-0.162378	-0.166243	-0.241829	-0.152883	-0.158589	-0.169771	-0.301939	-0.140355	-0.181071	-0.147107	-0.176416	-0.345183	-0.153586	-0.237298	-0.216929	-0.138921	-0.130118	-0.351368	-0.183976	-0.146792	-0.360143
-0.171159	-0.155116	-0.155846	-0.270283	-0.135243	-0.163701	-0.2457	-0.176559	-0.134409	-0.165181	-0.136744	-0.172831	-0.17387	-0.154278	-0.328645	-0.139006	-0.270577	-0.175972	-0.172352	-0.130795	-0.178891	-0.148546	-0.169102	-0.146124	-0.157725	-0.149581	-0.154095	-0.147293	-0.144519	-0.172686	-0.17333	-0.260512	-0.155459	-0.179205	-0.190387	-0.309025	-0.142288	-0.193956	-0.147752	-0.182859	-0.370953	-0.159384	-0.263068	-0.233035	-0.146652	-0.135916	-0.376493	-0.191063	-0.155167	-0.398797
-0.17889	-0.155761	-0.159067	-0.282523	-0.140397	-0.167567	-0.265027	-0.194598	-0.138918	-0.167114	-0.141898	-0.176053	-0.178379	-0.160076	-0.340242	-0.146093	-0.292481	-0.183703	-0.179438	-0.133372	-0.186622	-0.151767	-0.176833	-0.154499	-0.161591	-0.156023	-0.169557	-0.152447	-0.149028	-0.185571	-0.179128	-0.276618	-0.161258	-0.202397	-0.211647	-0.30516	-0.142288	-0.203619	-0.151617	-0.192522	-0.39028	-0.167115	-0.293992	-0.252362	-0.154383	-0.14107	-0.391955	-0.194928	-0.166764	-0.436808
-0.181467	-0.156405	-0.161644	-0.292831	-0.141685	-0.168211	-0.28371	-0.211992	-0.141495	-0.169691	-0.148341	-0.178629	-0.180312	-0.167163	-0.349261	-0.153824	-0.313097	-0.186925	-0.188458	-0.135305	-0.191132	-0.160786	-0.183919	-0.160942	-0.162235	-0.161821	-0.18824	-0.158245	-0.154182	-0.196523	-0.184926	-0.291436	-0.162546	-0.226879	-0.241282	-0.302583	-0.146153	-0.216504	-0.154838	-0.200897	-0.404454	-0.172269	-0.324915	-0.268468	-0.158893	-0.144935	-0.405484	-0.200082	-0.175139	-0.46902
-0.184044	-0.156405	-0.162288	-0.300562	-0.146839	-0.171432	-0.299816	-0.226166	-0.144716	-0.172268	-0.154783	-0.180562	-0.18611	-0.169095	-0.357636	-0.158978	-0.334357	-0.192723	-0.195544	-0.138526	-0.195641	-0.164652	-0.18714	-0.164807	-0.162879	-0.16311	-0.206923	-0.162755	-0.159336	-0.208763	-0.188148	-0.303676	-0.165767	-0.254581	-0.273494	-0.293564	-0.146797	-0.225523	-0.158704	-0.21185	-0.412829	-0.179355	-0.35455	-0.284574	-0.165335	-0.150734	-0.415148	-0.203303	-0.185447	-0.497366
-0.186621	-0.154472	-0.162932	-0.308293	-0.151349	-0.171432	-0.313345	-0.240339	-0.149226	-0.175489	-0.158004	-0.181851	-0.18611	-0.172961	-0.361502	-0.16542	-0.355617	-0.194655	-0.205852	-0.141103	-0.200151	-0.17045	-0.190362	-0.17125	-0.163523	-0.168908	-0.228827	-0.16662	-0.163202	-0.219071	-0.189436	-0.30883	-0.169633	-0.28486	-0.303129	-0.281323	-0.14873	-0.233899	-0.161925	-0.222157	-0.417983	-0.18773	-0.387407	-0.295527	-0.173066	-0.155243	-0.418369	-0.204592	-0.196399	-0.518626
-0.187909	-0.155761	-0.164865	-0.312803	-0.156503	-0.170788	-0.323009	-0.24807	-0.153092	-0.177422	-0.162514	-0.184428	-0.186754	-0.172961	-0.362146	-0.167997	-0.373655	-0.197232	-0.218737	-0.143036	-0.206593	-0.176248	-0.19165	-0.17125	-0.164812	-0.169552	-0.24751	-0.170486	-0.165779	-0.227446	-0.191369	-0.315917	-0.172854	-0.309986	-0.337274	-0.26715	-0.150663	-0.245495	-0.16579	-0.233754	-0.418627	-0.193529	-0.415753	-0.306479	-0.176931	-0.157176	-0.417725	-0.20588	-0.205418	-0.533444
-0.187909	-0.153828	-0.166153	-0.317312	-0.161013	-0.169499	-0.332028	-0.256445	-0.156313	-0.18322	-0.165735	-0.185072	-0.188687	-0.176182	-0.364723	-0.167353	-0.392983	-0.199165	-0.230978	-0.143036	-0.211747	-0.181402	-0.195516	-0.175759	-0.168677	-0.174062	-0.269414	-0.176284	-0.169644	-0.235821	-0.193301	-0.323648	-0.177364	-0.332534	-0.372063	-0.253621	-0.154528	-0.255803	-0.165146	-0.244706	-0.41605	-0.198682	-0.441523	-0.313565	-0.182729	-0.155888	-0.417081	-0.206524	-0.218303	-0.543108
-0.188554	-0.155761	-0.170019	-0.317957	-0.16359	-0.169499	-0.340403	-0.26031	-0.162111	-0.18322	-0.170889	-0.188293	-0.19062	-0.176826	-0.366656	-0.168641	-0.411021	-0.202386	-0.243862	-0.149478	-0.216901	-0.185912	-0.197448	-0.175759	-0.17061	-0.177927	-0.286164	-0.184015	-0.176086	-0.240331	-0.192013	-0.328157	-0.181229	-0.352506	-0.401698	-0.243313	-0.157749	-0.264822	-0.167723	-0.254369	-0.414762	-0.205125	-0.464071	-0.321296	-0.186595	-0.156532	-0.415792	-0.209746	-0.2299	-0.543752
-0.188554	-0.157693	-0.175173	-0.320533	-0.166167	-0.168211	-0.346845	-0.261599	-0.164688	-0.185153	-0.171533	-0.189582	-0.192553	-0.178115	-0.370521	-0.168641	-0.429704	-0.204963	-0.256747	-0.151411	-0.223344	-0.19171	-0.201958	-0.175759	-0.173831	-0.18437	-0.30227	-0.19239	-0.183173	-0.244841	-0.193946	-0.335244	-0.186383	-0.369256	-0.432622	-0.229784	-0.160971	-0.27513	-0.169012	-0.267254	-0.412185	-0.210279	-0.485331	-0.325806	-0.186595	-0.159753	-0.413215	-0.214255	-0.240207	-0.537954
-0.188554	-0.158982	-0.179038	-0.32311	-0.166811	-0.168211	-0.352644	-0.266109	-0.169198	-0.191595	-0.176687	-0.19087	-0.193197	-0.178759	-0.372454	-0.170574	-0.448387	-0.214627	-0.269632	-0.157209	-0.227853	-0.202018	-0.203891	-0.175759	-0.179629	-0.190168	-0.314511	-0.203342	-0.191548	-0.248062	-0.190724	-0.342331	-0.190249	-0.383429	-0.457747	-0.22012	-0.168701	-0.281573	-0.171589	-0.276274	-0.412185	-0.212212	-0.501437	-0.331604	-0.187883	-0.160397	-0.411927	-0.216832	-0.25116	-0.528934
-0.189842	-0.158982	-0.185481	-0.324399	-0.168099	-0.169499	-0.357798	-0.266753	-0.171775	-0.198037	-0.176687	-0.193447	-0.195129	-0.178759	-0.376319	-0.172507	-0.469003	-0.219137	-0.280584	-0.158498	-0.233652	-0.214259	-0.205823	-0.176404	-0.183495	-0.199187	-0.326752	-0.216871	-0.201212	-0.247418	-0.186215	-0.34684	-0.194114	-0.393093	-0.478363	-0.212389	-0.171278	-0.288015	-0.174165	-0.286582	-0.409608	-0.216721	-0.517544	-0.334181	-0.191105	-0.164263	-0.40935	-0.218765	-0.261467	-0.514761
-0.191775	-0.161559	-0.191279	-0.328264	-0.168743	-0.170788	-0.361019	-0.271907	-0.171775	-0.206413	-0.174754	-0.196668	-0.193841	-0.180048	-0.377608	-0.173795	-0.490263	-0.225579	-0.291536	-0.162363	-0.234296	-0.227143	-0.207112	-0.178336	-0.188649	-0.208207	-0.337704	-0.229756	-0.209587	-0.248706	-0.180417	-0.350062	-0.201845	-0.40018	-0.493181	-0.206591	-0.1745	-0.293169	-0.177387	-0.291735	-0.407675	-0.216077	-0.52914	-0.339335	-0.191105	-0.166195	-0.406128	-0.219409	-0.269843	-0.494789
-0.190486	-0.16478	-0.199654	-0.330841	-0.168743	-0.172076	-0.365528	-0.275772	-0.173063	-0.216076	-0.173466	-0.199889	-0.193841	-0.179403	-0.377608	-0.178305	-0.510234	-0.234598	-0.3012	-0.16043	-0.23494	-0.244538	-0.210333	-0.178981	-0.194447	-0.219159	-0.346723	-0.245862	-0.220539	-0.249995	-0.176551	-0.356504	-0.21022	-0.40018	-0.50671	-0.201437	-0.177721	-0.299611	-0.177387	-0.294312	-0.404454	-0.216077	-0.539448	-0.341268	-0.194326	-0.167484	-0.402907	-0.221342	-0.278218	-0.472885
-0.191131	-0.165424	-0.206096	-0.335995	-0.171965	-0.170144	-0.366173	-0.283503	-0.173063	-0.227028	-0.17411	-0.201178	-0.194485	-0.180048	-0.375031	-0.178305	-0.53085	-0.242974	-0.30571	-0.161075	-0.236229	-0.259355	-0.213554	-0.184134	-0.200889	-0.227534	-0.355742	-0.264545	-0.230203	-0.251283	-0.173974	-0.362946	-0.219884	-0.401468	-0.520239	-0.194995	-0.184163	-0.303477	-0.179964	-0.29238	-0.403809	-0.215433	-0.54589	-0.341912	-0.197547	-0.169417	-0.399686	-0.223919	-0.285304	-0.453558
-0.193063	-0.169934	-0.213183	-0.341793	-0.171965	-0.172076	-0.370038	-0.292522	-0.17564	-0.23798	-0.177331	-0.205043	-0.197062	-0.18198	-0.372454	-0.181526	-0.548245	-0.255858	-0.310219	-0.162363	-0.236873	-0.27224	-0.215487	-0.189288	-0.210553	-0.237198	-0.362829	-0.283872	-0.243088	-0.251283	-0.17333	-0.369389	-0.230836	-0.401468	-0.526681	-0.193706	-0.184807	-0.307342	-0.183185	-0.290447	-0.403165	-0.2135	-0.552977	-0.348354	-0.203989	-0.170061	-0.394532	-0.224563	-0.28917	-0.43101
-0.193708	-0.173799	-0.218981	-0.347592	-0.17132	-0.172076	-0.372615	-0.306696	-0.178217	-0.250221	-0.177976	-0.205043	-0.198995	-0.18649	-0.367944	-0.187324	-0.559841	-0.26681	-0.31344	-0.164296	-0.236229	-0.286414	-0.219997	-0.195087	-0.221505	-0.249438	-0.369916	-0.302555	-0.250818	-0.255793	-0.174618	-0.376475	-0.243076	-0.399535	-0.538277	-0.189841	-0.189961	-0.309919	-0.188339	-0.288514	-0.401877	-0.210279	-0.559419	-0.350931	-0.207855	-0.171994	-0.390667	-0.225207	-0.289814	-0.409105
-0.194352	-0.177021	-0.224779	-0.35339	-0.170032	-0.174009	-0.375836	-0.322158	-0.180794	-0.265038	-0.183774	-0.206976	-0.203505	-0.189711	-0.360213	-0.193123	-0.571437	-0.284205	-0.316017	-0.16945	-0.23494	-0.297366	-0.223218	-0.202817	-0.235034	-0.26039	-0.375714	-0.318017	-0.261126	-0.260947	-0.180417	-0.384206	-0.254028	-0.396958	-0.546008	-0.192418	-0.192538	-0.311852	-0.194781	-0.280783	-0.400588	-0.20899	-0.565217	-0.356085	-0.217519	-0.170705	-0.381647	-0.224563	-0.292391	-0.387201
-0.197573	-0.18153	-0.226712	-0.363053	-0.17132	-0.177874	-0.379702	-0.339552	-0.184015	-0.275346	-0.186351	-0.206332	-0.206082	-0.195509	-0.351194	-0.200209	-0.575947	-0.295157	-0.31344	-0.173315	-0.233652	-0.305741	-0.227083	-0.212481	-0.251784	-0.26941	-0.381512	-0.331546	-0.265636	-0.265457	-0.186215	-0.391293	-0.268846	-0.39567	-0.552451	-0.192418	-0.19576	-0.31314	-0.206378	-0.279495	-0.398656	-0.209635	-0.573593	-0.361239	-0.228471	-0.174571	-0.372628	-0.221986	-0.293035	-0.36723
-0.197573	-0.189261	-0.228001	-0.370784	-0.170676	-0.177874	-0.382279	-0.355658	-0.188525	-0.288875	-0.192149	-0.206332	-0.211236	-0.20324	-0.339598	-0.210517	-0.575947	-0.307398	-0.311508	-0.178469	-0.229786	-0.312183	-0.22966	-0.222145	-0.271112	-0.278429	-0.387955	-0.34121	-0.267569	-0.275764	-0.19459	-0.397091	-0.281731	-0.388583	-0.560182	-0.189196	-0.198981	-0.317006	-0.21733	-0.273052	-0.394146	-0.203836	-0.580679	-0.367682	-0.238778	-0.172638	-0.361676	-0.218121	-0.293679	-0.347902
-0.199506	-0.197636	-0.231222	-0.381736	-0.17132	-0.179163	-0.384211	-0.367254	-0.1969	-0.294674	-0.197303	-0.206332	-0.218966	-0.214192	-0.328001	-0.220181	-0.572082	-0.315773	-0.307642	-0.186844	-0.228498	-0.315404	-0.23417	-0.23503	-0.296237	-0.283583	-0.394397	-0.350229	-0.267569	-0.287361	-0.205542	-0.404178	-0.292683	-0.385362	-0.57049	-0.189196	-0.206067	-0.318939	-0.228926	-0.268543	-0.389636	-0.202548	-0.587766	-0.370903	-0.251663	-0.171994	-0.348147	-0.218121	-0.295612	-0.329219
-0.198862	-0.207944	-0.230578	-0.393333	-0.171965	-0.179807	-0.391298	-0.379495	-0.206564	-0.298539	-0.208255	-0.203755	-0.227342	-0.230298	-0.314472	-0.2292	-0.564351	-0.326081	-0.301844	-0.193287	-0.224632	-0.313472	-0.235459	-0.24727	-0.323295	-0.28616	-0.39633	-0.35345	-0.265636	-0.30089	-0.215206	-0.409332	-0.303635	-0.380208	-0.581442	-0.188552	-0.213798	-0.320871	-0.241811	-0.260812	-0.381905	-0.198038	-0.592276	-0.376701	-0.264548	-0.171994	-0.335262	-0.214255	-0.296256	-0.316979
-0.20015	-0.222117	-0.230578	-0.406862	-0.17132	-0.184317	-0.397096	-0.388514	-0.220093	-0.299183	-0.220496	-0.198601	-0.235072	-0.244472	-0.30352	-0.241441	-0.552754	-0.331879	-0.294757	-0.20295	-0.221411	-0.307674	-0.239324	-0.255645	-0.350353	-0.288737	-0.39633	-0.357316	-0.259838	-0.313775	-0.225514	-0.41513	-0.309433	-0.375698	-0.593682	-0.189841	-0.224106	-0.327314	-0.255984	-0.256302	-0.375463	-0.198038	-0.598074	-0.380566	-0.273568	-0.173926	-0.320444	-0.211678	-0.296256	-0.302161
-0.204015	-0.236291	-0.229933	-0.424901	-0.168743	-0.184317	-0.408048	-0.395601	-0.233622	-0.297251	-0.232092	-0.194736	-0.242803	-0.261222	-0.293856	-0.253681	-0.539225	-0.333812	-0.288315	-0.212614	-0.220123	-0.30252	-0.240612	-0.262732	-0.380633	-0.290025	-0.397618	-0.358604	-0.253395	-0.331169	-0.2326	-0.421572	-0.310077	-0.367323	-0.611077	-0.189841	-0.23828	-0.327958	-0.267581	-0.249216	-0.366443	-0.197394	-0.601939	-0.388297	-0.280654	-0.17908	-0.308848	-0.211034	-0.296256	-0.292498
-0.20466	-0.251108	-0.229933	-0.444872	-0.170032	-0.190759	-0.417068	-0.399467	-0.247151	-0.294029	-0.245621	-0.19087	-0.250534	-0.274751	-0.285481	-0.266566	-0.523119	-0.333167	-0.283161	-0.225499	-0.216257	-0.294144	-0.23868	-0.270463	-0.408979	-0.289381	-0.396974	-0.357316	-0.246309	-0.346631	-0.239687	-0.426082	-0.308145	-0.360237	-0.624606	-0.193062	-0.25052	-0.331179	-0.282398	-0.245994	-0.357424	-0.200615	-0.600651	-0.39474	-0.289674	-0.187455	-0.294675	-0.207813	-0.299478	-0.282834
-0.207237	-0.267859	-0.229933	-0.469353	-0.168743	-0.194625	-0.433174	-0.405265	-0.261324	-0.285654	-0.25915	-0.188937	-0.256332	-0.286347	-0.275818	-0.278807	-0.50508	-0.329302	-0.276719	-0.23323	-0.214324	-0.285769	-0.236747	-0.277549	-0.436037	-0.290025	-0.398907	-0.354739	-0.236645	-0.364025	-0.24162	-0.430592	-0.303635	-0.350573	-0.639423	-0.193706	-0.260184	-0.331179	-0.291417	-0.241485	-0.346472	-0.203836	-0.595497	-0.399249	-0.290962	-0.197119	-0.281146	-0.204592	-0.303343	-0.275747
-0.210458	-0.284609	-0.228001	-0.497056	-0.170676	-0.19849	-0.449924	-0.402688	-0.273565	-0.278568	-0.272679	-0.18636	-0.258265	-0.295367	-0.266154	-0.286537	-0.486397	-0.320283	-0.272209	-0.244182	-0.211103	-0.27675	-0.236747	-0.282059	-0.461163	-0.288093	-0.398907	-0.35345	-0.227626	-0.382708	-0.243552	-0.432524	-0.297193	-0.338332	-0.652952	-0.192418	-0.270492	-0.336977	-0.300437	-0.234398	-0.332299	-0.205769	-0.587766	-0.403759	-0.292251	-0.208715	-0.271482	-0.202015	-0.304632	-0.269949
-0.213035	-0.298138	-0.231222	-0.522825	-0.171965	-0.202356	-0.465386	-0.398178	-0.284517	-0.268904	-0.28492	-0.187649	-0.260842	-0.303098	-0.257135	-0.296845	-0.470291	-0.311907	-0.267699	-0.251268	-0.211103	-0.268375	-0.235459	-0.289146	-0.483711	-0.282939	-0.401484	-0.351518	-0.218606	-0.39817	-0.242264	-0.435101	-0.288817	-0.326092	-0.66777	-0.194995	-0.279511	-0.340199	-0.30237	-0.229888	-0.321347	-0.210279	-0.573593	-0.408913	-0.292251	-0.220956	-0.263107	-0.202659	-0.307853	-0.267372
-0.214323	-0.310379	-0.230578	-0.55246	-0.175186	-0.205577	-0.486646	-0.396245	-0.295469	-0.257952	-0.299737	-0.187005	-0.262131	-0.303742	-0.251981	-0.300067	-0.451608	-0.302888	-0.262545	-0.261576	-0.209815	-0.260644	-0.234814	-0.293011	-0.503039	-0.277785	-0.400839	-0.348296	-0.212808	-0.411699	-0.240975	-0.435746	-0.281731	-0.31514	-0.679366	-0.196283	-0.284665	-0.345997	-0.303014	-0.2286	-0.309106	-0.214789	-0.55491	-0.418577	-0.289674	-0.233841	-0.257953	-0.202015	-0.307209	-0.264151
-0.220766	-0.318754	-0.231222	-0.57823	-0.177119	-0.210086	-0.510483	-0.393668	-0.302556	-0.248288	-0.309401	-0.187649	-0.260198	-0.302453	-0.245538	-0.303932	-0.430993	-0.291292	-0.259324	-0.269307	-0.210459	-0.250336	-0.231593	-0.299454	-0.519789	-0.275208	-0.400195	-0.343787	-0.205722	-0.425873	-0.237754	-0.435746	-0.271423	-0.301611	-0.687741	-0.196283	-0.28853	-0.351795	-0.301725	-0.226667	-0.296865	-0.221231	-0.53365	-0.423086	-0.283231	-0.248658	-0.254087	-0.206524	-0.30592	-0.261574
-0.222698	-0.324552	-0.23251	-0.604	-0.18034	-0.217173	-0.532387	-0.393024	-0.305133	-0.24249	-0.319065	-0.189582	-0.255044	-0.299232	-0.238452	-0.301999	-0.412954	-0.284849	-0.258036	-0.279615	-0.215613	-0.245182	-0.230949	-0.302031	-0.532674	-0.271987	-0.397618	-0.34121	-0.201212	-0.440046	-0.235177	-0.434457	-0.262404	-0.292591	-0.69354	-0.197572	-0.286598	-0.354372	-0.293994	-0.224734	-0.287202	-0.224452	-0.509168	-0.435327	-0.276789	-0.262187	-0.250222	-0.207169	-0.303343	-0.260286
-0.230429	-0.323908	-0.23251	-0.627192	-0.184205	-0.221683	-0.554291	-0.391736	-0.307065	-0.236692	-0.325507	-0.194736	-0.24989	-0.291501	-0.23523	-0.302644	-0.398136	-0.273253	-0.254815	-0.286057	-0.214324	-0.23874	-0.225795	-0.307185	-0.54427	-0.268121	-0.39633	-0.333479	-0.200568	-0.450998	-0.22809	-0.430592	-0.254673	-0.282283	-0.69354	-0.19886	-0.283376	-0.359526	-0.290129	-0.226023	-0.278182	-0.23025	-0.485331	-0.445635	-0.269702	-0.275072	-0.24378	-0.208457	-0.303987	-0.258353
-0.234295	-0.321975	-0.23251	-0.649096	-0.186782	-0.228125	-0.57233	-0.391736	-0.3032	-0.230894	-0.326151	-0.196668	-0.244092	-0.281193	-0.230721	-0.298134	-0.379453	-0.263589	-0.25417	-0.288634	-0.216901	-0.233586	-0.225795	-0.310406	-0.552645	-0.266188	-0.392464	-0.326392	-0.194125	-0.463239	-0.223581	-0.426082	-0.247586	-0.27262	-0.686453	-0.197572	-0.274357	-0.359526	-0.283042	-0.226023	-0.269807	-0.230895	-0.458273	-0.455943	-0.26326	-0.284092	-0.239914	-0.209101	-0.299478	-0.254487
-0.239449	-0.319398	-0.23251	-0.667135	-0.188715	-0.233279	-0.587792	-0.389159	-0.298046	-0.230249	-0.324218	-0.203111	-0.236361	-0.27153	-0.226211	-0.289759	-0.366569	-0.255214	-0.252882	-0.291856	-0.217546	-0.22972	-0.222574	-0.312983	-0.561665	-0.262323	-0.386022	-0.317373	-0.190904	-0.474835	-0.22036	-0.420928	-0.243721	-0.264245	-0.676145	-0.196927	-0.265338	-0.364035	-0.272734	-0.223446	-0.262721	-0.234116	-0.432504	-0.466251	-0.256817	-0.293111	-0.238626	-0.212322	-0.296256	-0.25191
-0.240737	-0.312311	-0.233799	-0.679376	-0.190648	-0.24101	-0.594878	-0.389159	-0.29418	-0.227672	-0.322286	-0.206332	-0.229274	-0.261866	-0.222346	-0.280739	-0.351751	-0.246839	-0.247084	-0.293788	-0.220123	-0.226499	-0.220641	-0.314915	-0.570684	-0.256525	-0.378935	-0.305776	-0.187039	-0.484499	-0.216494	-0.41062	-0.240499	-0.257802	-0.659395	-0.197572	-0.258895	-0.362103	-0.260494	-0.224734	-0.25499	-0.233472	-0.408022	-0.473981	-0.250375	-0.295688	-0.234116	-0.214899	-0.291102	-0.250622
-0.245891	-0.303936	-0.231866	-0.689039	-0.188071	-0.248741	-0.599388	-0.386582	-0.28645	-0.225096	-0.316488	-0.208909	-0.225409	-0.252847	-0.221701	-0.272364	-0.338222	-0.244262	-0.24193	-0.293144	-0.221411	-0.221989	-0.221285	-0.313627	-0.579059	-0.255236	-0.371204	-0.297401	-0.184462	-0.492874	-0.213273	-0.404178	-0.239211	-0.253937	-0.638779	-0.196283	-0.25052	-0.361458	-0.254051	-0.225379	-0.252413	-0.233472	-0.384186	-0.481712	-0.242644	-0.298909	-0.231539	-0.216188	-0.287881	-0.248689
-0.24718	-0.293628	-0.230578	-0.693549	-0.186782	-0.25776	-0.597455	-0.38336	-0.280651	-0.220586	-0.310045	-0.211486	-0.220255	-0.243827	-0.21848	-0.262056	-0.325337	-0.238464	-0.236776	-0.293144	-0.2227	-0.216836	-0.220641	-0.308473	-0.588078	-0.252659	-0.359608	-0.286449	-0.183817	-0.501249	-0.21134	-0.392581	-0.23599	-0.250716	-0.616231	-0.195639	-0.245366	-0.356949	-0.246321	-0.224734	-0.247903	-0.232827	-0.368079	-0.483645	-0.235557	-0.299553	-0.228962	-0.215544	-0.282083	-0.247401
-0.250401	-0.280743	-0.229933	-0.697414	-0.182917	-0.268068	-0.591657	-0.378851	-0.274209	-0.221874	-0.301026	-0.21213	-0.219611	-0.238674	-0.221057	-0.25497	-0.315029	-0.236531	-0.233555	-0.287346	-0.2227	-0.213614	-0.218708	-0.303319	-0.595809	-0.251371	-0.348656	-0.275497	-0.183817	-0.510268	-0.207475	-0.381629	-0.233413	-0.250071	-0.586596	-0.194995	-0.239568	-0.35566	-0.241167	-0.22409	-0.247903	-0.233472	-0.350685	-0.484289	-0.230403	-0.299553	-0.223164	-0.215544	-0.280795	-0.246756
-0.252978	-0.273657	-0.226712	-0.699347	-0.179696	-0.279665	-0.581993	-0.373053	-0.26519	-0.22123	-0.290074	-0.214063	-0.214457	-0.230943	-0.217192	-0.247883	-0.307943	-0.231377	-0.228401	-0.284125	-0.221411	-0.211682	-0.21742	-0.293656	-0.606761	-0.251371	-0.338992	-0.264545	-0.183817	-0.516711	-0.203609	-0.365523	-0.232124	-0.248139	-0.555028	-0.191773	-0.234414	-0.349218	-0.236657	-0.222157	-0.247903	-0.23025	-0.339733	-0.478491	-0.225894	-0.300842	-0.219298	-0.212967	-0.278218	-0.242891
-0.254266	-0.264637	-0.224779	-0.695482	-0.174542	-0.289328	-0.569753	-0.367254	-0.258103	-0.221874	-0.2759	-0.215351	-0.215745	-0.226433	-0.220413	-0.240152	-0.299568	-0.226868	-0.226468	-0.277038	-0.218834	-0.211037	-0.215487	-0.286569	-0.615137	-0.250082	-0.329973	-0.252949	-0.181885	-0.525086	-0.202321	-0.352639	-0.23148	-0.246206	-0.521527	-0.191129	-0.228616	-0.345997	-0.231503	-0.217003	-0.24597	-0.228318	-0.326848	-0.468183	-0.220095	-0.298265	-0.215433	-0.213611	-0.278862	-0.239026
-0.255555	-0.258839	-0.226712	-0.690328	-0.173897	-0.298348	-0.551714	-0.35437	-0.252949	-0.221874	-0.266881	-0.215995	-0.212524	-0.2245	-0.220413	-0.235642	-0.295058	-0.224291	-0.221314	-0.27124	-0.216257	-0.209749	-0.215487	-0.275617	-0.626089	-0.246861	-0.320953	-0.24715	-0.182529	-0.531528	-0.201032	-0.339109	-0.225682	-0.243629	-0.489315	-0.189841	-0.227327	-0.344708	-0.228926	-0.212494	-0.245326	-0.223808	-0.317184	-0.455298	-0.22074	-0.296977	-0.21801	-0.214255	-0.279506	-0.236449
-0.25942	-0.253685	-0.226068	-0.681308	-0.169388	-0.308011	-0.538829	-0.342773	-0.249084	-0.22123	-0.255929	-0.217928	-0.213812	-0.222568	-0.220413	-0.228556	-0.288615	-0.221069	-0.218737	-0.264153	-0.216901	-0.211037	-0.216131	-0.264665	-0.635752	-0.244928	-0.313223	-0.241352	-0.181885	-0.537326	-0.202965	-0.327513	-0.225682	-0.24234	-0.456459	-0.189196	-0.22475	-0.345352	-0.223128	-0.209917	-0.24597	-0.223164	-0.308809	-0.438548	-0.214297	-0.293755	-0.216077	-0.214899	-0.278218	-0.233872
-0.262641	-0.24982	-0.224779	-0.666491	-0.168099	-0.315742	-0.5253	-0.332465	-0.244574	-0.218653	-0.247554	-0.219217	-0.214457	-0.221279	-0.21848	-0.226623	-0.285394	-0.218492	-0.218093	-0.256422	-0.216257	-0.210393	-0.21742	-0.254357	-0.64606	-0.244284	-0.30227	-0.237487	-0.181885	-0.545702	-0.202321	-0.315917	-0.222461	-0.241696	-0.427468	-0.184042	-0.225395	-0.349862	-0.222484	-0.204119	-0.247259	-0.221231	-0.302367	-0.419865	-0.212365	-0.291823	-0.217366	-0.216832	-0.28015	-0.231939
-0.264574	-0.247243	-0.223491	-0.648452	-0.166167	-0.318963	-0.512415	-0.320869	-0.244574	-0.218009	-0.239823	-0.221794	-0.216389	-0.221923	-0.217836	-0.224046	-0.280885	-0.218492	-0.218737	-0.251268	-0.214324	-0.211682	-0.215487	-0.245337	-0.651214	-0.241707	-0.295828	-0.234266	-0.183817	-0.555365	-0.202965	-0.306897	-0.219239	-0.239119	-0.399766	-0.184042	-0.221529	-0.35566	-0.21733	-0.202186	-0.249191	-0.220587	-0.296569	-0.397961	-0.208499	-0.286669	-0.218654	-0.219409	-0.281439	-0.231295
-0.26844	-0.243377	-0.224135	-0.629769	-0.168099	-0.322184	-0.502752	-0.309917	-0.243285	-0.21672	-0.234025	-0.225015	-0.216389	-0.222568	-0.217836	-0.223402	-0.278308	-0.218492	-0.218737	-0.246115	-0.213036	-0.21297	-0.214843	-0.237607	-0.657657	-0.23913	-0.286164	-0.234266	-0.18575	-0.565673	-0.202321	-0.296589	-0.213441	-0.238475	-0.377217	-0.179533	-0.217664	-0.362103	-0.216041	-0.200897	-0.251124	-0.221231	-0.292059	-0.379278	-0.207855	-0.286669	-0.221231	-0.220053	-0.282727	-0.228718
-0.271017	-0.243377	-0.220914	-0.608509	-0.169388	-0.322184	-0.493732	-0.297676	-0.241353	-0.214788	-0.228871	-0.228236	-0.216389	-0.221279	-0.217192	-0.222758	-0.275731	-0.214627	-0.222602	-0.239672	-0.211103	-0.213614	-0.214199	-0.233097	-0.658945	-0.236553	-0.279722	-0.231689	-0.18575	-0.580491	-0.204254	-0.288214	-0.212153	-0.235898	-0.355957	-0.176956	-0.215087	-0.370478	-0.215397	-0.198965	-0.252413	-0.220587	-0.287549	-0.359306	-0.207211	-0.282803	-0.223808	-0.22263	-0.282083	-0.225496
-0.269728	-0.243377	-0.219625	-0.583384	-0.171965	-0.317675	-0.484713	-0.288013	-0.23942	-0.210922	-0.223717	-0.227592	-0.218322	-0.220635	-0.214615	-0.220825	-0.272509	-0.211406	-0.225824	-0.235807	-0.20917	-0.216191	-0.214843	-0.229876	-0.661522	-0.232044	-0.270058	-0.2304	-0.187039	-0.595952	-0.207475	-0.283705	-0.206999	-0.232677	-0.34114	-0.172446	-0.211221	-0.382718	-0.212176	-0.19832	-0.251124	-0.219298	-0.28304	-0.339335	-0.206566	-0.27314	-0.225741	-0.223275	-0.28466	-0.224208
-0.267151	-0.243377	-0.216404	-0.55697	-0.17583	-0.310588	-0.478915	-0.277061	-0.23942	-0.207701	-0.219851	-0.230169	-0.218966	-0.221279	-0.215259	-0.219536	-0.269932	-0.21205	-0.225179	-0.231297	-0.210459	-0.214259	-0.214199	-0.229876	-0.665387	-0.228822	-0.268126	-0.231689	-0.186394	-0.612058	-0.208763	-0.276618	-0.205066	-0.2301	-0.326322	-0.171802	-0.209289	-0.394959	-0.209599	-0.199609	-0.249836	-0.219298	-0.277886	-0.325162	-0.207855	-0.270563	-0.230251	-0.226496	-0.284016	-0.224852
-0.265863	-0.243377	-0.216404	-0.532489	-0.179051	-0.30479	-0.474405	-0.266753	-0.23942	-0.201903	-0.217919	-0.22888	-0.220899	-0.221923	-0.21848	-0.219536	-0.266711	-0.211406	-0.224535	-0.228076	-0.211747	-0.21297	-0.214199	-0.227943	-0.669253	-0.223668	-0.25975	-0.2304	-0.188327	-0.626232	-0.21134	-0.272108	-0.20571	-0.229456	-0.317947	-0.171802	-0.207356	-0.403978	-0.207022	-0.20283	-0.251124	-0.219942	-0.27402	-0.311633	-0.209143	-0.262832	-0.232827	-0.22714	-0.279506	-0.224208
-0.263286	-0.2408	-0.215116	-0.506719	-0.18034	-0.295126	-0.471184	-0.259022	-0.240064	-0.197393	-0.215986	-0.226948	-0.222832	-0.223856	-0.217836	-0.218248	-0.26349	-0.209473	-0.225824	-0.224855	-0.21368	-0.209749	-0.213554	-0.226654	-0.673118	-0.219803	-0.25202	-0.2304	-0.18575	-0.642982	-0.212629	-0.271464	-0.203133	-0.227523	-0.310216	-0.17309	-0.206712	-0.416863	-0.205733	-0.206696	-0.25048	-0.219942	-0.269511	-0.301325	-0.209788	-0.257678	-0.236049	-0.229073	-0.274352	-0.226141
-0.25942	-0.2408	-0.213827	-0.484171	-0.180984	-0.286751	-0.469896	-0.250003	-0.238131	-0.194172	-0.214053	-0.225015	-0.223476	-0.225144	-0.220413	-0.217604	-0.25898	-0.208829	-0.225824	-0.222278	-0.21819	-0.209749	-0.21291	-0.224077	-0.675695	-0.214649	-0.246221	-0.229756	-0.187039	-0.656511	-0.21134	-0.268243	-0.203778	-0.228167	-0.305062	-0.174379	-0.208644	-0.425238	-0.205089	-0.213782	-0.253057	-0.220587	-0.266289	-0.295527	-0.21172	-0.251235	-0.236693	-0.227784	-0.272419	-0.228073
-0.257488	-0.237579	-0.212539	-0.460978	-0.18485	-0.27902	-0.466674	-0.244204	-0.236843	-0.190307	-0.213409	-0.225659	-0.226697	-0.2245	-0.222346	-0.218892	-0.257692	-0.208185	-0.225824	-0.220345	-0.219478	-0.207172	-0.210977	-0.222789	-0.678272	-0.214005	-0.242356	-0.2304	-0.18575	-0.67004	-0.213273	-0.264377	-0.201845	-0.228811	-0.297975	-0.176956	-0.206712	-0.429748	-0.204445	-0.216359	-0.253701	-0.222519	-0.263712	-0.28844	-0.212365	-0.246081	-0.235404	-0.22714	-0.265977	-0.23065
-0.252334	-0.238224	-0.213183	-0.442295	-0.186782	-0.270001	-0.46152	-0.23905	-0.23491	-0.189018	-0.211476	-0.223082	-0.227986	-0.221923	-0.224278	-0.218892	-0.257692	-0.206896	-0.223247	-0.219056	-0.220767	-0.205239	-0.209689	-0.218924	-0.678916	-0.210784	-0.240423	-0.227823	-0.181885	-0.679059	-0.211984	-0.263089	-0.20571	-0.227523	-0.290245	-0.180821	-0.208	-0.430392	-0.205733	-0.220869	-0.25499	-0.220587	-0.259847	-0.285219	-0.21172	-0.241572	-0.236693	-0.225852	-0.260823	-0.229362
-0.249112	-0.235002	-0.213827	-0.426189	-0.190648	-0.262914	-0.457655	-0.233252	-0.232978	-0.189018	-0.209543	-0.227592	-0.230563	-0.221279	-0.228144	-0.217604	-0.255759	-0.206896	-0.22067	-0.217124	-0.2227	-0.204595	-0.209045	-0.217635	-0.680205	-0.210139	-0.239135	-0.227179	-0.18124	-0.684213	-0.213273	-0.264377	-0.204422	-0.228167	-0.284446	-0.184687	-0.207356	-0.431037	-0.204445	-0.221513	-0.257567	-0.219942	-0.254693	-0.281353	-0.213653	-0.234485	-0.23927	-0.226496	-0.259535	-0.231939
-0.245891	-0.235002	-0.214471	-0.408795	-0.193225	-0.25776	-0.451857	-0.228098	-0.228468	-0.18773	-0.211476	-0.22888	-0.229919	-0.221923	-0.232009	-0.216315	-0.253182	-0.208185	-0.216804	-0.217768	-0.223988	-0.198797	-0.207756	-0.216991	-0.67634	-0.208207	-0.237202	-0.225246	-0.178663	-0.686146	-0.215206	-0.263733	-0.21022	-0.227523	-0.279937	-0.189841	-0.206712	-0.426527	-0.204445	-0.222802	-0.259499	-0.21801	-0.252116	-0.278132	-0.213009	-0.231908	-0.239914	-0.225207	-0.254381	-0.234516
-0.243958	-0.234358	-0.217693	-0.393977	-0.199023	-0.253895	-0.447347	-0.226166	-0.228468	-0.186441	-0.209543	-0.226948	-0.229274	-0.220635	-0.237163	-0.218248	-0.250605	-0.208185	-0.212939	-0.215191	-0.225276	-0.197508	-0.209045	-0.212481	-0.671186	-0.210139	-0.235269	-0.224602	-0.179308	-0.686146	-0.217783	-0.264377	-0.209576	-0.228811	-0.274783	-0.193062	-0.208	-0.418796	-0.205089	-0.223446	-0.261432	-0.216077	-0.248895	-0.274911	-0.209788	-0.22611	-0.244424	-0.225852	-0.25116	-0.23516
-0.241381	-0.231781	-0.219625	-0.379159	-0.206754	-0.248741	-0.440905	-0.224877	-0.227179	-0.185153	-0.210188	-0.225659	-0.231207	-0.218702	-0.243606	-0.217604	-0.247384	-0.209473	-0.212295	-0.217124	-0.225276	-0.19622	-0.210333	-0.207971	-0.658945	-0.210784	-0.233337	-0.223958	-0.180596	-0.684213	-0.219715	-0.263089	-0.210864	-0.2301	-0.272206	-0.19886	-0.206712	-0.407844	-0.205733	-0.220869	-0.264653	-0.215433	-0.247606	-0.27169	-0.208499	-0.223533	-0.248289	-0.224563	-0.249227	-0.234516
-0.240737	-0.22856	-0.220914	-0.368852	-0.211908	-0.247452	-0.434462	-0.223589	-0.225247	-0.18773	-0.210832	-0.228236	-0.231207	-0.216769	-0.249404	-0.219536	-0.245451	-0.215271	-0.209718	-0.215835	-0.225276	-0.195576	-0.209045	-0.207327	-0.639618	-0.213361	-0.233337	-0.222025	-0.185106	-0.678415	-0.225514	-0.265022	-0.210864	-0.230744	-0.267696	-0.199504	-0.206067	-0.392382	-0.20831	-0.220225	-0.267874	-0.212856	-0.245674	-0.270401	-0.208499	-0.2216	-0.250222	-0.223275	-0.253092	-0.233227
-0.240737	-0.225983	-0.221558	-0.358544	-0.224792	-0.244231	-0.427376	-0.224877	-0.22267	-0.188374	-0.210188	-0.228236	-0.229274	-0.212904	-0.255202	-0.220181	-0.246095	-0.21656	-0.211006	-0.215191	-0.225921	-0.194931	-0.209689	-0.204106	-0.619002	-0.215938	-0.231404	-0.219448	-0.18575	-0.672617	-0.22809	-0.262445	-0.208932	-0.232677	-0.265763	-0.200793	-0.202202	-0.374343	-0.207666	-0.215715	-0.270451	-0.209635	-0.246318	-0.265891	-0.206566	-0.2216	-0.252799	-0.220053	-0.253092	-0.231295
-0.239449	-0.225983	-0.223491	-0.347592	-0.235745	-0.24101	-0.417712	-0.224877	-0.220737	-0.190951	-0.210188	-0.229525	-0.227986	-0.208394	-0.262289	-0.218892	-0.244807	-0.215915	-0.211006	-0.213902	-0.223988	-0.198153	-0.213554	-0.204106	-0.593232	-0.21787	-0.232048	-0.218804	-0.188327	-0.664886	-0.234533	-0.264377	-0.209576	-0.232033	-0.263831	-0.201437	-0.202846	-0.357593	-0.208955	-0.211205	-0.269163	-0.208346	-0.243097	-0.263314	-0.208499	-0.218379	-0.25602	-0.220698	-0.259535	-0.228073
-0.240093	-0.222762	-0.224779	-0.342438	-0.248629	-0.237789	-0.408048	-0.22681	-0.220737	-0.190307	-0.210188	-0.227592	-0.227986	-0.205817	-0.268087	-0.219536	-0.244807	-0.217848	-0.208429	-0.213902	-0.225276	-0.200729	-0.218708	-0.202173	-0.569395	-0.215293	-0.23076	-0.220092	-0.190904	-0.652001	-0.239687	-0.264377	-0.208287	-0.231388	-0.267052	-0.200149	-0.201558	-0.33891	-0.207022	-0.209917	-0.272384	-0.208346	-0.241164	-0.25816	-0.206566	-0.214514	-0.258597	-0.220053	-0.266621	-0.226785
-0.237516	-0.223406	-0.224779	-0.334707	-0.257649	-0.235212	-0.397741	-0.22681	-0.222025	-0.192239	-0.211476	-0.225015	-0.225409	-0.205173	-0.275818	-0.218248	-0.243519	-0.219137	-0.207785	-0.213258	-0.225276	-0.200729	-0.221929	-0.200885	-0.54427	-0.215938	-0.229471	-0.218804	-0.192837	-0.637184	-0.246774	-0.265022	-0.209576	-0.231388	-0.267052	-0.200149	-0.201558	-0.321515	-0.20831	-0.207984	-0.274961	-0.210923	-0.241808	-0.256228	-0.207855	-0.215158	-0.262463	-0.221342	-0.273064	-0.222919
-0.23816	-0.220185	-0.226712	-0.328264	-0.267312	-0.235212	-0.39001	-0.228098	-0.223958	-0.190951	-0.214053	-0.220505	-0.225409	-0.206461	-0.279683	-0.218248	-0.241586	-0.219781	-0.209718	-0.213902	-0.226565	-0.203951	-0.22966	-0.200885	-0.523654	-0.217226	-0.22625	-0.222669	-0.196058	-0.62301	-0.251927	-0.266954	-0.21022	-0.230744	-0.271562	-0.198216	-0.202846	-0.306698	-0.208955	-0.20734	-0.276894	-0.20899	-0.242452	-0.251718	-0.207211	-0.212581	-0.262463	-0.221986	-0.279506	-0.222275
-0.239449	-0.217608	-0.223491	-0.319889	-0.273755	-0.229414	-0.379702	-0.227454	-0.227179	-0.193528	-0.218563	-0.217928	-0.226053	-0.20775	-0.28226	-0.216315	-0.240297	-0.221069	-0.21165	-0.213902	-0.225921	-0.204595	-0.23417	-0.202817	-0.499173	-0.215938	-0.227538	-0.224602	-0.196702	-0.605616	-0.255793	-0.264377	-0.211508	-0.231388	-0.27285	-0.198216	-0.204135	-0.289948	-0.208955	-0.207984	-0.278827	-0.212212	-0.244385	-0.25043	-0.206566	-0.211937	-0.261174	-0.220053	-0.290458	-0.220343
-0.237516	-0.215031	-0.222847	-0.316024	-0.28213	-0.227481	-0.373904	-0.230031	-0.230401	-0.193528	-0.220496	-0.21664	-0.226053	-0.209038	-0.284837	-0.215671	-0.244163	-0.221069	-0.213583	-0.213258	-0.224632	-0.20846	-0.236747	-0.202173	-0.476625	-0.215938	-0.228827	-0.227179	-0.197346	-0.587577	-0.257081	-0.2618	-0.211508	-0.231388	-0.275427	-0.195639	-0.204135	-0.275774	-0.209599	-0.210561	-0.282692	-0.2135	-0.251472	-0.246564	-0.210432	-0.210648	-0.25602	-0.220698	-0.30141	-0.21841
-0.23816	-0.213742	-0.220914	-0.31087	-0.287284	-0.221683	-0.363596	-0.228743	-0.231045	-0.197393	-0.221784	-0.215351	-0.22412	-0.210327	-0.284837	-0.213738	-0.244807	-0.221069	-0.215516	-0.213902	-0.225921	-0.207816	-0.241257	-0.200241	-0.456653	-0.215938	-0.230115	-0.227823	-0.197346	-0.569538	-0.260947	-0.259868	-0.21473	-0.231388	-0.275427	-0.19435	-0.206067	-0.26289	-0.210243	-0.209273	-0.281404	-0.215433	-0.256626	-0.242699	-0.210432	-0.211292	-0.25151	-0.220053	-0.313651	-0.215833
-0.23816	-0.21181	-0.220914	-0.308293	-0.291149	-0.216529	-0.357153	-0.22681	-0.231689	-0.198682	-0.22565	-0.214063	-0.22412	-0.213548	-0.282904	-0.213094	-0.246095	-0.217204	-0.216804	-0.213902	-0.226565	-0.212326	-0.243834	-0.200241	-0.438614	-0.214649	-0.230115	-0.227823	-0.196702	-0.54699	-0.260303	-0.260512	-0.21473	-0.229456	-0.275427	-0.192418	-0.209933	-0.25387	-0.212176	-0.208628	-0.280759	-0.216077	-0.265645	-0.24141	-0.214942	-0.210004	-0.247645	-0.223275	-0.326536	-0.213256
-0.23816	-0.211165	-0.219625	-0.304427	-0.294371	-0.212663	-0.350067	-0.225521	-0.23491	-0.19997	-0.22565	-0.212774	-0.223476	-0.216769	-0.279039	-0.211161	-0.247384	-0.217848	-0.216804	-0.213902	-0.225921	-0.213614	-0.245766	-0.200885	-0.423797	-0.212072	-0.232048	-0.229112	-0.194769	-0.52573	-0.259014	-0.259223	-0.217951	-0.227523	-0.273494	-0.19435	-0.209289	-0.246783	-0.211532	-0.207984	-0.278827	-0.219298	-0.27402	-0.24141	-0.21623	-0.208071	-0.241203	-0.221342	-0.339421	-0.214544
-0.23816	-0.211165	-0.221558	-0.299274	-0.293726	-0.209442	-0.345557	-0.225521	-0.234266	-0.202547	-0.228226	-0.21213	-0.223476	-0.218058	-0.273241	-0.211161	-0.248028	-0.21656	-0.217449	-0.214547	-0.225276	-0.213614	-0.247055	-0.197664	-0.408335	-0.212072	-0.234625	-0.227179	-0.195414	-0.507047	-0.255793	-0.257935	-0.219239	-0.228167	-0.269629	-0.195639	-0.211866	-0.24163	-0.212176	-0.206051	-0.27625	-0.219298	-0.288194	-0.240122	-0.217519	-0.20936	-0.240558	-0.224563	-0.35295	-0.213256
-0.23816	-0.209877	-0.223491	-0.297341	-0.291149	-0.205577	-0.340403	-0.224877	-0.235555	-0.201259	-0.230803	-0.212774	-0.221543	-0.220635	-0.273241	-0.209229	-0.248028	-0.215271	-0.219381	-0.215191	-0.227209	-0.216836	-0.247055	-0.197019	-0.394806	-0.213361	-0.233981	-0.226535	-0.193481	-0.490941	-0.251927	-0.260512	-0.219239	-0.22559	-0.264475	-0.196283	-0.211221	-0.23712	-0.212176	-0.206696	-0.275605	-0.218654	-0.297213	-0.240122	-0.217519	-0.211292	-0.236049	-0.225207	-0.367767	-0.214544
-0.240737	-0.2073	-0.222847	-0.292187	-0.285995	-0.206865	-0.337826	-0.223589	-0.234266	-0.201259	-0.229515	-0.214063	-0.222832	-0.219346	-0.264221	-0.209229	-0.253182	-0.213983	-0.22067	-0.215835	-0.226565	-0.220057	-0.243834	-0.198308	-0.379344	-0.213361	-0.233337	-0.223314	-0.196702	-0.476123	-0.246129	-0.258579	-0.221172	-0.224302	-0.259965	-0.196283	-0.208644	-0.233254	-0.21282	-0.206051	-0.272384	-0.216077	-0.309453	-0.239477	-0.219451	-0.212581	-0.232183	-0.225852	-0.383229	-0.215833
-0.244603	-0.206656	-0.224135	-0.290898	-0.281486	-0.205577	-0.335249	-0.2223	-0.233622	-0.201259	-0.226938	-0.215995	-0.221543	-0.218702	-0.259067	-0.208584	-0.255759	-0.21656	-0.221314	-0.213258	-0.225276	-0.222634	-0.23868	-0.197664	-0.364527	-0.215293	-0.234625	-0.217515	-0.195414	-0.463883	-0.239043	-0.256002	-0.220528	-0.223657	-0.254167	-0.196927	-0.207356	-0.233899	-0.213464	-0.205407	-0.270451	-0.217365	-0.321694	-0.238189	-0.22074	-0.213225	-0.230895	-0.225207	-0.399335	-0.214544
-0.24718	-0.206011	-0.226712	-0.287677	-0.276976	-0.204933	-0.330739	-0.224233	-0.229756	-0.201259	-0.22565	-0.21664	-0.218322	-0.215481	-0.252625	-0.208584	-0.260913	-0.211406	-0.222602	-0.211325	-0.2227	-0.228432	-0.234814	-0.198952	-0.351642	-0.219159	-0.235269	-0.213006	-0.195414	-0.456152	-0.23711	-0.256002	-0.222461	-0.221725	-0.250946	-0.197572	-0.207356	-0.236476	-0.214108	-0.202186	-0.265297	-0.210923	-0.331358	-0.236901	-0.219451	-0.213225	-0.232183	-0.229073	-0.410287	-0.214544
-0.248468	-0.2073	-0.226712	-0.285744	-0.270534	-0.204288	-0.32623	-0.2223	-0.229112	-0.19997	-0.223717	-0.221794	-0.219611	-0.212904	-0.246827	-0.208584	-0.271221	-0.210762	-0.222602	-0.21197	-0.223344	-0.232942	-0.231593	-0.202173	-0.340046	-0.218515	-0.236558	-0.210429	-0.196702	-0.449065	-0.233889	-0.257291	-0.225038	-0.217215	-0.24708	-0.196927	-0.207356	-0.238408	-0.21282	-0.200253	-0.260144	-0.207058	-0.338444	-0.235612	-0.22074	-0.212581	-0.231539	-0.229717	-0.419307	-0.215189
-0.252334	-0.208588	-0.224779	-0.285744	-0.264735	-0.204288	-0.323009	-0.221656	-0.227179	-0.200614	-0.223073	-0.220505	-0.220255	-0.210971	-0.243606	-0.20794	-0.279596	-0.208185	-0.222602	-0.21197	-0.220767	-0.236807	-0.227728	-0.201529	-0.330382	-0.218515	-0.237202	-0.207208	-0.197991	-0.441334	-0.231312	-0.256647	-0.228259	-0.215927	-0.24708	-0.195639	-0.207356	-0.244207	-0.21282	-0.197676	-0.25499	-0.205769	-0.344887	-0.233679	-0.217519	-0.212581	-0.232827	-0.227784	-0.422528	-0.215189
-0.257488	-0.211165	-0.225424	-0.283167	-0.25636	-0.206221	-0.319787	-0.219723	-0.226535	-0.19997	-0.222428	-0.221149	-0.220255	-0.209038	-0.241029	-0.209873	-0.28926	-0.206896	-0.222602	-0.21197	-0.219478	-0.23874	-0.223218	-0.205394	-0.31943	-0.219159	-0.236558	-0.205275	-0.198635	-0.440046	-0.230667	-0.255358	-0.230836	-0.214638	-0.24708	-0.19435	-0.209933	-0.251293	-0.213464	-0.197032	-0.251768	-0.203836	-0.351329	-0.232391	-0.214942	-0.212581	-0.234116	-0.229073	-0.421884	-0.217121
-0.25942	-0.212454	-0.226068	-0.280591	-0.249918	-0.204933	-0.316566	-0.219079	-0.228468	-0.201903	-0.224361	-0.220505	-0.22412	-0.20775	-0.242317	-0.209229	-0.298923	-0.208829	-0.222602	-0.213258	-0.219478	-0.243249	-0.221929	-0.204106	-0.315564	-0.216582	-0.235269	-0.205275	-0.200568	-0.437469	-0.228735	-0.25407	-0.232768	-0.215927	-0.249013	-0.195639	-0.211866	-0.25387	-0.21282	-0.194455	-0.25048	-0.201904	-0.356483	-0.231102	-0.21172	-0.211937	-0.236049	-0.225852	-0.418018	-0.220987
-0.261353	-0.213098	-0.222202	-0.278658	-0.243475	-0.208798	-0.315922	-0.219723	-0.229756	-0.203836	-0.221784	-0.221794	-0.225409	-0.207106	-0.240384	-0.213094	-0.311164	-0.208185	-0.224535	-0.214547	-0.217546	-0.245826	-0.216131	-0.206039	-0.306545	-0.216582	-0.235269	-0.203986	-0.203145	-0.436825	-0.227446	-0.251493	-0.236634	-0.217859	-0.249657	-0.192418	-0.213798	-0.257736	-0.215397	-0.197676	-0.247903	-0.202548	-0.360349	-0.22917	-0.211076	-0.211292	-0.236693	-0.223275	-0.40771	-0.224852
-0.263286	-0.211165	-0.219625	-0.278014	-0.238966	-0.207509	-0.313989	-0.221012	-0.230401	-0.205124	-0.221784	-0.222438	-0.224765	-0.20775	-0.239096	-0.21245	-0.318895	-0.206252	-0.225179	-0.216479	-0.213036	-0.249048	-0.211622	-0.205394	-0.300747	-0.215293	-0.232692	-0.203342	-0.205722	-0.436825	-0.230667	-0.248916	-0.237922	-0.217859	-0.252234	-0.189196	-0.21702	-0.260957	-0.214753	-0.197032	-0.247259	-0.203192	-0.361637	-0.22917	-0.208499	-0.212581	-0.23476	-0.218121	-0.39547	-0.226785
-0.265218	-0.21181	-0.218981	-0.277369	-0.233168	-0.204933	-0.312056	-0.223589	-0.231689	-0.208989	-0.22114	-0.223726	-0.225409	-0.20775	-0.239096	-0.21245	-0.328558	-0.206252	-0.228401	-0.217768	-0.209815	-0.250336	-0.209689	-0.20475	-0.296881	-0.214005	-0.232692	-0.203986	-0.205077	-0.435536	-0.233889	-0.245694	-0.241788	-0.220436	-0.258032	-0.187908	-0.220885	-0.266111	-0.216041	-0.197676	-0.244682	-0.203192	-0.362926	-0.227881	-0.207855	-0.211937	-0.234116	-0.217476	-0.381941	-0.230006
-0.265218	-0.209877	-0.21576	-0.276081	-0.229946	-0.202356	-0.309479	-0.2223	-0.234266	-0.210922	-0.220496	-0.225015	-0.227986	-0.208394	-0.23974	-0.214382	-0.335001	-0.206896	-0.230333	-0.219056	-0.208526	-0.249692	-0.207112	-0.204106	-0.294304	-0.212716	-0.234625	-0.205919	-0.207654	-0.429738	-0.234533	-0.241185	-0.241144	-0.221725	-0.263186	-0.186619	-0.222818	-0.266755	-0.216685	-0.201542	-0.244038	-0.205125	-0.362281	-0.228525	-0.208499	-0.211292	-0.232183	-0.214899	-0.363258	-0.234516
-0.267151	-0.209877	-0.213827	-0.276725	-0.224792	-0.201711	-0.308835	-0.226166	-0.233622	-0.210922	-0.218563	-0.223082	-0.229919	-0.209038	-0.23974	-0.213738	-0.338222	-0.211406	-0.230978	-0.221633	-0.205949	-0.247759	-0.209045	-0.200885	-0.291083	-0.212072	-0.233337	-0.207208	-0.210231	-0.424584	-0.238398	-0.239252	-0.243721	-0.223013	-0.269629	-0.187264	-0.221529	-0.269976	-0.217974	-0.202186	-0.243393	-0.207702	-0.358416	-0.232391	-0.207211	-0.213225	-0.230895	-0.212967	-0.343286	-0.236449
-0.267795	-0.207944	-0.211895	-0.276081	-0.219639	-0.199134	-0.310124	-0.230031	-0.234266	-0.211566	-0.220496	-0.220505	-0.230563	-0.211615	-0.241029	-0.214382	-0.338866	-0.214627	-0.234199	-0.220989	-0.205305	-0.247115	-0.2084	-0.199596	-0.291083	-0.211428	-0.232048	-0.208496	-0.210875	-0.418786	-0.238398	-0.236675	-0.245009	-0.222369	-0.279292	-0.188552	-0.223462	-0.269976	-0.220551	-0.203474	-0.242749	-0.210923	-0.356483	-0.235612	-0.206566	-0.214514	-0.229606	-0.214255	-0.321382	-0.237737
-0.269084	-0.206011	-0.211895	-0.277369	-0.217706	-0.197846	-0.310768	-0.233897	-0.23491	-0.212855	-0.219851	-0.220505	-0.231207	-0.214192	-0.242317	-0.215027	-0.338222	-0.222358	-0.23742	-0.221633	-0.205949	-0.247115	-0.210333	-0.197019	-0.28915	-0.212072	-0.231404	-0.208496	-0.214741	-0.412344	-0.237754	-0.235387	-0.245009	-0.223657	-0.287023	-0.190485	-0.222174	-0.27062	-0.221195	-0.206696	-0.242749	-0.2135	-0.349396	-0.243987	-0.206566	-0.216446	-0.225741	-0.212967	-0.304632	-0.237093
-0.270372	-0.204079	-0.206096	-0.278658	-0.215773	-0.195913	-0.313345	-0.239695	-0.232978	-0.213499	-0.218563	-0.219217	-0.229919	-0.210971	-0.237163	-0.216959	-0.334357	-0.229445	-0.241285	-0.220989	-0.205949	-0.245826	-0.210333	-0.198308	-0.283997	-0.215293	-0.229471	-0.211073	-0.217318	-0.406545	-0.233244	-0.234098	-0.246942	-0.223013	-0.296043	-0.191129	-0.218952	-0.269976	-0.221839	-0.207984	-0.244682	-0.214789	-0.344243	-0.252362	-0.211076	-0.220312	-0.22252	-0.212967	-0.286593	-0.237093
-0.273594	-0.203434	-0.206741	-0.281879	-0.211263	-0.19398	-0.312701	-0.24356	-0.229756	-0.213499	-0.217919	-0.219861	-0.230563	-0.210971	-0.237163	-0.216315	-0.330491	-0.235243	-0.247728	-0.219701	-0.205305	-0.243894	-0.211622	-0.198308	-0.280131	-0.214005	-0.228183	-0.209784	-0.218606	-0.397526	-0.233244	-0.234098	-0.244365	-0.22108	-0.303129	-0.191129	-0.219597	-0.269976	-0.222484	-0.207984	-0.24597	-0.215433	-0.335223	-0.262026	-0.213009	-0.219023	-0.220587	-0.214899	-0.273708	-0.231939
-0.271661	-0.204723	-0.207385	-0.281879	-0.211263	-0.191403	-0.313345	-0.24807	-0.228468	-0.212211	-0.219207	-0.219217	-0.231851	-0.209683	-0.233298	-0.219536	-0.326626	-0.246195	-0.252882	-0.218412	-0.206593	-0.243249	-0.211622	-0.201529	-0.27691	-0.213361	-0.225606	-0.210429	-0.220539	-0.389795	-0.230023	-0.235387	-0.244365	-0.219148	-0.312793	-0.190485	-0.218308	-0.269332	-0.221195	-0.20734	-0.247259	-0.216721	-0.328781	-0.272334	-0.218163	-0.218379	-0.220587	-0.218121	-0.25889	-0.231295
-0.271661	-0.206656	-0.206096	-0.282523	-0.208686	-0.188182	-0.313345	-0.24807	-0.227179	-0.210922	-0.220496	-0.220505	-0.235072	-0.207106	-0.232654	-0.219536	-0.320827	-0.257791	-0.256747	-0.217768	-0.207882	-0.243894	-0.214199	-0.202817	-0.2724	-0.212072	-0.225606	-0.210429	-0.22376	-0.380131	-0.226802	-0.236675	-0.243076	-0.217215	-0.322457	-0.190485	-0.218952	-0.27062	-0.219907	-0.209917	-0.251768	-0.21801	-0.319117	-0.284574	-0.221384	-0.218379	-0.220587	-0.220053	-0.246006	-0.228718
-0.272949	-0.207944	-0.206741	-0.282523	-0.209331	-0.188826	-0.311412	-0.255156	-0.225891	-0.208989	-0.224361	-0.219217	-0.239582	-0.205817	-0.232009	-0.225335	-0.316318	-0.269387	-0.261901	-0.217768	-0.208526	-0.242605	-0.216131	-0.203462	-0.26789	-0.214649	-0.223029	-0.211717	-0.225049	-0.369824	-0.227446	-0.239252	-0.241788	-0.217859	-0.329543	-0.188552	-0.220241	-0.269976	-0.220551	-0.209273	-0.255634	-0.216077	-0.31203	-0.296815	-0.225249	-0.217735	-0.223808	-0.22263	-0.235053	-0.224852
-0.273594	-0.209877	-0.206741	-0.279302	-0.206109	-0.188826	-0.308191	-0.25258	-0.228468	-0.208345	-0.226938	-0.217928	-0.24538	-0.205817	-0.234586	-0.2292	-0.309231	-0.282917	-0.265767	-0.219701	-0.210459	-0.243249	-0.215487	-0.207327	-0.265958	-0.212716	-0.22174	-0.211717	-0.226982	-0.362093	-0.224225	-0.242473	-0.239211	-0.217859	-0.335341	-0.187908	-0.222818	-0.268688	-0.217974	-0.209273	-0.262076	-0.215433	-0.305588	-0.310344	-0.225249	-0.215158	-0.224452	-0.224563	-0.227323	-0.225496
-0.272949	-0.209877	-0.209962	-0.278658	-0.208686	-0.188182	-0.307547	-0.25258	-0.229756	-0.207057	-0.229515	-0.218572	-0.251823	-0.205173	-0.240384	-0.236931	-0.304077	-0.294513	-0.267699	-0.220345	-0.211103	-0.244538	-0.215487	-0.207971	-0.261448	-0.212072	-0.223673	-0.207852	-0.231491	-0.351141	-0.22036	-0.244406	-0.237922	-0.22108	-0.340495	-0.186619	-0.224106	-0.265466	-0.219907	-0.211205	-0.26723	-0.214789	-0.300434	-0.319363	-0.230403	-0.216446	-0.226385	-0.224563	-0.222169	-0.224208
-0.273594	-0.21181	-0.207385	-0.274792	-0.208042	-0.185605	-0.303681	-0.250647	-0.231045	-0.208345	-0.231448	-0.218572	-0.260198	-0.205817	-0.241673	-0.243373	-0.298279	-0.306109	-0.269632	-0.219701	-0.211747	-0.245826	-0.21291	-0.211837	-0.256294	-0.213361	-0.220452	-0.208496	-0.231491	-0.344054	-0.219715	-0.246339	-0.239855	-0.220436	-0.339851	-0.184042	-0.228616	-0.261601	-0.217974	-0.212494	-0.270451	-0.214789	-0.293992	-0.32645	-0.230403	-0.215158	-0.230251	-0.223275	-0.215082	-0.222919
-0.272949	-0.215675	-0.207385	-0.270927	-0.210619	-0.182384	-0.299172	-0.248714	-0.233622	-0.207057	-0.231448	-0.219861	-0.270506	-0.205173	-0.243606	-0.249171	-0.295702	-0.315129	-0.268988	-0.219701	-0.210459	-0.250336	-0.21291	-0.210548	-0.254361	-0.210139	-0.218519	-0.207208	-0.230847	-0.337612	-0.217783	-0.248916	-0.23599	-0.218504	-0.340495	-0.182754	-0.233126	-0.259668	-0.214753	-0.213782	-0.273673	-0.212856	-0.288838	-0.329027	-0.231048	-0.213225	-0.235404	-0.225852	-0.214438	-0.225496
-0.271661	-0.215031	-0.208029	-0.267706	-0.211263	-0.179807	-0.294018	-0.244849	-0.235555	-0.206413	-0.232092	-0.219861	-0.284679	-0.20775	-0.249404	-0.253681	-0.291192	-0.324792	-0.266411	-0.222278	-0.211103	-0.249048	-0.211622	-0.211193	-0.250496	-0.210784	-0.220452	-0.208496	-0.231491	-0.329881	-0.218427	-0.250204	-0.235345	-0.221725	-0.337274	-0.183398	-0.236347	-0.255803	-0.210243	-0.215715	-0.27625	-0.217365	-0.281751	-0.333537	-0.234269	-0.214514	-0.241203	-0.224563	-0.211861	-0.227429
-0.272949	-0.218896	-0.209318	-0.262552	-0.213196	-0.179807	-0.290796	-0.242916	-0.236843	-0.205124	-0.230159	-0.220505	-0.300785	-0.209038	-0.251981	-0.260124	-0.286038	-0.331235	-0.261257	-0.221633	-0.21368	-0.25098	-0.211622	-0.210548	-0.247919	-0.210139	-0.218519	-0.207852	-0.232135	-0.320861	-0.22036	-0.252781	-0.233413	-0.222369	-0.329543	-0.185975	-0.242789	-0.252582	-0.210243	-0.218936	-0.278827	-0.21801	-0.279174	-0.335469	-0.231692	-0.213869	-0.247001	-0.225852	-0.209928	-0.233872
-0.275526	-0.217608	-0.21125	-0.254821	-0.211263	-0.178519	-0.286931	-0.242916	-0.237487	-0.207701	-0.232092	-0.219217	-0.316247	-0.21226	-0.251981	-0.263989	-0.279596	-0.3351	-0.256747	-0.222922	-0.212392	-0.248403	-0.212266	-0.205394	-0.246631	-0.211428	-0.217231	-0.210429	-0.231491	-0.314419	-0.221004	-0.254714	-0.232124	-0.222369	-0.323745	-0.187264	-0.24601	-0.248716	-0.208955	-0.220869	-0.277538	-0.223164	-0.274664	-0.333537	-0.229115	-0.213869	-0.25602	-0.228429	-0.209928	-0.238381
-0.274238	-0.220829	-0.210606	-0.250955	-0.213196	-0.178519	-0.284354	-0.242916	-0.237487	-0.205768	-0.230803	-0.218572	-0.33042	-0.215481	-0.253269	-0.265922	-0.275086	-0.338321	-0.249661	-0.220989	-0.21368	-0.25098	-0.214843	-0.206039	-0.245986	-0.211428	-0.218519	-0.209784	-0.232135	-0.308621	-0.22036	-0.254714	-0.229547	-0.222369	-0.31537	-0.193062	-0.245366	-0.243562	-0.20831	-0.22409	-0.278182	-0.226385	-0.272732	-0.330316	-0.225249	-0.213869	-0.261174	-0.229073	-0.213793	-0.245468
-0.275526	-0.219541	-0.210606	-0.245801	-0.211908	-0.183028	-0.285643	-0.244849	-0.235555	-0.207057	-0.228226	-0.220505	-0.345238	-0.217414	-0.252625	-0.269787	-0.268644	-0.338966	-0.246439	-0.218412	-0.214969	-0.249692	-0.214199	-0.20475	-0.242765	-0.214649	-0.218519	-0.213006	-0.230847	-0.306044	-0.219071	-0.254714	-0.22697	-0.22108	-0.306995	-0.196283	-0.24601	-0.239053	-0.208955	-0.225379	-0.277538	-0.227673	-0.269511	-0.322585	-0.226538	-0.216446	-0.266972	-0.231005	-0.215082	-0.252555
-0.275526	-0.220829	-0.208673	-0.24258	-0.21384	-0.184961	-0.282421	-0.24356	-0.231689	-0.209634	-0.226294	-0.218572	-0.35619	-0.219346	-0.250048	-0.269787	-0.261557	-0.338321	-0.243218	-0.214547	-0.21368	-0.25098	-0.21291	-0.206039	-0.241477	-0.217226	-0.219163	-0.214938	-0.228914	-0.30089	-0.217783	-0.253425	-0.227615	-0.219148	-0.299264	-0.201437	-0.247299	-0.234543	-0.208955	-0.227311	-0.278182	-0.227029	-0.266289	-0.314854	-0.223317	-0.216446	-0.27277	-0.234871	-0.220236	-0.258997
-0.275526	-0.220829	-0.206741	-0.241936	-0.21384	-0.188182	-0.28371	-0.245493	-0.227179	-0.212855	-0.226294	-0.221149	-0.366498	-0.220635	-0.24876	-0.267854	-0.255759	-0.337677	-0.241285	-0.213258	-0.214969	-0.250336	-0.21291	-0.207327	-0.239544	-0.215293	-0.223029	-0.218804	-0.227626	-0.298957	-0.219071	-0.253425	-0.225682	-0.217859	-0.292177	-0.205947	-0.245366	-0.231322	-0.209599	-0.227311	-0.279471	-0.225741	-0.261135	-0.305834	-0.225249	-0.218379	-0.279213	-0.241313	-0.22539	-0.268661
-0.276171	-0.221473	-0.206741	-0.241292	-0.214485	-0.189471	-0.281777	-0.244849	-0.224602	-0.214788	-0.22565	-0.221794	-0.374873	-0.221279	-0.246827	-0.265278	-0.244807	-0.341542	-0.236776	-0.213258	-0.216257	-0.248403	-0.212266	-0.207327	-0.238255	-0.214649	-0.226894	-0.222025	-0.226337	-0.295092	-0.21585	-0.252781	-0.225038	-0.215927	-0.287023	-0.210456	-0.244722	-0.229389	-0.209599	-0.230533	-0.280759	-0.223164	-0.258558	-0.296171	-0.224605	-0.220312	-0.283078	-0.247756	-0.226034	-0.279613
-0.276815	-0.22405	-0.204164	-0.240648	-0.214485	-0.193336	-0.280489	-0.246781	-0.223314	-0.218009	-0.228226	-0.223082	-0.378738	-0.220635	-0.24425	-0.262701	-0.235143	-0.343475	-0.236132	-0.212614	-0.218834	-0.247759	-0.214843	-0.208616	-0.236967	-0.214005	-0.233981	-0.223958	-0.22376	-0.292515	-0.212629	-0.253425	-0.225038	-0.216571	-0.281869	-0.214966	-0.243433	-0.227456	-0.21282	-0.232465	-0.283336	-0.219942	-0.256626	-0.285863	-0.223317	-0.223533	-0.286944	-0.255487	-0.228611	-0.288632
-0.281324	-0.221473	-0.204164	-0.238715	-0.216417	-0.195913	-0.2792	-0.247426	-0.220737	-0.221874	-0.230159	-0.221149	-0.380027	-0.220635	-0.244894	-0.260124	-0.22097	-0.348629	-0.239353	-0.215191	-0.220767	-0.249048	-0.21291	-0.209904	-0.238255	-0.214649	-0.240423	-0.2304	-0.223116	-0.292515	-0.210696	-0.256647	-0.224393	-0.216571	-0.278004	-0.218832	-0.238924	-0.227456	-0.21282	-0.232465	-0.28849	-0.217365	-0.25276	-0.280065	-0.222028	-0.22611	-0.285655	-0.260641	-0.2299	-0.29894
-0.283257	-0.222117	-0.200298	-0.240648	-0.21835	-0.19849	-0.277912	-0.246137	-0.222025	-0.225096	-0.234025	-0.222438	-0.378094	-0.221279	-0.24425	-0.256902	-0.207441	-0.355716	-0.240641	-0.216479	-0.220123	-0.250336	-0.212266	-0.211837	-0.236967	-0.212072	-0.25202	-0.231689	-0.221828	-0.292515	-0.207475	-0.256002	-0.223749	-0.218504	-0.274783	-0.218832	-0.235703	-0.223591	-0.217974	-0.232465	-0.293644	-0.212856	-0.251472	-0.274267	-0.222028	-0.229331	-0.283723	-0.269016	-0.232476	-0.305382
-0.286478	-0.220829	-0.19901	-0.240003	-0.222215	-0.201067	-0.276623	-0.245493	-0.219448	-0.230249	-0.23789	-0.222438	-0.370363	-0.219346	-0.24425	-0.25497	-0.193912	-0.367956	-0.243862	-0.221633	-0.2227	-0.252913	-0.213554	-0.211837	-0.235034	-0.211428	-0.26426	-0.23491	-0.219895	-0.292515	-0.204898	-0.255358	-0.223749	-0.217215	-0.270917	-0.218832	-0.22926	-0.222947	-0.221839	-0.232465	-0.29751	-0.208346	-0.246318	-0.267824	-0.220095	-0.231908	-0.280501	-0.275458	-0.234409	-0.309248
-0.286478	-0.221473	-0.195788	-0.241292	-0.223504	-0.200423	-0.275979	-0.242916	-0.217516	-0.234759	-0.243688	-0.221794	-0.3607	-0.215481	-0.241673	-0.251104	-0.180383	-0.381485	-0.248372	-0.226787	-0.220767	-0.260644	-0.214199	-0.214414	-0.235034	-0.212072	-0.277145	-0.238131	-0.218606	-0.293159	-0.203609	-0.256647	-0.225038	-0.218504	-0.264475	-0.216899	-0.226039	-0.221658	-0.223128	-0.231821	-0.301375	-0.205125	-0.237943	-0.263314	-0.220095	-0.235129	-0.275992	-0.284478	-0.23763	-0.308604
-0.287123	-0.218252	-0.193212	-0.243225	-0.226081	-0.199779	-0.27469	-0.238406	-0.218804	-0.234759	-0.250775	-0.223726	-0.350392	-0.216125	-0.241673	-0.248527	-0.16621	-0.399524	-0.247728	-0.234518	-0.220767	-0.269019	-0.216131	-0.216347	-0.235034	-0.212072	-0.292607	-0.241997	-0.217318	-0.29187	-0.201677	-0.258579	-0.226326	-0.219148	-0.259321	-0.216899	-0.222174	-0.222302	-0.226349	-0.229888	-0.303952	-0.201259	-0.232144	-0.258805	-0.221384	-0.237062	-0.270193	-0.29092	-0.240207	-0.308604
-0.286478	-0.217608	-0.18999	-0.245157	-0.226725	-0.19849	-0.270825	-0.233897	-0.217516	-0.236692	-0.255929	-0.221794	-0.336218	-0.217414	-0.241673	-0.244662	-0.151392	-0.418207	-0.247728	-0.240961	-0.220123	-0.279971	-0.21742	-0.217635	-0.235678	-0.215938	-0.307424	-0.241352	-0.215385	-0.289938	-0.204254	-0.261156	-0.22697	-0.22108	-0.253523	-0.21561	-0.222174	-0.219725	-0.23408	-0.229244	-0.307817	-0.199971	-0.222481	-0.257516	-0.219451	-0.242216	-0.268261	-0.301228	-0.240852	-0.30345
-0.287767	-0.215675	-0.191923	-0.245157	-0.226081	-0.19849	-0.270825	-0.232608	-0.217516	-0.234759	-0.263016	-0.219217	-0.323334	-0.217414	-0.241029	-0.245306	-0.138507	-0.438823	-0.247084	-0.246115	-0.219478	-0.294144	-0.221929	-0.21377	-0.2389	-0.223024	-0.319665	-0.245862	-0.214097	-0.289293	-0.202965	-0.266954	-0.227615	-0.223013	-0.25159	-0.216899	-0.220885	-0.219081	-0.241167	-0.226023	-0.308462	-0.200615	-0.21475	-0.255584	-0.219451	-0.245437	-0.264395	-0.309603	-0.240852	-0.29894
-0.285834	-0.21181	-0.190635	-0.244513	-0.226081	-0.197202	-0.268892	-0.228743	-0.218804	-0.235403	-0.268169	-0.218572	-0.313026	-0.219991	-0.242961	-0.243373	-0.126267	-0.460727	-0.243862	-0.252557	-0.219478	-0.308962	-0.225795	-0.214414	-0.239544	-0.228178	-0.329329	-0.24715	-0.212808	-0.287361	-0.202965	-0.271464	-0.22697	-0.22559	-0.245148	-0.218187	-0.219597	-0.218437	-0.248898	-0.225379	-0.312327	-0.204481	-0.204442	-0.256872	-0.217519	-0.250591	-0.259241	-0.317334	-0.242784	-0.292498
-0.285834	-0.208588	-0.192567	-0.245801	-0.22286	-0.199134	-0.268892	-0.227454	-0.216872	-0.235403	-0.270746	-0.217284	-0.300785	-0.222568	-0.242961	-0.244662	-0.11467	-0.480054	-0.241285	-0.255778	-0.215613	-0.328289	-0.22966	-0.21377	-0.242765	-0.242351	-0.338348	-0.24715	-0.212808	-0.288005	-0.201032	-0.277262	-0.225682	-0.229456	-0.237417	-0.217543	-0.218308	-0.217793	-0.25985	-0.221513	-0.316193	-0.206413	-0.194778	-0.257516	-0.219451	-0.253812	-0.256664	-0.325065	-0.243429	-0.285411
-0.28519	-0.2073	-0.193856	-0.246446	-0.223504	-0.199134	-0.268892	-0.224877	-0.216872	-0.237336	-0.272679	-0.215995	-0.289833	-0.222568	-0.244894	-0.244662	-0.105651	-0.497449	-0.239997	-0.257711	-0.214324	-0.348261	-0.233526	-0.212481	-0.245986	-0.256525	-0.340925	-0.249727	-0.21152	-0.287361	-0.202321	-0.281128	-0.226326	-0.233321	-0.227753	-0.218832	-0.220885	-0.217148	-0.269513	-0.218292	-0.316193	-0.211567	-0.181894	-0.258805	-0.218807	-0.259611	-0.254732	-0.332151	-0.241496	-0.277036
-0.28519	-0.205367	-0.197721	-0.245801	-0.21835	-0.199779	-0.268892	-0.224233	-0.216872	-0.236692	-0.274612	-0.21664	-0.282746	-0.222568	-0.246183	-0.245306	-0.0992084	-0.514199	-0.23742	-0.258999	-0.211747	-0.372098	-0.239324	-0.215058	-0.253073	-0.275208	-0.341569	-0.251016	-0.208299	-0.286716	-0.201677	-0.289503	-0.225038	-0.23461	-0.218089	-0.22012	-0.22475	-0.217148	-0.279177	-0.213138	-0.320058	-0.212856	-0.168365	-0.259449	-0.220095	-0.260255	-0.255376	-0.33795	-0.242784	-0.269305
-0.285834	-0.20279	-0.204164	-0.247734	-0.217062	-0.201711	-0.268248	-0.2223	-0.216227	-0.237336	-0.272035	-0.217284	-0.275015	-0.223856	-0.250692	-0.24595	-0.0901891	-0.529017	-0.235487	-0.260932	-0.21368	-0.392069	-0.240612	-0.21377	-0.26016	-0.297112	-0.339636	-0.253593	-0.208299	-0.284784	-0.201032	-0.297234	-0.224393	-0.241696	-0.20907	-0.222053	-0.226683	-0.217793	-0.292706	-0.21185	-0.321991	-0.217365	-0.15548	-0.263314	-0.223317	-0.261543	-0.257953	-0.339882	-0.240852	-0.264795
-0.287767	-0.205367	-0.210606	-0.24709	-0.215773	-0.203644	-0.268892	-0.221656	-0.216227	-0.237336	-0.270102	-0.217284	-0.268573	-0.223856	-0.257779	-0.247239	-0.0843909	-0.54319	-0.236132	-0.258999	-0.212392	-0.417195	-0.247699	-0.214414	-0.270467	-0.32417	-0.33255	-0.254881	-0.20701	-0.281563	-0.203609	-0.306253	-0.222461	-0.248139	-0.196829	-0.223341	-0.227972	-0.219725	-0.309456	-0.209273	-0.330366	-0.221875	-0.141951	-0.267824	-0.224605	-0.265409	-0.261174	-0.342459	-0.238919	-0.260286
-0.289055	-0.203434	-0.218337	-0.249023	-0.21384	-0.204933	-0.270181	-0.221012	-0.220737	-0.23798	-0.268169	-0.21664	-0.265352	-0.222568	-0.268087	-0.25046	-0.0785927	-0.554142	-0.239997	-0.257711	-0.214969	-0.441031	-0.25092	-0.214414	-0.280775	-0.34994	-0.32804	-0.25617	-0.206366	-0.28414	-0.201677	-0.316561	-0.222461	-0.25587	-0.185877	-0.227207	-0.22926	-0.221014	-0.325562	-0.20734	-0.337453	-0.225096	-0.132287	-0.27169	-0.224605	-0.267341	-0.262463	-0.341815	-0.233765	-0.257064
-0.292277	-0.202146	-0.224135	-0.245157	-0.212552	-0.206865	-0.269537	-0.223589	-0.227179	-0.239913	-0.26366	-0.217928	-0.260842	-0.221923	-0.280972	-0.25046	-0.0747273	-0.565094	-0.240641	-0.255134	-0.216901	-0.464224	-0.256719	-0.217635	-0.292372	-0.377642	-0.320309	-0.257458	-0.20701	-0.282851	-0.201677	-0.324292	-0.220528	-0.266822	-0.17106	-0.227851	-0.22926	-0.219725	-0.345534	-0.206696	-0.347116	-0.227673	-0.121979	-0.274911	-0.225894	-0.266697	-0.263751	-0.33795	-0.233121	-0.258997
-0.294854	-0.20279	-0.227356	-0.244513	-0.213196	-0.208798	-0.271469	-0.225521	-0.231689	-0.240557	-0.257217	-0.221794	-0.255044	-0.219346	-0.296433	-0.253681	-0.0715061	-0.56896	-0.247084	-0.251913	-0.219478	-0.486128	-0.263805	-0.222789	-0.302035	-0.4047	-0.315155	-0.258747	-0.20701	-0.283495	-0.199744	-0.332667	-0.221816	-0.27713	-0.160108	-0.225918	-0.22926	-0.221014	-0.368726	-0.206051	-0.35678	-0.229606	-0.116825	-0.278132	-0.228471	-0.267341	-0.26504	-0.330219	-0.2299	-0.257064
-0.296142	-0.20279	-0.231866	-0.243869	-0.215773	-0.209442	-0.272113	-0.228098	-0.23491	-0.243779	-0.253996	-0.226303	-0.247313	-0.218702	-0.311895	-0.254325	-0.0689291	-0.574114	-0.250949	-0.248691	-0.221411	-0.506744	-0.274113	-0.227299	-0.314276	-0.432403	-0.30678	-0.257458	-0.205077	-0.285428	-0.201677	-0.339754	-0.222461	-0.284216	-0.146579	-0.225274	-0.226039	-0.221014	-0.390631	-0.204763	-0.368376	-0.23025	-0.109094	-0.276199	-0.230403	-0.267341	-0.266972	-0.323776	-0.230544	-0.253843
-0.296142	-0.206011	-0.238308	-0.243869	-0.217706	-0.208798	-0.272113	-0.228743	-0.241997	-0.244423	-0.251419	-0.232102	-0.240871	-0.218058	-0.329934	-0.25497	-0.0663521	-0.578623	-0.254815	-0.248691	-0.224632	-0.525427	-0.283132	-0.232453	-0.327161	-0.455595	-0.299693	-0.258103	-0.205722	-0.28414	-0.201032	-0.34684	-0.224393	-0.29388	-0.135627	-0.222697	-0.226683	-0.219081	-0.413179	-0.206051	-0.379328	-0.231539	-0.100719	-0.274911	-0.233625	-0.263476	-0.266972	-0.315401	-0.227967	-0.250622
-0.293565	-0.2073	-0.239597	-0.243225	-0.220283	-0.206865	-0.272113	-0.232608	-0.247151	-0.243779	-0.248842	-0.2379	-0.229919	-0.219991	-0.347973	-0.258835	-0.0644194	-0.579268	-0.25417	-0.248047	-0.226565	-0.537668	-0.29344	-0.233741	-0.338757	-0.474923	-0.293251	-0.258747	-0.208299	-0.284784	-0.201032	-0.35135	-0.228259	-0.304832	-0.125963	-0.218187	-0.227327	-0.22037	-0.439593	-0.210561	-0.392213	-0.235404	-0.0981422	-0.271045	-0.235557	-0.262187	-0.265684	-0.306382	-0.227967	-0.25191
-0.291632	-0.209877	-0.244751	-0.24258	-0.221571	-0.205577	-0.272113	-0.238406	-0.251016	-0.243779	-0.246909	-0.244986	-0.221543	-0.221279	-0.364079	-0.260124	-0.0611982	-0.577335	-0.255459	-0.248691	-0.227209	-0.545399	-0.305681	-0.23503	-0.347132	-0.495538	-0.286164	-0.258103	-0.209587	-0.288649	-0.202321	-0.356504	-0.232124	-0.314496	-0.116944	-0.217543	-0.227972	-0.219081	-0.465363	-0.214426	-0.401877	-0.241847	-0.0942768	-0.263959	-0.23749	-0.260899	-0.266972	-0.298651	-0.226034	-0.246756
-0.287767	-0.21181	-0.245395	-0.24258	-0.220283	-0.203644	-0.270825	-0.24356	-0.256814	-0.241202	-0.246909	-0.251429	-0.208014	-0.222568	-0.38405	-0.262701	-0.0599097	-0.576046	-0.256103	-0.251268	-0.227209	-0.549908	-0.317277	-0.235674	-0.356796	-0.511644	-0.28101	-0.260035	-0.21152	-0.291226	-0.200388	-0.359081	-0.232768	-0.320938	-0.110501	-0.216255	-0.227972	-0.218437	-0.490488	-0.221513	-0.414117	-0.252799	-0.0942768	-0.253651	-0.23749	-0.258322	-0.266328	-0.288343	-0.226034	-0.246112
-0.285834	-0.212454	-0.246684	-0.241936	-0.220283	-0.203644	-0.273402	-0.251935	-0.258103	-0.241202	-0.244977	-0.261092	-0.196418	-0.225144	-0.398868	-0.265922	-0.0592655	-0.571537	-0.256103	-0.251268	-0.227209	-0.544754	-0.328874	-0.238895	-0.360661	-0.52775	-0.274568	-0.258103	-0.216674	-0.295092	-0.201677	-0.359081	-0.241144	-0.328025	-0.101482	-0.214966	-0.231837	-0.216504	-0.511104	-0.227311	-0.425069	-0.261818	-0.0916998	-0.24141	-0.23749	-0.255745	-0.263751	-0.281256	-0.226678	-0.242891
-0.279392	-0.215031	-0.245395	-0.243869	-0.222215	-0.203	-0.27469	-0.261599	-0.261324	-0.239269	-0.2424	-0.268179	-0.180956	-0.227077	-0.414974	-0.26721	-0.057977	-0.563161	-0.256747	-0.250624	-0.227853	-0.537668	-0.336604	-0.236962	-0.362594	-0.538703	-0.270058	-0.257458	-0.219895	-0.302823	-0.202321	-0.356504	-0.245009	-0.328669	-0.0943951	-0.213033	-0.234414	-0.216504	-0.531075	-0.235686	-0.433445	-0.273414	-0.0910555	-0.228525	-0.236846	-0.25188	-0.264395	-0.272881	-0.22539	-0.237737
-0.274238	-0.218896	-0.244751	-0.24709	-0.222215	-0.201711	-0.272113	-0.267397	-0.261324	-0.237336	-0.241111	-0.281064	-0.166139	-0.228366	-0.429147	-0.26721	-0.0586212	-0.550277	-0.25417	-0.24998	-0.226565	-0.52285	-0.344335	-0.239539	-0.361305	-0.547078	-0.263616	-0.255526	-0.223116	-0.312486	-0.202321	-0.35586	-0.253384	-0.328025	-0.0885969	-0.213678	-0.238924	-0.212639	-0.547181	-0.242129	-0.43731	-0.288876	-0.0891228	-0.213708	-0.238778	-0.248014	-0.263751	-0.269016	-0.224746	-0.228718
-0.270372	-0.222762	-0.244107	-0.2516	-0.22286	-0.199134	-0.27469	-0.273195	-0.263901	-0.235403	-0.239179	-0.290727	-0.154542	-0.23352	-0.442032	-0.263989	-0.0592655	-0.534815	-0.25417	-0.24998	-0.227209	-0.500302	-0.346912	-0.240183	-0.360661	-0.556741	-0.259106	-0.25617	-0.229558	-0.319573	-0.203609	-0.350706	-0.261759	-0.324803	-0.0827987	-0.214966	-0.243433	-0.210706	-0.560066	-0.252437	-0.446329	-0.303694	-0.0833246	-0.199534	-0.238134	-0.24737	-0.263751	-0.265795	-0.223457	-0.224852
-0.265218	-0.227916	-0.243462	-0.256754	-0.219639	-0.201067	-0.277267	-0.279638	-0.263901	-0.232182	-0.23789	-0.299747	-0.140369	-0.236741	-0.453628	-0.262056	-0.0560443	-0.515488	-0.256747	-0.247403	-0.227853	-0.471955	-0.348845	-0.239539	-0.355507	-0.561895	-0.252664	-0.257458	-0.233424	-0.327948	-0.206831	-0.344908	-0.273356	-0.323515	-0.0776448	-0.217543	-0.247943	-0.210062	-0.571018	-0.265966	-0.452128	-0.320444	-0.0813919	-0.183428	-0.236846	-0.246726	-0.264395	-0.263218	-0.22088	-0.217121
-0.263286	-0.231137	-0.242174	-0.261908	-0.215773	-0.203	-0.281133	-0.284147	-0.265834	-0.230894	-0.237246	-0.308122	-0.132638	-0.238674	-0.465869	-0.258835	-0.0541115	-0.492295	-0.259968	-0.244826	-0.233007	-0.438455	-0.346268	-0.239539	-0.350353	-0.57027	-0.24751	-0.260035	-0.236645	-0.336967	-0.209407	-0.339109	-0.283019	-0.318361	-0.0750678	-0.220764	-0.251809	-0.209417	-0.576816	-0.277562	-0.460503	-0.332685	-0.0768822	-0.170544	-0.233625	-0.248014	-0.26504	-0.261929	-0.218947	-0.208746
-0.260709	-0.233714	-0.240885	-0.267061	-0.211908	-0.204933	-0.284354	-0.284792	-0.268411	-0.230249	-0.235957	-0.31843	-0.122974	-0.240606	-0.478109	-0.255614	-0.0541115	-0.465881	-0.265122	-0.240316	-0.240738	-0.404954	-0.336604	-0.239539	-0.343267	-0.573492	-0.241712	-0.261324	-0.239222	-0.342121	-0.206831	-0.328802	-0.294616	-0.313207	-0.0724909	-0.22463	-0.253097	-0.207485	-0.583259	-0.295601	-0.468234	-0.344281	-0.0749495	-0.160236	-0.233625	-0.248658	-0.263107	-0.260641	-0.217659	-0.199083
-0.264574	-0.235002	-0.239597	-0.27286	-0.211263	-0.209442	-0.292729	-0.28608	-0.269055	-0.230894	-0.235313	-0.324228	-0.116532	-0.241251	-0.487773	-0.252393	-0.0534673	-0.43689	-0.269632	-0.234518	-0.247181	-0.368232	-0.326941	-0.240183	-0.334247	-0.580578	-0.237202	-0.261968	-0.243088	-0.351141	-0.204898	-0.319782	-0.312654	-0.307409	-0.0699139	-0.223341	-0.253741	-0.208129	-0.587769	-0.311707	-0.476609	-0.350723	-0.073661	-0.147995	-0.231048	-0.250591	-0.263107	-0.259996	-0.215082	-0.188775
-0.26393	-0.235647	-0.239597	-0.281235	-0.209331	-0.208798	-0.30046	-0.283503	-0.269055	-0.231538	-0.234025	-0.329382	-0.111378	-0.239962	-0.498081	-0.247883	-0.0521788	-0.405322	-0.279296	-0.230008	-0.258133	-0.332799	-0.315989	-0.242116	-0.325872	-0.578001	-0.235914	-0.265189	-0.241799	-0.352429	-0.207475	-0.309474	-0.330049	-0.295168	-0.0673369	-0.223985	-0.256318	-0.208773	-0.588413	-0.327813	-0.486272	-0.351368	-0.0672186	-0.13511	-0.229115	-0.252524	-0.26053	-0.261929	-0.215726	-0.174601
-0.266507	-0.237579	-0.238308	-0.287677	-0.208042	-0.209442	-0.308835	-0.280282	-0.266478	-0.232826	-0.235313	-0.33067	-0.108157	-0.240606	-0.510322	-0.241441	-0.0515346	-0.374399	-0.283805	-0.224855	-0.272306	-0.297366	-0.305681	-0.240183	-0.31943	-0.579934	-0.234625	-0.26841	-0.239222	-0.35565	-0.206186	-0.301743	-0.351309	-0.287437	-0.0660484	-0.227207	-0.258251	-0.20684	-0.588413	-0.347785	-0.497869	-0.349435	-0.0627089	-0.127379	-0.227826	-0.253168	-0.258597	-0.261285	-0.21637	-0.161072
-0.267795	-0.235647	-0.238308	-0.295408	-0.208042	-0.208798	-0.317855	-0.275128	-0.267122	-0.233471	-0.234669	-0.328738	-0.10558	-0.243183	-0.523206	-0.236287	-0.0508903	-0.346052	-0.288315	-0.221633	-0.286479	-0.263221	-0.29344	-0.238895	-0.314276	-0.574136	-0.228183	-0.272276	-0.239866	-0.351785	-0.206831	-0.293368	-0.375146	-0.278418	-0.06476	-0.230428	-0.261472	-0.207485	-0.589701	-0.370977	-0.511398	-0.343637	-0.0614204	-0.119649	-0.226538	-0.255101	-0.254732	-0.261285	-0.213793	-0.146899
-0.271017	-0.236935	-0.237664	-0.303783	-0.206754	-0.206865	-0.330095	-0.273839	-0.266478	-0.236048	-0.235313	-0.324228	-0.104291	-0.242539	-0.534803	-0.234998	-0.0483134	-0.317061	-0.288315	-0.219056	-0.301941	-0.231653	-0.283132	-0.233097	-0.307833	-0.568982	-0.221096	-0.27743	-0.233424	-0.347919	-0.204254	-0.288859	-0.39705	-0.271331	-0.06476	-0.234938	-0.262116	-0.208129	-0.589057	-0.392237	-0.52235	-0.333973	-0.057555	-0.109985	-0.223317	-0.256389	-0.253443	-0.260641	-0.211861	-0.134658
-0.274882	-0.235647	-0.23702	-0.310226	-0.205465	-0.207509	-0.339115	-0.266753	-0.269055	-0.240557	-0.237246	-0.31843	-0.103647	-0.245116	-0.548976	-0.23371	-0.0470249	-0.29258	-0.290248	-0.219701	-0.320624	-0.204595	-0.272825	-0.229231	-0.303324	-0.560607	-0.214009	-0.28194	-0.229558	-0.344054	-0.202965	-0.281772	-0.418954	-0.265533	-0.06476	-0.242668	-0.263405	-0.206196	-0.587124	-0.414141	-0.535879	-0.326242	-0.0530453	-0.104831	-0.223317	-0.258322	-0.248289	-0.259352	-0.211217	-0.120485
-0.280036	-0.231781	-0.23702	-0.316668	-0.204177	-0.204933	-0.352644	-0.266109	-0.268411	-0.246355	-0.235313	-0.313276	-0.103003	-0.247693	-0.559284	-0.234998	-0.0470249	-0.268099	-0.286382	-0.219056	-0.331576	-0.182691	-0.266382	-0.22601	-0.299458	-0.545789	-0.206923	-0.285161	-0.225693	-0.338256	-0.204254	-0.275974	-0.440858	-0.262312	-0.0608945	-0.253621	-0.266626	-0.208129	-0.580682	-0.434757	-0.54812	-0.314646	-0.054978	-0.0977443	-0.223961	-0.263476	-0.241847	-0.258708	-0.209928	-0.108889
-0.283257	-0.229848	-0.235087	-0.324399	-0.206754	-0.203644	-0.362951	-0.26482	-0.269699	-0.254086	-0.235957	-0.303612	-0.103003	-0.25027	-0.56637	-0.236287	-0.0457364	-0.245551	-0.283161	-0.217768	-0.344461	-0.162719	-0.25994	-0.218924	-0.294949	-0.529039	-0.198548	-0.287738	-0.219895	-0.331813	-0.206186	-0.272108	-0.464051	-0.259735	-0.0570291	-0.261996	-0.269203	-0.208773	-0.572307	-0.450863	-0.556495	-0.304982	-0.0517568	-0.0919461	-0.222672	-0.266053	-0.235404	-0.256131	-0.209284	-0.100514
-0.28519	-0.22856	-0.233154	-0.330841	-0.206754	-0.201067	-0.371327	-0.262887	-0.269699	-0.261817	-0.235957	-0.296526	-0.102359	-0.256712	-0.573457	-0.237575	-0.0463806	-0.224935	-0.277363	-0.220345	-0.352192	-0.147257	-0.256719	-0.218279	-0.289795	-0.509067	-0.192105	-0.290959	-0.214097	-0.324082	-0.209407	-0.27082	-0.480157	-0.25587	-0.0538078	-0.274881	-0.27178	-0.213927	-0.565864	-0.461815	-0.569379	-0.294674	-0.0504683	-0.0874364	-0.222672	-0.269274	-0.228318	-0.254198	-0.209928	-0.0902057
-0.288411	-0.22856	-0.231222	-0.337284	-0.209331	-0.19849	-0.378413	-0.260955	-0.266478	-0.26826	-0.236602	-0.290083	-0.0997818	-0.26251	-0.579255	-0.238864	-0.0450922	-0.210762	-0.269632	-0.222922	-0.357346	-0.133084	-0.253497	-0.21377	-0.287862	-0.487807	-0.181797	-0.295469	-0.20701	-0.316996	-0.217138	-0.268887	-0.49433	-0.253293	-0.0538078	-0.289698	-0.275001	-0.213927	-0.554268	-0.469546	-0.574533	-0.287588	-0.0485356	-0.0848595	-0.221384	-0.273784	-0.21801	-0.251621	-0.207351	-0.080542
-0.291632	-0.230493	-0.231222	-0.345659	-0.209975	-0.199134	-0.384211	-0.261599	-0.267122	-0.274702	-0.23789	-0.282352	-0.0984933	-0.270886	-0.581188	-0.239508	-0.0438037	-0.195944	-0.26319	-0.227432	-0.355413	-0.122132	-0.253497	-0.211837	-0.286573	-0.466547	-0.169557	-0.295469	-0.208299	-0.307976	-0.227446	-0.266954	-0.499484	-0.253937	-0.0499424	-0.304516	-0.278223	-0.22037	-0.544604	-0.470835	-0.578399	-0.279857	-0.0472471	-0.0816382	-0.222028	-0.278938	-0.209635	-0.250333	-0.207351	-0.0766766
-0.294209	-0.231781	-0.23251	-0.351457	-0.209975	-0.200423	-0.391942	-0.26031	-0.263257	-0.281145	-0.241756	-0.277198	-0.097849	-0.278617	-0.581832	-0.241441	-0.041871	-0.185636	-0.256747	-0.230653	-0.352836	-0.113113	-0.252209	-0.207971	-0.283352	-0.444643	-0.159249	-0.298046	-0.203789	-0.30089	-0.237754	-0.267599	-0.49884	-0.253937	-0.0512309	-0.320622	-0.278867	-0.224235	-0.53172	-0.465681	-0.579687	-0.275991	-0.0472471	-0.0797055	-0.225249	-0.284736	-0.199327	-0.250333	-0.207995	-0.0715227
-0.294854	-0.231137	-0.23251	-0.357899	-0.209975	-0.202356	-0.396452	-0.259666	-0.263257	-0.288231	-0.241756	-0.272689	-0.0946278	-0.288924	-0.586342	-0.241441	-0.041871	-0.174684	-0.251593	-0.235162	-0.347038	-0.10667	-0.250276	-0.207971	-0.28142	-0.427249	-0.147008	-0.298046	-0.203145	-0.293803	-0.249995	-0.264377	-0.491109	-0.253293	-0.0486539	-0.337372	-0.278223	-0.230677	-0.523989	-0.452796	-0.57711	-0.270193	-0.0466029	-0.0790613	-0.226538	-0.288601	-0.188375	-0.247756	-0.211217	-0.0689457
-0.296786	-0.23307	-0.234443	-0.362409	-0.211263	-0.206221	-0.401606	-0.258378	-0.256814	-0.292097	-0.244333	-0.270756	-0.0920509	-0.294723	-0.585053	-0.240796	-0.0425152	-0.164376	-0.247728	-0.236451	-0.334798	-0.102805	-0.246411	-0.206039	-0.27691	-0.408566	-0.137989	-0.295469	-0.199923	-0.288005	-0.263524	-0.259223	-0.481446	-0.252648	-0.0492982	-0.353478	-0.277578	-0.237764	-0.514969	-0.436046	-0.569379	-0.266972	-0.0491798	-0.0777728	-0.230403	-0.296332	-0.176134	-0.247112	-0.211217	-0.0663687
-0.296142	-0.236291	-0.235731	-0.366919	-0.211908	-0.208154	-0.404183	-0.257089	-0.252949	-0.295962	-0.247554	-0.266891	-0.0881854	-0.2973	-0.584409	-0.237575	-0.041871	-0.15278	-0.245151	-0.235807	-0.322557	-0.0963623	-0.243834	-0.207327	-0.273044	-0.391815	-0.128969	-0.290959	-0.199279	-0.282207	-0.280918	-0.253425	-0.46083	-0.248783	-0.0486539	-0.365719	-0.27629	-0.246139	-0.507238	-0.408987	-0.557139	-0.259885	-0.0491798	-0.0732631	-0.231692	-0.298265	-0.164538	-0.245823	-0.213149	-0.067013
-0.295498	-0.240156	-0.239597	-0.372073	-0.212552	-0.209442	-0.403539	-0.256445	-0.248439	-0.296606	-0.252708	-0.267535	-0.0881854	-0.300521	-0.583765	-0.231133	-0.0425152	-0.144405	-0.242574	-0.233874	-0.309672	-0.0931411	-0.243834	-0.207971	-0.271112	-0.373132	-0.122527	-0.290315	-0.199279	-0.27512	-0.291226	-0.248916	-0.438281	-0.243629	-0.0525194	-0.379892	-0.274357	-0.255159	-0.50144	-0.379997	-0.5391	-0.254731	-0.0491798	-0.0713304	-0.236202	-0.298909	-0.15423	-0.24389	-0.215726	-0.0637918
-0.291632	-0.247887	-0.240885	-0.374005	-0.214485	-0.212663	-0.402894	-0.251935	-0.243285	-0.295318	-0.256573	-0.265602	-0.0881854	-0.298588	-0.588275	-0.224046	-0.0412267	-0.136029	-0.24193	-0.235162	-0.29872	-0.0899199	-0.240612	-0.209904	-0.267246	-0.36218	-0.113508	-0.286449	-0.198635	-0.269966	-0.307332	-0.24054	-0.410579	-0.236542	-0.0544521	-0.395998	-0.275646	-0.269332	-0.500796	-0.351006	-0.519129	-0.246356	-0.0491798	-0.0693976	-0.240067	-0.296977	-0.144566	-0.241313	-0.215726	-0.064436
-0.286478	-0.250464	-0.243462	-0.373361	-0.214485	-0.213952	-0.398385	-0.250003	-0.238131	-0.292741	-0.264304	-0.263669	-0.0856085	-0.295367	-0.588919	-0.218892	-0.0399382	-0.128943	-0.241285	-0.236451	-0.285191	-0.0854102	-0.239324	-0.211193	-0.266602	-0.349296	-0.105132	-0.283228	-0.199923	-0.265457	-0.318929	-0.230233	-0.380944	-0.2301	-0.0563848	-0.410171	-0.27629	-0.284149	-0.502084	-0.320726	-0.494647	-0.238625	-0.0504683	-0.0655322	-0.238134	-0.2944	-0.136835	-0.236159	-0.217659	-0.064436
-0.283257	-0.256906	-0.246039	-0.372073	-0.215773	-0.21524	-0.392587	-0.251291	-0.232333	-0.290808	-0.268814	-0.261092	-0.0836757	-0.29279	-0.588919	-0.215027	-0.0399382	-0.124433	-0.238064	-0.237739	-0.276172	-0.0828333	-0.236103	-0.211837	-0.265314	-0.339632	-0.0967573	-0.28194	-0.196058	-0.264168	-0.324727	-0.219281	-0.347443	-0.219792	-0.059606	-0.426922	-0.275001	-0.3009	-0.504017	-0.290447	-0.469522	-0.229606	-0.0485356	-0.0655322	-0.238778	-0.288601	-0.127172	-0.230361	-0.22088	-0.0637918
-0.277459	-0.258839	-0.245395	-0.368207	-0.216417	-0.21524	-0.384211	-0.253868	-0.230401	-0.286943	-0.275256	-0.255938	-0.0810988	-0.284415	-0.590207	-0.211161	-0.0373613	-0.118635	-0.233555	-0.237095	-0.269085	-0.0796121	-0.232237	-0.213125	-0.260804	-0.331257	-0.0896707	-0.279363	-0.193481	-0.26288	-0.329236	-0.205107	-0.317164	-0.209484	-0.0589618	-0.441095	-0.273069	-0.315717	-0.50595	-0.264677	-0.439887	-0.21801	-0.0498241	-0.062311	-0.238134	-0.28538	-0.119441	-0.220053	-0.220236	-0.067013
-0.273594	-0.260128	-0.244751	-0.364986	-0.21835	-0.218462	-0.376481	-0.251291	-0.227179	-0.282433	-0.281054	-0.251429	-0.0772333	-0.279905	-0.586986	-0.209873	-0.0373613	-0.112837	-0.226468	-0.235162	-0.26071	-0.0809006	-0.226439	-0.214414	-0.257583	-0.32417	-0.0838725	-0.275497	-0.188327	-0.264168	-0.333746	-0.191578	-0.286885	-0.196599	-0.0563848	-0.458489	-0.274357	-0.335045	-0.504661	-0.238263	-0.407031	-0.205125	-0.0478913	-0.0584455	-0.236202	-0.278294	-0.111066	-0.211678	-0.222169	-0.0657245
-0.269728	-0.263349	-0.244107	-0.361121	-0.218994	-0.216529	-0.366173	-0.248714	-0.223958	-0.277923	-0.286208	-0.241121	-0.0753006	-0.270241	-0.581832	-0.206007	-0.036717	-0.110904	-0.219381	-0.233874	-0.254912	-0.0789678	-0.222574	-0.216991	-0.255006	-0.315151	-0.0774301	-0.275497	-0.181885	-0.266101	-0.333102	-0.179338	-0.258538	-0.181782	-0.0550963	-0.472663	-0.27629	-0.351795	-0.500796	-0.215071	-0.374819	-0.19224	-0.0466029	-0.0558686	-0.233625	-0.272495	-0.105912	-0.198793	-0.22088	-0.0637918
-0.265863	-0.262705	-0.242818	-0.355967	-0.221571	-0.21524	-0.353288	-0.24807	-0.223314	-0.272125	-0.292006	-0.234678	-0.0714351	-0.264443	-0.577323	-0.204075	-0.036717	-0.107039	-0.208429	-0.233874	-0.252335	-0.0776793	-0.215487	-0.218279	-0.25114	-0.308708	-0.0754974	-0.271632	-0.173509	-0.268033	-0.331169	-0.166453	-0.233413	-0.164387	-0.0505866	-0.48748	-0.281444	-0.365968	-0.494354	-0.195099	-0.345828	-0.181932	-0.0440259	-0.0539358	-0.231048	-0.263476	-0.0988252	-0.188486	-0.222169	-0.0637918
-0.261353	-0.262705	-0.242818	-0.352746	-0.225437	-0.213952	-0.341047	-0.248714	-0.223314	-0.26375	-0.295872	-0.221149	-0.0682139	-0.257357	-0.569592	-0.202786	-0.0328516	-0.103817	-0.194256	-0.235807	-0.251046	-0.0744581	-0.2084	-0.216347	-0.247919	-0.301622	-0.069055	-0.269699	-0.16449	-0.27061	-0.326659	-0.152924	-0.209576	-0.14957	-0.0480097	-0.502298	-0.287242	-0.379497	-0.482757	-0.17706	-0.314904	-0.169047	-0.0427374	-0.0532916	-0.223961	-0.257678	-0.093027	-0.174956	-0.222169	-0.0612148
-0.262641	-0.26206	-0.246039	-0.347592	-0.224148	-0.21524	-0.332672	-0.249358	-0.225247	-0.25924	-0.299093	-0.20762	-0.0669255	-0.253491	-0.559928	-0.206007	-0.0322073	-0.103817	-0.181371	-0.238384	-0.247181	-0.0718812	-0.20067	-0.216991	-0.247919	-0.299689	-0.0658338	-0.267122	-0.154182	-0.27061	-0.319573	-0.145193	-0.18896	-0.136041	-0.0447885	-0.51776	-0.291752	-0.386584	-0.467295	-0.16031	-0.287202	-0.158095	-0.0395162	-0.0513589	-0.223961	-0.253168	-0.0865846	-0.162716	-0.22088	-0.0579936
-0.26393	-0.260128	-0.251837	-0.339861	-0.22286	-0.213952	-0.323009	-0.248714	-0.227824	-0.252798	-0.299093	-0.194091	-0.0637042	-0.249626	-0.552197	-0.20794	-0.0309189	-0.102529	-0.168486	-0.240961	-0.246536	-0.06866	-0.191006	-0.218924	-0.244698	-0.293891	-0.063901	-0.265189	-0.14323	-0.269322	-0.311842	-0.136818	-0.168989	-0.121867	-0.0402788	-0.529356	-0.298838	-0.387228	-0.447324	-0.148714	-0.260788	-0.151009	-0.0375835	-0.0532916	-0.222672	-0.246726	-0.0827191	-0.147898	-0.22088	-0.0573493
-0.26393	-0.258195	-0.255703	-0.332774	-0.223504	-0.213952	-0.31721	-0.24807	-0.230401	-0.248288	-0.295872	-0.179918	-0.060483	-0.247049	-0.542534	-0.213738	-0.0289861	-0.0993077	-0.154957	-0.244182	-0.240094	-0.0654388	-0.180054	-0.218279	-0.244698	-0.289381	-0.0626125	-0.26068	-0.13099	-0.268033	-0.302823	-0.12651	-0.154815	-0.111559	-0.0344806	-0.537731	-0.303992	-0.385295	-0.424775	-0.135829	-0.235018	-0.138768	-0.0395162	-0.0520031	-0.221384	-0.241572	-0.0782094	-0.136946	-0.222169	-0.0547724
-0.265863	-0.257551	-0.263434	-0.325687	-0.222215	-0.214596	-0.310124	-0.245493	-0.229112	-0.24249	-0.293295	-0.165745	-0.0566176	-0.243183	-0.532226	-0.220825	-0.0283419	-0.0941538	-0.143361	-0.248691	-0.236229	-0.0622175	-0.169746	-0.219568	-0.244698	-0.282939	-0.0593913	-0.25617	-0.12197	-0.262235	-0.294447	-0.11749	-0.143219	-0.10254	-0.0293267	-0.543529	-0.311723	-0.380141	-0.395785	-0.123588	-0.211181	-0.130393	-0.0369392	-0.0487819	-0.221384	-0.233197	-0.0749882	-0.126638	-0.221524	-0.0502627
-0.270372	-0.25433	-0.272453	-0.318601	-0.222215	-0.213308	-0.303681	-0.244849	-0.230401	-0.240557	-0.288141	-0.152216	-0.0559733	-0.241895	-0.525139	-0.223402	-0.0289861	-0.0896441	-0.132409	-0.253845	-0.229142	-0.0615733	-0.160727	-0.222789	-0.244698	-0.275208	-0.0606798	-0.254237	-0.111018	-0.257081	-0.282851	-0.114269	-0.130978	-0.0922322	-0.0273939	-0.547395	-0.318165	-0.372411	-0.366794	-0.111992	-0.193142	-0.118796	-0.0343623	-0.0474934	-0.223317	-0.222244	-0.071767	-0.117619	-0.223457	-0.0496184
-0.26844	-0.255618	-0.284694	-0.312803	-0.22286	-0.213308	-0.297883	-0.242916	-0.233622	-0.23798	-0.283631	-0.138687	-0.0546849	-0.243183	-0.520629	-0.2292	-0.0289861	-0.0883556	-0.124678	-0.262221	-0.220767	-0.0551309	-0.150419	-0.22601	-0.247275	-0.266833	-0.0593913	-0.251016	-0.102643	-0.248706	-0.277053	-0.110404	-0.121315	-0.086434	-0.0261055	-0.549327	-0.324608	-0.360814	-0.339736	-0.104261	-0.177681	-0.113643	-0.0324295	-0.0487819	-0.225894	-0.210004	-0.0698343	-0.111821	-0.222813	-0.0489742
-0.271017	-0.253041	-0.294357	-0.30636	-0.224148	-0.212663	-0.29595	-0.24356	-0.23491	-0.234759	-0.2759	-0.125157	-0.0546849	-0.240606	-0.519341	-0.236931	-0.0276976	-0.0825575	-0.11437	-0.267374	-0.20917	-0.0525539	-0.138822	-0.227299	-0.249852	-0.255236	-0.0568144	-0.249083	-0.0962005	-0.237754	-0.268678	-0.105894	-0.111007	-0.0787031	-0.0273939	-0.548683	-0.33105	-0.345352	-0.312033	-0.0965303	-0.162863	-0.105267	-0.0317853	-0.0455607	-0.229115	-0.198408	-0.0672573	-0.106023	-0.218947	-0.0496184
-0.271017	-0.254974	-0.307886	-0.303139	-0.224792	-0.213308	-0.294018	-0.242916	-0.234266	-0.236692	-0.272679	-0.112273	-0.0553291	-0.239318	-0.520629	-0.243373	-0.0283419	-0.081269	-0.108572	-0.277682	-0.199507	-0.0506212	-0.129803	-0.226654	-0.251784	-0.244284	-0.0529489	-0.247795	-0.0897581	-0.22809	-0.260303	-0.104606	-0.103276	-0.0754819	-0.0286824	-0.549327	-0.334916	-0.330535	-0.284975	-0.0887994	-0.151911	-0.100113	-0.0317853	-0.0481377	-0.23298	-0.184234	-0.0646804	-0.100869	-0.218303	-0.04833
-0.269728	-0.253685	-0.318194	-0.294764	-0.228658	-0.211375	-0.292085	-0.246137	-0.238131	-0.238625	-0.264948	-0.103897	-0.0540406	-0.239962	-0.525139	-0.246595	-0.0296304	-0.0780478	-0.0995523	-0.282192	-0.187266	-0.049977	-0.119495	-0.23052	-0.253717	-0.230755	-0.050372	-0.24715	-0.0858926	-0.213917	-0.25386	-0.102029	-0.0961892	-0.0722607	-0.0280382	-0.548039	-0.336848	-0.31314	-0.265004	-0.0823569	-0.144824	-0.0949595	-0.0311411	-0.0468492	-0.238134	-0.170061	-0.0595264	-0.0970032	-0.217015	-0.0521954
-0.269728	-0.253041	-0.325281	-0.290898	-0.233168	-0.213308	-0.292085	-0.249358	-0.236843	-0.241202	-0.259794	-0.0955223	-0.0533964	-0.237385	-0.529649	-0.251748	-0.0289861	-0.0728938	-0.0969754	-0.28799	-0.172449	-0.0474	-0.107899	-0.231808	-0.250496	-0.21787	-0.0490835	-0.247795	-0.0800945	-0.202965	-0.24935	-0.0981631	-0.0916795	-0.0696837	-0.0293267	-0.542241	-0.340714	-0.297679	-0.244388	-0.077203	-0.135161	-0.0904498	-0.033718	-0.0481377	-0.243932	-0.155243	-0.0569495	-0.0950705	-0.21637	-0.0521954
-0.266507	-0.252397	-0.3343	-0.287677	-0.236389	-0.213952	-0.28822	-0.251935	-0.238776	-0.248288	-0.256573	-0.0884357	-0.0508194	-0.236741	-0.536735	-0.253681	-0.0302746	-0.0703169	-0.090533	-0.290567	-0.158275	-0.0486885	-0.102101	-0.232453	-0.249852	-0.203053	-0.0458623	-0.246506	-0.0742963	-0.189436	-0.246129	-0.0949419	-0.0839486	-0.0658183	-0.0312594	-0.533866	-0.340714	-0.286082	-0.225061	-0.0739818	-0.128074	-0.0865844	-0.0330738	-0.0442722	-0.249731	-0.138493	-0.0537283	-0.091205	-0.215082	-0.0521954
-0.264574	-0.251753	-0.33881	-0.283167	-0.243475	-0.212663	-0.286287	-0.254512	-0.23942	-0.248932	-0.256573	-0.0845702	-0.0501752	-0.23352	-0.542534	-0.253037	-0.0315631	-0.0696726	-0.0840905	-0.291856	-0.145391	-0.0467558	-0.0943697	-0.232453	-0.244698	-0.187591	-0.0458623	-0.248439	-0.0691423	-0.175907	-0.242264	-0.0930092	-0.0807274	-0.062597	-0.0351248	-0.526779	-0.342647	-0.273842	-0.20831	-0.0688279	-0.121632	-0.0852959	-0.0330738	-0.0442722	-0.255529	-0.123031	-0.0492186	-0.0873396	-0.215082	-0.0554166
-0.258776	-0.250464	-0.33881	-0.282523	-0.246697	-0.213308	-0.284354	-0.258378	-0.24393	-0.252154	-0.25464	-0.0787721	-0.046954	-0.23352	-0.550264	-0.251104	-0.0315631	-0.0670957	-0.0782924	-0.2925	-0.13315	-0.0441788	-0.08986	-0.231808	-0.235678	-0.174706	-0.0432853	-0.249727	-0.0646327	-0.160445	-0.24162	-0.0904322	-0.0762177	-0.0587316	-0.0370576	-0.513894	-0.343935	-0.266755	-0.197358	-0.0662509	-0.115833	-0.0833632	-0.036295	-0.0442722	-0.25875	-0.110146	-0.0447089	-0.0860511	-0.211217	-0.0547724
-0.256199	-0.249176	-0.336877	-0.279946	-0.251851	-0.213308	-0.282421	-0.259666	-0.244574	-0.254731	-0.258506	-0.0736181	-0.0475982	-0.232231	-0.555418	-0.247239	-0.0283419	-0.0658072	-0.0750712	-0.291211	-0.122842	-0.0428903	-0.087283	-0.23052	-0.227303	-0.16311	-0.0407083	-0.252949	-0.060123	-0.150137	-0.238398	-0.0884995	-0.0710638	-0.0555104	-0.040923	-0.501009	-0.345868	-0.257736	-0.187695	-0.0623854	-0.110035	-0.0827189	-0.0369392	-0.0449165	-0.260038	-0.0991943	-0.0440646	-0.0808972	-0.209284	-0.0554166
-0.252978	-0.248531	-0.329791	-0.278014	-0.252495	-0.213308	-0.2792	-0.261599	-0.246507	-0.257952	-0.263016	-0.0723296	-0.0456655	-0.232875	-0.561217	-0.244662	-0.0296304	-0.0658072	-0.0724942	-0.290567	-0.113178	-0.0422461	-0.0808406	-0.227943	-0.215707	-0.152802	-0.0400641	-0.254237	-0.057546	-0.137252	-0.23711	-0.0865667	-0.0659099	-0.0535777	-0.0422115	-0.482326	-0.346512	-0.251937	-0.180608	-0.0598085	-0.106814	-0.0833632	-0.0375835	-0.0468492	-0.26326	-0.0921077	-0.0414877	-0.0783202	-0.209928	-0.0567051
-0.250401	-0.248531	-0.316906	-0.273504	-0.253139	-0.21524	-0.277267	-0.261599	-0.250372	-0.25924	-0.262371	-0.0697527	-0.0430885	-0.232231	-0.561217	-0.240152	-0.0289861	-0.0651629	-0.069273	-0.284769	-0.105448	-0.0428903	-0.0782636	-0.22601	-0.202822	-0.142494	-0.0374871	-0.253593	-0.0543248	-0.127589	-0.234533	-0.0839898	-0.0639772	-0.0522892	-0.0428557	-0.461066	-0.350378	-0.247428	-0.171589	-0.05852	-0.101016	-0.0827189	-0.0401604	-0.0455607	-0.263904	-0.0863095	-0.0382664	-0.072522	-0.209284	-0.0547724
-0.252978	-0.24982	-0.3008	-0.274792	-0.254428	-0.217173	-0.27469	-0.257733	-0.252949	-0.259885	-0.266881	-0.0697527	-0.0405116	-0.230298	-0.55864	-0.236287	-0.0283419	-0.0606532	-0.0673403	-0.278971	-0.0977167	-0.0416018	-0.071177	-0.220856	-0.188649	-0.134763	-0.0381314	-0.249727	-0.0536805	-0.121146	-0.233244	-0.0814128	-0.0620444	-0.0516449	-0.0415673	-0.434008	-0.357464	-0.244851	-0.166435	-0.0540103	-0.0945735	-0.0814305	-0.038872	-0.0455607	-0.266481	-0.0811555	-0.0401992	-0.069945	-0.209284	-0.0534839
-0.249757	-0.253685	-0.283405	-0.270927	-0.257005	-0.218462	-0.270181	-0.254512	-0.255526	-0.259885	-0.270102	-0.0703969	-0.0392231	-0.22901	-0.552841	-0.229844	-0.0296304	-0.0580763	-0.0641191	-0.272528	-0.093207	-0.0409576	-0.0698885	-0.2215	-0.172543	-0.127032	-0.0361986	-0.246506	-0.0478824	-0.113415	-0.229379	-0.0794801	-0.0601117	-0.0497122	-0.0396345	-0.405662	-0.369705	-0.243562	-0.158059	-0.0520776	-0.090708	-0.0807862	-0.0395162	-0.0449165	-0.265837	-0.0740689	-0.0395549	-0.0680123	-0.210572	-0.0521954
-0.250401	-0.254974	-0.264078	-0.270283	-0.258937	-0.220394	-0.265671	-0.250647	-0.257459	-0.257308	-0.272679	-0.0703969	-0.0379346	-0.228366	-0.545755	-0.222113	-0.0289861	-0.0554993	-0.0615421	-0.268663	-0.0880531	-0.0390249	-0.066023	-0.218279	-0.159014	-0.119946	-0.0368429	-0.240708	-0.0478824	-0.105685	-0.229379	-0.0781916	-0.0594675	-0.0503565	-0.0377018	-0.376671	-0.383234	-0.240341	-0.154838	-0.0501449	-0.0894195	-0.0794977	-0.0375835	-0.0449165	-0.265192	-0.0695592	-0.0427761	-0.0660796	-0.211217	-0.0547724
-0.249112	-0.260772	-0.242818	-0.268994	-0.261514	-0.220394	-0.257296	-0.246781	-0.260036	-0.250221	-0.274612	-0.0691084	-0.0372903	-0.229654	-0.536091	-0.215671	-0.0276976	-0.0529224	-0.0596094	-0.262221	-0.0848319	-0.0377364	-0.0628018	-0.214414	-0.14484	-0.114792	-0.0374871	-0.232977	-0.0453054	-0.100531	-0.226802	-0.0749704	-0.0588232	-0.0516449	-0.0364133	-0.345103	-0.401273	-0.238408	-0.14904	-0.0495006	-0.0868426	-0.077565	-0.0375835	-0.0455607	-0.259394	-0.0676265	-0.0447089	-0.0641469	-0.210572	-0.0547724
-0.250401	-0.263349	-0.220914	-0.266417	-0.263447	-0.22426	-0.250209	-0.24356	-0.260036	-0.247	-0.273968	-0.0678199	-0.0379346	-0.22901	-0.523206	-0.209873	-0.0289861	-0.0509896	-0.0583209	-0.258999	-0.0828991	-0.0358036	-0.0608691	-0.21377	-0.133244	-0.112215	-0.0381314	-0.226535	-0.0453054	-0.0966652	-0.224869	-0.0749704	-0.0588232	-0.0535777	-0.0357691	-0.314179	-0.417379	-0.231322	-0.14453	-0.0514333	-0.0861983	-0.0782092	-0.0343623	-0.0442722	-0.253596	-0.0650495	-0.0466416	-0.0622141	-0.21637	-0.0567051
-0.251689	-0.264637	-0.200298	-0.26384	-0.266024	-0.223616	-0.240546	-0.239695	-0.261324	-0.238625	-0.273323	-0.0665315	-0.0366461	-0.231587	-0.51161	-0.20343	-0.0302746	-0.0503454	-0.0589651	-0.255134	-0.0822549	-0.0358036	-0.0570037	-0.211837	-0.12358	-0.108349	-0.0381314	-0.217515	-0.0465939	-0.0895786	-0.22036	-0.0723934	-0.0607559	-0.0529334	-0.0357691	-0.283256	-0.437994	-0.224235	-0.143242	-0.0520776	-0.0855541	-0.0769208	-0.0350065	-0.0462049	-0.250375	-0.066338	-0.0472858	-0.0583487	-0.221524	-0.0586378
-0.253622	-0.264637	-0.179038	-0.261263	-0.269889	-0.227481	-0.233459	-0.237118	-0.258103	-0.234115	-0.268169	-0.0665315	-0.0372903	-0.231587	-0.499369	-0.198276	-0.0315631	-0.0471242	-0.0596094	-0.24998	-0.0796779	-0.0351594	-0.0544267	-0.211837	-0.113273	-0.104484	-0.0413526	-0.203986	-0.0453054	-0.0850689	-0.217783	-0.0691722	-0.0614002	-0.0535777	-0.0312594	-0.254909	-0.45861	-0.214571	-0.139376	-0.0514333	-0.0842656	-0.0743438	-0.0311411	-0.0442722	-0.243932	-0.0618283	-0.0472858	-0.0557717	-0.2299	-0.0586378
-0.254911	-0.26657	-0.160999	-0.256109	-0.272466	-0.226192	-0.223151	-0.232608	-0.255526	-0.228317	-0.266237	-0.0639545	-0.0340691	-0.232875	-0.48584	-0.19119	-0.0341401	-0.0458357	-0.0589651	-0.248047	-0.0777452	-0.0358036	-0.0505612	-0.210548	-0.102965	-0.101907	-0.0419968	-0.190457	-0.0440169	-0.0824919	-0.212629	-0.0653068	-0.0626887	-0.0516449	-0.0312594	-0.22463	-0.477293	-0.203619	-0.136799	-0.0514333	-0.0829771	-0.0698341	-0.0304968	-0.0423395	-0.239423	-0.061184	-0.0517955	-0.0557717	-0.238275	-0.0586378
-0.254266	-0.264637	-0.14747	-0.250955	-0.278909	-0.226192	-0.210911	-0.228743	-0.252949	-0.222519	-0.262371	-0.0633103	-0.0314922	-0.235452	-0.476177	-0.183459	-0.036717	-0.0445472	-0.0563882	-0.244182	-0.0758125	-0.0370921	-0.0486285	-0.210548	-0.0965222	-0.0961086	-0.0445738	-0.177572	-0.0427284	-0.0766937	-0.206831	-0.0620856	-0.0652656	-0.049068	-0.0306151	-0.201437	-0.492111	-0.191379	-0.132934	-0.0507891	-0.0829771	-0.0685456	-0.0272756	-0.0404068	-0.23298	-0.0579628	-0.0498628	-0.0525505	-0.248583	-0.0592821
-0.254266	-0.263349	-0.133297	-0.245157	-0.280841	-0.22426	-0.19867	-0.226166	-0.252305	-0.212855	-0.257217	-0.0613775	-0.0321364	-0.239962	-0.466513	-0.176372	-0.036717	-0.043903	-0.0563882	-0.242249	-0.0725913	-0.0358036	-0.0479843	-0.209904	-0.0907241	-0.0903104	-0.0439295	-0.164688	-0.04144	-0.0715398	-0.198455	-0.0614413	-0.0671984	-0.0477795	-0.0306151	-0.179533	-0.504996	-0.179138	-0.131646	-0.0520776	-0.0823329	-0.0659687	-0.0259871	-0.0397625	-0.229115	-0.0553859	-0.050507	-0.0544832	-0.258246	-0.0599263
-0.254266	-0.261416	-0.122345	-0.239359	-0.28213	-0.222971	-0.189651	-0.221656	-0.249084	-0.202547	-0.253352	-0.0575121	-0.0295594	-0.24576	-0.456849	-0.167997	-0.0328516	-0.041326	-0.0570324	-0.239028	-0.0713028	-0.0345152	-0.0486285	-0.20926	-0.0855701	-0.0877335	-0.0445738	-0.152447	-0.0401515	-0.0696071	-0.188792	-0.0595086	-0.0652656	-0.0426256	-0.0306151	-0.161494	-0.512082	-0.166898	-0.126492	-0.0507891	-0.0829771	-0.0666129	-0.0227659	-0.038474	-0.222672	-0.0528089	-0.0466416	-0.0506178	-0.267266	-0.0586378
-0.256843	-0.258839	-0.116547	-0.231628	-0.280197	-0.222971	-0.179343	-0.215858	-0.246507	-0.192883	-0.248842	-0.0568678	-0.0314922	-0.250914	-0.449119	-0.161555	-0.0347843	-0.0426145	-0.0563882	-0.237095	-0.0693701	-0.0338709	-0.0486285	-0.207971	-0.0817047	-0.083868	-0.0419968	-0.143428	-0.0395072	-0.0676743	-0.17784	-0.0607971	-0.0607559	-0.0394043	-0.0325479	-0.143455	-0.511438	-0.153368	-0.12327	-0.0501449	-0.0829771	-0.0672571	-0.0221217	-0.0391183	-0.218807	-0.0495877	-0.0440646	-0.0486851	-0.280795	-0.0547724
-0.256843	-0.255618	-0.108816	-0.22132	-0.276976	-0.220394	-0.169679	-0.211348	-0.245218	-0.182576	-0.247554	-0.0549351	-0.0308479	-0.258645	-0.44332	-0.154468	-0.0328516	-0.0419702	-0.0576766	-0.234518	-0.0642161	-0.0338709	-0.0479843	-0.209904	-0.0759065	-0.0819353	-0.0426411	-0.132476	-0.0401515	-0.0657416	-0.166243	-0.0588644	-0.058179	-0.0368274	-0.0312594	-0.131215	-0.504996	-0.140484	-0.119405	-0.0507891	-0.0797559	-0.0666129	-0.0240544	-0.038474	-0.219451	-0.0508762	-0.0408434	-0.0480408	-0.292391	-0.0528396
-0.25942	-0.25433	-0.104306	-0.214234	-0.275043	-0.222327	-0.163237	-0.204261	-0.242641	-0.170979	-0.244977	-0.0536466	-0.0276267	-0.263799	-0.436234	-0.149958	-0.0289861	-0.0393933	-0.0583209	-0.231297	-0.0577737	-0.0338709	-0.04734	-0.212481	-0.074618	-0.0800026	-0.0413526	-0.121523	-0.036286	-0.0683186	-0.155291	-0.0601528	-0.0568905	-0.0348947	-0.0286824	-0.117686	-0.493399	-0.129531	-0.114251	-0.0475679	-0.0758904	-0.0659687	-0.0221217	-0.0378298	-0.218163	-0.0489435	-0.0382664	-0.0473966	-0.304632	-0.0476857
-0.25942	-0.256906	-0.100441	-0.205859	-0.269245	-0.221683	-0.157439	-0.192665	-0.238776	-0.160671	-0.243044	-0.0542909	-0.0276267	-0.268953	-0.429791	-0.141583	-0.0276976	-0.0368163	-0.0563882	-0.230653	-0.0551967	-0.0358036	-0.0486285	-0.218279	-0.0726853	-0.0793583	-0.0426411	-0.113792	-0.0324206	-0.0670301	-0.141762	-0.0614413	-0.053025	-0.0323177	-0.0273939	-0.108022	-0.477937	-0.120512	-0.109097	-0.0462794	-0.0726692	-0.0646802	-0.0208332	-0.0371856	-0.22074	-0.0489435	-0.0376222	-0.0493293	-0.314295	-0.0438203
-0.25942	-0.257551	-0.0997965	-0.196195	-0.267312	-0.220394	-0.148419	-0.180424	-0.23942	-0.147142	-0.243688	-0.0536466	-0.028271	-0.272174	-0.423349	-0.135141	-0.023188	-0.0361721	-0.0550997	-0.230008	-0.0519755	-0.0345152	-0.04734	-0.224077	-0.0707526	-0.0748486	-0.0426411	-0.104773	-0.0324206	-0.0644531	-0.130166	-0.0620856	-0.0491596	-0.0329619	-0.0286824	-0.100291	-0.457966	-0.112781	-0.103299	-0.0443467	-0.0713807	-0.0646802	-0.0201889	-0.0378298	-0.222672	-0.0470107	-0.0376222	-0.0506178	-0.320093	-0.0418875
-0.258776	-0.261416	-0.0952869	-0.189108	-0.262803	-0.216529	-0.143265	-0.169472	-0.23942	-0.134902	-0.243688	-0.0542909	-0.0263382	-0.276684	-0.415618	-0.12741	-0.0199667	-0.0355278	-0.05059	-0.227432	-0.0487543	-0.0332267	-0.0460516	-0.23503	-0.0688198	-0.0735602	-0.0407083	-0.096398	-0.0304878	-0.0657416	-0.118569	-0.0640183	-0.0446499	-0.0361831	-0.0286824	-0.0938487	-0.434129	-0.108916	-0.0987892	-0.0417697	-0.0662268	-0.0633917	-0.0227659	-0.0378298	-0.228471	-0.0463665	-0.0363337	-0.0525505	-0.325247	-0.0425318
-0.260064	-0.26657	-0.0946426	-0.179445	-0.26087	-0.216529	-0.140044	-0.157876	-0.236199	-0.121373	-0.244977	-0.0542909	-0.0289152	-0.277972	-0.407243	-0.120323	-0.0167455	-0.0355278	-0.05059	-0.22872	-0.0468216	-0.0332267	-0.04734	-0.24727	-0.0688198	-0.0735602	-0.0381314	-0.0905998	-0.0291994	-0.0638089	-0.106329	-0.0653068	-0.0420729	-0.0368274	-0.0299709	-0.0861178	-0.405138	-0.0998964	-0.0942795	-0.0391927	-0.0623614	-0.0633917	-0.0240544	-0.038474	-0.231692	-0.0463665	-0.0363337	-0.053839	-0.32718	-0.0425318
-0.260064	-0.268503	-0.0901329	-0.174291	-0.258293	-0.21524	-0.135534	-0.146924	-0.238776	-0.114286	-0.247554	-0.0549351	-0.028271	-0.277972	-0.400156	-0.112592	-0.0154571	-0.0361721	-0.048013	-0.229364	-0.0448889	-0.031294	-0.0434746	-0.262732	-0.0662429	-0.0735602	-0.0368429	-0.0867343	-0.0291994	-0.0663859	-0.0966652	-0.0640183	-0.039496	-0.0374716	-0.0306151	-0.0809638	-0.376147	-0.0928097	-0.092991	-0.039837	-0.0591402	-0.0640359	-0.0253429	-0.0404068	-0.236202	-0.0482992	-0.034401	-0.053839	-0.32718	-0.0438203
-0.261997	-0.273013	-0.087556	-0.16656	-0.258293	-0.212663	-0.131025	-0.135972	-0.238776	-0.105911	-0.247554	-0.0568678	-0.0263382	-0.273463	-0.391137	-0.10615	-0.0167455	-0.0355278	-0.0486573	-0.22872	-0.0442446	-0.0293612	-0.0421861	-0.283348	-0.0681756	-0.0709832	-0.0355544	-0.0796477	-0.0272666	-0.0663859	-0.0902228	-0.0614413	-0.0388517	-0.0400486	-0.0312594	-0.0758099	-0.348445	-0.0863673	-0.0910583	-0.0379043	-0.0572074	-0.0608147	-0.0259871	-0.0404068	-0.243288	-0.0495877	-0.0331125	-0.0557717	-0.32267	-0.045753
-0.261353	-0.277522	-0.0830463	-0.161406	-0.25636	-0.214596	-0.128448	-0.126308	-0.238131	-0.100757	-0.246909	-0.0568678	-0.0263382	-0.268309	-0.381473	-0.100352	-0.0167455	-0.0335951	-0.0473688	-0.22872	-0.0429562	-0.0293612	-0.0441188	-0.305252	-0.0662429	-0.0709832	-0.0349102	-0.0757822	-0.0240454	-0.0663859	-0.0824919	-0.0582201	-0.0382075	-0.0406928	-0.0306151	-0.0693675	-0.319454	-0.0825018	-0.0884813	-0.0353273	-0.0526977	-0.0595262	-0.0266314	-0.038474	-0.247798	-0.0489435	-0.0331125	-0.0570602	-0.318805	-0.0476857
-0.260064	-0.280099	-0.0791808	-0.156896	-0.258293	-0.212019	-0.126515	-0.116	-0.238776	-0.0975357	-0.249486	-0.0581563	-0.0250498	-0.261866	-0.370521	-0.0926208	-0.018034	-0.0348836	-0.0441476	-0.231941	-0.0442446	-0.0267843	-0.0434746	-0.328445	-0.0636659	-0.0684062	-0.0349102	-0.0738495	-0.0208242	-0.0644531	-0.077338	-0.0549989	-0.0388517	-0.0381159	-0.0299709	-0.065502	-0.290463	-0.0754152	-0.0884813	-0.0321061	-0.050765	-0.056305	-0.0253429	-0.038474	-0.254885	-0.0470107	-0.0311798	-0.0577044	-0.309786	-0.0502627
-0.260064	-0.281388	-0.0759596	-0.151098	-0.258293	-0.213308	-0.125871	-0.106981	-0.242641	-0.0949588	-0.250131	-0.0594448	-0.0269825	-0.258001	-0.362146	-0.0861784	-0.0186783	-0.0361721	-0.0435033	-0.233874	-0.0455331	-0.0254958	-0.0447631	-0.354858	-0.0643102	-0.0645408	-0.0329774	-0.0706283	-0.0182473	-0.0625204	-0.074761	-0.0517777	-0.0401402	-0.0374716	-0.0306151	-0.0635693	-0.265982	-0.0715497	-0.0884813	-0.0314618	-0.0514093	-0.0550165	-0.0253429	-0.0365413	-0.255529	-0.0457222	-0.0311798	-0.0615699	-0.298833	-0.0489742
-0.256843	-0.28332	-0.0720942	-0.146588	-0.258937	-0.212019	-0.125226	-0.0992501	-0.246507	-0.0917376	-0.252708	-0.0562236	-0.025694	-0.253491	-0.351194	-0.0816687	-0.0199667	-0.0361721	-0.0435033	-0.232585	-0.0474658	-0.0229188	-0.0460516	-0.37934	-0.0623774	-0.0613196	-0.0323332	-0.0699841	-0.0156703	-0.0605877	-0.0715398	-0.0504892	-0.0401402	-0.0368274	-0.0319036	-0.0590596	-0.240212	-0.0683285	-0.0897698	-0.0308176	-0.048188	-0.0511511	-0.0253429	-0.0365413	-0.256173	-0.0457222	-0.0279586	-0.0602814	-0.287881	-0.04833
-0.256199	-0.280099	-0.0714499	-0.142723	-0.257005	-0.212663	-0.122005	-0.0940961	-0.249084	-0.0930261	-0.252063	-0.0555794	-0.0295594	-0.25027	-0.342175	-0.0745821	-0.0199667	-0.0381048	-0.0415706	-0.235162	-0.0506871	-0.0248515	-0.0454073	-0.403177	-0.0617332	-0.0580984	-0.0304005	-0.0693398	-0.0143818	-0.0599434	-0.0670301	-0.0492007	-0.0401402	-0.0348947	-0.0325479	-0.0564826	-0.216375	-0.0651073	-0.0904141	-0.0295291	-0.0514093	-0.0524396	-0.0259871	-0.0365413	-0.255529	-0.0431453	-0.0279586	-0.0622141	-0.276285	-0.0476857
-0.256843	-0.278166	-0.0682287	-0.139502	-0.254428	-0.212019	-0.123294	-0.088298	-0.254238	-0.0910933	-0.252708	-0.0536466	-0.0276267	-0.24576	-0.333799	-0.0720051	-0.023188	-0.041326	-0.0441476	-0.238384	-0.0513313	-0.0222746	-0.0454073	-0.427014	-0.0591562	-0.0561656	-0.0316889	-0.0686956	-0.0137376	-0.0573665	-0.0638089	-0.049845	-0.0401402	-0.0342504	-0.0331921	-0.0526172	-0.191894	-0.0612419	-0.0904141	-0.0288849	-0.0514093	-0.0498626	-0.0272756	-0.0352528	-0.254885	-0.045078	-0.0240931	-0.0589929	-0.265977	-0.045753
-0.260064	-0.273013	-0.066296	-0.13628	-0.253139	-0.216529	-0.120717	-0.085721	-0.255526	-0.0936703	-0.250131	-0.0517139	-0.0308479	-0.242539	-0.326069	-0.0674954	-0.0244764	-0.038749	-0.0422149	-0.236451	-0.0519755	-0.0222746	-0.0441188	-0.448273	-0.0540023	-0.0548772	-0.0316889	-0.0654744	-0.0124491	-0.056078	-0.0618762	-0.0492007	-0.039496	-0.0329619	-0.0299709	-0.0526172	-0.175788	-0.0586649	-0.0904141	-0.0282406	-0.050765	-0.0485741	-0.0259871	-0.0358971	-0.25424	-0.0431453	-0.0253816	-0.0583487	-0.256958	-0.0412433
-0.258776	-0.27108	-0.0650075	-0.135636	-0.249918	-0.220394	-0.118784	-0.0812113	-0.255526	-0.0968915	-0.252063	-0.0491369	-0.0321364	-0.239962	-0.316405	-0.0649185	-0.0244764	-0.0374606	-0.0428591	-0.237095	-0.0506871	-0.0248515	-0.0415419	-0.468889	-0.0520696	-0.0523002	-0.0316889	-0.0648301	-0.0130933	-0.0541453	-0.0592992	-0.0530662	-0.0382075	-0.0316734	-0.0286824	-0.0513287	-0.156461	-0.0567322	-0.0884813	-0.0256637	-0.0501208	-0.0498626	-0.0259871	-0.0333201	-0.250375	-0.0399241	-0.0260259	-0.0577044	-0.249871	-0.0360894
-0.261353	-0.268503	-0.0630748	-0.132415	-0.246697	-0.221683	-0.114919	-0.0773459	-0.25617	-0.0968915	-0.252708	-0.0478485	-0.0340691	-0.238029	-0.308674	-0.0604088	-0.0257649	-0.0348836	-0.0396379	-0.237095	-0.0526198	-0.0242073	-0.0396091	-0.488216	-0.0482041	-0.0497232	-0.0316889	-0.0641859	-0.0124491	-0.0502798	-0.0580107	-0.0530662	-0.0382075	-0.030385	-0.0293267	-0.0526172	-0.140355	-0.0541552	-0.0859044	-0.0243752	-0.0488323	-0.0517953	-0.0234102	-0.0371856	-0.246509	-0.0373471	-0.0286028	-0.0557717	-0.240852	-0.0348009
-0.263286	-0.263993	-0.0624306	-0.129194	-0.246052	-0.227481	-0.11363	-0.0773459	-0.256814	-0.0936703	-0.25464	-0.043983	-0.0347134	-0.238029	-0.304164	-0.061053	-0.0251207	-0.0355278	-0.0396379	-0.235162	-0.0493986	-0.0235631	-0.0396091	-0.50239	-0.0449829	-0.0477905	-0.0323332	-0.0628974	-0.0156703	-0.0464144	-0.056078	-0.0582201	-0.036919	-0.0310292	-0.0254612	-0.0545499	-0.126826	-0.0541552	-0.0820389	-0.0243752	-0.0488323	-0.0511511	-0.0246986	-0.0391183	-0.242644	-0.0367029	-0.0311798	-0.053839	-0.232476	-0.0341566
-0.265218	-0.263349	-0.0617863	-0.129194	-0.243475	-0.233923	-0.112342	-0.0760574	-0.254238	-0.0930261	-0.257217	-0.0401176	-0.0372903	-0.237385	-0.297078	-0.061053	-0.0225437	-0.0348836	-0.0383494	-0.235162	-0.0487543	-0.0222746	-0.0376764	-0.515275	-0.0411175	-0.0477905	-0.0323332	-0.0635416	-0.0156703	-0.0457701	-0.0522125	-0.0607971	-0.0336978	-0.0323177	-0.0261055	-0.0545499	-0.115874	-0.0522225	-0.0781735	-0.0250194	-0.0475438	-0.0530838	-0.0234102	-0.041051	-0.240067	-0.0341259	-0.0324683	-0.0493293	-0.2299	-0.0335124
-0.267151	-0.261416	-0.0611421	-0.125328	-0.240254	-0.239722	-0.109765	-0.0773459	-0.255526	-0.0923818	-0.259794	-0.0388291	-0.0372903	-0.240606	-0.293212	-0.0591203	-0.0238322	-0.0348836	-0.0383494	-0.232585	-0.0455331	-0.0216303	-0.0357437	-0.527515	-0.0385405	-0.0477905	-0.0304005	-0.0628974	-0.0195357	-0.0444816	-0.0489913	-0.063374	-0.0311208	-0.0329619	-0.0228842	-0.0558384	-0.104922	-0.0496455	-0.0755965	-0.0295291	-0.0494765	-0.0543723	-0.0234102	-0.043628	-0.229115	-0.0334816	-0.031824	-0.0486851	-0.226034	-0.0348009
-0.26844	-0.260128	-0.0585651	-0.121463	-0.238966	-0.244875	-0.107832	-0.0786343	-0.254238	-0.0885164	-0.262371	-0.0368964	-0.0334249	-0.241895	-0.287414	-0.0623415	-0.0238322	-0.0323066	-0.0370609	-0.230008	-0.0410234	-0.0229188	-0.0344552	-0.537823	-0.0353193	-0.049079	-0.0316889	-0.0609647	-0.0227569	-0.0438374	-0.0502798	-0.063374	-0.0304766	-0.0323177	-0.0215958	-0.0558384	-0.0959021	-0.0457801	-0.0749523	-0.0308176	-0.0488323	-0.0550165	-0.0240544	-0.0423395	-0.224605	-0.0347701	-0.0337568	-0.0441754	-0.222169	-0.0380221
-0.269728	-0.260772	-0.0572766	-0.11953	-0.237033	-0.252606	-0.106543	-0.0792786	-0.249728	-0.0872279	-0.26366	-0.0356079	-0.0295594	-0.244472	-0.280327	-0.06363	-0.0244764	-0.0303739	-0.0377052	-0.224855	-0.037158	-0.0229188	-0.031234	-0.548131	-0.0314538	-0.0497232	-0.0284677	-0.0577435	-0.0240454	-0.0451259	-0.0470586	-0.0620856	-0.0298323	-0.0316734	-0.0183746	-0.0545499	-0.090104	-0.0444916	-0.0723753	-0.0314618	-0.0468996	-0.0530838	-0.0234102	-0.043628	-0.218163	-0.0309047	-0.0350452	-0.0441754	-0.218947	-0.0393106
-0.269084	-0.262705	-0.0572766	-0.115021	-0.237033	-0.261626	-0.104611	-0.0760574	-0.247795	-0.0852952	-0.266237	-0.0356079	-0.0308479	-0.245116	-0.273241	-0.0642742	-0.0251207	-0.0297297	-0.0364167	-0.220989	-0.0326483	-0.0229188	-0.0293013	-0.55715	-0.0314538	-0.0477905	-0.029112	-0.056455	-0.0227569	-0.0431932	-0.0477028	-0.0614413	-0.0298323	-0.0284522	-0.0183746	-0.0551942	-0.0810846	-0.0432031	-0.0704426	-0.0327503	-0.0456111	-0.0537281	-0.0221217	-0.0416953	-0.209788	-0.0283277	-0.0350452	-0.0422426	-0.213149	-0.0425318
-0.267151	-0.263349	-0.0540554	-0.112444	-0.237677	-0.268068	-0.100101	-0.0760574	-0.246507	-0.0852952	-0.270102	-0.0349636	-0.0263382	-0.248981	-0.267443	-0.0629857	-0.023188	-0.0303739	-0.0351282	-0.216479	-0.0313598	-0.0222746	-0.0280128	-0.564237	-0.0308096	-0.0471463	-0.0284677	-0.0545223	-0.0234012	-0.0425489	-0.0489913	-0.0575759	-0.0324093	-0.0271638	-0.019663	-0.0545499	-0.0797961	-0.0406261	-0.0710868	-0.0359715	-0.0456111	-0.0524396	-0.0221217	-0.041051	-0.19948	-0.0276835	-0.0376222	-0.0435311	-0.204774	-0.0451087
-0.26393	-0.263993	-0.0559881	-0.111799	-0.237677	-0.27902	-0.10139	-0.0734804	-0.247151	-0.0833624	-0.273323	-0.0323867	-0.0244055	-0.252203	-0.261	-0.0629857	-0.0212552	-0.0297297	-0.0351282	-0.21197	-0.0287828	-0.0196976	-0.0280128	-0.56617	-0.0327423	-0.0458578	-0.0258908	-0.0519453	-0.0227569	-0.0393277	-0.0483471	-0.0530662	-0.0324093	-0.0258753	-0.0209515	-0.0532614	-0.0739979	-0.0406261	-0.0697983	-0.0391927	-0.0456111	-0.0517953	-0.0234102	-0.0365413	-0.188528	-0.0276835	-0.0382664	-0.0422426	-0.193822	-0.04833
-0.261997	-0.265282	-0.0553439	-0.109867	-0.238322	-0.286751	-0.100101	-0.0709035	-0.245862	-0.0833624	-0.28041	-0.0317424	-0.0218286	-0.252847	-0.24876	-0.0604088	-0.0199667	-0.0297297	-0.034484	-0.210037	-0.0300713	-0.0209861	-0.0293013	-0.572612	-0.034675	-0.0458578	-0.0258908	-0.0519453	-0.0234012	-0.0419047	-0.0477028	-0.049845	-0.0330536	-0.0226541	-0.0215958	-0.0519729	-0.0707767	-0.0380492	-0.0697983	-0.0417697	-0.0462553	-0.0537281	-0.0214774	-0.0339643	-0.176287	-0.026395	-0.0337568	-0.0396657	-0.182226	-0.0515512
-0.258776	-0.263993	-0.0546997	-0.107934	-0.237033	-0.298348	-0.0994568	-0.069615	-0.248439	-0.0865836	-0.286208	-0.0343194	-0.0218286	-0.256712	-0.237163	-0.058476	-0.0193225	-0.0303739	-0.0357724	-0.206172	-0.0281386	-0.0209861	-0.0267243	-0.571324	-0.0359635	-0.0458578	-0.0252465	-0.0474356	-0.0227569	-0.0393277	-0.0464144	-0.044691	-0.0336978	-0.0207213	-0.0215958	-0.049396	-0.0681998	-0.0354722	-0.0691541	-0.042414	-0.0475438	-0.0537281	-0.0227659	-0.0320316	-0.167912	-0.026395	-0.0324683	-0.0383772	-0.169341	-0.0534839
-0.256843	-0.262705	-0.0527669	-0.107934	-0.237677	-0.308655	-0.100101	-0.0683265	-0.245218	-0.0885164	-0.296516	-0.0349636	-0.0179631	-0.257357	-0.225567	-0.0552548	-0.0167455	-0.0290854	-0.0377052	-0.203595	-0.0268501	-0.0196976	-0.0273686	-0.570035	-0.037252	-0.046502	-0.0246023	-0.0435702	-0.0208242	-0.0406162	-0.0483471	-0.0408256	-0.0356305	-0.0181444	-0.0203073	-0.0455305	-0.0656228	-0.0335395	-0.0672214	-0.0443467	-0.0456111	-0.0511511	-0.0221217	-0.0275219	-0.155671	-0.0257507	-0.0311798	-0.0377329	-0.158389	-0.0541281
-0.255555	-0.262705	-0.0546997	-0.108578	-0.237677	-0.317031	-0.0955914	-0.0657495	-0.245218	-0.0923818	-0.308757	-0.0368964	-0.0166746	-0.259289	-0.212038	-0.0526779	-0.0161013	-0.0265085	-0.0377052	-0.195864	-0.0255616	-0.0254958	-0.0280128	-0.56617	-0.0366078	-0.0458578	-0.0252465	-0.0384162	-0.02018	-0.0393277	-0.0483471	-0.0376044	-0.034342	-0.0168559	-0.0183746	-0.0423093	-0.0656228	-0.0335395	-0.0665771	-0.042414	-0.0430341	-0.0492184	-0.0189005	-0.0243007	-0.144075	-0.0244623	-0.0279586	-0.0332233	-0.14486	-0.0521954
-0.254266	-0.261416	-0.0572766	-0.108578	-0.238966	-0.324761	-0.0949471	-0.0651053	-0.243285	-0.0936703	-0.32293	-0.0368964	-0.0179631	-0.259289	-0.199797	-0.0455912	-0.0141686	-0.0258642	-0.0377052	-0.190066	-0.0262059	-0.0248515	-0.0299455	-0.560371	-0.039829	-0.0452135	-0.0271793	-0.0358393	-0.02018	-0.034818	-0.0477028	-0.0369601	-0.0336978	-0.0136347	-0.0203073	-0.0403766	-0.0636901	-0.0335395	-0.0627117	-0.0443467	-0.0423899	-0.0511511	-0.0163235	-0.022368	-0.136344	-0.0251065	-0.0253816	-0.032579	-0.131975	-0.0521954
-0.253622	-0.26206	-0.0592093	-0.109867	-0.240898	-0.331204	-0.0917259	-0.0651053	-0.243285	-0.095603	-0.337748	-0.0362521	-0.0186073	-0.259934	-0.186912	-0.0410815	-0.0122358	-0.0258642	-0.0364167	-0.184912	-0.0236289	-0.0267843	-0.031234	-0.546198	-0.0385405	-0.043925	-0.0271793	-0.035195	-0.0208242	-0.0341738	-0.0489913	-0.0356717	-0.034342	-0.0136347	-0.0170861	-0.0377996	-0.0649785	-0.0341837	-0.0601347	-0.0417697	-0.0404571	-0.0498626	-0.0137465	-0.0236565	-0.124103	-0.0257507	-0.0253816	-0.0319348	-0.118446	-0.0515512
-0.252334	-0.262705	-0.0611421	-0.111155	-0.24412	-0.339579	-0.0923702	-0.0638168	-0.242641	-0.0949588	-0.358363	-0.0349636	-0.0218286	-0.258645	-0.174028	-0.0410815	-0.00901464	-0.0258642	-0.0364167	-0.178469	-0.0255616	-0.0267843	-0.0325225	-0.530092	-0.0411175	-0.0432808	-0.0271793	-0.0345508	-0.0188915	-0.032241	-0.0451259	-0.0350274	-0.0317651	-0.0136347	-0.0164418	-0.0345784	-0.0617573	-0.034828	-0.0562693	-0.0385485	-0.0404571	-0.0492184	-0.012458	-0.0236565	-0.11444	-0.0296162	-0.0228046	-0.030002	-0.106849	-0.0496184
-0.254911	-0.263993	-0.0611421	-0.111799	-0.242187	-0.344089	-0.0910817	-0.0657495	-0.243285	-0.095603	-0.37769	-0.0349636	-0.0218286	-0.258645	-0.16372	-0.0372161	-0.0083704	-0.0265085	-0.0364167	-0.170738	-0.0262059	-0.028717	-0.0305898	-0.512053	-0.0385405	-0.0407038	-0.0252465	-0.0364835	-0.0188915	-0.0328853	-0.0451259	-0.0343832	-0.0311208	-0.0168559	-0.0145091	-0.0339342	-0.0604689	-0.0328952	-0.0524038	-0.0391927	-0.0378802	-0.0479299	-0.0118138	-0.0243007	-0.106065	-0.0302604	-0.0189392	-0.030002	-0.09783	-0.0509069
-0.251689	-0.263349	-0.0604978	-0.109867	-0.242187	-0.346021	-0.0904374	-0.0657495	-0.24393	-0.0949588	-0.393797	-0.0336752	-0.023117	-0.258001	-0.150835	-0.0365718	-0.00772616	-0.0239315	-0.0370609	-0.162363	-0.0262059	-0.0300055	-0.0299455	-0.490793	-0.0385405	-0.0432808	-0.0252465	-0.035195	-0.0214685	-0.0309526	-0.0399719	-0.0350274	-0.0285439	-0.0187886	-0.0106437	-0.0320015	-0.0572476	-0.0341837	-0.0472499	-0.0359715	-0.0378802	-0.0485741	-0.0105253	-0.0243007	-0.098978	-0.0328374	-0.0170065	-0.0312905	-0.0888106	-0.0502627
-0.254266	-0.26657	-0.0604978	-0.111155	-0.242831	-0.350531	-0.0897932	-0.067038	-0.242641	-0.0923818	-0.412479	-0.0330309	-0.0224728	-0.256712	-0.136662	-0.0365718	-0.00901464	-0.0232872	-0.0383494	-0.153988	-0.0249174	-0.0300055	-0.0273686	-0.467601	-0.034675	-0.0426366	-0.0246023	-0.035195	-0.0195357	-0.0328853	-0.0406162	-0.0337389	-0.0266111	-0.0194329	-0.00871093	-0.0294245	-0.0578919	-0.034828	-0.0446729	-0.0340388	-0.0353032	-0.0459972	-0.00859259	-0.0236565	-0.0912471	-0.0347701	-0.0163622	-0.0332233	-0.0836566	-0.0476857
-0.252978	-0.27108	-0.0617863	-0.111799	-0.240898	-0.352464	-0.086572	-0.0676822	-0.240064	-0.0923818	-0.431807	-0.0349636	-0.0237613	-0.252847	-0.125709	-0.0372161	-0.0141686	-0.0213545	-0.0357724	-0.144324	-0.0249174	-0.031294	-0.0273686	-0.445696	-0.0340308	-0.0394154	-0.023958	-0.037772	-0.0182473	-0.0315968	-0.0361065	-0.0324504	-0.0240342	-0.0200771	-0.00806668	-0.0262033	-0.0546707	-0.034828	-0.0420959	-0.0301734	-0.034659	-0.0440644	-0.00988107	-0.0230122	-0.0867374	-0.0328374	-0.015718	-0.035156	-0.0759257	-0.0470415
-0.254911	-0.273013	-0.0604978	-0.111155	-0.23961	-0.354396	-0.0807738	-0.0683265	-0.240064	-0.0898048	-0.44598	-0.0349636	-0.0237613	-0.251558	-0.117334	-0.0352833	-0.0128801	-0.0207103	-0.0338397	-0.135305	-0.0262059	-0.0293612	-0.0235031	-0.42186	-0.0340308	-0.0374826	-0.0233138	-0.0397047	-0.0163145	-0.0277314	-0.0386835	-0.0343832	-0.0240342	-0.0226541	-0.00935517	-0.025559	-0.0514495	-0.0361164	-0.0414517	-0.0282406	-0.0333705	-0.0434202	-0.00988107	-0.0236565	-0.0809393	-0.0354144	-0.0163622	-0.0383772	-0.0681948	-0.0476857
-0.254266	-0.276234	-0.0611421	-0.111155	-0.240898	-0.356329	-0.0794853	-0.0676822	-0.240708	-0.0878721	-0.461442	-0.0330309	-0.023117	-0.249626	-0.108959	-0.0339949	-0.0135243	-0.0213545	-0.034484	-0.12693	-0.0274944	-0.028717	-0.0235031	-0.398667	-0.0327423	-0.0394154	-0.0220253	-0.0422817	-0.0156703	-0.0264429	-0.034818	-0.0337389	-0.0233899	-0.025231	-0.0106437	-0.0229821	-0.0469398	-0.0380492	-0.0420959	-0.0256637	-0.0340147	-0.0414875	-0.0131023	-0.0236565	-0.0744968	-0.0341259	-0.0189392	-0.0415984	-0.0611082	-0.04833
-0.257488	-0.281388	-0.0617863	-0.109867	-0.240898	-0.363416	-0.0769084	-0.0683265	-0.240708	-0.0852952	-0.474327	-0.0304539	-0.0224728	-0.248981	-0.100584	-0.0365718	-0.0148128	-0.022643	-0.034484	-0.119199	-0.032004	-0.0242073	-0.0215704	-0.376118	-0.0340308	-0.0361941	-0.0194484	-0.0448586	-0.0143818	-0.0245101	-0.0341738	-0.031162	-0.0188802	-0.0232983	-0.0112879	-0.0249148	-0.0424301	-0.0393376	-0.0453171	-0.0263079	-0.0359475	-0.0421317	-0.012458	-0.0236565	-0.0667659	-0.0354144	-0.018295	-0.0409542	-0.0559542	-0.0476857
-0.261997	-0.279455	-0.0592093	-0.107934	-0.238322	-0.370503	-0.0730429	-0.069615	-0.241353	-0.0840067	-0.485279	-0.0310982	-0.0205401	-0.249626	-0.0928531	-0.0352833	-0.0161013	-0.0245757	-0.0325512	-0.11018	-0.0307156	-0.0254958	-0.0189934	-0.35808	-0.0301653	-0.0361941	-0.0181599	-0.0467914	-0.015026	-0.0257986	-0.0335295	-0.0305177	-0.0227457	-0.025231	-0.0151533	-0.0223378	-0.0385646	-0.0361164	-0.0478941	-0.0250194	-0.034659	-0.0427759	-0.0156792	-0.0230122	-0.061612	-0.0341259	-0.0176507	-0.0422426	-0.0508003	-0.0476857
-0.271017	-0.280099	-0.0572766	-0.106645	-0.237033	-0.38081	-0.0730429	-0.067038	-0.240708	-0.0807855	-0.491077	-0.0304539	-0.0173189	-0.247049	-0.087055	-0.0365718	-0.0154571	-0.0219988	-0.0325512	-0.10116	-0.0326483	-0.0209861	-0.0177049	-0.340041	-0.0301653	-0.0361941	-0.0200926	-0.0467914	-0.0137376	-0.0225774	-0.0341738	-0.0279408	-0.0240342	-0.0258753	-0.0157976	-0.0210493	-0.0359877	-0.0374049	-0.0511153	-0.0263079	-0.034659	-0.0421317	-0.0189005	-0.0204353	-0.0571023	-0.0334816	-0.0189392	-0.0435311	-0.0456464	-0.0476857
-0.280036	-0.280099	-0.0540554	-0.104713	-0.238966	-0.393695	-0.0698217	-0.0663938	-0.238776	-0.0814297	-0.498808	-0.0298097	-0.0160304	-0.245116	-0.0831895	-0.0365718	-0.0167455	-0.022643	-0.0299743	-0.0947178	-0.0326483	-0.0209861	-0.0183492	-0.321358	-0.0288769	-0.0368384	-0.0207368	-0.0455029	-0.0124491	-0.0238659	-0.034818	-0.028585	-0.0227457	-0.0245868	-0.0177303	-0.0178281	-0.0359877	-0.0374049	-0.0517596	-0.0237309	-0.0333705	-0.0421317	-0.0182562	-0.0191468	-0.0538811	-0.0315489	-0.0195834	-0.0435311	-0.0417809	-0.0451087
-0.290988	-0.278166	-0.0527669	-0.106001	-0.237677	-0.407224	-0.0659563	-0.0651053	-0.236843	-0.0801412	-0.500096	-0.0304539	-0.0160304	-0.241251	-0.0806126	-0.0352833	-0.0173898	-0.0213545	-0.0261088	-0.0882754	-0.0339368	-0.0209861	-0.0183492	-0.309117	-0.0282326	-0.0349057	-0.0226696	-0.0461471	-0.0111606	-0.0225774	-0.037395	-0.0272965	-0.0253227	-0.0220098	-0.0190188	-0.0171839	-0.0366319	-0.0367607	-0.0543365	-0.0250194	-0.0301493	-0.0447087	-0.017612	-0.0210795	-0.0500156	-0.0302604	-0.0202277	-0.0448196	-0.0379155	-0.0418875
-0.301296	-0.276234	-0.0514784	-0.105357	-0.240254	-0.422686	-0.0633793	-0.0663938	-0.236843	-0.0756315	-0.501385	-0.0304539	-0.0160304	-0.236741	-0.0799683	-0.0339949	-0.0148128	-0.0219988	-0.0241761	-0.0837657	-0.0332925	-0.0177649	-0.0196377	-0.2943	-0.0295211	-0.0323287	-0.0258908	-0.0409932	-0.0118048	-0.0193562	-0.0386835	-0.0292292	-0.0285439	-0.0213656	-0.0190188	-0.0152512	-0.0379204	-0.034828	-0.0549808	-0.0269521	-0.029505	-0.0466414	-0.0189005	-0.0210795	-0.045506	-0.0296162	-0.0208719	-0.0435311	-0.0301846	-0.0405991
-0.310315	-0.276878	-0.0521227	-0.109222	-0.240254	-0.440081	-0.0614466	-0.064461	-0.234266	-0.0730546	-0.496231	-0.0272327	-0.0153861	-0.229654	-0.0780356	-0.0333506	-0.0128801	-0.0219988	-0.0228876	-0.079256	-0.0339368	-0.0177649	-0.0228589	-0.277549	-0.0308096	-0.0336172	-0.0246023	-0.0390605	-0.0105164	-0.0193562	-0.0399719	-0.0305177	-0.0278996	-0.0213656	-0.0215958	-0.0133184	-0.0385646	-0.0335395	-0.055625	-0.0250194	-0.0282165	-0.0485741	-0.0201889	-0.0217238	-0.040352	-0.028972	-0.0221604	-0.0435311	-0.0282518	-0.0399548
-0.322556	-0.273657	-0.0521227	-0.108578	-0.240254	-0.458764	-0.0608023	-0.0663938	-0.230401	-0.0698334	-0.489144	-0.0285212	-0.0166746	-0.221923	-0.0786798	-0.0346391	-0.0103031	-0.0219988	-0.0190222	-0.0753905	-0.0352253	-0.0184091	-0.0228589	-0.264665	-0.0314538	-0.0316845	-0.0258908	-0.0371277	-0.0105164	-0.0238659	-0.0380392	-0.031162	-0.0278996	-0.0200771	-0.0203073	-0.0165397	-0.0366319	-0.0303183	-0.055625	-0.0275964	-0.029505	-0.0479299	-0.0195447	-0.0217238	-0.0384193	-0.0257507	-0.018295	-0.0422426	-0.0269634	-0.0386663
-0.332219	-0.270436	-0.0521227	-0.107934	-0.238966	-0.474225	-0.0582254	-0.0651053	-0.225247	-0.0659679	-0.475615	-0.0285212	-0.0166746	-0.214192	-0.0799683	-0.0339949	-0.0109474	-0.0239315	-0.0203106	-0.0715251	-0.0339368	-0.0203418	-0.0202819	-0.253068	-0.0308096	-0.0329729	-0.026535	-0.0332623	-0.0111606	-0.0264429	-0.0406162	-0.0292292	-0.0298323	-0.0187886	-0.0215958	-0.0146069	-0.0392089	-0.0277413	-0.0536923	-0.0282406	-0.0269281	-0.0466414	-0.0195447	-0.0217238	-0.0390635	-0.0257507	-0.0189392	-0.0409542	-0.0237422	-0.0399548
-0.339306	-0.268503	-0.0514784	-0.108578	-0.23961	-0.489043	-0.0588696	-0.064461	-0.217516	-0.0653237	-0.457576	-0.0291655	-0.0160304	-0.204529	-0.0793241	-0.0339949	-0.00901464	-0.0232872	-0.0190222	-0.0695924	-0.0307156	-0.0190534	-0.0209261	-0.238895	-0.0295211	-0.030396	-0.026535	-0.0293968	-0.0105164	-0.0315968	-0.0380392	-0.0305177	-0.0285439	-0.0149232	-0.0183746	-0.0158954	-0.0398531	-0.0245201	-0.0478941	-0.0275964	-0.0288608	-0.0453529	-0.0201889	-0.0204353	-0.0358423	-0.026395	-0.018295	-0.0415984	-0.0224537	-0.0367336
-0.34446	-0.267859	-0.0546997	-0.109867	-0.23961	-0.502572	-0.0562926	-0.0638168	-0.207852	-0.0640352	-0.438249	-0.0298097	-0.0160304	-0.193577	-0.0793241	-0.0327064	-0.0103031	-0.0207103	-0.0209549	-0.0670154	-0.0281386	-0.0222746	-0.0196377	-0.225366	-0.0288769	-0.0291075	-0.0246023	-0.0268199	-0.00987211	-0.0361065	-0.0399719	-0.0266523	-0.0285439	-0.0155674	-0.0177303	-0.0152512	-0.0398531	-0.0206546	-0.0440287	-0.0269521	-0.0282165	-0.0453529	-0.0195447	-0.0185025	-0.0351981	-0.0257507	-0.0176507	-0.0415984	-0.0205209	-0.0373778
-0.347681	-0.267214	-0.0553439	-0.111155	-0.238322	-0.512236	-0.0543599	-0.0625283	-0.198833	-0.0627467	-0.418278	-0.0304539	-0.0166746	-0.18198	-0.0780356	-0.0307737	-0.0103031	-0.0213545	-0.0203106	-0.0657269	-0.0281386	-0.0216303	-0.0189934	-0.211837	-0.0275884	-0.0265305	-0.0258908	-0.0261756	-0.0105164	-0.0393277	-0.0393277	-0.0279408	-0.0278996	-0.0129904	-0.0177303	-0.0178281	-0.0411416	-0.0180777	-0.0414517	-0.0295291	-0.0307935	-0.0447087	-0.0195447	-0.0159256	-0.0358423	-0.026395	-0.0189392	-0.0441754	-0.0160113	-0.0380221
-0.348326	-0.267214	-0.0559881	-0.111799	-0.238322	-0.522543	-0.0517829	-0.0625283	-0.188525	-0.063391	-0.393152	-0.0298097	-0.0166746	-0.172961	-0.0786798	-0.0320621	-0.00965888	-0.0219988	-0.0235318	-0.0650827	-0.0268501	-0.0203418	-0.0170607	-0.196375	-0.0288769	-0.0245978	-0.0233138	-0.0255314	-0.00922787	-0.0406162	-0.0386835	-0.028585	-0.0266111	-0.0142789	-0.0157976	-0.0191166	-0.0392089	-0.0155007	-0.0401632	-0.0295291	-0.0327262	-0.0440644	-0.0201889	-0.0159256	-0.0358423	-0.0257507	-0.0215162	-0.0428869	-0.0134343	-0.0418875
-0.346393	-0.26657	-0.0559881	-0.111155	-0.2351	-0.53414	-0.0517829	-0.0612398	-0.176929	-0.0640352	-0.36996	-0.0291655	-0.0186073	-0.162653	-0.0780356	-0.0333506	-0.0083704	-0.020066	-0.0306185	-0.0644384	-0.0268501	-0.0184091	-0.0164164	-0.182846	-0.0288769	-0.0220208	-0.0226696	-0.0261756	-0.00729515	-0.0438374	-0.032241	-0.028585	-0.0266111	-0.0136347	-0.0164418	-0.0197609	-0.0385646	-0.0122795	-0.036942	-0.0295291	-0.0359475	-0.0434202	-0.0189005	-0.0172141	-0.0339096	-0.0276835	-0.0189392	-0.0435311	-0.0115016	-0.0438203
-0.34446	-0.265282	-0.0559881	-0.110511	-0.233168	-0.543159	-0.0517829	-0.0625283	-0.169842	-0.0659679	-0.34419	-0.0304539	-0.0179631	-0.158788	-0.0754586	-0.0314179	nan	-0.0187776	-0.02933	-0.06315	-0.0255616	-0.0177649	-0.015128	-0.169317	-0.0308096	-0.0207323	-0.0213811	-0.0268199	-0.00858363	-0.0438374	-0.0303083	-0.0298735	-0.0272554	-0.0162116	-0.0164418	-0.0229821	-0.0353434	-0.0077698	-0.0382305	-0.0327503	-0.0398129	-0.0414875	-0.0201889	-0.0146371	-0.0326211	-0.0270392	-0.0189392	-0.0422426	-0.0121458	-0.0470415
-0.341239	-0.263349	-0.0540554	-0.106001	-0.228014	-0.550246	-0.049206	-0.0605956	-0.15889	-0.0666122	-0.321641	-0.0298097	-0.0166746	-0.149768	-0.0722374	-0.0327064	nan	-0.0194218	-0.0351282	-0.0625057	-0.0242732	-0.0158322	-0.0131952	-0.159009	-0.0288769	-0.0220208	-0.0226696	-0.0274641	-0.00987211	-0.0431932	-0.0277314	-0.0298735	-0.0291881	-0.0162116	-0.0151533	-0.0204051	-0.0346992	-0.00648131	-0.0350093	-0.0321061	-0.0404571	-0.040199	-0.0201889	-0.0139929	-0.0332654	-0.0270392	-0.0170065	-0.0428869	-0.0108573	-0.0496184
-0.336729	-0.258839	-0.0514784	-0.105357	-0.227369	-0.559909	-0.0504945	-0.0580186	-0.14987	-0.0691891	-0.298449	-0.0330309	-0.0160304	-0.145903	-0.0696605	-0.0333506	nan	-0.0155563	-0.0370609	-0.060573	-0.0210519	-0.0119667	-0.0119068	-0.146124	-0.0275884	-0.0207323	-0.0220253	-0.0293968	-0.00536242	-0.0406162	-0.0277314	-0.0298735	-0.0278996	-0.0194329	-0.0132206	-0.0184724	-0.0334107	-0.00841404	-0.034365	-0.0327503	-0.0411014	-0.0356893	-0.0195447	-0.0127044	-0.0339096	-0.0276835	-0.0170065	-0.0415984	-0.01279	-0.0502627
-0.331575	-0.256262	-0.0514784	-0.10278	-0.224792	-0.566996	-0.0479175	-0.0573744	-0.140851	-0.0698334	-0.277189	-0.0330309	-0.0147419	-0.141393	-0.0677277	-0.0327064	nan	-0.0162006	-0.0351282	-0.0612172	-0.0197635	-0.0113225	-0.0138395	-0.135816	-0.0269441	-0.0207323	-0.0246023	-0.0332623	-0.00536242	-0.0367507	-0.0277314	-0.0318062	-0.0285439	-0.0187886	-0.0151533	-0.0216936	-0.0334107	-0.00970252	-0.0330766	-0.0308176	-0.0411014	-0.0363335	-0.0163235	-0.0127044	-0.0351981	-0.0257507	-0.0170065	-0.0403099	-0.0115016	-0.04833
-0.330287	-0.25433	-0.0495457	-0.102136	-0.224148	-0.574727	-0.0472733	-0.0560859	-0.133764	-0.0704776	-0.255929	-0.0323867	-0.0128092	-0.137528	-0.0670835	-0.0307737	nan	-0.0168448	-0.0338397	-0.0592845	-0.0178307	-0.0106782	-0.0138395	-0.126153	-0.0262999	-0.0200881	-0.0252465	-0.035195	-0.00407394	-0.0315968	-0.0277314	-0.0298735	-0.0285439	-0.0226541	-0.0157976	-0.0191166	-0.0353434	-0.0122795	-0.034365	-0.0314618	-0.0398129	-0.0356893	-0.0163235	-0.0139929	-0.0326211	-0.0244623	-0.0176507	-0.0390214	-0.0108573	-0.04833
-0.325777	-0.251108	-0.0495457	-0.100203	-0.224148	-0.579237	-0.0453405	-0.0541532	-0.126678	-0.0685449	-0.238534	-0.0291655	-0.0121649	-0.133662	-0.068372	-0.0327064	nan	-0.0168448	-0.031907	-0.057996	-0.015898	-0.00681278	-0.0189934	-0.116489	-0.0217902	-0.0220208	-0.023958	-0.037772	-0.00536242	-0.0264429	-0.0283756	-0.0305177	-0.0278996	-0.0239425	-0.0157976	-0.0191166	-0.0346992	-0.0155007	-0.0330766	-0.0295291	-0.0353032	-0.0363335	nan	-0.0146371	-0.0326211	-0.0231738	-0.0144295	-0.0396657	-0.0102131	-0.0496184
-0.323844	-0.24982	-0.0495457	-0.0982702	-0.224148	-0.586323	-0.0453405	-0.0528647	-0.122168	-0.0653237	-0.221784	-0.0253	-0.0121649	-0.129153	-0.0703047	-0.0314179	nan	-0.0174891	-0.0286858	-0.0592845	-0.0139653	-0.00810126	-0.0196377	-0.111335	-0.0224344	-0.0226651	-0.0220253	-0.0397047	-0.00471818	-0.0245101	-0.0264429	-0.0305177	-0.0278996	-0.0213656	nan	-0.0216936	-0.0327665	-0.0167892	-0.0337208	-0.0288849	-0.0333705	-0.0363335	nan	-0.0172141	-0.0306884	-0.0231738	-0.0150737	-0.0370887	-0.0108573	-0.0463972
-0.321912	-0.242733	-0.0495457	-0.0963375	-0.225437	-0.59341	-0.0459848	-0.0502877	-0.117014	-0.0640352	-0.203745	-0.0265885	-0.00958796	-0.129153	-0.0728817	-0.0320621	nan	-0.020066	-0.0248203	-0.057996	-0.0146095	-0.00681278	-0.0215704	-0.106181	-0.018569	-0.0258863	-0.0220253	-0.0416374	-0.00600666	-0.0219332	-0.0270871	-0.028585	-0.0278996	-0.0239425	nan	-0.0191166	-0.0346992	-0.0180777	-0.0350093	-0.0288849	-0.0282165	-0.0369778	nan	-0.0172141	-0.0306884	-0.0231738	-0.0137853	-0.0370887	-0.0108573	-0.0476857
-0.321267	-0.237579	-0.047613	-0.095049	-0.228014	-0.59792	-0.0440521	-0.0496435	-0.109927	-0.0614582	-0.189572	-0.0246558	-0.00829948	-0.123999	-0.0728817	-0.0314179	nan	-0.0232872	-0.0248203	-0.0586403	-0.0126768	-0.0106782	-0.0222146	-0.0990946	-0.0153478	-0.0258863	-0.0207368	-0.0390605	-0.00471818	-0.0232217	-0.0290198	-0.0253638	-0.0278996	-0.0226541	nan	-0.0178281	-0.0346992	-0.0212989	-0.0337208	-0.0263079	-0.0249953	-0.0369778	nan	-0.0178583	-0.0319769	-0.0193083	-0.0150737	-0.0370887	-0.01279	-0.0476857
-0.321267	-0.233714	-0.0469688	-0.0931163	-0.228658	-0.600497	-0.0459848	-0.048355	-0.105418	-0.0595255	-0.177331	-0.0246558	-0.00765524	-0.122066	-0.0735259	-0.0294852	nan	-0.0219988	-0.0196664	-0.0573518	-0.00816711	-0.0138994	-0.0247916	-0.0945849	-0.0114823	-0.0271748	-0.0175156	-0.0422817	-0.00471818	-0.0212889	-0.0277314	-0.0253638	-0.0266111	-0.0187886	nan	-0.0165397	-0.0321222	-0.0232316	-0.0337208	-0.0237309	-0.0217741	-0.0382663	nan	-0.0152813	-0.0326211	-0.0160871	-0.0176507	-0.0364445	-0.0121458	-0.0470415
-0.319335	-0.227916	-0.0489015	-0.0956933	-0.231235	-0.602429	-0.0434078	-0.0489992	-0.100264	-0.0569485	-0.166379	-0.0214346	-0.007011	-0.1182	-0.0728817	-0.0269082	nan	-0.02522	-0.0177337	-0.060573	-0.0094556	-0.0171206	-0.0254358	-0.0920079	-0.00761689	-0.027819	-0.0155829	-0.0429259	-0.0034297	-0.0219332	-0.0290198	-0.0227868	-0.0259669	-0.0136347	nan	-0.0178281	-0.0340549	-0.0232316	-0.0324323	-0.0237309	-0.0179087	-0.0369778	nan	-0.0165698	-0.0345538	-0.0128659	-0.018295	-0.0383772	-0.0108573	-0.0463972
-0.317402	-0.218896	-0.0495457	-0.0956933	-0.233812	-0.601141	-0.0427636	-0.0489992	-0.0951099	-0.0530831	-0.155427	-0.022723	-0.00894372	-0.116912	-0.0735259	-0.0275525	nan	-0.0290854	-0.0151567	-0.0599288	-0.00816711	-0.0184091	-0.0260801	-0.0862098	-0.0063284	-0.0297517	-0.0149387	-0.0416374	-0.00600666	-0.0219332	-0.0264429	-0.0208541	-0.0246784	-0.011702	nan	-0.0171839	-0.0334107	-0.0238758	-0.034365	-0.0250194	-0.0140432	-0.0382663	nan	-0.0165698	-0.0332654	-0.0115774	-0.0202277	-0.0403099	-0.0102131	-0.0476857
-0.316113	-0.209233	-0.05019	-0.0982702	-0.237033	-0.600497	-0.0434078	-0.0470665	-0.0912445	-0.0505061	-0.147696	-0.0207903	-0.0115207	-0.117556	-0.0722374	-0.0269082	nan	-0.0297297	-0.0190222	-0.0618615	-0.00881135	-0.0190534	-0.0247916	-0.0829886	-0.00568416	-0.0310402	-0.0110732	-0.0429259	-0.00665091	-0.0245101	-0.0251544	-0.0208541	-0.0214572	-0.011702	nan	-0.0178281	-0.0327665	-0.0238758	-0.0337208	-0.0243752	-0.0153317	-0.040199	nan	-0.0191468	-0.0313326	-0.0122217	-0.0195834	-0.0390214	-0.00892459	-0.0489742
-0.312892	-0.197636	-0.0489015	-0.0995587	-0.237677	-0.598564	-0.0434078	-0.0477108	-0.089956	-0.0498619	-0.139965	-0.0207903	-0.0121649	-0.116268	-0.0728817	-0.026264	nan	-0.0329509	-0.0190222	-0.0637942	-0.00881135	-0.0235631	-0.0228589	-0.0810558	-0.00697264	-0.0316845	-0.00978473	-0.0390605	-0.00793939	-0.0264429	-0.0200005	-0.0208541	-0.0227457	-0.00912499	nan	-0.0178281	-0.0308337	-0.0212989	-0.0356535	-0.0256637	-0.013399	-0.0363335	nan	-0.0191468	-0.0313326	-0.0109332	-0.0202277	-0.0428869	-0.00699187	-0.0509069
-0.309671	-0.18604	-0.0495457	-0.0982702	-0.23961	-0.595987	-0.0459848	-0.0477108	-0.087379	-0.0479292	-0.129658	-0.0233673	-0.0128092	-0.118845	-0.0715932	-0.0275525	nan	-0.0342393	-0.0222434	-0.0637942	-0.0094556	-0.0235631	-0.0196377	-0.0778346	-0.00697264	-0.0349057	-0.00914049	-0.0364835	-0.00922787	-0.0283756	-0.0193562	-0.0176329	-0.0227457	-0.00912499	nan	-0.0178281	-0.0327665	-0.0180777	-0.0356535	-0.0263079	-0.013399	-0.0337566	nan	-0.0191468	-0.0332654	-0.0122217	-0.0195834	-0.0422426	-0.00570338	-0.0521954
-0.307094	-0.174444	-0.047613	-0.097626	-0.240898	-0.592766	-0.0472733	-0.0451338	-0.084802	-0.0479292	-0.122571	-0.0246558	-0.0140977	-0.117556	-0.0677277	-0.0269082	nan	-0.0335951	-0.0241761	-0.060573	-0.00816711	-0.0229188	-0.0157722	-0.0759019	-0.00697264	-0.0336172	-0.00720776	-0.0319738	-0.00793939	-0.0296641	-0.0167792	-0.0176329	-0.0214572	-0.00912499	nan	-0.0139627	-0.0334107	-0.0167892	-0.0337208	-0.0237309	-0.015976	-0.0292469	nan	-0.019791	-0.0319769	-0.0122217	-0.018295	-0.0415984	-0.00570338	-0.0509069
-0.302584	-0.163492	-0.0469688	-0.0969818	-0.23961	-0.5889	-0.049206	-0.0438453	-0.0835136	-0.0459964	-0.116773	-0.0265885	-0.0166746	-0.116268	-0.0664392	-0.026264	nan	-0.0323066	-0.0222434	-0.0618615	-0.00881135	-0.0235631	-0.0131952	-0.0739692	-0.0114823	-0.0329729	-0.00656352	-0.032618	-0.00793939	-0.0309526	-0.016135	-0.0176329	-0.0201687	-0.00976923	nan	-0.0139627	-0.0366319	-0.0161449	-0.0337208	-0.0250194	-0.0179087	-0.0273141	nan	-0.022368	-0.0345538	-0.0109332	-0.0170065	-0.0422426	-0.00634763	-0.0502627
-0.298075	-0.155116	-0.0469688	-0.0956933	-0.237677	-0.581169	-0.0485617	-0.0419126	-0.0828693	-0.0466407	-0.109042	-0.027877	-0.0173189	-0.113046	-0.0625738	-0.0256197	nan	-0.0323066	-0.0222434	-0.0592845	-0.0094556	-0.0222746	-0.00997403	-0.070748	-0.0140593	-0.0323287	-0.00849624	-0.0281084	-0.00858363	-0.0283756	-0.018712	-0.0163444	-0.018236	-0.0110577	nan	-0.0126742	-0.0392089	-0.0167892	-0.0337208	-0.0243752	-0.0211299	-0.0240929	nan	-0.0236565	-0.0339096	-0.0122217	-0.0163622	-0.0428869	-0.00505914	-0.0496184
-0.291632	-0.145453	-0.0469688	-0.0944048	-0.237033	-0.573438	-0.0498502	-0.0406241	-0.087379	-0.0466407	-0.103888	-0.0291655	-0.0192516	-0.111114	-0.0599968	-0.026264	nan	-0.0290854	-0.0215991	-0.057996	-0.00881135	-0.0216303	-0.0106183	-0.065594	-0.015992	-0.0323287	-0.00849624	-0.0281084	-0.00858363	-0.0277314	-0.0180677	-0.0144117	-0.0169475	-0.0149232	nan	-0.0107415	-0.0411416	-0.0187219	-0.0324323	-0.0256637	-0.0217741	-0.0221602	nan	-0.0243007	-0.0339096	-0.0141544	-0.0170065	-0.0422426	-0.00570338	-0.0496184
-0.286478	-0.134501	-0.0482572	-0.0937605	-0.2351	-0.565063	-0.0498502	-0.0425568	-0.087379	-0.0459964	-0.0993782	-0.0285212	-0.0218286	-0.108537	-0.0593526	-0.026264	nan	-0.0277969	-0.0183779	-0.0560633	-0.0113883	-0.0209861	-0.0112625	-0.0610843	-0.0205017	-0.0323287	-0.00849624	-0.0268199	-0.00858363	-0.0264429	-0.018712	-0.0157002	-0.0143705	-0.0149232	nan	-0.0133184	-0.0404974	-0.0193662	-0.0311438	-0.0243752	-0.0275723	-0.0234487	nan	-0.0275219	-0.0326211	-0.0154429	-0.0144295	-0.0383772	-0.00892459	-0.04833
-0.282613	-0.129347	-0.05019	-0.0937605	-0.232523	-0.556688	-0.049206	-0.0419126	-0.0893117	-0.0472849	-0.096157	-0.0298097	-0.0218286	-0.105316	-0.0593526	-0.0269082	nan	-0.0271527	-0.0177337	-0.0541306	-0.0100998	-0.0190534	-0.0112625	-0.0591516	-0.021146	-0.0323287	-0.0149387	-0.0248871	-0.00922787	-0.0257986	-0.0206447	-0.0157002	-0.0130821	-0.0168559	nan	-0.0100972	-0.0424301	-0.0212989	-0.0324323	-0.0224425	-0.0288608	-0.0221602	nan	-0.0288104	-0.0313326	-0.0193083	-0.0144295	-0.0383772	-0.0121458	-0.0476857
-0.275526	-0.121616	-0.0469688	-0.0866739	-0.2351	-0.547669	-0.0498502	-0.0412683	-0.0906002	-0.0447079	-0.0903588	-0.0285212	-0.0198958	-0.100806	-0.0574199	-0.0288409	nan	-0.0245757	-0.0138682	-0.0521979	-0.0107441	-0.0164764	-0.0119068	-0.0546419	-0.0217902	-0.0342614	-0.0162271	-0.0216659	-0.00858363	-0.0238659	-0.0245101	-0.0137674	-0.0111493	-0.0168559	nan	-0.0100972	-0.0430743	-0.0232316	-0.0298553	-0.0205097	-0.0288608	-0.0234487	nan	-0.0294547	-0.0326211	-0.0199526	-0.0163622	-0.0370887	-0.0166555	-0.0451087
-0.270372	-0.117106	-0.0482572	-0.0892509	-0.233812	-0.539938	-0.0485617	-0.0406241	-0.089956	-0.0453522	-0.0884261	-0.0272327	-0.0198958	-0.0937192	-0.0522659	-0.0288409	nan	-0.0232872	-0.0125797	-0.0496209	-0.00881135	-0.0171206	-0.0131952	-0.052065	-0.021146	-0.0329729	-0.0181599	-0.0203775	-0.00665091	-0.0238659	-0.0264429	-0.0131232	-0.0117936	-0.0162116	nan	-0.00752027	-0.0411416	-0.0264528	-0.0298553	-0.0179328	-0.0275723	-0.0234487	nan	-0.0307431	-0.0339096	-0.0180198	-0.0163622	-0.0338675	-0.0192325	-0.043176
-0.261353	-0.111952	-0.0508342	-0.0866739	-0.234456	-0.530919	-0.0498502	-0.0399799	-0.089956	-0.0447079	-0.0858492	-0.0285212	-0.0179631	-0.0853441	-0.0509774	-0.0288409	nan	-0.022643	-0.00871429	-0.0509094	-0.0107441	-0.0158322	-0.0144837	-0.049488	-0.0192132	-0.0310402	-0.0226696	-0.019089	-0.00471818	-0.0206447	-0.0309526	-0.0150559	-0.0105051	-0.011702	nan	-0.00880875	-0.0398531	-0.0258086	-0.0266341	-0.016	-0.0288608	-0.0260257	nan	nan	-0.0339096	-0.0180198	-0.0189392	-0.0345117	-0.0205209	-0.0405991
-0.250401	-0.109375	-0.05019	-0.0853854	-0.23961	-0.523188	-0.0459848	-0.0412683	-0.0880233	-0.0440637	-0.0845607	-0.0246558	-0.0179631	-0.0814787	-0.0503332	-0.0281967	nan	-0.022643	-0.00613733	-0.0521979	-0.0113883	-0.0145437	-0.0170607	-0.0456225	-0.0179248	-0.0336172	-0.0233138	-0.0158678	-0.00471818	-0.016135	-0.0315968	-0.0157002	-0.0105051	-0.0110577	nan	-0.00752027	-0.0385646	-0.0270971	-0.0247014	-0.0134231	-0.029505	-0.0286026	nan	nan	-0.0332654	-0.0199526	-0.0228046	-0.0338675	-0.0205209	nan
-0.240737	-0.106798	-0.0546997	-0.0860297	-0.242831	-0.515457	-0.0453405	-0.0425568	-0.084802	-0.042131	-0.0832722	-0.0246558	-0.0186073	-0.0750362	-0.0516217	-0.0294852	nan	-0.0239315	-0.00678157	-0.0496209	-0.0107441	-0.0132552	-0.0177049	-0.0411129	-0.0166363	-0.0336172	-0.0246023	-0.013935	-0.0034297	-0.0167792	-0.0296641	-0.0182771	-0.00921661	-0.00976923	nan	-0.00752027	-0.0372762	-0.0277413	-0.0227687	-0.0134231	-0.0288608	-0.0305354	nan	nan	-0.0326211	-0.0205968	-0.0240931	-0.0338675	-0.0218094	nan
-0.232362	-0.103577	-0.0546997	-0.0853854	-0.247341	-0.513524	-0.0414751	-0.0419126	-0.0809366	-0.039554	-0.0806952	-0.0220788	-0.0179631	-0.0698823	-0.0516217	-0.0269082	nan	-0.0232872	-0.00871429	-0.0521979	-0.0126768	-0.0138994	-0.0183492	-0.0404686	-0.0153478	-0.030396	-0.0220253	-0.0132908	-0.00214121	-0.0142023	-0.0277314	-0.0195656	-0.00986086	-0.00976923	nan	-0.00623178	-0.0321222	-0.0219431	-0.020836	-0.0121346	-0.0301493	-0.0331123	nan	nan	-0.0306884	-0.0199526	-0.0240931	-0.030002	-0.0205209	nan
-0.222054	-0.0997116	-0.0553439	-0.0847412	-0.249918	-0.510303	-0.0427636	-0.0406241	-0.0777154	-0.039554	-0.077474	-0.0220788	-0.0166746	-0.0647284	-0.0522659	-0.0288409	nan	-0.0239315	-0.0112913	-0.0509094	-0.0100998	-0.0119667	-0.0164164	-0.0398244	-0.0127708	-0.0323287	-0.023958	-0.0132908	-0.00214121	-0.0142023	-0.0277314	-0.0202099	-0.0111493	-0.00848075	nan	-0.00429906	-0.0301895	-0.0187219	-0.020836	-0.0127788	-0.029505	-0.0324681	nan	nan	-0.0326211	-0.0218853	-0.0247374	-0.032579	-0.0192325	nan
-0.211102	-0.0971347	-0.0546997	-0.0821642	-0.253783	-0.51288	-0.0434078	-0.0380471	-0.0719172	-0.0376213	-0.0736086	-0.0207903	-0.0115207	-0.0627957	-0.0516217	-0.0294852	nan	-0.02522	-0.0119355	-0.0483324	-0.0100998	nan	-0.0164164	-0.0424013	-0.00954961	-0.030396	-0.0226696	-0.0113581	0.000435753	-0.0174235	-0.0270871	-0.0208541	-0.0137263	-0.00848075	nan	-0.00107785	-0.028901	-0.0174334	-0.0176148	-0.0121346	-0.029505	-0.0298911	nan	nan	-0.0300442	-0.0199526	-0.0247374	-0.030002	-0.017944	nan
-0.203371	-0.0952019	-0.0553439	-0.0828084	-0.258293	-0.513524	-0.0440521	-0.0361144	-0.0648306	-0.0382655	-0.0723201	-0.0188576	-0.0115207	-0.0589302	-0.0516217	-0.0307737	nan	-0.0239315	-0.0138682	-0.0457554	-0.0094556	nan	-0.0144837	-0.0443341	-0.0063284	-0.0271748	nan	-0.0113581	0.00107999	-0.0142023	-0.0238659	-0.0214983	-0.0169475	-0.00848075	nan	0.00149912	-0.0282568	-0.0142122	-0.0169705	-0.0108461	-0.0301493	-0.0266699	nan	nan	-0.0287557	-0.0186641	-0.0228046	-0.0287136	-0.0160113	nan
-0.197573	-0.0939135	-0.0553439	-0.0808757	-0.262803	-0.516745	-0.0434078	-0.0348259	-0.0616094	-0.0363328	-0.0671661	-0.0188576	-0.0102322	-0.055709	-0.0516217	-0.0301294	nan	-0.02522	-0.013224	-0.0438227	-0.0113883	nan	-0.0138395	-0.0456225	-0.00761689	-0.025242	nan	-0.013935	0.00301272	-0.0142023	-0.0225774	-0.0214983	-0.018236	-0.00976923	nan	0.000854876	-0.028901	-0.0103468	-0.0189032	-0.0127788	-0.0288608	-0.0253814	nan	nan	-0.0293999	-0.0186641	-0.0234489	-0.0293578	-0.0121458	nan
-0.188554	-0.0945577	-0.0540554	-0.0802315	-0.266668	-0.519322	-0.0427636	-0.0354702	-0.0577439	-0.0363328	-0.0645892	-0.0169249	-0.00894372	-0.055709	-0.0541987	-0.0294852	nan	-0.0232872	-0.0138682	-0.039313	-0.0094556	nan	-0.0119068	-0.046911	-0.00568416	-0.0233093	nan	-0.013935	0.00365696	-0.0122696	-0.0200005	-0.0234311	-0.018236	-0.0129904	nan	-0.000433608	-0.0276125	-0.0103468	-0.0189032	-0.0121346	-0.0275723	-0.0208717	nan	nan	-0.0281114	-0.0180198	nan	-0.030002	-0.00892459	nan
-0.184044	-0.0932692	-0.0540554	-0.0828084	-0.269889	-0.524476	-0.0440521	-0.0341817	-0.0545227	-0.0356886	-0.061368	-0.0156364	nan	-0.0518436	-0.0567756	-0.0294852	nan	-0.022643	-0.0138682	-0.0367361	-0.00881135	nan	-0.0119068	-0.046911	-0.00697264	-0.0194439	nan	-0.019089	0.00623393	-0.0142023	-0.0200005	-0.0227868	-0.0188802	-0.0129904	nan	-0.00236633	-0.0276125	-0.00970252	-0.0221244	-0.0153558	-0.0275723	-0.0202275	nan	nan	-0.0261787	-0.0167314	nan	-0.030002	-0.00699187	nan
-0.182111	-0.092625	-0.0521227	-0.0828084	-0.273755	-0.530274	-0.0427636	-0.0367587	-0.0519457	-0.0369771	-0.0568583	-0.0143479	nan	-0.0518436	-0.0567756	-0.0275525	nan	-0.0219988	-0.0119355	-0.0328706	-0.0113883	nan	-0.0106183	-0.0475553	-0.00890537	-0.0162227	nan	-0.0184447	0.00687817	-0.0142023	-0.0193562	-0.0214983	-0.020813	-0.0162116	nan	-0.00365482	-0.0282568	-0.0077698	-0.0221244	-0.0134231	-0.0256396	-0.0150735	nan	nan	-0.0261787	-0.0167314	nan	-0.030002	-0.00570338	nan
-0.17889	-0.092625	-0.0508342	-0.0808757	-0.278909	-0.533496	-0.0427636	-0.0367587	-0.0519457	-0.0376213	-0.0536371	-0.0130594	nan	-0.0505551	-0.0567756	-0.0281967	nan	-0.0187776	-0.0125797	-0.0296494	-0.0100998	nan	-0.0080413	-0.0475553	-0.00890537	-0.0168669	nan	-0.0203775	0.00816665	-0.0148465	-0.0193562	-0.0195656	-0.0195245	-0.0194329	nan	-0.00365482	-0.0301895	-0.00841404	-0.0240572	-0.0134231	-0.0198414	-0.0137851	nan	nan	-0.0261787	-0.0154429	nan	-0.0312905	-0.00570338	nan
-0.178246	-0.0939135	-0.0508342	-0.0808757	-0.284063	-0.539938	-0.0414751	-0.0367587	-0.0493688	-0.0389098	-0.0517044	-0.0137037	nan	-0.0486223	-0.0561314	-0.0288409	nan	-0.0162006	-0.0112913	-0.0270724	-0.00816711	nan	-0.00932979	-0.0475553	-0.0101939	-0.0142899	nan	-0.0203775	0.0113879	-0.0167792	-0.0174235	-0.0182771	-0.0175918	-0.0187886	nan	-0.00429906	-0.0269683	-0.0116352	-0.0227687	-0.0108461	-0.0146875	-0.0118523	nan	nan	-0.0248902	-0.0147986	nan	-0.0319348	-0.0044149	nan
-0.176313	-0.0945577	-0.0514784	-0.0821642	-0.285995	-0.540582	-0.0408308	-0.0354702	-0.047436	-0.039554	-0.0510601	-0.0143479	nan	-0.0460454	-0.0567756	-0.0281967	nan	-0.0142679	-0.0112913	-0.0270724	-0.00881135	nan	-0.00997403	-0.0481995	-0.0108381	-0.011713	nan	-0.0229544	0.0113879	-0.0167792	-0.0200005	-0.0189214	-0.0188802	-0.0181444	nan	-0.00558754	-0.0295453	-0.013568	-0.0227687	-0.0114903	-0.0121105	-0.0131408	nan	nan	-0.0261787	-0.0115774	nan	-0.0338675	-0.0044149	nan
-0.175669	-0.0939135	-0.0482572	-0.0840969	-0.291794	-0.542515	-0.0376096	-0.0380471	-0.047436	-0.0389098	-0.0517044	-0.0143479	nan	-0.0466896	-0.0574199	-0.0256197	nan	-0.0123351	-0.00935854	-0.0277167	-0.0094556	nan	-0.0112625	-0.0456225	-0.0108381	-0.0130014	nan	-0.0235987	nan	-0.0174235	-0.0193562	-0.0157002	-0.0143705	nan	nan	-0.00880875	-0.0276125	-0.0200104	-0.0234129	-0.0114903	-0.0088893	-0.0131408	nan	nan	-0.0255345	-0.0109332	nan	-0.0358002	-0.00248217	nan
-0.176313	-0.0952019	-0.0495457	-0.0847412	-0.296947	-0.538005	-0.0369654	-0.0367587	-0.0455033	-0.0389098	-0.0517044	-0.0104825	nan	-0.0434684	-0.0567756	-0.026264	nan	-0.0123351	-0.00871429	-0.0283609	-0.00816711	nan	-0.0138395	-0.0424013	-0.0101939	-0.0162227	nan	-0.0229544	nan	-0.0180677	-0.0206447	-0.0163444	-0.0117936	nan	nan	-0.00945299	-0.0250356	-0.0225874	-0.0214802	-0.0114903	-0.00566809	-0.0137851	nan	nan	-0.024246	-0.0102889	nan	-0.0364445	-0.00183793	nan
-0.176957	-0.092625	-0.0482572	-0.0866739	-0.299524	-0.537361	-0.0337442	-0.0380471	-0.0442148	-0.0382655	-0.0497716	-0.0137037	nan	-0.0421799	-0.0567756	-0.0288409	nan	-0.0110467	-0.00935854	-0.0302936	-0.0113883	nan	-0.0131952	-0.0404686	-0.0121266	-0.0155784	nan	-0.0235987	nan	-0.0200005	-0.0167792	-0.0163444	-0.0111493	nan	nan	-0.0107415	-0.0224586	-0.0245201	-0.0201917	nan	-0.0043796	-0.0176505	nan	nan	-0.0248902	-0.0096447	nan	-0.035156	-0.00183793	nan
-0.177602	-0.0906923	-0.0456803	-0.0860297	-0.301457	-0.53414	-0.0330999	-0.0374029	-0.0429264	-0.0389098	-0.0484831	-0.0143479	nan	-0.0415357	-0.0554871	-0.0288409	nan	-0.0136236	-0.00871429	-0.0315821	-0.0120326	nan	-0.0131952	-0.0372474	-0.0108381	-0.0194439	nan	-0.0229544	nan	-0.0212889	-0.0174235	-0.0150559	-0.00986086	nan	nan	-0.0107415	-0.0198816	-0.0258086	-0.0201917	nan	-0.00502384	-0.0170063	nan	nan	-0.0248902	-0.0109332	nan	-0.0338675	-0.00119369	nan
-0.177602	-0.0887595	-0.0424591	-0.0853854	-0.304678	-0.527697	-0.0324557	-0.0354702	-0.0409936	-0.0389098	-0.0484831	-0.0124152	nan	-0.039603	-0.0529102	-0.0294852	nan	-0.0129794	-0.0100028	-0.0328706	-0.013321	nan	-0.0131952	-0.0346704	-0.00890537	-0.0207323	nan	-0.0203775	nan	-0.0232217	-0.018712	-0.0157002	-0.00921661	nan	nan	-0.00945299	-0.0166604	-0.0264528	-0.0189032	nan	-0.00373536	-0.0182948	nan	nan	-0.0236017	-0.0115774	nan	-0.0364445	0.00138328	nan
-0.178246	-0.0906923	-0.0392379	-0.0821642	-0.306611	-0.524476	-0.0324557	-0.0328932	-0.0377724	-0.0382655	-0.0478389	-0.0149921	nan	-0.037026	-0.0509774	-0.0301294	nan	nan	-0.00807005	-0.0354476	-0.0146095	nan	-0.0138395	-0.0346704	-0.00826113	-0.0194439	nan	-0.0197332	nan	-0.0251544	-0.0200005	-0.0144117	-0.0111493	nan	nan	-0.00752027	-0.0153719	-0.0270971	-0.0163263	nan	-0.00695657	-0.0176505	nan	nan	-0.0248902	-0.00835621	nan	-0.0332233	0.00202752	nan
-0.177602	-0.0887595	-0.0366609	-0.0834527	-0.306611	-0.517389	-0.030523	-0.032249	-0.0364839	-0.0376213	-0.0459062	-0.0156364	nan	-0.037026	-0.0503332	-0.0294852	nan	nan	-0.00742581	-0.0373803	-0.0178307	nan	-0.012551	-0.033382	-0.00890537	-0.0200881	nan	-0.0184447	nan	-0.0245101	-0.0212889	-0.0157002	-0.0124378	nan	nan	-0.00752027	-0.012795	-0.0277413	-0.018259	nan	-0.00824505	-0.0195832	nan	nan	-0.0255345	-0.00771197	nan	-0.0338675	0.00267176	nan
-0.17438	-0.0868268	-0.0340839	-0.0802315	-0.304678	-0.510303	-0.0311672	-0.029672	-0.0345512	-0.0369771	-0.0446177	-0.0162806	nan	-0.0376702	-0.0464678	-0.0288409	nan	nan	-0.0042046	-0.0367361	-0.0191192	nan	nan	-0.0301607	-0.00826113	-0.0200881	nan	-0.0197332	nan	-0.0206447	-0.0232217	-0.0163444	-0.0124378	nan	nan	-0.0049433	-0.0121507	-0.0232316	-0.018259	nan	-0.0114663	-0.016362	nan	nan	-0.0261787	-0.00771197	nan	-0.0306463	0.003316	nan
-0.172448	-0.0874711	-0.0340839	-0.0828084	-0.29888	-0.505149	-0.0318115	-0.027095	-0.0326185	-0.0376213	-0.0446177	-0.0175691	nan	-0.0389587	-0.0432466	-0.0288409	nan	nan	-0.00549309	-0.039313	-0.0204077	nan	nan	-0.0275838	-0.00826113	-0.0226651	nan	-0.019089	nan	-0.0200005	-0.0264429	-0.0182771	-0.0117936	nan	nan	-0.00558754	-0.00764103	-0.0219431	-0.0201917	nan	-0.015976	-0.0144293	nan	nan	-0.0248902	-0.0096447	nan	-0.0306463	0.00267176	nan
-0.168582	-0.0868268	-0.0327954	-0.08152	-0.294371	-0.501928	-0.0324557	-0.027095	-0.0332627	-0.0363328	-0.0439735	-0.0182134	nan	-0.039603	-0.0413138	-0.026264	nan	nan	-0.00549309	-0.0386688	-0.0216962	nan	nan	-0.0275838	-0.0108381	-0.0213766	nan	-0.019089	nan	-0.0180677	-0.0277314	-0.0169886	-0.0137263	nan	nan	-0.0049433	-0.00828527	-0.0180777	-0.0189032	nan	-0.015976	-0.0124966	nan	nan	-0.0255345	-0.00900046	nan	-0.0280693	0.00396024	nan
-0.167294	-0.0855383	-0.0308627	-0.08152	-0.287284	-0.49613	-0.0318115	-0.0258066	-0.0332627	-0.0350443	-0.0394638	-0.0195018	nan	-0.0428242	-0.0393811	-0.0249755	nan	nan	-0.00678157	-0.0348033	-0.0204077	nan	nan	-0.0269395	-0.00890537	-0.0200881	nan	-0.0197332	nan	-0.0174235	-0.0309526	-0.0176329	-0.0130821	nan	nan	-0.00301057	-0.00892952	-0.013568	-0.0195475	nan	-0.0146875	-0.00991961	nan	nan	-0.0261787	nan	nan	nan	0.000739035	nan
-0.163428	-0.0848941	-0.0321512	-0.0834527	-0.282774	-0.492264	-0.0324557	-0.0251623	-0.033907	-0.0363328	-0.040108	-0.0195018	nan	-0.0454011	-0.0361599	-0.023687	nan	nan	-0.00807005	-0.0322264	-0.018475	nan	nan	-0.0262953	-0.00826113	-0.0181554	nan	-0.0184447	nan	-0.016135	-0.0315968	-0.0163444	-0.0143705	nan	nan	-0.00236633	-0.00957376	-0.013568	-0.0189032	nan	-0.0153317	-0.0066984	nan	nan	-0.0261787	nan	nan	nan	-0.000549448	nan
-0.160207	-0.0868268	-0.0327954	-0.0834527	-0.276976	-0.487754	-0.0298787	-0.0238738	-0.0326185	-0.0363328	-0.0407523	-0.0195018	nan	-0.0454011	-0.0348714	-0.0178888	nan	nan	-0.00678157	-0.0302936	-0.0171865	nan	nan	-0.0250068	-0.00890537	-0.0149342	nan	-0.019089	nan	-0.0174235	-0.0341738	-0.0169886	-0.0137263	nan	nan	-0.00172209	-0.0115065	-0.00970252	-0.0169705	nan	-0.013399	-0.00605416	nan	nan	-0.0281114	nan	nan	nan	-0.000549448	nan
-0.156342	-0.0874711	-0.0327954	-0.0840969	-0.273755	-0.479379	-0.0285903	-0.0283835	-0.0345512	-0.0324674	-0.040108	-0.0201461	nan	-0.0454011	-0.0348714	-0.0166003	nan	nan	-0.00807005	-0.0296494	-0.015898	nan	nan	-0.0250068	-0.0108381	-0.0136457	nan	-0.019089	nan	-0.013558	-0.0315968	-0.0182771	-0.0137263	nan	nan	-0.00301057	-0.012795	-0.00905828	-0.018259	nan	-0.0140432	-0.00476568	nan	nan	-0.0287557	nan	nan	nan	0.00138328	nan
-0.152476	-0.090048	-0.0334397	-0.0847412	-0.267312	-0.469716	-0.030523	-0.0309605	-0.0358397	-0.0311789	-0.0407523	-0.0201461	nan	-0.0473339	-0.0348714	-0.0140234	nan	nan	-0.00935854	-0.0277167	-0.0152538	nan	nan	-0.0224298	-0.00826113	-0.0142899	nan	-0.0203775	nan	-0.0148465	-0.0296641	-0.0202099	nan	nan	nan	-0.00558754	-0.0153719	-0.00905828	-0.0150378	nan	-0.013399	-0.00283295	nan	nan	-0.0268229	nan	nan	nan	-0.00119369	nan
-0.149899	-0.0932692	-0.0366609	-0.0879624	-0.264091	-0.456187	-0.027946	-0.032249	-0.0397051	-0.0305346	-0.0388195	-0.0201461	nan	-0.0473339	-0.0355157	-0.0120907	nan	nan	-0.0119355	-0.0283609	nan	nan	nan	-0.0224298	-0.0114823	-0.0130014	nan	-0.0197332	nan	-0.016135	-0.0270871	-0.0202099	nan	nan	nan	-0.00623178	-0.0147277	-0.00712556	-0.0150378	nan	-0.013399	-0.00412144	nan	nan	-0.0261787	nan	nan	nan	0.00138328	nan
-0.149255	-0.0932692	-0.0353724	-0.0879624	-0.258937	-0.442658	-0.0266575	-0.0348259	-0.0397051	-0.0286019	-0.0388195	-0.0214346	nan	-0.0492666	-0.0374484	-0.0114464	nan	nan	-0.0138682	-0.025784	nan	nan	nan	-0.0211414	-0.00890537	-0.011713	nan	-0.0178005	nan	-0.0154908	-0.0238659	-0.0195656	nan	nan	nan	-0.00752027	-0.0160162	-0.0077698	-0.0124608	nan	-0.0140432	-0.00540992	nan	nan	-0.0248902	nan	nan	nan	0.00138328	nan
-0.149899	-0.0919807	-0.0347282	-0.0853854	-0.255716	-0.425263	-0.0285903	-0.0354702	-0.0397051	-0.0266692	-0.040108	-0.0207903	nan	-0.0466896	-0.0400253	-0.0127349	nan	nan	nan	-0.025784	nan	nan	nan	-0.0217856	-0.0101939	-0.0130014	nan	-0.0171562	nan	-0.0180677	-0.0212889	-0.0221426	nan	nan	nan	-0.00687603	-0.0173047	-0.00970252	-0.0105281	nan	-0.0121105	-0.00476568	nan	nan	-0.0223133	nan	nan	nan	0.00267176	nan
-0.149899	-0.092625	-0.0327954	-0.0847412	-0.253783	-0.407869	-0.0292345	-0.0354702	-0.0390609	-0.0266692	-0.0413965	-0.022723	nan	-0.0460454	-0.0400253	-0.0108022	nan	nan	nan	-0.025784	nan	nan	nan	-0.0230741	-0.0063284	-0.0123572	nan	-0.0158678	nan	-0.018712	-0.0167792	-0.0227868	nan	nan	nan	-0.00880875	-0.0192374	-0.0122795	-0.0105281	nan	-0.0121105	-0.00476568	nan	nan	-0.021669	nan	nan	nan	0.003316	nan
-0.151188	-0.0919807	-0.031507	-0.0828084	-0.248629	-0.384676	-0.0285903	-0.0335375	-0.0377724	-0.0260249	-0.0394638	-0.0240115	nan	-0.0434684	-0.0426023	-0.0120907	nan	nan	nan	-0.025784	nan	nan	nan	-0.0250068	-0.00826113	-0.0149342	nan	-0.0152235	nan	-0.0206447	-0.016135	-0.0253638	nan	nan	nan	-0.00816451	-0.0192374	-0.0142122	-0.00988385	nan	-0.0146875	-0.00605416	nan	nan	-0.0210248	nan	nan	nan	0.00460449	nan
-0.151188	-0.0894038	-0.0276415	-0.0795872	-0.242831	-0.36406	-0.0298787	-0.032249	-0.0384167	-0.0247365	-0.0407523	-0.022723	nan	-0.0428242	-0.0438908	-0.00886945	nan	nan	nan	-0.0270724	nan	nan	nan	-0.0262953	-0.00826113	-0.0162227	nan	-0.0126466	nan	-0.0193562	-0.0129138	-0.0221426	nan	nan	nan	-0.0100972	-0.0224586	-0.0187219	-0.0111723	nan	-0.0114663	-0.00798689	nan	nan	-0.0197363	nan	nan	nan	0.00589297	nan
-0.151832	-0.0881153	-0.0276415	-0.0776545	-0.2351	-0.344089	-0.0330999	-0.0316047	-0.0384167	-0.023448	-0.0381753	-0.0201461	nan	-0.0434684	-0.0451793	-0.0114464	nan	nan	nan	-0.0309379	nan	nan	nan	-0.0269395	-0.0101939	-0.0155784	nan	-0.0145793	nan	-0.0200005	-0.0103368	-0.0247195	nan	nan	nan	-0.0113857	-0.0237471	-0.0206546	-0.0118166	nan	-0.0140432	-0.00863113	nan	nan	-0.0165151	nan	nan	nan	0.00460449	nan
-0.15763	-0.0868268	-0.0269973	-0.076366	-0.226081	-0.323473	-0.0343884	-0.0309605	-0.0403494	-0.0240922	-0.0368868	-0.0220788	nan	-0.0402472	-0.0451793	-0.0114464	nan	nan	nan	-0.0322264	nan	nan	nan	-0.0269395	-0.0127708	-0.0181554	nan	-0.0132908	nan	-0.0200005	-0.00711562	-0.0240753	nan	nan	nan	-0.0133184	-0.0231028	-0.0193662	-0.0137493	nan	nan	-0.0112081	nan	nan	-0.0171593	nan	nan	nan	0.00589297	nan
-0.156986	-0.0829614	-0.0276415	-0.0731448	-0.214485	-0.3093	-0.0363212	-0.0277393	-0.0397051	-0.0240922	-0.0330214	-0.0207903	nan	-0.0389587	-0.0432466	-0.0133791	nan	nan	nan	-0.0328706	nan	nan	nan	-0.0269395	-0.0134151	-0.0194439	nan	-0.0107138	nan	-0.0200005	-0.00904835	nan	nan	nan	nan	-0.0133184	-0.026324	-0.0187219	-0.0150378	nan	nan	-0.0112081	nan	nan	-0.0184478	nan	nan	nan	0.00396024	nan
-0.160851	-0.0797402	-0.0276415	-0.0679909	-0.204177	-0.295126	-0.0363212	-0.0251623	-0.0403494	-0.0260249	-0.0291559	-0.0201461	nan	-0.0383145	-0.0432466	-0.0140234	nan	nan	nan	-0.0341591	nan	nan	nan	-0.0256511	-0.0153478	-0.0187996	nan	-0.00813687	nan	-0.0200005	-0.00904835	nan	nan	nan	nan	-0.0107415	-0.0282568	-0.0200104	-0.0137493	nan	nan	nan	nan	nan	-0.0178036	nan	nan	nan	0.00396024	nan
-0.160207	-0.0784517	-0.031507	-0.0634812	-0.191292	-0.282241	-0.0356769	-0.0251623	-0.0422821	-0.0260249	-0.0298001	-0.0207903	nan	-0.0363818	-0.0406696	-0.0127349	nan	nan	nan	-0.0354476	nan	nan	nan	-0.0211414	-0.015992	-0.0187996	nan	-0.0100696	nan	-0.0193562	-0.0122696	nan	nan	nan	nan	-0.00945299	-0.0295453	-0.0180777	-0.015682	nan	nan	nan	nan	nan	-0.019092	nan	nan	nan	0.00267176	nan
-0.158919	-0.0778074	-0.0327954	-0.0609042	-0.180984	-0.271934	-0.0337442	-0.0251623	-0.0435706	-0.0247365	-0.0252905	nan	nan	-0.0363818	-0.0406696	-0.0140234	nan	nan	nan	-0.0367361	nan	nan	nan	-0.0198529	-0.0172805	-0.0200881	nan	-0.0107138	nan	-0.0180677	-0.0142023	nan	nan	nan	nan	-0.0113857	-0.0282568	-0.0180777	-0.015682	nan	nan	nan	nan	nan	-0.0210248	nan	nan	nan	0.00267176	nan
-0.155697	-0.0784517	-0.0360167	-0.0557503	-0.17132	-0.260982	-0.0324557	-0.0264508	-0.0435706	-0.0247365	-0.0265789	nan	nan	-0.0338048	-0.0380926	-0.0159561	nan	nan	nan	-0.0367361	nan	nan	nan	-0.0153432	nan	nan	nan	-0.0100696	nan	-0.016135	-0.016135	nan	nan	nan	nan	-0.0146069	-0.0269683	-0.0174334	-0.0143935	nan	nan	nan	nan	nan	-0.021669	nan	nan	nan	0.00138328	nan
-0.155053	-0.0778074	-0.0392379	-0.0557503	-0.161013	-0.255183	-0.0292345	-0.0290278	-0.0455033	-0.0240922	-0.0252905	nan	nan	-0.034449	-0.0355157	-0.0159561	nan	nan	nan	-0.0373803	nan	nan	nan	-0.0127662	nan	nan	nan	-0.0113581	nan	nan	-0.0142023	nan	nan	nan	nan	-0.0126742	-0.026324	-0.0161449	-0.0169705	nan	nan	nan	nan	nan	-0.024246	nan	nan	nan	-0.000549448	nan
-0.153765	-0.0778074	-0.0411706	-0.0557503	-0.150705	-0.250674	-0.027946	-0.0309605	-0.0448591	-0.0260249	-0.0252905	nan	nan	-0.0331606	-0.0329387	-0.0166003	nan	nan	nan	-0.0367361	nan	nan	nan	-0.0101893	nan	nan	nan	-0.0107138	nan	nan	-0.0154908	nan	nan	nan	nan	-0.01203	-0.0237471	-0.0155007	-0.015682	nan	nan	nan	nan	nan	-0.0255345	nan	nan	nan	0.000739035	nan
-0.152476	-0.0758747	-0.0424591	-0.0538176	-0.144262	-0.243587	-0.0273018	-0.0335375	-0.0435706	-0.0260249	-0.0252905	nan	nan	-0.0318721	-0.031006	-0.0191773	nan	nan	nan	-0.0360918	nan	nan	nan	-0.00825653	nan	nan	nan	-0.00942535	nan	nan	nan	nan	nan	nan	nan	-0.0113857	-0.0237471	nan	-0.0137493	nan	nan	nan	nan	nan	-0.0300442	nan	nan	nan	0.00138328	nan
-0.152476	-0.0752305	-0.0424591	-0.0538176	-0.139753	-0.239077	-0.0240806	-0.032249	-0.0409936	-0.0292462	-0.0272232	nan	nan	-0.0312278	-0.0277848	-0.0185331	nan	nan	nan	-0.0328706	nan	nan	nan	-0.0108335	nan	nan	nan	-0.00878111	nan	nan	nan	nan	nan	nan	nan	-0.0107415	-0.0224586	nan	-0.0131051	nan	nan	nan	nan	nan	-0.0319769	nan	nan	nan	0.00267176	nan
-0.149899	-0.0758747	-0.0424591	-0.0557503	-0.134599	-0.232635	-0.0208594	-0.0341817	-0.0377724	-0.0286019	-0.0304444	nan	nan	-0.0286509	-0.0264963	-0.0172446	nan	nan	nan	-0.0328706	nan	nan	nan	-0.0108335	nan	nan	nan	-0.00813687	nan	nan	nan	nan	nan	nan	nan	-0.0100972	-0.0218143	nan	-0.0150378	nan	nan	nan	nan	nan	-0.0326211	nan	nan	nan	0.00460449	nan
-0.147322	-0.0758747	-0.0418148	-0.0563946	-0.131377	-0.22426	-0.0195709	-0.0341817	-0.0364839	-0.0292462	-0.0323771	nan	nan	-0.0286509	-0.0277848	-0.0140234	nan	nan	nan	-0.0302936	nan	nan	nan	-0.0134105	nan	nan	nan	-0.00749262	nan	nan	nan	nan	nan	nan	nan	-0.00945299	-0.0185931	nan	-0.0137493	nan	nan	nan	nan	nan	-0.0313326	nan	nan	nan	0.00589297	nan
-0.146034	-0.0778074	-0.0418148	-0.0609042	-0.128801	-0.216529	-0.0202151	-0.0303162	-0.033907	-0.0286019	-0.037531	nan	nan	-0.0267181	-0.028429	-0.0166003	nan	nan	nan	-0.0315821	nan	nan	nan	-0.0166317	nan	nan	nan	-0.00684838	nan	nan	nan	nan	nan	nan	nan	-0.00945299	-0.0173047	nan	-0.015682	nan	nan	nan	nan	nan	-0.0293999	nan	nan	nan	0.00524873	nan
-0.144745	-0.0771632	-0.0418148	-0.0634812	-0.124291	-0.208154	-0.0215036	-0.029672	-0.03133	-0.0298904	-0.0368868	nan	nan	-0.0280066	-0.028429	-0.0146676	nan	nan	nan	-0.0290052	nan	nan	nan	-0.0192086	nan	nan	nan	-0.00878111	nan	nan	nan	nan	nan	nan	nan	-0.00816451	-0.0166604	nan	-0.018259	nan	nan	nan	nan	nan	-0.0268229	nan	nan	nan	0.00589297	nan
-0.142168	-0.0784517	-0.0405263	-0.0667024	-0.120425	-0.19849	-0.0227921	-0.027095	-0.0300415	-0.0311789	-0.037531	nan	nan	-0.0299393	-0.0303617	-0.0140234	nan	nan	nan	-0.0270724	nan	nan	nan	-0.0217856	nan	nan	nan	-0.0055599	nan	nan	nan	nan	nan	nan	nan	-0.00558754	-0.0179489	nan	-0.0189032	nan	nan	nan	nan	nan	-0.0261787	nan	nan	nan	0.00589297	nan
-0.14088	-0.0784517	-0.0385936	-0.0647697	-0.119137	-0.189471	-0.0234363	-0.0232296	-0.0293973	-0.0279577	-0.0394638	nan	nan	-0.0292951	-0.0277848	-0.0133791	nan	nan	nan	-0.0244955	nan	nan	nan	-0.0250068	nan	nan	nan	nan	nan	nan	nan	nan	nan	nan	nan	nan	-0.0179489	nan	-0.018259	nan	nan	nan	nan	nan	-0.0210248	nan	nan	nan	0.00589297	nan
-0.142168	-0.0823171	-0.0385936	-0.0667024	-0.117204	-0.181096	-0.0253691	-0.0180757	-0.0261761	-0.0311789	-0.0394638	nan	nan	-0.0286509	-0.0277848	-0.0114464	nan	nan	nan	-0.0225627	nan	nan	nan	-0.0269395	nan	nan	nan	nan	nan	nan	nan	nan	nan	nan	nan	nan	-0.0185931	nan	-0.020836	nan	nan	nan	nan	nan	-0.0203805	nan	nan	nan	0.00524873	nan
-0.139591	-0.0836056	-0.0385936	-0.0647697	-0.115271	-0.17272	-0.0253691	-0.0167872	-0.0255318	-0.0286019	-0.0394638	nan	nan	-0.0267181	-0.0277848	-0.0108022	nan	nan	nan	-0.0219185	nan	nan	nan	-0.0269395	nan	nan	nan	nan	nan	nan	nan	nan	nan	nan	nan	nan	-0.0198816	nan	-0.0234129	nan	nan	nan	nan	nan	-0.0178036	nan	nan	nan	0.00589297	nan
-0.138947	-0.0842498	-0.0392379	-0.0660582	-0.11656	-0.164345	-0.0253691	-0.0161429	-0.0255318	-0.0279577	-0.0388195	nan	nan	-0.0286509	-0.025852	nan	nan	nan	nan	-0.0212743	nan	nan	nan	-0.0250068	nan	nan	nan	nan	nan	nan	nan	nan	nan	nan	nan	nan	-0.0179489	nan	-0.0221244	nan	nan	nan	nan	nan	-0.0158708	nan	nan	nan	0.00396024	nan
-0.13637	-0.090048	-0.0405263	-0.0641254	-0.114627	-0.157259	-0.0253691	-0.0154987	-0.0242434	-0.0279577	-0.0388195	nan	nan	-0.0267181	-0.0271405	nan	nan	nan	nan	-0.0251397	nan	nan	nan	-0.0250068	nan	nan	nan	nan	nan	nan	nan	nan	nan	nan	nan	nan	-0.0179489	nan	-0.0227687	nan	nan	nan	nan	nan	-0.0120054	nan	nan	nan	0.00267176	nan
-0.137659	-0.090048	-0.0385936	-0.0621927	-0.11205	-0.150816	-0.0240806	-0.0180757	-0.0248876	-0.0266692	-0.0362426	nan	nan	-0.0260739	-0.0264963	nan	nan	nan	nan	-0.0270724	nan	nan	nan	-0.0237183	nan	nan	nan	nan	nan	nan	nan	nan	nan	nan	nan	nan	-0.0153719	nan	-0.0221244	nan	nan	nan	nan	nan	-0.0107169	nan	nan	nan	9.47934e-05	nan
-0.135726	-0.0913365	-0.0373051	-0.0615485	-0.111406	-0.146951	-0.0240806	-0.0167872	-0.0242434	-0.0266692	-0.0343098	nan	nan	-0.0260739	-0.0252078	nan	nan	nan	nan	-0.0290052	nan	nan	nan	-0.0224298	nan	nan	nan	nan	nan	nan	nan	nan	nan	nan	nan	nan	-0.0140834	nan	-0.0227687	nan	nan	nan	nan	nan	-0.0120054	nan	nan	nan	-0.00119369	nan
-0.137014	-0.0919807	-0.0379494	-0.0583273	-0.110762	-0.145018	-0.0202151	-0.0154987	-0.0235991	-0.0279577	-0.0355983	nan	nan	-0.0267181	-0.0252078	nan	nan	nan	nan	-0.0290052	nan	nan	nan	-0.0256511	nan	nan	nan	nan	nan	nan	nan	nan	nan	nan	nan	nan	-0.00957376	nan	nan	nan	nan	nan	nan	nan	-0.0120054	nan	nan	nan	-0.00183793	nan
-0.135726	-0.0906923	-0.0385936	-0.0583273	-0.109473	-0.141797	-0.0195709	-0.0174314	-0.0203779	-0.0260249	-0.0336656	nan	nan	-0.0254297	-0.0245635	nan	nan	nan	nan	-0.0309379	nan	nan	nan	-0.0237183	nan	nan	nan	nan	nan	nan	nan	nan	nan	nan	nan	nan	-0.010218	nan	nan	nan	nan	nan	nan	nan	-0.0100727	nan	nan	nan	-0.00183793	nan
-0.135082	-0.0894038	-0.0373051	-0.0563946	-0.109473	-0.137287	-0.0169939	-0.0193641	-0.0229549	-0.0240922	-0.0323771	nan	nan	-0.0260739	-0.025852	nan	nan	nan	nan	-0.0341591	nan	nan	nan	-0.0237183	nan	nan	nan	nan	nan	nan	nan	nan	nan	nan	nan	nan	-0.00828527	nan	nan	nan	nan	nan	nan	nan	-0.00878417	nan	nan	nan	-0.00183793	nan
-0.133149	-0.0887595	-0.0398821	-0.0563946	-0.110762	-0.134066	-0.0163497	-0.0225853	-0.0229549	-0.0221595	-0.0310886	nan	nan	-0.0267181	-0.0264963	nan	nan	nan	nan	-0.0360918	nan	nan	nan	-0.0224298	nan	nan	nan	nan	nan	nan	nan	nan	nan	nan	nan	nan	-0.00184286	nan	nan	nan	nan	nan	nan	nan	-0.00749569	nan	nan	nan	-0.00312642	nan
-0.130572	-0.0855383	-0.0398821	-0.0583273	-0.108185	-0.132133	-0.0202151	-0.0258066	-0.0216664	-0.0221595	-0.0304444	nan	nan	-0.0260739	-0.028429	nan	nan	nan	nan	-0.0386688	nan	nan	nan	-0.0230741	nan	nan	nan	nan	nan	nan	nan	nan	nan	nan	nan	nan	nan	nan	nan	nan	nan	nan	nan	nan	-0.00685145	nan	nan	nan	-0.00183793	nan
-0.127995	-0.0836056	-0.0405263	-0.0589715	-0.104964	-0.128268	-0.0195709	-0.0277393	-0.0223106	-0.020871	-0.0265789	nan	nan	-0.0267181	-0.0303617	nan	nan	nan	nan	-0.0380245	nan	nan	nan	-0.0217856	nan	nan	nan	nan	nan	nan	nan	nan	nan	nan	nan	nan	nan	nan	nan	nan	nan	nan	nan	nan	-0.00685145	nan	nan	nan	-0.00312642	nan
-0.125418	-0.0823171	-0.0392379	-0.0589715	-0.103675	-0.125691	-0.0208594	-0.0283835	-0.0235991	-0.020871	-0.024002	nan	nan	-0.0273624	-0.0290732	nan	nan	nan	nan	-0.0386688	nan	nan	nan	-0.0198529	nan	nan	nan	nan	nan	nan	nan	nan	nan	nan	nan	nan	nan	nan	nan	nan	nan	nan	nan	nan	-0.00813993	nan	nan	nan	-0.00248217	nan
-0.122841	-0.0790959	-0.0405263	-0.06026	-0.104964	-0.125047	-0.0227921	-0.027095	-0.0229549	-0.0195825	-0.0252905	nan	nan	-0.0260739	-0.0277848	nan	nan	nan	nan	-0.0354476	nan	nan	nan	-0.0179202	nan	nan	nan	nan	nan	nan	nan	nan	nan	nan	nan	nan	nan	nan	nan	nan	nan	nan	nan	nan	-0.00813993	nan	nan	nan	nan	nan
-0.120264	-0.0784517	-0.0405263	-0.0615485	-0.101742	-0.12247	-0.0240806	-0.0283835	-0.0235991	-0.0189383	-0.0233577	nan	nan	-0.0254297	-0.025852	nan	nan	nan	nan	-0.0348033	nan	nan	nan	-0.0166317	nan	nan	nan	nan	nan	nan	nan	nan	nan	nan	nan	nan	nan	nan	nan	nan	nan	nan	nan	nan	-0.0120054	nan	nan	nan	nan	nan
-0.116399	-0.0784517	-0.0398821	-0.06026	-0.101742	-0.11796	-0.0260133	-0.0283835	-0.0261761	-0.0176498	-0.0233577	nan	nan	-0.0280066	-0.0232751	nan	nan	nan	nan	-0.0302936	nan	nan	nan	-0.0140547	nan	nan	nan	nan	nan	nan	nan	nan	nan	nan	nan	nan	nan	nan	nan	nan	nan	nan	nan	nan	-0.0132939	nan	nan	nan	nan	nan
-0.113822	-0.0778074	-0.0418148	-0.0634812	-0.0991654	-0.115383	-0.0266575	-0.0283835	-0.0248876	-0.0195825	-0.0220692	nan	nan	-0.0267181	-0.0206981	nan	nan	nan	nan	-0.0309379	nan	nan	nan	-0.00954502	nan	nan	nan	nan	nan	nan	nan	nan	nan	nan	nan	nan	nan	nan	nan	nan	nan	nan	nan	nan	nan	nan	nan	nan	nan	nan
-0.111245	-0.0797402	-0.0405263	-0.0615485	-0.0972327	-0.112806	-0.027946	-0.027095	-0.0255318	-0.0215153	-0.0207808	nan	nan	-0.0273624	-0.0187654	nan	nan	nan	nan	-0.0283609	nan	nan	nan	-0.00890078	nan	nan	nan	nan	nan	nan	nan	nan	nan	nan	nan	nan	nan	nan	nan	nan	nan	nan	nan	nan	nan	nan	nan	nan	nan	nan
-0.111245	-0.0797402	-0.0398821	-0.0621927	-0.0940115	-0.109585	-0.027946	-0.0251623	-0.0242434	-0.0221595	-0.0201365	nan	nan	-0.0299393	-0.0155442	nan	nan	nan	nan	-0.0251397	nan	nan	nan	-0.00890078	nan	nan	nan	nan	nan	nan	nan	nan	nan	nan	nan	nan	nan	nan	nan	nan	nan	nan	nan	nan	nan	nan	nan	nan	nan	nan
-0.111245	-0.0810286	-0.0398821	-0.0596158	-0.0920788	-0.108941	-0.0266575	-0.0225853	-0.0235991	-0.0240922	-0.0194923	nan	nan	-0.0286509	-0.0129672	nan	nan	nan	nan	-0.0225627	nan	nan	nan	-0.00825653	nan	nan	nan	nan	nan	nan	nan	nan	nan	nan	nan	nan	nan	nan	nan	nan	nan	nan	nan	nan	nan	nan	nan	nan	nan	nan
-0.112533	-0.0823171	-0.0398821	-0.0563946	-0.092723	-0.108941	-0.0227921	-0.0219411	-0.0229549	-0.0240922	-0.0207808	nan	nan	-0.0292951	-0.0103902	nan	nan	nan	nan	-0.0199858	nan	nan	nan	-0.00890078	nan	nan	nan	nan	nan	nan	nan	nan	nan	nan	nan	nan	nan	nan	nan	nan	nan	nan	nan	nan	nan	nan	nan	nan	nan	nan
-0.110601	-0.0829614	-0.0411706	-0.0563946	-0.0914345	-0.104431	-0.0215036	-0.0206526	-0.0223106	-0.0240922	-0.0207808	nan	nan	-0.0280066	-0.0129672	nan	nan	nan	nan	-0.02063	nan	nan	nan	-0.00954502	nan	nan	nan	nan	nan	nan	nan	nan	nan	nan	nan	nan	nan	nan	nan	nan	nan	nan	nan	nan	nan	nan	nan	nan	nan	nan
-0.108668	-0.0842498	-0.0398821	-0.0531733	-0.0933672	-0.101854	-0.0189266	-0.0193641	-0.0229549	-0.0221595	-0.0220692	nan	nan	-0.0286509	-0.0116787	nan	nan	nan	nan	-0.0174088	nan	nan	nan	-0.0114777	nan	nan	nan	nan	nan	nan	nan	nan	nan	nan	nan	nan	nan	nan	nan	nan	nan	nan	nan	nan	nan	nan	nan	nan	nan	nan
-0.108024	-0.0842498	-0.0411706	-0.0563946	-0.092723	-0.100565	-0.0176382	-0.0200084	-0.0216664	-0.0228037	-0.0220692	nan	nan	-0.0267181	-0.0155442	nan	nan	nan	nan	-0.0186973	nan	nan	nan	-0.0134105	nan	nan	nan	nan	nan	nan	nan	nan	nan	nan	nan	nan	nan	nan	nan	nan	nan	nan	nan	nan	nan	nan	nan	nan	nan	nan
-0.106735	-0.0855383	-0.0411706	-0.057683	-0.0907903	-0.0979885	-0.0182824	-0.0193641	-0.0223106	-0.0221595	-0.024002	nan	nan	-0.0260739	-0.0181211	nan	nan	nan	nan	-0.0186973	nan	nan	nan	-0.0159874	nan	nan	nan	nan	nan	nan	nan	nan	nan	nan	nan	nan	nan	nan	nan	nan	nan	nan	nan	nan	nan	nan	nan	nan	nan	nan
-0.104158	-0.0861826	-0.0398821	-0.0557503	-0.090146	-0.0954115	-0.0202151	-0.0180757	-0.0216664	-0.0228037	-0.0207808	nan	nan	-0.0228527	-0.0206981	nan	nan	nan	nan	-0.0193415	nan	nan	nan	-0.0166317	nan	nan	nan	nan	nan	nan	nan	nan	nan	nan	nan	nan	nan	nan	nan	nan	nan	nan	nan	nan	nan	nan	nan	nan	nan	nan
-0.102225	-0.0868268	-0.0405263	-0.0570388	-0.0920788	-0.0960558	nan	-0.0174314	-0.0210221	-0.023448	-0.0201365	nan	nan	-0.02092	-0.0245635	nan	nan	nan	nan	-0.0193415	nan	nan	nan	-0.0185644	nan	nan	nan	nan	nan	nan	nan	nan	nan	nan	nan	nan	nan	nan	nan	nan	nan	nan	nan	nan	nan	nan	nan	nan	nan	nan
-0.0983599	-0.0881153	-0.0431033	-0.0589715	-0.090146	-0.0921903	nan	-0.0187199	-0.0197337	-0.0221595	-0.0201365	nan	nan	-0.018343	-0.0277848	nan	nan	nan	nan	-0.0219185	nan	nan	nan	-0.0172759	nan	nan	nan	nan	nan	nan	nan	nan	nan	nan	nan	nan	nan	nan	nan	nan	nan	nan	nan	nan	nan	nan	nan	nan	nan	nan
-0.0951387	-0.0868268	-0.0411706	-0.0615485	-0.0895018	-0.0896133	nan	-0.0200084	-0.0203779	-0.0221595	-0.0182038	nan	nan	-0.0164103	-0.0290732	nan	nan	nan	nan	-0.0212743	nan	nan	nan	-0.0153432	nan	nan	nan	nan	nan	nan	nan	nan	nan	nan	nan	nan	nan	nan	nan	nan	nan	nan	nan	nan	nan	nan	nan	nan	nan	nan
-0.0919175	-0.0855383	nan	-0.0621927	-0.0895018	-0.0844594	nan	-0.0232296	-0.0197337	-0.0221595	-0.018848	nan	nan	-0.0144775	-0.028429	nan	nan	nan	nan	-0.0238512	nan	nan	nan	-0.0134105	nan	nan	nan	nan	nan	nan	nan	nan	nan	nan	nan	nan	nan	nan	nan	nan	nan	nan	nan	nan	nan	nan	nan	nan	nan	nan
-0.0919175	-0.0836056	nan	-0.0641254	-0.0882133	-0.0831709	nan	-0.0245181	-0.0171567	-0.0228037	-0.0169153	nan	nan	-0.0144775	-0.0271405	nan	nan	nan	nan	-0.0251397	nan	nan	nan	-0.00954502	nan	nan	nan	nan	nan	nan	nan	nan	nan	nan	nan	nan	nan	nan	nan	nan	nan	nan	nan	nan	nan	nan	nan	nan	nan	nan
-0.0912733	-0.0797402	nan	-0.0647697	-0.0856363	-0.080594	nan	-0.027095	-0.0158682	-0.023448	-0.0162711	nan	nan	-0.0164103	-0.0245635	nan	nan	nan	nan	-0.0251397	nan	nan	nan	-0.00825653	nan	nan	nan	nan	nan	nan	nan	nan	nan	nan	nan	nan	nan	nan	nan	nan	nan	nan	nan	nan	nan	nan	nan	nan	nan	nan
-0.0919175	-0.0771632	nan	-0.0641254	-0.0849921	-0.0793055	nan	-0.0264508	-0.0132912	-0.0221595	-0.0149826	nan	nan	-0.0164103	-0.0213423	nan	nan	nan	nan	-0.025784	nan	nan	nan	-0.00374684	nan	nan	nan	nan	nan	nan	nan	nan	nan	nan	nan	nan	nan	nan	nan	nan	nan	nan	nan	nan	nan	nan	nan	nan	nan	nan
-0.095783	-0.0765189	nan	-0.0609042	-0.0856363	-0.0786612	nan	nan	-0.0113585	-0.0215153	-0.0124056	nan	nan	-0.0151218	-0.0174769	nan	nan	nan	nan	-0.0270724	nan	nan	nan	-0.00439108	nan	nan	nan	nan	nan	nan	nan	nan	nan	nan	nan	nan	nan	nan	nan	nan	nan	nan	nan	nan	nan	nan	nan	nan	nan	nan
-0.0977157	-0.0758747	nan	-0.0583273	-0.0849921	-0.07544	nan	nan	-0.0094258	-0.0228037	-0.0117614	nan	nan	-0.0151218	-0.0181211	nan	nan	nan	nan	-0.0283609	nan	nan	nan	-0.00116988	nan	nan	nan	nan	nan	nan	nan	nan	nan	nan	nan	nan	nan	nan	nan	nan	nan	nan	nan	nan	nan	nan	nan	nan	nan	nan
-0.0970714	-0.0758747	nan	-0.0589715	-0.0862806	-0.0735073	nan	nan	-0.0094258	-0.020871	-0.0124056	nan	nan	-0.0164103	-0.0161884	nan	nan	nan	nan	-0.0283609	nan	nan	nan	0.000118607	nan	nan	nan	nan	nan	nan	nan	nan	nan	nan	nan	nan	nan	nan	nan	nan	nan	nan	nan	nan	nan	nan	nan	nan	nan	nan
-0.0970714	-0.0771632	nan	-0.0570388	-0.0875691	-0.0735073	nan	nan	-0.00878156	-0.0215153	-0.0136941	nan	nan	-0.0189872	-0.0155442	nan	nan	nan	nan	-0.0290052	nan	nan	nan	0.00205133	nan	nan	nan	nan	nan	nan	nan	nan	nan	nan	nan	nan	nan	nan	nan	nan	nan	nan	nan	nan	nan	nan	nan	nan	nan	nan
-0.0990042	-0.0771632	nan	-0.0551061	-0.0882133	-0.0741515	nan	nan	-0.012647	-0.0195825	-0.0136941	nan	nan	-0.0202757	-0.0168327	nan	nan	nan	nan	-0.0290052	nan	nan	nan	0.000118607	nan	nan	nan	nan	nan	nan	nan	nan	nan	nan	nan	nan	nan	nan	nan	nan	nan	nan	nan	nan	nan	nan	nan	nan	nan	nan
-0.0944945	-0.0778074	nan	-0.0538176	-0.0875691	-0.0747958	nan	nan	-0.0132912	nan	-0.0156268	nan	nan	-0.0234969	-0.0181211	nan	nan	nan	nan	-0.0283609	nan	nan	nan	0.000118607	nan	nan	nan	nan	nan	nan	nan	nan	nan	nan	nan	nan	nan	nan	nan	nan	nan	nan	nan	nan	nan	nan	nan	nan	nan	nan
-0.0938502	-0.0784517	nan	-0.0505964	-0.0907903	-0.07544	nan	nan	-0.0171567	nan	-0.018848	nan	nan	-0.0228527	-0.0187654	nan	nan	nan	nan	-0.0264282	nan	nan	nan	-0.00439108	nan	nan	nan	nan	nan	nan	nan	nan	nan	nan	nan	nan	nan	nan	nan	nan	nan	nan	nan	nan	nan	nan	nan	nan	nan	nan
-0.0899848	-0.0797402	nan	-0.0505964	-0.0920788	-0.0760843	nan	nan	-0.0178009	nan	-0.0201365	nan	nan	-0.0247854	-0.0219866	nan	nan	nan	nan	-0.025784	nan	nan	nan	-0.00567957	nan	nan	nan	nan	nan	nan	nan	nan	nan	nan	nan	nan	nan	nan	nan	nan	nan	nan	nan	nan	nan	nan	nan	nan	nan	nan
-0.0867636	-0.0790959	nan	-0.0525291	-0.0946557	-0.0747958	nan	nan	-0.0223106	nan	-0.0227135	nan	nan	-0.0260739	-0.0213423	nan	nan	nan	nan	-0.0244955	nan	nan	nan	-0.00503533	nan	nan	nan	nan	nan	nan	nan	nan	nan	nan	nan	nan	nan	nan	nan	nan	nan	nan	nan	nan	nan	nan	nan	nan	nan	nan
-0.0828981	-0.0803844	nan	-0.0499521	-0.0940115	-0.0735073	nan	nan	-0.0235991	nan	-0.024002	nan	nan	-0.0286509	-0.0226308	nan	nan	nan	nan	-0.0251397	nan	nan	nan	-0.00954502	nan	nan	nan	nan	nan	nan	nan	nan	nan	nan	nan	nan	nan	nan	nan	nan	nan	nan	nan	nan	nan	nan	nan	nan	nan	nan
-0.0803212	-0.0816729	nan	-0.0505964	-0.0933672	-0.0741515	nan	nan	-0.0255318	nan	-0.0220692	nan	nan	-0.0299393	-0.0239193	nan	nan	nan	nan	-0.0238512	nan	nan	nan	-0.00954502	nan	nan	nan	nan	nan	nan	nan	nan	nan	nan	nan	nan	nan	nan	nan	nan	nan	nan	nan	nan	nan	nan	nan	nan	nan	nan
-0.0822539	-0.0778074	nan	-0.0544618	-0.0920788	-0.07544	nan	nan	-0.0268203	nan	-0.021425	nan	nan	-0.0305836	-0.0239193	nan	nan	nan	nan	-0.023207	nan	nan	nan	-0.00954502	nan	nan	nan	nan	nan	nan	nan	nan	nan	nan	nan	nan	nan	nan	nan	nan	nan	nan	nan	nan	nan	nan	nan	nan	nan	nan
-0.0822539	-0.0758747	nan	-0.0557503	-0.0907903	-0.0747958	nan	nan	-0.0261761	nan	-0.0194923	nan	nan	-0.0312278	-0.0232751	nan	nan	nan	nan	-0.0212743	nan	nan	nan	-0.00954502	nan	nan	nan	nan	nan	nan	nan	nan	nan	nan	nan	nan	nan	nan	nan	nan	nan	nan	nan	nan	nan	nan	nan	nan	nan	nan
-0.0854751	-0.0752305	nan	-0.0563946	-0.0907903	-0.0760843	nan	nan	-0.0235991	nan	-0.0156268	nan	nan	-0.0312278	-0.0219866	nan	nan	nan	nan	-0.0212743	nan	nan	nan	-0.0108335	nan	nan	nan	nan	nan	nan	nan	nan	nan	nan	nan	nan	nan	nan	nan	nan	nan	nan	nan	nan	nan	nan	nan	nan	nan	nan
-0.0874078	-0.073942	nan	-0.057683	-0.0888576	-0.07544	nan	nan	-0.0223106	nan	-0.0130499	nan	nan	-0.0292951	-0.0206981	nan	nan	nan	nan	nan	nan	nan	nan	-0.0114777	nan	nan	nan	nan	nan	nan	nan	nan	nan	nan	nan	nan	nan	nan	nan	nan	nan	nan	nan	nan	nan	nan	nan	nan	nan	nan
-0.0874078	-0.0726535	nan	-0.0570388	-0.0895018	-0.07544	nan	nan	-0.0223106	nan	-0.0143384	nan	nan	-0.0280066	-0.0213423	nan	nan	nan	nan	nan	nan	nan	nan	nan	nan	nan	nan	nan	nan	nan	nan	nan	nan	nan	nan	nan	nan	nan	nan	nan	nan	nan	nan	nan	nan	nan	nan	nan	nan	nan
-0.0912733	-0.0700765	nan	-0.0570388	-0.0914345	-0.07544	nan	nan	-0.0203779	nan	-0.0124056	nan	nan	-0.0280066	-0.0194096	nan	nan	nan	nan	nan	nan	nan	nan	nan	nan	nan	nan	nan	nan	nan	nan	nan	nan	nan	nan	nan	nan	nan	nan	nan	nan	nan	nan	nan	nan	nan	nan	nan	nan	nan
-0.0944945	-0.0674996	nan	-0.0563946	-0.0914345	-0.0760843	nan	nan	-0.0223106	nan	-0.0111171	nan	nan	-0.0273624	-0.0206981	nan	nan	nan	nan	nan	nan	nan	nan	nan	nan	nan	nan	nan	nan	nan	nan	nan	nan	nan	nan	nan	nan	nan	nan	nan	nan	nan	nan	nan	nan	nan	nan	nan	nan	nan
-0.0944945	-0.0617014	nan	-0.0557503	-0.092723	-0.0741515	nan	nan	-0.0203779	nan	-0.0111171	nan	nan	-0.0305836	-0.0206981	nan	nan	nan	nan	nan	nan	nan	nan	nan	nan	nan	nan	nan	nan	nan	nan	nan	nan	nan	nan	nan	nan	nan	nan	nan	nan	nan	nan	nan	nan	nan	nan	nan	nan	nan
-0.095783	-0.0597687	nan	-0.0525291	-0.0940115	-0.0722188	nan	nan	-0.0197337	nan	-0.0130499	nan	nan	-0.0267181	-0.0194096	nan	nan	nan	nan	nan	nan	nan	nan	nan	nan	nan	nan	nan	nan	nan	nan	nan	nan	nan	nan	nan	nan	nan	nan	nan	nan	nan	nan	nan	nan	nan	nan	nan	nan	nan
-0.0964272	-0.0571917	nan	-0.0486637	-0.0946557	-0.0722188	nan	nan	-0.0190894	nan	-0.0130499	nan	nan	-0.0273624	-0.0181211	nan	nan	nan	nan	nan	nan	nan	nan	nan	nan	nan	nan	nan	nan	nan	nan	nan	nan	nan	nan	nan	nan	nan	nan	nan	nan	nan	nan	nan	nan	nan	nan	nan	nan	nan
-0.0944945	-0.0559032	nan	-0.0499521	-0.0972327	-0.0689976	nan	nan	-0.0216664	nan	-0.0124056	nan	nan	-0.0260739	-0.0168327	nan	nan	nan	nan	nan	nan	nan	nan	nan	nan	nan	nan	nan	nan	nan	nan	nan	nan	nan	nan	nan	nan	nan	nan	nan	nan	nan	nan	nan	nan	nan	nan	nan	nan	nan
-0.0919175	-0.0559032	nan	-0.0473752	-0.0978769	-0.0677091	nan	nan	-0.0210221	nan	-0.0143384	nan	nan	-0.0267181	-0.0187654	nan	nan	nan	nan	nan	nan	nan	nan	nan	nan	nan	nan	nan	nan	nan	nan	nan	nan	nan	nan	nan	nan	nan	nan	nan	nan	nan	nan	nan	nan	nan	nan	nan	nan	nan
-0.0899848	-0.0533263	nan	-0.0460867	-0.0978769	-0.0670649	nan	nan	-0.0210221	nan	-0.0143384	nan	nan	-0.0247854	-0.0187654	nan	nan	nan	nan	nan	nan	nan	nan	nan	nan	nan	nan	nan	nan	nan	nan	nan	nan	nan	nan	nan	nan	nan	nan	nan	nan	nan	nan	nan	nan	nan	nan	nan	nan	nan
-0.0880521	-0.0513935	nan	-0.044154	-0.0959442	-0.0657764	nan	nan	-0.0229549	nan	-0.0111171	nan	nan	-0.0228527	-0.0168327	nan	nan	nan	nan	nan	nan	nan	nan	nan	nan	nan	nan	nan	nan	nan	nan	nan	nan	nan	nan	nan	nan	nan	nan	nan	nan	nan	nan	nan	nan	nan	nan	nan	nan	nan
-0.0854751	-0.0494608	nan	-0.0447982	-0.0933672	-0.0638437	nan	nan	-0.0203779	nan	-0.0104729	nan	nan	-0.0228527	-0.0148999	nan	nan	nan	nan	nan	nan	nan	nan	nan	nan	nan	nan	nan	nan	nan	nan	nan	nan	nan	nan	nan	nan	nan	nan	nan	nan	nan	nan	nan	nan	nan	nan	nan	nan	nan
-0.0861193	-0.0494608	nan	-0.0435097	-0.0920788	-0.0644879	nan	nan	-0.0178009	nan	-0.00918442	nan	nan	-0.0222084	-0.0142557	nan	nan	nan	nan	nan	nan	nan	nan	nan	nan	nan	nan	nan	nan	nan	nan	nan	nan	nan	nan	nan	nan	nan	nan	nan	nan	nan	nan	nan	nan	nan	nan	nan	nan	nan
-0.0848309	-0.0533263	nan	-0.0428655	-0.0888576	-0.0651322	nan	nan	nan	nan	-0.00660745	nan	nan	nan	-0.012323	nan	nan	nan	nan	nan	nan	nan	nan	nan	nan	nan	nan	nan	nan	nan	nan	nan	nan	nan	nan	nan	nan	nan	nan	nan	nan	nan	nan	nan	nan	nan	nan	nan	nan	nan
-0.0828981	-0.0539705	nan	-0.0435097	-0.0875691	-0.0651322	nan	nan	nan	nan	-0.0072517	nan	nan	nan	-0.00974599	nan	nan	nan	nan	nan	nan	nan	nan	nan	nan	nan	nan	nan	nan	nan	nan	nan	nan	nan	nan	nan	nan	nan	nan	nan	nan	nan	nan	nan	nan	nan	nan	nan	nan	nan
-0.0816097	-0.0565475	nan	-0.0435097	-0.0869248	-0.0644879	nan	nan	nan	nan	-0.0072517	nan	nan	nan	-0.0116787	nan	nan	nan	nan	nan	nan	nan	nan	nan	nan	nan	nan	nan	nan	nan	nan	nan	nan	nan	nan	nan	nan	nan	nan	nan	nan	nan	nan	nan	nan	nan	nan	nan	nan	nan
-0.0796769	-0.057836	nan	-0.044154	-0.0849921	-0.0651322	nan	nan	nan	nan	-0.0072517	nan	nan	nan	-0.0129672	nan	nan	nan	nan	nan	nan	nan	nan	nan	nan	nan	nan	nan	nan	nan	nan	nan	nan	nan	nan	nan	nan	nan	nan	nan	nan	nan	nan	nan	nan	nan	nan	nan	nan	nan
-0.0790327	-0.0604129	nan	-0.0447982	-0.0843479	-0.0644879	nan	nan	nan	nan	nan	nan	nan	nan	-0.012323	nan	nan	nan	nan	nan	nan	nan	nan	nan	nan	nan	nan	nan	nan	nan	nan	nan	nan	nan	nan	nan	nan	nan	nan	nan	nan	nan	nan	nan	nan	nan	nan	nan	nan	nan
-0.0777442	-0.0597687	nan	-0.0447982	-0.0843479	-0.0670649	nan	nan	nan	nan	nan	nan	nan	nan	-0.0116787	nan	nan	nan	nan	nan	nan	nan	nan	nan	nan	nan	nan	nan	nan	nan	nan	nan	nan	nan	nan	nan	nan	nan	nan	nan	nan	nan	nan	nan	nan	nan	nan	nan	nan	nan
-0.0790327	-0.0629899	nan	-0.0428655	-0.0849921	-0.0677091	nan	nan	nan	nan	nan	nan	nan	nan	-0.0116787	nan	nan	nan	nan	nan	nan	nan	nan	nan	nan	nan	nan	nan	nan	nan	nan	nan	nan	nan	nan	nan	nan	nan	nan	nan	nan	nan	nan	nan	nan	nan	nan	nan	nan	nan
-0.0771	-0.0623456	nan	-0.0454425	-0.0869248	-0.0689976	nan	nan	nan	nan	nan	nan	nan	nan	-0.0129672	nan	nan	nan	nan	nan	nan	nan	nan	nan	nan	nan	nan	nan	nan	nan	nan	nan	nan	nan	nan	nan	nan	nan	nan	nan	nan	nan	nan	nan	nan	nan	nan	nan	nan	nan
-0.0771	-0.0636341	nan	-0.0493079	-0.090146	-0.0677091	nan	nan	nan	nan	nan	nan	nan	nan	-0.0129672	nan	nan	nan	nan	nan	nan	nan	nan	nan	nan	nan	nan	nan	nan	nan	nan	nan	nan	nan	nan	nan	nan	nan	nan	nan	nan	nan	nan	nan	nan	nan	nan	nan	nan	nan
-0.0738788	-0.0623456	nan	-0.0499521	-0.0914345	-0.0683534	nan	nan	nan	nan	nan	nan	nan	nan	nan	nan	nan	nan	nan	nan	nan	nan	nan	nan	nan	nan	nan	nan	nan	nan	nan	nan	nan	nan	nan	nan	nan	nan	nan	nan	nan	nan	nan	nan	nan	nan	nan	nan	nan	nan
-0.0751672	-0.0591244	nan	-0.0538176	-0.0933672	-0.0677091	nan	nan	nan	nan	nan	nan	nan	nan	nan	nan	nan	nan	nan	nan	nan	nan	nan	nan	nan	nan	nan	nan	nan	nan	nan	nan	nan	nan	nan	nan	nan	nan	nan	nan	nan	nan	nan	nan	nan	nan	nan	nan	nan	nan
-0.0738788	-0.0571917	nan	-0.0551061	-0.0940115	-0.0683534	nan	nan	nan	nan	nan	nan	nan	nan	nan	nan	nan	nan	nan	nan	nan	nan	nan	nan	nan	nan	nan	nan	nan	nan	nan	nan	nan	nan	nan	nan	nan	nan	nan	nan	nan	nan	nan	nan	nan	nan	nan	nan	nan	nan
-0.0751672	-0.0546147	nan	-0.057683	-0.0940115	-0.0689976	nan	nan	nan	nan	nan	nan	nan	nan	nan	nan	nan	nan	nan	nan	nan	nan	nan	nan	nan	nan	nan	nan	nan	nan	nan	nan	nan	nan	nan	nan	nan	nan	nan	nan	nan	nan	nan	nan	nan	nan	nan	nan	nan	nan
-0.0725903	-0.0539705	nan	-0.0589715	-0.0946557	-0.0696419	nan	nan	nan	nan	nan	nan	nan	nan	nan	nan	nan	nan	nan	nan	nan	nan	nan	nan	nan	nan	nan	nan	nan	nan	nan	nan	nan	nan	nan	nan	nan	nan	nan	nan	nan	nan	nan	nan	nan	nan	nan	nan	nan	nan
-0.0725903	-0.0513935	nan	-0.06026	-0.0953	-0.0670649	nan	nan	nan	nan	nan	nan	nan	nan	nan	nan	nan	nan	nan	nan	nan	nan	nan	nan	nan	nan	nan	nan	nan	nan	nan	nan	nan	nan	nan	nan	nan	nan	nan	nan	nan	nan	nan	nan	nan	nan	nan	nan	nan	nan
-0.0687248	-0.052682	nan	-0.06026	-0.0953	-0.0651322	nan	nan	nan	nan	nan	nan	nan	nan	nan	nan	nan	nan	nan	nan	nan	nan	nan	nan	nan	nan	nan	nan	nan	nan	nan	nan	nan	nan	nan	nan	nan	nan	nan	nan	nan	nan	nan	nan	nan	nan	nan	nan	nan	nan
-0.0687248	-0.0513935	nan	-0.0596158	-0.0933672	-0.0664207	nan	nan	nan	nan	nan	nan	nan	nan	nan	nan	nan	nan	nan	nan	nan	nan	nan	nan	nan	nan	nan	nan	nan	nan	nan	nan	nan	nan	nan	nan	nan	nan	nan	nan	nan	nan	nan	nan	nan	nan	nan	nan	nan	nan
-0.0674363	-0.0520378	nan	-0.0583273	-0.0920788	-0.0638437	nan	nan	nan	nan	nan	nan	nan	nan	nan	nan	nan	nan	nan	nan	nan	nan	nan	nan	nan	nan	nan	nan	nan	nan	nan	nan	nan	nan	nan	nan	nan	nan	nan	nan	nan	nan	nan	nan	nan	nan	nan	nan	nan	nan
-0.0674363	-0.0507493	nan	-0.0557503	-0.0882133	-0.061911	nan	nan	nan	nan	nan	nan	nan	nan	nan	nan	nan	nan	nan	nan	nan	nan	nan	nan	nan	nan	nan	nan	nan	nan	nan	nan	nan	nan	nan	nan	nan	nan	nan	nan	nan	nan	nan	nan	nan	nan	nan	nan	nan	nan
-0.0687248	-0.0513935	nan	-0.0557503	-0.0882133	-0.0625552	nan	nan	nan	nan	nan	nan	nan	nan	nan	nan	nan	nan	nan	nan	nan	nan	nan	nan	nan	nan	nan	nan	nan	nan	nan	nan	nan	nan	nan	nan	nan	nan	nan	nan	nan	nan	nan	nan	nan	nan	nan	nan	nan	nan
-0.0687248	-0.0520378	nan	-0.0551061	-0.0843479	-0.0612667	nan	nan	nan	nan	nan	nan	nan	nan	nan	nan	nan	nan	nan	nan	nan	nan	nan	nan	nan	nan	nan	nan	nan	nan	nan	nan	nan	nan	nan	nan	nan	nan	nan	nan	nan	nan	nan	nan	nan	nan	nan	nan	nan	nan
-0.0687248	-0.0520378	nan	-0.0551061	-0.0824151	-0.059334	nan	nan	nan	nan	nan	nan	nan	nan	nan	nan	nan	nan	nan	nan	nan	nan	nan	nan	nan	nan	nan	nan	nan	nan	nan	nan	nan	nan	nan	nan	nan	nan	nan	nan	nan	nan	nan	nan	nan	nan	nan	nan	nan	nan
-0.0687248	-0.0559032	nan	-0.0557503	-0.0804824	-0.0574013	nan	nan	nan	nan	nan	nan	nan	nan	nan	nan	nan	nan	nan	nan	nan	nan	nan	nan	nan	nan	nan	nan	nan	nan	nan	nan	nan	nan	nan	nan	nan	nan	nan	nan	nan	nan	nan	nan	nan	nan	nan	nan	nan	nan
-0.0680806	-0.0533263	nan	-0.0563946	-0.0759727	-0.0580455	nan	nan	nan	nan	nan	nan	nan	nan	nan	nan	nan	nan	nan	nan	nan	nan	nan	nan	nan	nan	nan	nan	nan	nan	nan	nan	nan	nan	nan	nan	nan	nan	nan	nan	nan	nan	nan	nan	nan	nan	nan	nan	nan	nan
-0.0687248	-0.0533263	nan	-0.057683	-0.071463	-0.0580455	nan	nan	nan	nan	nan	nan	nan	nan	nan	nan	nan	nan	nan	nan	nan	nan	nan	nan	nan	nan	nan	nan	nan	nan	nan	nan	nan	nan	nan	nan	nan	nan	nan	nan	nan	nan	nan	nan	nan	nan	nan	nan	nan	nan
-0.0693691	-0.0501051	nan	-0.057683	-0.0675976	-0.056757	nan	nan	nan	nan	nan	nan	nan	nan	nan	nan	nan	nan	nan	nan	nan	nan	nan	nan	nan	nan	nan	nan	nan	nan	nan	nan	nan	nan	nan	nan	nan	nan	nan	nan	nan	nan	nan	nan	nan	nan	nan	nan	nan	nan
-0.0706576	-0.0513935	nan	-0.0596158	-0.0663091	-0.0574013	nan	nan	nan	nan	nan	nan	nan	nan	nan	nan	nan	nan	nan	nan	nan	nan	nan	nan	nan	nan	nan	nan	nan	nan	nan	nan	nan	nan	nan	nan	nan	nan	nan	nan	nan	nan	nan	nan	nan	nan	nan	nan	nan	nan
-0.0693691	-0.0494608	nan	-0.0615485	-0.0630879	-0.0561128	nan	nan	nan	nan	nan	nan	nan	nan	nan	nan	nan	nan	nan	nan	nan	nan	nan	nan	nan	nan	nan	nan	nan	nan	nan	nan	nan	nan	nan	nan	nan	nan	nan	nan	nan	nan	nan	nan	nan	nan	nan	nan	nan	nan
-0.0706576	-0.0501051	nan	-0.0641254	-0.0637321	-0.0548243	nan	nan	nan	nan	nan	nan	nan	nan	nan	nan	nan	nan	nan	nan	nan	nan	nan	nan	nan	nan	nan	nan	nan	nan	nan	nan	nan	nan	nan	nan	nan	nan	nan	nan	nan	nan	nan	nan	nan	nan	nan	nan	nan	nan
-0.0706576	-0.0507493	nan	-0.0667024	-0.0624437	-0.0541801	nan	nan	nan	nan	nan	nan	nan	nan	nan	nan	nan	nan	nan	nan	nan	nan	nan	nan	nan	nan	nan	nan	nan	nan	nan	nan	nan	nan	nan	nan	nan	nan	nan	nan	nan	nan	nan	nan	nan	nan	nan	nan	nan	nan
-0.0713018	-0.0501051	nan	-0.0660582	-0.0630879	-0.0548243	nan	nan	nan	nan	nan	nan	nan	nan	nan	nan	nan	nan	nan	nan	nan	nan	nan	nan	nan	nan	nan	nan	nan	nan	nan	nan	nan	nan	nan	nan	nan	nan	nan	nan	nan	nan	nan	nan	nan	nan	nan	nan	nan	nan
-0.0713018	-0.0488166	nan	-0.0667024	-0.0637321	-0.0535358	nan	nan	nan	nan	nan	nan	nan	nan	nan	nan	nan	nan	nan	nan	nan	nan	nan	nan	nan	nan	nan	nan	nan	nan	nan	nan	nan	nan	nan	nan	nan	nan	nan	nan	nan	nan	nan	nan	nan	nan	nan	nan	nan	nan
-0.0713018	-0.0468838	nan	-0.0641254	-0.0637321	-0.0548243	nan	nan	nan	nan	nan	nan	nan	nan	nan	nan	nan	nan	nan	nan	nan	nan	nan	nan	nan	nan	nan	nan	nan	nan	nan	nan	nan	nan	nan	nan	nan	nan	nan	nan	nan	nan	nan	nan	nan	nan	nan	nan	nan	nan
-0.0713018	-0.0468838	nan	-0.0641254	-0.0643764	-0.0535358	nan	nan	nan	nan	nan	nan	nan	nan	nan	nan	nan	nan	nan	nan	nan	nan	nan	nan	nan	nan	nan	nan	nan	nan	nan	nan	nan	nan	nan	nan	nan	nan	nan	nan	nan	nan	nan	nan	nan	nan	nan	nan	nan	nan
-0.0693691	-0.0468838	nan	-0.062837	-0.0650206	-0.0522473	nan	nan	nan	nan	nan	nan	nan	nan	nan	nan	nan	nan	nan	nan	nan	nan	nan	nan	nan	nan	nan	nan	nan	nan	nan	nan	nan	nan	nan	nan	nan	nan	nan	nan	nan	nan	nan	nan	nan	nan	nan	nan	nan	nan
-0.0693691	-0.0468838	nan	-0.0609042	-0.0669533	-0.0509589	nan	nan	nan	nan	nan	nan	nan	nan	nan	nan	nan	nan	nan	nan	nan	nan	nan	nan	nan	nan	nan	nan	nan	nan	nan	nan	nan	nan	nan	nan	nan	nan	nan	nan	nan	nan	nan	nan	nan	nan	nan	nan	nan	nan
-0.0674363	-0.0455954	nan	-0.0596158	-0.0669533	-0.0516031	nan	nan	nan	nan	nan	nan	nan	nan	nan	nan	nan	nan	nan	nan	nan	nan	nan	nan	nan	nan	nan	nan	nan	nan	nan	nan	nan	nan	nan	nan	nan	nan	nan	nan	nan	nan	nan	nan	nan	nan	nan	nan	nan	nan
-0.0655036	-0.0436626	nan	-0.0596158	-0.0669533	-0.0509589	nan	nan	nan	nan	nan	nan	nan	nan	nan	nan	nan	nan	nan	nan	nan	nan	nan	nan	nan	nan	nan	nan	nan	nan	nan	nan	nan	nan	nan	nan	nan	nan	nan	nan	nan	nan	nan	nan	nan	nan	nan	nan	nan	nan
-0.0642151	-0.0417299	nan	-0.0596158	-0.0675976	-0.0503146	nan	nan	nan	nan	nan	nan	nan	nan	nan	nan	nan	nan	nan	nan	nan	nan	nan	nan	nan	nan	nan	nan	nan	nan	nan	nan	nan	nan	nan	nan	nan	nan	nan	nan	nan	nan	nan	nan	nan	nan	nan	nan	nan	nan
-0.0629267	-0.0417299	nan	-0.0583273	-0.0682418	-0.0496704	nan	nan	nan	nan	nan	nan	nan	nan	nan	nan	nan	nan	nan	nan	nan	nan	nan	nan	nan	nan	nan	nan	nan	nan	nan	nan	nan	nan	nan	nan	nan	nan	nan	nan	nan	nan	nan	nan	nan	nan	nan	nan	nan	nan
-0.0629267	-0.0404414	nan	-0.0583273	-0.0688861	-0.0490261	nan	nan	nan	nan	nan	nan	nan	nan	nan	nan	nan	nan	nan	nan	nan	nan	nan	nan	nan	nan	nan	nan	nan	nan	nan	nan	nan	nan	nan	nan	nan	nan	nan	nan	nan	nan	nan	nan	nan	nan	nan	nan	nan	nan
-0.0597055	-0.0404414	nan	-0.06026	-0.0688861	-0.0483819	nan	nan	nan	nan	nan	nan	nan	nan	nan	nan	nan	nan	nan	nan	nan	nan	nan	nan	nan	nan	nan	nan	nan	nan	nan	nan	nan	nan	nan	nan	nan	nan	nan	nan	nan	nan	nan	nan	nan	nan	nan	nan	nan	nan
-0.0622824	-0.0404414	nan	-0.0609042	-0.0695303	-0.0464492	nan	nan	nan	nan	nan	nan	nan	nan	nan	nan	nan	nan	nan	nan	nan	nan	nan	nan	nan	nan	nan	nan	nan	nan	nan	nan	nan	nan	nan	nan	nan	nan	nan	nan	nan	nan	nan	nan	nan	nan	nan	nan	nan	nan
-0.0609939	-0.0397972	nan	-0.0621927	-0.0695303	-0.0470934	nan	nan	nan	nan	nan	nan	nan	nan	nan	nan	nan	nan	nan	nan	nan	nan	nan	nan	nan	nan	nan	nan	nan	nan	nan	nan	nan	nan	nan	nan	nan	nan	nan	nan	nan	nan	nan	nan	nan	nan	nan	nan	nan	nan
-0.0622824	-0.039153	nan	-0.0615485	-0.0701746	-0.0496704	nan	nan	nan	nan	nan	nan	nan	nan	nan	nan	nan	nan	nan	nan	nan	nan	nan	nan	nan	nan	nan	nan	nan	nan	nan	nan	nan	nan	nan	nan	nan	nan	nan	nan	nan	nan	nan	nan	nan	nan	nan	nan	nan	nan
-0.0642151	-0.039153	nan	-0.0583273	-0.0682418	-0.0483819	nan	nan	nan	nan	nan	nan	nan	nan	nan	nan	nan	nan	nan	nan	nan	nan	nan	nan	nan	nan	nan	nan	nan	nan	nan	nan	nan	nan	nan	nan	nan	nan	nan	nan	nan	nan	nan	nan	nan	nan	nan	nan	nan	nan
-0.0661479	-0.039153	nan	-0.0538176	-0.0682418	-0.0496704	nan	nan	nan	nan	nan	nan	nan	nan	nan	nan	nan	nan	nan	nan	nan	nan	nan	nan	nan	nan	nan	nan	nan	nan	nan	nan	nan	nan	nan	nan	nan	nan	nan	nan	nan	nan	nan	nan	nan	nan	nan	nan	nan	nan
-0.0667921	-0.0397972	nan	-0.0518849	-0.0688861	-0.0503146	nan	nan	nan	nan	nan	nan	nan	nan	nan	nan	nan	nan	nan	nan	nan	nan	nan	nan	nan	nan	nan	nan	nan	nan	nan	nan	nan	nan	nan	nan	nan	nan	nan	nan	nan	nan	nan	nan	nan	nan	nan	nan	nan	nan
-0.0667921	-0.0423742	nan	-0.0486637	-0.0675976	-0.0503146	nan	nan	nan	nan	nan	nan	nan	nan	nan	nan	nan	nan	nan	nan	nan	nan	nan	nan	nan	nan	nan	nan	nan	nan	nan	nan	nan	nan	nan	nan	nan	nan	nan	nan	nan	nan	nan	nan	nan	nan	nan	nan	nan	nan
-0.0687248	-0.0423742	nan	-0.0480194	-0.0656649	-0.0535358	nan	nan	nan	nan	nan	nan	nan	nan	nan	nan	nan	nan	nan	nan	nan	nan	nan	nan	nan	nan	nan	nan	nan	nan	nan	nan	nan	nan	nan	nan	nan	nan	nan	nan	nan	nan	nan	nan	nan	nan	nan	nan	nan	nan
-0.0667921	-0.0423742	nan	-0.0467309	-0.0637321	-0.0528916	nan	nan	nan	nan	nan	nan	nan	nan	nan	nan	nan	nan	nan	nan	nan	nan	nan	nan	nan	nan	nan	nan	nan	nan	nan	nan	nan	nan	nan	nan	nan	nan	nan	nan	nan	nan	nan	nan	nan	nan	nan	nan	nan	nan
-0.0667921	-0.0436626	nan	-0.0460867	-0.0624437	-0.0509589	nan	nan	nan	nan	nan	nan	nan	nan	nan	nan	nan	nan	nan	nan	nan	nan	nan	nan	nan	nan	nan	nan	nan	nan	nan	nan	nan	nan	nan	nan	nan	nan	nan	nan	nan	nan	nan	nan	nan	nan	nan	nan	nan	nan
-0.0680806	-0.0455954	nan	-0.0460867	-0.0637321	-0.0516031	nan	nan	nan	nan	nan	nan	nan	nan	nan	nan	nan	nan	nan	nan	nan	nan	nan	nan	nan	nan	nan	nan	nan	nan	nan	nan	nan	nan	nan	nan	nan	nan	nan	nan	nan	nan	nan	nan	nan	nan	nan	nan	nan	nan
-0.0680806	-0.0462396	nan	-0.0467309	-0.0630879	-0.0516031	nan	nan	nan	nan	nan	nan	nan	nan	nan	nan	nan	nan	nan	nan	nan	nan	nan	nan	nan	nan	nan	nan	nan	nan	nan	nan	nan	nan	nan	nan	nan	nan	nan	nan	nan	nan	nan	nan	nan	nan	nan	nan	nan	nan
-0.0667921	-0.0462396	nan	-0.0499521	-0.0643764	-0.0470934	nan	nan	nan	nan	nan	nan	nan	nan	nan	nan	nan	nan	nan	nan	nan	nan	nan	nan	nan	nan	nan	nan	nan	nan	nan	nan	nan	nan	nan	nan	nan	nan	nan	nan	nan	nan	nan	nan	nan	nan	nan	nan	nan	nan
-0.0667921	-0.0488166	nan	-0.0531733	-0.0650206	-0.0464492	nan	nan	nan	nan	nan	nan	nan	nan	nan	nan	nan	nan	nan	nan	nan	nan	nan	nan	nan	nan	nan	nan	nan	nan	nan	nan	nan	nan	nan	nan	nan	nan	nan	nan	nan	nan	nan	nan	nan	nan	nan	nan	nan	nan
-0.0674363	-0.0488166	nan	-0.0557503	-0.0643764	-0.0458049	nan	nan	nan	nan	nan	nan	nan	nan	nan	nan	nan	nan	nan	nan	nan	nan	nan	nan	nan	nan	nan	nan	nan	nan	nan	nan	nan	nan	nan	nan	nan	nan	nan	nan	nan	nan	nan	nan	nan	nan	nan	nan	nan	nan
-0.0667921	-0.0468838	nan	-0.0589715	-0.0643764	-0.0451607	nan	nan	nan	nan	nan	nan	nan	nan	nan	nan	nan	nan	nan	nan	nan	nan	nan	nan	nan	nan	nan	nan	nan	nan	nan	nan	nan	nan	nan	nan	nan	nan	nan	nan	nan	nan	nan	nan	nan	nan	nan	nan	nan	nan
-0.0661479	-0.0462396	nan	-0.0609042	-0.0637321	-0.0464492	nan	nan	nan	nan	nan	nan	nan	nan	nan	nan	nan	nan	nan	nan	nan	nan	nan	nan	nan	nan	nan	nan	nan	nan	nan	nan	nan	nan	nan	nan	nan	nan	nan	nan	nan	nan	nan	nan	nan	nan	nan	nan	nan	nan
-0.0680806	-0.0455954	nan	-0.0596158	-0.0624437	-0.0451607	nan	nan	nan	nan	nan	nan	nan	nan	nan	nan	nan	nan	nan	nan	nan	nan	nan	nan	nan	nan	nan	nan	nan	nan	nan	nan	nan	nan	nan	nan	nan	nan	nan	nan	nan	nan	nan	nan	nan	nan	nan	nan	nan	nan
-0.0655036	-0.0423742	nan	-0.0615485	-0.0617994	-0.0438722	nan	nan	nan	nan	nan	nan	nan	nan	nan	nan	nan	nan	nan	nan	nan	nan	nan	nan	nan	nan	nan	nan	nan	nan	nan	nan	nan	nan	nan	nan	nan	nan	nan	nan	nan	nan	nan	nan	nan	nan	nan	nan	nan	nan
-0.0648594	-0.0430184	nan	-0.0621927	-0.0630879	-0.043228	nan	nan	nan	nan	nan	nan	nan	nan	nan	nan	nan	nan	nan	nan	nan	nan	nan	nan	nan	nan	nan	nan	nan	nan	nan	nan	nan	nan	nan	nan	nan	nan	nan	nan	nan	nan	nan	nan	nan	nan	nan	nan	nan	nan
-0.0642151	-0.0397972	nan	-0.0609042	-0.0624437	-0.0438722	nan	nan	nan	nan	nan	nan	nan	nan	nan	nan	nan	nan	nan	nan	nan	nan	nan	nan	nan	nan	nan	nan	nan	nan	nan	nan	nan	nan	nan	nan	nan	nan	nan	nan	nan	nan	nan	nan	nan	nan	nan	nan	nan	nan
-0.0635709	-0.039153	nan	-0.0609042	-0.0611552	-0.043228	nan	nan	nan	nan	nan	nan	nan	nan	nan	nan	nan	nan	nan	nan	nan	nan	nan	nan	nan	nan	nan	nan	nan	nan	nan	nan	nan	nan	nan	nan	nan	nan	nan	nan	nan	nan	nan	nan	nan	nan	nan	nan	nan	nan
-0.0622824	-0.0385087	nan	-0.06026	-0.0605109	-0.0412952	nan	nan	nan	nan	nan	nan	nan	nan	nan	nan	nan	nan	nan	nan	nan	nan	nan	nan	nan	nan	nan	nan	nan	nan	nan	nan	nan	nan	nan	nan	nan	nan	nan	nan	nan	nan	nan	nan	nan	nan	nan	nan	nan	nan
-0.0609939	-0.0385087	nan	-0.0570388	-0.0624437	-0.0425837	nan	nan	nan	nan	nan	nan	nan	nan	nan	nan	nan	nan	nan	nan	nan	nan	nan	nan	nan	nan	nan	nan	nan	nan	nan	nan	nan	nan	nan	nan	nan	nan	nan	nan	nan	nan	nan	nan	nan	nan	nan	nan	nan	nan
-0.0603497	-0.039153	nan	-0.0544618	-0.0630879	-0.040651	nan	nan	nan	nan	nan	nan	nan	nan	nan	nan	nan	nan	nan	nan	nan	nan	nan	nan	nan	nan	nan	nan	nan	nan	nan	nan	nan	nan	nan	nan	nan	nan	nan	nan	nan	nan	nan	nan	nan	nan	nan	nan	nan	nan
-0.0564842	-0.0385087	nan	-0.0538176	-0.0637321	-0.038074	nan	nan	nan	nan	nan	nan	nan	nan	nan	nan	nan	nan	nan	nan	nan	nan	nan	nan	nan	nan	nan	nan	nan	nan	nan	nan	nan	nan	nan	nan	nan	nan	nan	nan	nan	nan	nan	nan	nan	nan	nan	nan	nan	nan
-0.05584	-0.0378645	nan	-0.0531733	-0.0656649	-0.0348528	nan	nan	nan	nan	nan	nan	nan	nan	nan	nan	nan	nan	nan	nan	nan	nan	nan	nan	nan	nan	nan	nan	nan	nan	nan	nan	nan	nan	nan	nan	nan	nan	nan	nan	nan	nan	nan	nan	nan	nan	nan	nan	nan	nan
-0.0551958	-0.0372202	nan	-0.0525291	-0.0637321	-0.0342086	nan	nan	nan	nan	nan	nan	nan	nan	nan	nan	nan	nan	nan	nan	nan	nan	nan	nan	nan	nan	nan	nan	nan	nan	nan	nan	nan	nan	nan	nan	nan	nan	nan	nan	nan	nan	nan	nan	nan	nan	nan	nan	nan	nan
-0.05584	-0.0346433	nan	-0.0499521	-0.0624437	-0.0342086	nan	nan	nan	nan	nan	nan	nan	nan	nan	nan	nan	nan	nan	nan	nan	nan	nan	nan	nan	nan	nan	nan	nan	nan	nan	nan	nan	nan	nan	nan	nan	nan	nan	nan	nan	nan	nan	nan	nan	nan	nan	nan	nan	nan
-0.0571285	-0.0320663	nan	-0.0499521	-0.0624437	-0.0361413	nan	nan	nan	nan	nan	nan	nan	nan	nan	nan	nan	nan	nan	nan	nan	nan	nan	nan	nan	nan	nan	nan	nan	nan	nan	nan	nan	nan	nan	nan	nan	nan	nan	nan	nan	nan	nan	nan	nan	nan	nan	nan	nan	nan
-0.058417	-0.0314221	nan	-0.0505964	-0.0650206	-0.0400068	nan	nan	nan	nan	nan	nan	nan	nan	nan	nan	nan	nan	nan	nan	nan	nan	nan	nan	nan	nan	nan	nan	nan	nan	nan	nan	nan	nan	nan	nan	nan	nan	nan	nan	nan	nan	nan	nan	nan	nan	nan	nan	nan	nan
-0.0597055	-0.0320663	nan	-0.0480194	-0.0598667	-0.0425837	nan	nan	nan	nan	nan	nan	nan	nan	nan	nan	nan	nan	nan	nan	nan	nan	nan	nan	nan	nan	nan	nan	nan	nan	nan	nan	nan	nan	nan	nan	nan	nan	nan	nan	nan	nan	nan	nan	nan	nan	nan	nan	nan	nan
-0.058417	-0.0307778	nan	-0.0505964	-0.0663091	-0.0445164	nan	nan	nan	nan	nan	nan	nan	nan	nan	nan	nan	nan	nan	nan	nan	nan	nan	nan	nan	nan	nan	nan	nan	nan	nan	nan	nan	nan	nan	nan	nan	nan	nan	nan	nan	nan	nan	nan	nan	nan	nan	nan	nan	nan
-0.0590612	-0.033999	nan	-0.0512406	-0.0675976	-0.0464492	nan	nan	nan	nan	nan	nan	nan	nan	nan	nan	nan	nan	nan	nan	nan	nan	nan	nan	nan	nan	nan	nan	nan	nan	nan	nan	nan	nan	nan	nan	nan	nan	nan	nan	nan	nan	nan	nan	nan	nan	nan	nan	nan	nan
-0.0597055	-0.0327105	nan	-0.0525291	-0.0675976	-0.0477377	nan	nan	nan	nan	nan	nan	nan	nan	nan	nan	nan	nan	nan	nan	nan	nan	nan	nan	nan	nan	nan	nan	nan	nan	nan	nan	nan	nan	nan	nan	nan	nan	nan	nan	nan	nan	nan	nan	nan	nan	nan	nan	nan	nan
-0.0603497	-0.0327105	nan	-0.0551061	-0.0688861	-0.0503146	nan	nan	nan	nan	nan	nan	nan	nan	nan	nan	nan	nan	nan	nan	nan	nan	nan	nan	nan	nan	nan	nan	nan	nan	nan	nan	nan	nan	nan	nan	nan	nan	nan	nan	nan	nan	nan	nan	nan	nan	nan	nan	nan	nan
-0.0597055	-0.0327105	nan	-0.0557503	-0.0708188	-0.0509589	nan	nan	nan	nan	nan	nan	nan	nan	nan	nan	nan	nan	nan	nan	nan	nan	nan	nan	nan	nan	nan	nan	nan	nan	nan	nan	nan	nan	nan	nan	nan	nan	nan	nan	nan	nan	nan	nan	nan	nan	nan	nan	nan	nan
-0.0597055	-0.0359317	nan	-0.0557503	-0.0727515	-0.0509589	nan	nan	nan	nan	nan	nan	nan	nan	nan	nan	nan	nan	nan	nan	nan	nan	nan	nan	nan	nan	nan	nan	nan	nan	nan	nan	nan	nan	nan	nan	nan	nan	nan	nan	nan	nan	nan	nan	nan	nan	nan	nan	nan	nan
-0.05584	-0.033999	nan	-0.0570388	-0.0753285	-0.0522473	nan	nan	nan	nan	nan	nan	nan	nan	nan	nan	nan	nan	nan	nan	nan	nan	nan	nan	nan	nan	nan	nan	nan	nan	nan	nan	nan	nan	nan	nan	nan	nan	nan	nan	nan	nan	nan	nan	nan	nan	nan	nan	nan	nan
-0.0539073	-0.0372202	nan	-0.0589715	-0.0759727	-0.0496704	nan	nan	nan	nan	nan	nan	nan	nan	nan	nan	nan	nan	nan	nan	nan	nan	nan	nan	nan	nan	nan	nan	nan	nan	nan	nan	nan	nan	nan	nan	nan	nan	nan	nan	nan	nan	nan	nan	nan	nan	nan	nan	nan	nan
-0.0519746	-0.039153	nan	nan	-0.0759727	-0.0496704	nan	nan	nan	nan	nan	nan	nan	nan	nan	nan	nan	nan	nan	nan	nan	nan	nan	nan	nan	nan	nan	nan	nan	nan	nan	nan	nan	nan	nan	nan	nan	nan	nan	nan	nan	nan	nan	nan	nan	nan	nan	nan	nan	nan
-0.0513303	-0.0372202	nan	nan	-0.07404	-0.0483819	nan	nan	nan	nan	nan	nan	nan	nan	nan	nan	nan	nan	nan	nan	nan	nan	nan	nan	nan	nan	nan	nan	nan	nan	nan	nan	nan	nan	nan	nan	nan	nan	nan	nan	nan	nan	nan	nan	nan	nan	nan	nan	nan	nan
-0.0519746	-0.0385087	nan	nan	-0.0721073	-0.0483819	nan	nan	nan	nan	nan	nan	nan	nan	nan	nan	nan	nan	nan	nan	nan	nan	nan	nan	nan	nan	nan	nan	nan	nan	nan	nan	nan	nan	nan	nan	nan	nan	nan	nan	nan	nan	nan	nan	nan	nan	nan	nan	nan	nan
-0.0526188	-0.0385087	nan	nan	-0.0695303	-0.0509589	nan	nan	nan	nan	nan	nan	nan	nan	nan	nan	nan	nan	nan	nan	nan	nan	nan	nan	nan	nan	nan	nan	nan	nan	nan	nan	nan	nan	nan	nan	nan	nan	nan	nan	nan	nan	nan	nan	nan	nan	nan	nan	nan	nan
-0.053263	-0.0378645	nan	nan	-0.0688861	-0.0509589	nan	nan	nan	nan	nan	nan	nan	nan	nan	nan	nan	nan	nan	nan	nan	nan	nan	nan	nan	nan	nan	nan	nan	nan	nan	nan	nan	nan	nan	nan	nan	nan	nan	nan	nan	nan	nan	nan	nan	nan	nan	nan	nan	nan
-0.0513303	-0.0404414	nan	nan	-0.0656649	-0.0503146	nan	nan	nan	nan	nan	nan	nan	nan	nan	nan	nan	nan	nan	nan	nan	nan	nan	nan	nan	nan	nan	nan	nan	nan	nan	nan	nan	nan	nan	nan	nan	nan	nan	nan	nan	nan	nan	nan	nan	nan	nan	nan	nan	nan
-0.053263	-0.039153	nan	nan	-0.0656649	-0.0516031	nan	nan	nan	nan	nan	nan	nan	nan	nan	nan	nan	nan	nan	nan	nan	nan	nan	nan	nan	nan	nan	nan	nan	nan	nan	nan	nan	nan	nan	nan	nan	nan	nan	nan	nan	nan	nan	nan	nan	nan	nan	nan	nan	nan
-0.0545515	-0.0417299	nan	nan	-0.0637321	-0.0516031	nan	nan	nan	nan	nan	nan	nan	nan	nan	nan	nan	nan	nan	nan	nan	nan	nan	nan	nan	nan	nan	nan	nan	nan	nan	nan	nan	nan	nan	nan	nan	nan	nan	nan	nan	nan	nan	nan	nan	nan	nan	nan	nan	nan
-0.0564842	-0.0404414	nan	nan	-0.0630879	-0.0509589	nan	nan	nan	nan	nan	nan	nan	nan	nan	nan	nan	nan	nan	nan	nan	nan	nan	nan	nan	nan	nan	nan	nan	nan	nan	nan	nan	nan	nan	nan	nan	nan	nan	nan	nan	nan	nan	nan	nan	nan	nan	nan	nan	nan
-0.0590612	-0.0404414	nan	nan	-0.0637321	-0.0509589	nan	nan	nan	nan	nan	nan	nan	nan	nan	nan	nan	nan	nan	nan	nan	nan	nan	nan	nan	nan	nan	nan	nan	nan	nan	nan	nan	nan	nan	nan	nan	nan	nan	nan	nan	nan	nan	nan	nan	nan	nan	nan	nan	nan
-0.0597055	-0.0404414	nan	nan	-0.0643764	-0.0503146	nan	nan	nan	nan	nan	nan	nan	nan	nan	nan	nan	nan	nan	nan	nan	nan	nan	nan	nan	nan	nan	nan	nan	nan	nan	nan	nan	nan	nan	nan	nan	nan	nan	nan	nan	nan	nan	nan	nan	nan	nan	nan	nan	nan
-0.0609939	-0.0404414	nan	nan	-0.0650206	-0.0464492	nan	nan	nan	nan	nan	nan	nan	nan	nan	nan	nan	nan	nan	nan	nan	nan	nan	nan	nan	nan	nan	nan	nan	nan	nan	nan	nan	nan	nan	nan	nan	nan	nan	nan	nan	nan	nan	nan	nan	nan	nan	nan	nan	nan
-0.0590612	-0.0404414	nan	nan	-0.0669533	-0.0458049	nan	nan	nan	nan	nan	nan	nan	nan	nan	nan	nan	nan	nan	nan	nan	nan	nan	nan	nan	nan	nan	nan	nan	nan	nan	nan	nan	nan	nan	nan	nan	nan	nan	nan	nan	nan	nan	nan	nan	nan	nan	nan	nan	nan
-0.0577727	-0.0410857	nan	nan	-0.0675976	-0.0445164	nan	nan	nan	nan	nan	nan	nan	nan	nan	nan	nan	nan	nan	nan	nan	nan	nan	nan	nan	nan	nan	nan	nan	nan	nan	nan	nan	nan	nan	nan	nan	nan	nan	nan	nan	nan	nan	nan	nan	nan	nan	nan	nan	nan
-0.0590612	-0.0397972	nan	nan	-0.0650206	-0.043228	nan	nan	nan	nan	nan	nan	nan	nan	nan	nan	nan	nan	nan	nan	nan	nan	nan	nan	nan	nan	nan	nan	nan	nan	nan	nan	nan	nan	nan	nan	nan	nan	nan	nan	nan	nan	nan	nan	nan	nan	nan	nan	nan	nan
-0.058417	-0.0385087	nan	nan	-0.0630879	-0.0419395	nan	nan	nan	nan	nan	nan	nan	nan	nan	nan	nan	nan	nan	nan	nan	nan	nan	nan	nan	nan	nan	nan	nan	nan	nan	nan	nan	nan	nan	nan	nan	nan	nan	nan	nan	nan	nan	nan	nan	nan	nan	nan	nan	nan
-0.058417	nan	nan	nan	-0.0611552	-0.0451607	nan	nan	nan	nan	nan	nan	nan	nan	nan	nan	nan	nan	nan	nan	nan	nan	nan	nan	nan	nan	nan	nan	nan	nan	nan	nan	nan	nan	nan	nan	nan	nan	nan	nan	nan	nan	nan	nan	nan	nan	nan	nan	nan	nan
-0.0590612	nan	nan	nan	-0.0592225	-0.0451607	nan	nan	nan	nan	nan	nan	nan	nan	nan	nan	nan	nan	nan	nan	nan	nan	nan	nan	nan	nan	nan	nan	nan	nan	nan	nan	nan	nan	nan	nan	nan	nan	nan	nan	nan	nan	nan	nan	nan	nan	nan	nan	nan	nan
-0.05584	nan	nan	nan	-0.057934	-0.0451607	nan	nan	nan	nan	nan	nan	nan	nan	nan	nan	nan	nan	nan	nan	nan	nan	nan	nan	nan	nan	nan	nan	nan	nan	nan	nan	nan	nan	nan	nan	nan	nan	nan	nan	nan	nan	nan	nan	nan	nan	nan	nan	nan	nan
-0.05584	nan	nan	nan	-0.0572897	-0.0458049	nan	nan	nan	nan	nan	nan	nan	nan	nan	nan	nan	nan	nan	nan	nan	nan	nan	nan	nan	nan	nan	nan	nan	nan	nan	nan	nan	nan	nan	nan	nan	nan	nan	nan	nan	nan	nan	nan	nan	nan	nan	nan	nan	nan
-0.05584	nan	nan	nan	-0.0534243	-0.0483819	nan	nan	nan	nan	nan	nan	nan	nan	nan	nan	nan	nan	nan	nan	nan	nan	nan	nan	nan	nan	nan	nan	nan	nan	nan	nan	nan	nan	nan	nan	nan	nan	nan	nan	nan	nan	nan	nan	nan	nan	nan	nan	nan	nan
-0.0564842	nan	nan	nan	-0.0514916	-0.0470934	nan	nan	nan	nan	nan	nan	nan	nan	nan	nan	nan	nan	nan	nan	nan	nan	nan	nan	nan	nan	nan	nan	nan	nan	nan	nan	nan	nan	nan	nan	nan	nan	nan	nan	nan	nan	nan	nan	nan	nan	nan	nan	nan	nan
-0.0577727	nan	nan	nan	-0.0514916	-0.0483819	nan	nan	nan	nan	nan	nan	nan	nan	nan	nan	nan	nan	nan	nan	nan	nan	nan	nan	nan	nan	nan	nan	nan	nan	nan	nan	nan	nan	nan	nan	nan	nan	nan	nan	nan	nan	nan	nan	nan	nan	nan	nan	nan	nan
-0.0571285	nan	nan	nan	-0.05278	-0.0477377	nan	nan	nan	nan	nan	nan	nan	nan	nan	nan	nan	nan	nan	nan	nan	nan	nan	nan	nan	nan	nan	nan	nan	nan	nan	nan	nan	nan	nan	nan	nan	nan	nan	nan	nan	nan	nan	nan	nan	nan	nan	nan	nan	nan
-0.0577727	nan	nan	nan	-0.0534243	-0.0477377	nan	nan	nan	nan	nan	nan	nan	nan	nan	nan	nan	nan	nan	nan	nan	nan	nan	nan	nan	nan	nan	nan	nan	nan	nan	nan	nan	nan	nan	nan	nan	nan	nan	nan	nan	nan	nan	nan	nan	nan	nan	nan	nan	nan
-0.0571285	nan	nan	nan	-0.057934	-0.0477377	nan	nan	nan	nan	nan	nan	nan	nan	nan	nan	nan	nan	nan	nan	nan	nan	nan	nan	nan	nan	nan	nan	nan	nan	nan	nan	nan	nan	nan	nan	nan	nan	nan	nan	nan	nan	nan	nan	nan	nan	nan	nan	nan	nan
-0.058417	nan	nan	nan	-0.0598667	-0.0425837	nan	nan	nan	nan	nan	nan	nan	nan	nan	nan	nan	nan	nan	nan	nan	nan	nan	nan	nan	nan	nan	nan	nan	nan	nan	nan	nan	nan	nan	nan	nan	nan	nan	nan	nan	nan	nan	nan	nan	nan	nan	nan	nan	nan
-0.0590612	nan	nan	nan	-0.0605109	-0.0445164	nan	nan	nan	nan	nan	nan	nan	nan	nan	nan	nan	nan	nan	nan	nan	nan	nan	nan	nan	nan	nan	nan	nan	nan	nan	nan	nan	nan	nan	nan	nan	nan	nan	nan	nan	nan	nan	nan	nan	nan	nan	nan	nan	nan
-0.0590612	nan	nan	nan	-0.0611552	-0.0412952	nan	nan	nan	nan	nan	nan	nan	nan	nan	nan	nan	nan	nan	nan	nan	nan	nan	nan	nan	nan	nan	nan	nan	nan	nan	nan	nan	nan	nan	nan	nan	nan	nan	nan	nan	nan	nan	nan	nan	nan	nan	nan	nan	nan
-0.058417	nan	nan	nan	-0.0605109	-0.040651	nan	nan	nan	nan	nan	nan	nan	nan	nan	nan	nan	nan	nan	nan	nan	nan	nan	nan	nan	nan	nan	nan	nan	nan	nan	nan	nan	nan	nan	nan	nan	nan	nan	nan	nan	nan	nan	nan	nan	nan	nan	nan	nan	nan
-0.0597055	nan	nan	nan	-0.0605109	-0.038074	nan	nan	nan	nan	nan	nan	nan	nan	nan	nan	nan	nan	nan	nan	nan	nan	nan	nan	nan	nan	nan	nan	nan	nan	nan	nan	nan	nan	nan	nan	nan	nan	nan	nan	nan	nan	nan	nan	nan	nan	nan	nan	nan	nan
-0.0571285	nan	nan	nan	-0.0598667	-0.0387183	nan	nan	nan	nan	nan	nan	nan	nan	nan	nan	nan	nan	nan	nan	nan	nan	nan	nan	nan	nan	nan	nan	nan	nan	nan	nan	nan	nan	nan	nan	nan	nan	nan	nan	nan	nan	nan	nan	nan	nan	nan	nan	nan	nan
-0.0551958	nan	nan	nan	-0.0598667	-0.0374298	nan	nan	nan	nan	nan	nan	nan	nan	nan	nan	nan	nan	nan	nan	nan	nan	nan	nan	nan	nan	nan	nan	nan	nan	nan	nan	nan	nan	nan	nan	nan	nan	nan	nan	nan	nan	nan	nan	nan	nan	nan	nan	nan	nan
-0.0539073	nan	nan	nan	-0.0566455	-0.040651	nan	nan	nan	nan	nan	nan	nan	nan	nan	nan	nan	nan	nan	nan	nan	nan	nan	nan	nan	nan	nan	nan	nan	nan	nan	nan	nan	nan	nan	nan	nan	nan	nan	nan	nan	nan	nan	nan	nan	nan	nan	nan	nan	nan
-0.0526188	nan	nan	nan	-0.0547128	-0.0425837	nan	nan	nan	nan	nan	nan	nan	nan	nan	nan	nan	nan	nan	nan	nan	nan	nan	nan	nan	nan	nan	nan	nan	nan	nan	nan	nan	nan	nan	nan	nan	nan	nan	nan	nan	nan	nan	nan	nan	nan	nan	nan	nan	nan
-0.0526188	nan	nan	nan	-0.0521358	-0.0445164	nan	nan	nan	nan	nan	nan	nan	nan	nan	nan	nan	nan	nan	nan	nan	nan	nan	nan	nan	nan	nan	nan	nan	nan	nan	nan	nan	nan	nan	nan	nan	nan	nan	nan	nan	nan	nan	nan	nan	nan	nan	nan	nan	nan
-0.0526188	nan	nan	nan	-0.0514916	-0.0483819	nan	nan	nan	nan	nan	nan	nan	nan	nan	nan	nan	nan	nan	nan	nan	nan	nan	nan	nan	nan	nan	nan	nan	nan	nan	nan	nan	nan	nan	nan	nan	nan	nan	nan	nan	nan	nan	nan	nan	nan	nan	nan	nan	nan
-0.053263	nan	nan	nan	-0.0502031	-0.0490261	nan	nan	nan	nan	nan	nan	nan	nan	nan	nan	nan	nan	nan	nan	nan	nan	nan	nan	nan	nan	nan	nan	nan	nan	nan	nan	nan	nan	nan	nan	nan	nan	nan	nan	nan	nan	nan	nan	nan	nan	nan	nan	nan	nan
-0.0513303	nan	nan	nan	-0.05278	-0.0490261	nan	nan	nan	nan	nan	nan	nan	nan	nan	nan	nan	nan	nan	nan	nan	nan	nan	nan	nan	nan	nan	nan	nan	nan	nan	nan	nan	nan	nan	nan	nan	nan	nan	nan	nan	nan	nan	nan	nan	nan	nan	nan	nan	nan
-0.0500418	nan	nan	nan	-0.0521358	-0.0464492	nan	nan	nan	nan	nan	nan	nan	nan	nan	nan	nan	nan	nan	nan	nan	nan	nan	nan	nan	nan	nan	nan	nan	nan	nan	nan	nan	nan	nan	nan	nan	nan	nan	nan	nan	nan	nan	nan	nan	nan	nan	nan	nan	nan
-0.0513303	nan	nan	nan	-0.0547128	-0.0464492	nan	nan	nan	nan	nan	nan	nan	nan	nan	nan	nan	nan	nan	nan	nan	nan	nan	nan	nan	nan	nan	nan	nan	nan	nan	nan	nan	nan	nan	nan	nan	nan	nan	nan	nan	nan	nan	nan	nan	nan	nan	nan	nan	nan
-0.0493976	nan	nan	nan	-0.0547128	-0.0445164	nan	nan	nan	nan	nan	nan	nan	nan	nan	nan	nan	nan	nan	nan	nan	nan	nan	nan	nan	nan	nan	nan	nan	nan	nan	nan	nan	nan	nan	nan	nan	nan	nan	nan	nan	nan	nan	nan	nan	nan	nan	nan	nan	nan
-0.0487533	nan	nan	nan	-0.0560012	-0.0438722	nan	nan	nan	nan	nan	nan	nan	nan	nan	nan	nan	nan	nan	nan	nan	nan	nan	nan	nan	nan	nan	nan	nan	nan	nan	nan	nan	nan	nan	nan	nan	nan	nan	nan	nan	nan	nan	nan	nan	nan	nan	nan	nan	nan
-0.0487533	nan	nan	nan	-0.057934	-0.0438722	nan	nan	nan	nan	nan	nan	nan	nan	nan	nan	nan	nan	nan	nan	nan	nan	nan	nan	nan	nan	nan	nan	nan	nan	nan	nan	nan	nan	nan	nan	nan	nan	nan	nan	nan	nan	nan	nan	nan	nan	nan	nan	nan	nan
-0.0493976	nan	nan	nan	-0.0566455	-0.0412952	nan	nan	nan	nan	nan	nan	nan	nan	nan	nan	nan	nan	nan	nan	nan	nan	nan	nan	nan	nan	nan	nan	nan	nan	nan	nan	nan	nan	nan	nan	nan	nan	nan	nan	nan	nan	nan	nan	nan	nan	nan	nan	nan	nan
-0.0461764	nan	nan	nan	-0.0572897	-0.0400068	nan	nan	nan	nan	nan	nan	nan	nan	nan	nan	nan	nan	nan	nan	nan	nan	nan	nan	nan	nan	nan	nan	nan	nan	nan	nan	nan	nan	nan	nan	nan	nan	nan	nan	nan	nan	nan	nan	nan	nan	nan	nan	nan	nan
-0.0455321	nan	nan	nan	-0.0566455	-0.0400068	nan	nan	nan	nan	nan	nan	nan	nan	nan	nan	nan	nan	nan	nan	nan	nan	nan	nan	nan	nan	nan	nan	nan	nan	nan	nan	nan	nan	nan	nan	nan	nan	nan	nan	nan	nan	nan	nan	nan	nan	nan	nan	nan	nan
-0.0461764	nan	nan	nan	-0.0540685	-0.0438722	nan	nan	nan	nan	nan	nan	nan	nan	nan	nan	nan	nan	nan	nan	nan	nan	nan	nan	nan	nan	nan	nan	nan	nan	nan	nan	nan	nan	nan	nan	nan	nan	nan	nan	nan	nan	nan	nan	nan	nan	nan	nan	nan	nan
-0.0455321	nan	nan	nan	-0.0508473	-0.0464492	nan	nan	nan	nan	nan	nan	nan	nan	nan	nan	nan	nan	nan	nan	nan	nan	nan	nan	nan	nan	nan	nan	nan	nan	nan	nan	nan	nan	nan	nan	nan	nan	nan	nan	nan	nan	nan	nan	nan	nan	nan	nan	nan	nan
-0.0474649	nan	nan	nan	-0.0489146	-0.0477377	nan	nan	nan	nan	nan	nan	nan	nan	nan	nan	nan	nan	nan	nan	nan	nan	nan	nan	nan	nan	nan	nan	nan	nan	nan	nan	nan	nan	nan	nan	nan	nan	nan	nan	nan	nan	nan	nan	nan	nan	nan	nan	nan	nan
-0.0487533	nan	nan	nan	-0.0495588	-0.0522473	nan	nan	nan	nan	nan	nan	nan	nan	nan	nan	nan	nan	nan	nan	nan	nan	nan	nan	nan	nan	nan	nan	nan	nan	nan	nan	nan	nan	nan	nan	nan	nan	nan	nan	nan	nan	nan	nan	nan	nan	nan	nan	nan	nan
-0.0500418	nan	nan	nan	-0.0482704	-0.0554685	nan	nan	nan	nan	nan	nan	nan	nan	nan	nan	nan	nan	nan	nan	nan	nan	nan	nan	nan	nan	nan	nan	nan	nan	nan	nan	nan	nan	nan	nan	nan	nan	nan	nan	nan	nan	nan	nan	nan	nan	nan	nan	nan	nan
-0.0487533	nan	nan	nan	-0.0482704	-0.0561128	nan	nan	nan	nan	nan	nan	nan	nan	nan	nan	nan	nan	nan	nan	nan	nan	nan	nan	nan	nan	nan	nan	nan	nan	nan	nan	nan	nan	nan	nan	nan	nan	nan	nan	nan	nan	nan	nan	nan	nan	nan	nan	nan	nan
-0.0506861	nan	nan	nan	-0.0469819	-0.0574013	nan	nan	nan	nan	nan	nan	nan	nan	nan	nan	nan	nan	nan	nan	nan	nan	nan	nan	nan	nan	nan	nan	nan	nan	nan	nan	nan	nan	nan	nan	nan	nan	nan	nan	nan	nan	nan	nan	nan	nan	nan	nan	nan	nan
-0.0506861	nan	nan	nan	-0.0463376	-0.056757	nan	nan	nan	nan	nan	nan	nan	nan	nan	nan	nan	nan	nan	nan	nan	nan	nan	nan	nan	nan	nan	nan	nan	nan	nan	nan	nan	nan	nan	nan	nan	nan	nan	nan	nan	nan	nan	nan	nan	nan	nan	nan	nan	nan
-0.0519746	nan	nan	nan	-0.0469819	-0.0561128	nan	nan	nan	nan	nan	nan	nan	nan	nan	nan	nan	nan	nan	nan	nan	nan	nan	nan	nan	nan	nan	nan	nan	nan	nan	nan	nan	nan	nan	nan	nan	nan	nan	nan	nan	nan	nan	nan	nan	nan	nan	nan	nan	nan
-0.0526188	nan	nan	nan	-0.0482704	-0.0548243	nan	nan	nan	nan	nan	nan	nan	nan	nan	nan	nan	nan	nan	nan	nan	nan	nan	nan	nan	nan	nan	nan	nan	nan	nan	nan	nan	nan	nan	nan	nan	nan	nan	nan	nan	nan	nan	nan	nan	nan	nan	nan	nan	nan
-0.0526188	nan	nan	nan	-0.0489146	nan	nan	nan	nan	nan	nan	nan	nan	nan	nan	nan	nan	nan	nan	nan	nan	nan	nan	nan	nan	nan	nan	nan	nan	nan	nan	nan	nan	nan	nan	nan	nan	nan	nan	nan	nan	nan	nan	nan	nan	nan	nan	nan	nan	nan
-0.0513303	nan	nan	nan	-0.0495588	nan	nan	nan	nan	nan	nan	nan	nan	nan	nan	nan	nan	nan	nan	nan	nan	nan	nan	nan	nan	nan	nan	nan	nan	nan	nan	nan	nan	nan	nan	nan	nan	nan	nan	nan	nan	nan	nan	nan	nan	nan	nan	nan	nan	nan
-0.0481091	nan	nan	nan	-0.0521358	nan	nan	nan	nan	nan	nan	nan	nan	nan	nan	nan	nan	nan	nan	nan	nan	nan	nan	nan	nan	nan	nan	nan	nan	nan	nan	nan	nan	nan	nan	nan	nan	nan	nan	nan	nan	nan	nan	nan	nan	nan	nan	nan	nan	nan
-0.0493976	nan	nan	nan	-0.05278	nan	nan	nan	nan	nan	nan	nan	nan	nan	nan	nan	nan	nan	nan	nan	nan	nan	nan	nan	nan	nan	nan	nan	nan	nan	nan	nan	nan	nan	nan	nan	nan	nan	nan	nan	nan	nan	nan	nan	nan	nan	nan	nan	nan	nan
-0.0493976	nan	nan	nan	-0.05278	nan	nan	nan	nan	nan	nan	nan	nan	nan	nan	nan	nan	nan	nan	nan	nan	nan	nan	nan	nan	nan	nan	nan	nan	nan	nan	nan	nan	nan	nan	nan	nan	nan	nan	nan	nan	nan	nan	nan	nan	nan	nan	nan	nan	nan
-0.0506861	nan	nan	nan	-0.05278	nan	nan	nan	nan	nan	nan	nan	nan	nan	nan	nan	nan	nan	nan	nan	nan	nan	nan	nan	nan	nan	nan	nan	nan	nan	nan	nan	nan	nan	nan	nan	nan	nan	nan	nan	nan	nan	nan	nan	nan	nan	nan	nan	nan	nan
-0.0487533	nan	nan	nan	-0.0547128	nan	nan	nan	nan	nan	nan	nan	nan	nan	nan	nan	nan	nan	nan	nan	nan	nan	nan	nan	nan	nan	nan	nan	nan	nan	nan	nan	nan	nan	nan	nan	nan	nan	nan	nan	nan	nan	nan	nan	nan	nan	nan	nan	nan	nan
-0.0487533	nan	nan	nan	-0.0566455	nan	nan	nan	nan	nan	nan	nan	nan	nan	nan	nan	nan	nan	nan	nan	nan	nan	nan	nan	nan	nan	nan	nan	nan	nan	nan	nan	nan	nan	nan	nan	nan	nan	nan	nan	nan	nan	nan	nan	nan	nan	nan	nan	nan	nan
-0.0481091	nan	nan	nan	-0.0598667	nan	nan	nan	nan	nan	nan	nan	nan	nan	nan	nan	nan	nan	nan	nan	nan	nan	nan	nan	nan	nan	nan	nan	nan	nan	nan	nan	nan	nan	nan	nan	nan	nan	nan	nan	nan	nan	nan	nan	nan	nan	nan	nan	nan	nan
-0.0493976	nan	nan	nan	-0.0598667	nan	nan	nan	nan	nan	nan	nan	nan	nan	nan	nan	nan	nan	nan	nan	nan	nan	nan	nan	nan	nan	nan	nan	nan	nan	nan	nan	nan	nan	nan	nan	nan	nan	nan	nan	nan	nan	nan	nan	nan	nan	nan	nan	nan	nan
-0.0487533	nan	nan	nan	-0.0611552	nan	nan	nan	nan	nan	nan	nan	nan	nan	nan	nan	nan	nan	nan	nan	nan	nan	nan	nan	nan	nan	nan	nan	nan	nan	nan	nan	nan	nan	nan	nan	nan	nan	nan	nan	nan	nan	nan	nan	nan	nan	nan	nan	nan	nan
-0.0474649	nan	nan	nan	-0.0611552	nan	nan	nan	nan	nan	nan	nan	nan	nan	nan	nan	nan	nan	nan	nan	nan	nan	nan	nan	nan	nan	nan	nan	nan	nan	nan	nan	nan	nan	nan	nan	nan	nan	nan	nan	nan	nan	nan	nan	nan	nan	nan	nan	nan	nan
-0.0493976	nan	nan	nan	-0.0630879	nan	nan	nan	nan	nan	nan	nan	nan	nan	nan	nan	nan	nan	nan	nan	nan	nan	nan	nan	nan	nan	nan	nan	nan	nan	nan	nan	nan	nan	nan	nan	nan	nan	nan	nan	nan	nan	nan	nan	nan	nan	nan	nan	nan	nan
-0.0474649	nan	nan	nan	-0.0643764	nan	nan	nan	nan	nan	nan	nan	nan	nan	nan	nan	nan	nan	nan	nan	nan	nan	nan	nan	nan	nan	nan	nan	nan	nan	nan	nan	nan	nan	nan	nan	nan	nan	nan	nan	nan	nan	nan	nan	nan	nan	nan	nan	nan	nan
-0.0481091	nan	nan	nan	-0.0669533	nan	nan	nan	nan	nan	nan	nan	nan	nan	nan	nan	nan	nan	nan	nan	nan	nan	nan	nan	nan	nan	nan	nan	nan	nan	nan	nan	nan	nan	nan	nan	nan	nan	nan	nan	nan	nan	nan	nan	nan	nan	nan	nan	nan	nan
-0.0461764	nan	nan	nan	-0.0669533	nan	nan	nan	nan	nan	nan	nan	nan	nan	nan	nan	nan	nan	nan	nan	nan	nan	nan	nan	nan	nan	nan	nan	nan	nan	nan	nan	nan	nan	nan	nan	nan	nan	nan	nan	nan	nan	nan	nan	nan	nan	nan	nan	nan	nan
-0.0461764	nan	nan	nan	-0.0669533	nan	nan	nan	nan	nan	nan	nan	nan	nan	nan	nan	nan	nan	nan	nan	nan	nan	nan	nan	nan	nan	nan	nan	nan	nan	nan	nan	nan	nan	nan	nan	nan	nan	nan	nan	nan	nan	nan	nan	nan	nan	nan	nan	nan	nan
-0.0474649	nan	nan	nan	-0.0637321	nan	nan	nan	nan	nan	nan	nan	nan	nan	nan	nan	nan	nan	nan	nan	nan	nan	nan	nan	nan	nan	nan	nan	nan	nan	nan	nan	nan	nan	nan	nan	nan	nan	nan	nan	nan	nan	nan	nan	nan	nan	nan	nan	nan	nan
-0.0481091	nan	nan	nan	-0.0624437	nan	nan	nan	nan	nan	nan	nan	nan	nan	nan	nan	nan	nan	nan	nan	nan	nan	nan	nan	nan	nan	nan	nan	nan	nan	nan	nan	nan	nan	nan	nan	nan	nan	nan	nan	nan	nan	nan	nan	nan	nan	nan	nan	nan	nan
-0.0526188	nan	nan	nan	-0.0611552	nan	nan	nan	nan	nan	nan	nan	nan	nan	nan	nan	nan	nan	nan	nan	nan	nan	nan	nan	nan	nan	nan	nan	nan	nan	nan	nan	nan	nan	nan	nan	nan	nan	nan	nan	nan	nan	nan	nan	nan	nan	nan	nan	nan	nan
-0.0513303	nan	nan	nan	-0.0585782	nan	nan	nan	nan	nan	nan	nan	nan	nan	nan	nan	nan	nan	nan	nan	nan	nan	nan	nan	nan	nan	nan	nan	nan	nan	nan	nan	nan	nan	nan	nan	nan	nan	nan	nan	nan	nan	nan	nan	nan	nan	nan	nan	nan	nan
-0.0526188	nan	nan	nan	-0.0592225	nan	nan	nan	nan	nan	nan	nan	nan	nan	nan	nan	nan	nan	nan	nan	nan	nan	nan	nan	nan	nan	nan	nan	nan	nan	nan	nan	nan	nan	nan	nan	nan	nan	nan	nan	nan	nan	nan	nan	nan	nan	nan	nan	nan	nan
-0.053263	nan	nan	nan	-0.0598667	nan	nan	nan	nan	nan	nan	nan	nan	nan	nan	nan	nan	nan	nan	nan	nan	nan	nan	nan	nan	nan	nan	nan	nan	nan	nan	nan	nan	nan	nan	nan	nan	nan	nan	nan	nan	nan	nan	nan	nan	nan	nan	nan	nan	nan
-0.0551958	nan	nan	nan	-0.057934	nan	nan	nan	nan	nan	nan	nan	nan	nan	nan	nan	nan	nan	nan	nan	nan	nan	nan	nan	nan	nan	nan	nan	nan	nan	nan	nan	nan	nan	nan	nan	nan	nan	nan	nan	nan	nan	nan	nan	nan	nan	nan	nan	nan	nan
-0.0551958	nan	nan	nan	-0.055357	nan	nan	nan	nan	nan	nan	nan	nan	nan	nan	nan	nan	nan	nan	nan	nan	nan	nan	nan	nan	nan	nan	nan	nan	nan	nan	nan	nan	nan	nan	nan	nan	nan	nan	nan	nan	nan	nan	nan	nan	nan	nan	nan	nan	nan
-0.0571285	nan	nan	nan	-0.0540685	nan	nan	nan	nan	nan	nan	nan	nan	nan	nan	nan	nan	nan	nan	nan	nan	nan	nan	nan	nan	nan	nan	nan	nan	nan	nan	nan	nan	nan	nan	nan	nan	nan	nan	nan	nan	nan	nan	nan	nan	nan	nan	nan	nan	nan
-0.0564842	nan	nan	nan	-0.0560012	nan	nan	nan	nan	nan	nan	nan	nan	nan	nan	nan	nan	nan	nan	nan	nan	nan	nan	nan	nan	nan	nan	nan	nan	nan	nan	nan	nan	nan	nan	nan	nan	nan	nan	nan	nan	nan	nan	nan	nan	nan	nan	nan	nan	nan
-0.0551958	nan	nan	nan	-0.0560012	nan	nan	nan	nan	nan	nan	nan	nan	nan	nan	nan	nan	nan	nan	nan	nan	nan	nan	nan	nan	nan	nan	nan	nan	nan	nan	nan	nan	nan	nan	nan	nan	nan	nan	nan	nan	nan	nan	nan	nan	nan	nan	nan	nan	nan
-0.0526188	nan	nan	nan	-0.0572897	nan	nan	nan	nan	nan	nan	nan	nan	nan	nan	nan	nan	nan	nan	nan	nan	nan	nan	nan	nan	nan	nan	nan	nan	nan	nan	nan	nan	nan	nan	nan	nan	nan	nan	nan	nan	nan	nan	nan	nan	nan	nan	nan	nan	nan
-0.053263	nan	nan	nan	-0.0547128	nan	nan	nan	nan	nan	nan	nan	nan	nan	nan	nan	nan	nan	nan	nan	nan	nan	nan	nan	nan	nan	nan	nan	nan	nan	nan	nan	nan	nan	nan	nan	nan	nan	nan	nan	nan	nan	nan	nan	nan	nan	nan	nan	nan	nan
-0.0519746	nan	nan	nan	-0.0540685	nan	nan	nan	nan	nan	nan	nan	nan	nan	nan	nan	nan	nan	nan	nan	nan	nan	nan	nan	nan	nan	nan	nan	nan	nan	nan	nan	nan	nan	nan	nan	nan	nan	nan	nan	nan	nan	nan	nan	nan	nan	nan	nan	nan	nan
-0.0539073	nan	nan	nan	-0.0514916	nan	nan	nan	nan	nan	nan	nan	nan	nan	nan	nan	nan	nan	nan	nan	nan	nan	nan	nan	nan	nan	nan	nan	nan	nan	nan	nan	nan	nan	nan	nan	nan	nan	nan	nan	nan	nan	nan	nan	nan	nan	nan	nan	nan	nan
-0.0506861	nan	nan	nan	-0.0489146	nan	nan	nan	nan	nan	nan	nan	nan	nan	nan	nan	nan	nan	nan	nan	nan	nan	nan	nan	nan	nan	nan	nan	nan	nan	nan	nan	nan	nan	nan	nan	nan	nan	nan	nan	nan	nan	nan	nan	nan	nan	nan	nan	nan	nan
-0.0506861	nan	nan	nan	-0.0476261	nan	nan	nan	nan	nan	nan	nan	nan	nan	nan	nan	nan	nan	nan	nan	nan	nan	nan	nan	nan	nan	nan	nan	nan	nan	nan	nan	nan	nan	nan	nan	nan	nan	nan	nan	nan	nan	nan	nan	nan	nan	nan	nan	nan	nan
-0.0487533	nan	nan	nan	-0.0431164	nan	nan	nan	nan	nan	nan	nan	nan	nan	nan	nan	nan	nan	nan	nan	nan	nan	nan	nan	nan	nan	nan	nan	nan	nan	nan	nan	nan	nan	nan	nan	nan	nan	nan	nan	nan	nan	nan	nan	nan	nan	nan	nan	nan	nan
-0.0493976	nan	nan	nan	-0.0411837	nan	nan	nan	nan	nan	nan	nan	nan	nan	nan	nan	nan	nan	nan	nan	nan	nan	nan	nan	nan	nan	nan	nan	nan	nan	nan	nan	nan	nan	nan	nan	nan	nan	nan	nan	nan	nan	nan	nan	nan	nan	nan	nan	nan	nan
-0.0493976	nan	nan	nan	-0.0398952	nan	nan	nan	nan	nan	nan	nan	nan	nan	nan	nan	nan	nan	nan	nan	nan	nan	nan	nan	nan	nan	nan	nan	nan	nan	nan	nan	nan	nan	nan	nan	nan	nan	nan	nan	nan	nan	nan	nan	nan	nan	nan	nan	nan	nan
-0.0500418	nan	nan	nan	-0.0360298	nan	nan	nan	nan	nan	nan	nan	nan	nan	nan	nan	nan	nan	nan	nan	nan	nan	nan	nan	nan	nan	nan	nan	nan	nan	nan	nan	nan	nan	nan	nan	nan	nan	nan	nan	nan	nan	nan	nan	nan	nan	nan	nan	nan	nan
-0.0493976	nan	nan	nan	-0.036674	nan	nan	nan	nan	nan	nan	nan	nan	nan	nan	nan	nan	nan	nan	nan	nan	nan	nan	nan	nan	nan	nan	nan	nan	nan	nan	nan	nan	nan	nan	nan	nan	nan	nan	nan	nan	nan	nan	nan	nan	nan	nan	nan	nan	nan
-0.0506861	nan	nan	nan	-0.036674	nan	nan	nan	nan	nan	nan	nan	nan	nan	nan	nan	nan	nan	nan	nan	nan	nan	nan	nan	nan	nan	nan	nan	nan	nan	nan	nan	nan	nan	nan	nan	nan	nan	nan	nan	nan	nan	nan	nan	nan	nan	nan	nan	nan	nan
-0.0493976	nan	nan	nan	-0.0379625	nan	nan	nan	nan	nan	nan	nan	nan	nan	nan	nan	nan	nan	nan	nan	nan	nan	nan	nan	nan	nan	nan	nan	nan	nan	nan	nan	nan	nan	nan	nan	nan	nan	nan	nan	nan	nan	nan	nan	nan	nan	nan	nan	nan	nan
-0.0481091	nan	nan	nan	-0.0405395	nan	nan	nan	nan	nan	nan	nan	nan	nan	nan	nan	nan	nan	nan	nan	nan	nan	nan	nan	nan	nan	nan	nan	nan	nan	nan	nan	nan	nan	nan	nan	nan	nan	nan	nan	nan	nan	nan	nan	nan	nan	nan	nan	nan	nan
-0.0461764	nan	nan	nan	-0.0431164	nan	nan	nan	nan	nan	nan	nan	nan	nan	nan	nan	nan	nan	nan	nan	nan	nan	nan	nan	nan	nan	nan	nan	nan	nan	nan	nan	nan	nan	nan	nan	nan	nan	nan	nan	nan	nan	nan	nan	nan	nan	nan	nan	nan	nan
-0.0474649	nan	nan	nan	-0.0431164	nan	nan	nan	nan	nan	nan	nan	nan	nan	nan	nan	nan	nan	nan	nan	nan	nan	nan	nan	nan	nan	nan	nan	nan	nan	nan	nan	nan	nan	nan	nan	nan	nan	nan	nan	nan	nan	nan	nan	nan	nan	nan	nan	nan	nan
-0.0442437	nan	nan	nan	-0.0456934	nan	nan	nan	nan	nan	nan	nan	nan	nan	nan	nan	nan	nan	nan	nan	nan	nan	nan	nan	nan	nan	nan	nan	nan	nan	nan	nan	nan	nan	nan	nan	nan	nan	nan	nan	nan	nan	nan	nan	nan	nan	nan	nan	nan	nan
-0.0461764	nan	nan	nan	-0.0456934	nan	nan	nan	nan	nan	nan	nan	nan	nan	nan	nan	nan	nan	nan	nan	nan	nan	nan	nan	nan	nan	nan	nan	nan	nan	nan	nan	nan	nan	nan	nan	nan	nan	nan	nan	nan	nan	nan	nan	nan	nan	nan	nan	nan	nan
-0.0468206	nan	nan	nan	-0.0476261	nan	nan	nan	nan	nan	nan	nan	nan	nan	nan	nan	nan	nan	nan	nan	nan	nan	nan	nan	nan	nan	nan	nan	nan	nan	nan	nan	nan	nan	nan	nan	nan	nan	nan	nan	nan	nan	nan	nan	nan	nan	nan	nan	nan	nan
-0.0461764	nan	nan	nan	-0.0482704	nan	nan	nan	nan	nan	nan	nan	nan	nan	nan	nan	nan	nan	nan	nan	nan	nan	nan	nan	nan	nan	nan	nan	nan	nan	nan	nan	nan	nan	nan	nan	nan	nan	nan	nan	nan	nan	nan	nan	nan	nan	nan	nan	nan	nan
-0.0461764	nan	nan	nan	-0.0502031	nan	nan	nan	nan	nan	nan	nan	nan	nan	nan	nan	nan	nan	nan	nan	nan	nan	nan	nan	nan	nan	nan	nan	nan	nan	nan	nan	nan	nan	nan	nan	nan	nan	nan	nan	nan	nan	nan	nan	nan	nan	nan	nan	nan	nan
-0.0461764	nan	nan	nan	-0.0514916	nan	nan	nan	nan	nan	nan	nan	nan	nan	nan	nan	nan	nan	nan	nan	nan	nan	nan	nan	nan	nan	nan	nan	nan	nan	nan	nan	nan	nan	nan	nan	nan	nan	nan	nan	nan	nan	nan	nan	nan	nan	nan	nan	nan	nan
-0.0468206	nan	nan	nan	-0.0489146	nan	nan	nan	nan	nan	nan	nan	nan	nan	nan	nan	nan	nan	nan	nan	nan	nan	nan	nan	nan	nan	nan	nan	nan	nan	nan	nan	nan	nan	nan	nan	nan	nan	nan	nan	nan	nan	nan	nan	nan	nan	nan	nan	nan	nan
-0.0487533	nan	nan	nan	-0.0514916	nan	nan	nan	nan	nan	nan	nan	nan	nan	nan	nan	nan	nan	nan	nan	nan	nan	nan	nan	nan	nan	nan	nan	nan	nan	nan	nan	nan	nan	nan	nan	nan	nan	nan	nan	nan	nan	nan	nan	nan	nan	nan	nan	nan	nan
-0.0493976	nan	nan	nan	-0.0514916	nan	nan	nan	nan	nan	nan	nan	nan	nan	nan	nan	nan	nan	nan	nan	nan	nan	nan	nan	nan	nan	nan	nan	nan	nan	nan	nan	nan	nan	nan	nan	nan	nan	nan	nan	nan	nan	nan	nan	nan	nan	nan	nan	nan	nan
-0.0500418	nan	nan	nan	-0.0521358	nan	nan	nan	nan	nan	nan	nan	nan	nan	nan	nan	nan	nan	nan	nan	nan	nan	nan	nan	nan	nan	nan	nan	nan	nan	nan	nan	nan	nan	nan	nan	nan	nan	nan	nan	nan	nan	nan	nan	nan	nan	nan	nan	nan	nan
-0.0493976	nan	nan	nan	-0.05278	nan	nan	nan	nan	nan	nan	nan	nan	nan	nan	nan	nan	nan	nan	nan	nan	nan	nan	nan	nan	nan	nan	nan	nan	nan	nan	nan	nan	nan	nan	nan	nan	nan	nan	nan	nan	nan	nan	nan	nan	nan	nan	nan	nan	nan
-0.0474649	nan	nan	nan	-0.0540685	nan	nan	nan	nan	nan	nan	nan	nan	nan	nan	nan	nan	nan	nan	nan	nan	nan	nan	nan	nan	nan	nan	nan	nan	nan	nan	nan	nan	nan	nan	nan	nan	nan	nan	nan	nan	nan	nan	nan	nan	nan	nan	nan	nan	nan
-0.0468206	nan	nan	nan	-0.0514916	nan	nan	nan	nan	nan	nan	nan	nan	nan	nan	nan	nan	nan	nan	nan	nan	nan	nan	nan	nan	nan	nan	nan	nan	nan	nan	nan	nan	nan	nan	nan	nan	nan	nan	nan	nan	nan	nan	nan	nan	nan	nan	nan	nan	nan
-0.0461764	nan	nan	nan	-0.0495588	nan	nan	nan	nan	nan	nan	nan	nan	nan	nan	nan	nan	nan	nan	nan	nan	nan	nan	nan	nan	nan	nan	nan	nan	nan	nan	nan	nan	nan	nan	nan	nan	nan	nan	nan	nan	nan	nan	nan	nan	nan	nan	nan	nan	nan
-0.0429552	nan	nan	nan	-0.0489146	nan	nan	nan	nan	nan	nan	nan	nan	nan	nan	nan	nan	nan	nan	nan	nan	nan	nan	nan	nan	nan	nan	nan	nan	nan	nan	nan	nan	nan	nan	nan	nan	nan	nan	nan	nan	nan	nan	nan	nan	nan	nan	nan	nan	nan
-0.0429552	nan	nan	nan	-0.0489146	nan	nan	nan	nan	nan	nan	nan	nan	nan	nan	nan	nan	nan	nan	nan	nan	nan	nan	nan	nan	nan	nan	nan	nan	nan	nan	nan	nan	nan	nan	nan	nan	nan	nan	nan	nan	nan	nan	nan	nan	nan	nan	nan	nan	nan
-0.0410225	nan	nan	nan	-0.0450491	nan	nan	nan	nan	nan	nan	nan	nan	nan	nan	nan	nan	nan	nan	nan	nan	nan	nan	nan	nan	nan	nan	nan	nan	nan	nan	nan	nan	nan	nan	nan	nan	nan	nan	nan	nan	nan	nan	nan	nan	nan	nan	nan	nan	nan
-0.0423109	nan	nan	nan	-0.0456934	nan	nan	nan	nan	nan	nan	nan	nan	nan	nan	nan	nan	nan	nan	nan	nan	nan	nan	nan	nan	nan	nan	nan	nan	nan	nan	nan	nan	nan	nan	nan	nan	nan	nan	nan	nan	nan	nan	nan	nan	nan	nan	nan	nan	nan
-0.0435994	nan	nan	nan	-0.0437607	nan	nan	nan	nan	nan	nan	nan	nan	nan	nan	nan	nan	nan	nan	nan	nan	nan	nan	nan	nan	nan	nan	nan	nan	nan	nan	nan	nan	nan	nan	nan	nan	nan	nan	nan	nan	nan	nan	nan	nan	nan	nan	nan	nan	nan
-0.0461764	nan	nan	nan	-0.0418279	nan	nan	nan	nan	nan	nan	nan	nan	nan	nan	nan	nan	nan	nan	nan	nan	nan	nan	nan	nan	nan	nan	nan	nan	nan	nan	nan	nan	nan	nan	nan	nan	nan	nan	nan	nan	nan	nan	nan	nan	nan	nan	nan	nan	nan
-0.0481091	nan	nan	nan	-0.0418279	nan	nan	nan	nan	nan	nan	nan	nan	nan	nan	nan	nan	nan	nan	nan	nan	nan	nan	nan	nan	nan	nan	nan	nan	nan	nan	nan	nan	nan	nan	nan	nan	nan	nan	nan	nan	nan	nan	nan	nan	nan	nan	nan	nan	nan
-0.0506861	nan	nan	nan	-0.0411837	nan	nan	nan	nan	nan	nan	nan	nan	nan	nan	nan	nan	nan	nan	nan	nan	nan	nan	nan	nan	nan	nan	nan	nan	nan	nan	nan	nan	nan	nan	nan	nan	nan	nan	nan	nan	nan	nan	nan	nan	nan	nan	nan	nan	nan
-0.0526188	nan	nan	nan	-0.039251	nan	nan	nan	nan	nan	nan	nan	nan	nan	nan	nan	nan	nan	nan	nan	nan	nan	nan	nan	nan	nan	nan	nan	nan	nan	nan	nan	nan	nan	nan	nan	nan	nan	nan	nan	nan	nan	nan	nan	nan	nan	nan	nan	nan	nan
-0.053263	nan	nan	nan	-0.039251	nan	nan	nan	nan	nan	nan	nan	nan	nan	nan	nan	nan	nan	nan	nan	nan	nan	nan	nan	nan	nan	nan	nan	nan	nan	nan	nan	nan	nan	nan	nan	nan	nan	nan	nan	nan	nan	nan	nan	nan	nan	nan	nan	nan	nan
-0.0539073	nan	nan	nan	-0.039251	nan	nan	nan	nan	nan	nan	nan	nan	nan	nan	nan	nan	nan	nan	nan	nan	nan	nan	nan	nan	nan	nan	nan	nan	nan	nan	nan	nan	nan	nan	nan	nan	nan	nan	nan	nan	nan	nan	nan	nan	nan	nan	nan	nan	nan
-0.053263	nan	nan	nan	-0.0398952	nan	nan	nan	nan	nan	nan	nan	nan	nan	nan	nan	nan	nan	nan	nan	nan	nan	nan	nan	nan	nan	nan	nan	nan	nan	nan	nan	nan	nan	nan	nan	nan	nan	nan	nan	nan	nan	nan	nan	nan	nan	nan	nan	nan	nan
-0.0519746	nan	nan	nan	-0.039251	nan	nan	nan	nan	nan	nan	nan	nan	nan	nan	nan	nan	nan	nan	nan	nan	nan	nan	nan	nan	nan	nan	nan	nan	nan	nan	nan	nan	nan	nan	nan	nan	nan	nan	nan	nan	nan	nan	nan	nan	nan	nan	nan	nan	nan
-0.0506861	nan	nan	nan	-0.039251	nan	nan	nan	nan	nan	nan	nan	nan	nan	nan	nan	nan	nan	nan	nan	nan	nan	nan	nan	nan	nan	nan	nan	nan	nan	nan	nan	nan	nan	nan	nan	nan	nan	nan	nan	nan	nan	nan	nan	nan	nan	nan	nan	nan	nan
-0.0513303	nan	nan	nan	-0.0411837	nan	nan	nan	nan	nan	nan	nan	nan	nan	nan	nan	nan	nan	nan	nan	nan	nan	nan	nan	nan	nan	nan	nan	nan	nan	nan	nan	nan	nan	nan	nan	nan	nan	nan	nan	nan	nan	nan	nan	nan	nan	nan	nan	nan	nan
-0.0500418	nan	nan	nan	-0.0418279	nan	nan	nan	nan	nan	nan	nan	nan	nan	nan	nan	nan	nan	nan	nan	nan	nan	nan	nan	nan	nan	nan	nan	nan	nan	nan	nan	nan	nan	nan	nan	nan	nan	nan	nan	nan	nan	nan	nan	nan	nan	nan	nan	nan	nan
-0.0481091	nan	nan	nan	-0.0463376	nan	nan	nan	nan	nan	nan	nan	nan	nan	nan	nan	nan	nan	nan	nan	nan	nan	nan	nan	nan	nan	nan	nan	nan	nan	nan	nan	nan	nan	nan	nan	nan	nan	nan	nan	nan	nan	nan	nan	nan	nan	nan	nan	nan	nan
-0.0487533	nan	nan	nan	-0.0482704	nan	nan	nan	nan	nan	nan	nan	nan	nan	nan	nan	nan	nan	nan	nan	nan	nan	nan	nan	nan	nan	nan	nan	nan	nan	nan	nan	nan	nan	nan	nan	nan	nan	nan	nan	nan	nan	nan	nan	nan	nan	nan	nan	nan	nan
-0.0474649	nan	nan	nan	-0.0482704	nan	nan	nan	nan	nan	nan	nan	nan	nan	nan	nan	nan	nan	nan	nan	nan	nan	nan	nan	nan	nan	nan	nan	nan	nan	nan	nan	nan	nan	nan	nan	nan	nan	nan	nan	nan	nan	nan	nan	nan	nan	nan	nan	nan	nan
-0.0468206	nan	nan	nan	-0.0508473	nan	nan	nan	nan	nan	nan	nan	nan	nan	nan	nan	nan	nan	nan	nan	nan	nan	nan	nan	nan	nan	nan	nan	nan	nan	nan	nan	nan	nan	nan	nan	nan	nan	nan	nan	nan	nan	nan	nan	nan	nan	nan	nan	nan	nan
-0.0461764	nan	nan	nan	-0.0521358	nan	nan	nan	nan	nan	nan	nan	nan	nan	nan	nan	nan	nan	nan	nan	nan	nan	nan	nan	nan	nan	nan	nan	nan	nan	nan	nan	nan	nan	nan	nan	nan	nan	nan	nan	nan	nan	nan	nan	nan	nan	nan	nan	nan	nan
-0.0474649	nan	nan	nan	-0.05278	nan	nan	nan	nan	nan	nan	nan	nan	nan	nan	nan	nan	nan	nan	nan	nan	nan	nan	nan	nan	nan	nan	nan	nan	nan	nan	nan	nan	nan	nan	nan	nan	nan	nan	nan	nan	nan	nan	nan	nan	nan	nan	nan	nan	nan
-0.0474649	nan	nan	nan	-0.0547128	nan	nan	nan	nan	nan	nan	nan	nan	nan	nan	nan	nan	nan	nan	nan	nan	nan	nan	nan	nan	nan	nan	nan	nan	nan	nan	nan	nan	nan	nan	nan	nan	nan	nan	nan	nan	nan	nan	nan	nan	nan	nan	nan	nan	nan
-0.0481091	nan	nan	nan	-0.0540685	nan	nan	nan	nan	nan	nan	nan	nan	nan	nan	nan	nan	nan	nan	nan	nan	nan	nan	nan	nan	nan	nan	nan	nan	nan	nan	nan	nan	nan	nan	nan	nan	nan	nan	nan	nan	nan	nan	nan	nan	nan	nan	nan	nan	nan
-0.0500418	nan	nan	nan	-0.0540685	nan	nan	nan	nan	nan	nan	nan	nan	nan	nan	nan	nan	nan	nan	nan	nan	nan	nan	nan	nan	nan	nan	nan	nan	nan	nan	nan	nan	nan	nan	nan	nan	nan	nan	nan	nan	nan	nan	nan	nan	nan	nan	nan	nan	nan
-0.0481091	nan	nan	nan	-0.0521358	nan	nan	nan	nan	nan	nan	nan	nan	nan	nan	nan	nan	nan	nan	nan	nan	nan	nan	nan	nan	nan	nan	nan	nan	nan	nan	nan	nan	nan	nan	nan	nan	nan	nan	nan	nan	nan	nan	nan	nan	nan	nan	nan	nan	nan
nan	nan	nan	nan	-0.0521358	nan	nan	nan	nan	nan	nan	nan	nan	nan	nan	nan	nan	nan	nan	nan	nan	nan	nan	nan	nan	nan	nan	nan	nan	nan	nan	nan	nan	nan	nan	nan	nan	nan	nan	nan	nan	nan	nan	nan	nan	nan	nan	nan	nan	nan
nan	nan	nan	nan	-0.0495588	nan	nan	nan	nan	nan	nan	nan	nan	nan	nan	nan	nan	nan	nan	nan	nan	nan	nan	nan	nan	nan	nan	nan	nan	nan	nan	nan	nan	nan	nan	nan	nan	nan	nan	nan	nan	nan	nan	nan	nan	nan	nan	nan	nan	nan
nan	nan	nan	nan	-0.0495588	nan	nan	nan	nan	nan	nan	nan	nan	nan	nan	nan	nan	nan	nan	nan	nan	nan	nan	nan	nan	nan	nan	nan	nan	nan	nan	nan	nan	nan	nan	nan	nan	nan	nan	nan	nan	nan	nan	nan	nan	nan	nan	nan	nan	nan
nan	nan	nan	nan	-0.0482704	nan	nan	nan	nan	nan	nan	nan	nan	nan	nan	nan	nan	nan	nan	nan	nan	nan	nan	nan	nan	nan	nan	nan	nan	nan	nan	nan	nan	nan	nan	nan	nan	nan	nan	nan	nan	nan	nan	nan	nan	nan	nan	nan	nan	nan
nan	nan	nan	nan	-0.0476261	nan	nan	nan	nan	nan	nan	nan	nan	nan	nan	nan	nan	nan	nan	nan	nan	nan	nan	nan	nan	nan	nan	nan	nan	nan	nan	nan	nan	nan	nan	nan	nan	nan	nan	nan	nan	nan	nan	nan	nan	nan	nan	nan	nan	nan
nan	nan	nan	nan	-0.0450491	nan	nan	nan	nan	nan	nan	nan	nan	nan	nan	nan	nan	nan	nan	nan	nan	nan	nan	nan	nan	nan	nan	nan	nan	nan	nan	nan	nan	nan	nan	nan	nan	nan	nan	nan	nan	nan	nan	nan	nan	nan	nan	nan	nan	nan
nan	nan	nan	nan	-0.0418279	nan	nan	nan	nan	nan	nan	nan	nan	nan	nan	nan	nan	nan	nan	nan	nan	nan	nan	nan	nan	nan	nan	nan	nan	nan	nan	nan	nan	nan	nan	nan	nan	nan	nan	nan	nan	nan	nan	nan	nan	nan	nan	nan	nan	nan
nan	nan	nan	nan	-0.0418279	nan	nan	nan	nan	nan	nan	nan	nan	nan	nan	nan	nan	nan	nan	nan	nan	nan	nan	nan	nan	nan	nan	nan	nan	nan	nan	nan	nan	nan	nan	nan	nan	nan	nan	nan	nan	nan	nan	nan	nan	nan	nan	nan	nan	nan
[truncated: 50 more columns]

## Sheet: E.coli RNA+nanolatch EVENTS_eve
Event 1	Event 2	Event 3	Event 4	Event 5	Event 6	Event 7	Event 8	Event 9	Event 10	Event 11	Event 12	Event 13	Event 14	Event 15	Event 16	Event 17	Event 18	Event 19	Event 20	Event 21	Event 22	Event 23	Event 24	Event 25	Event 26	Event 27	Event 28	Event 29	Event 30	Event 31	Event 32	Event 33	Event 34	Event 35	Event 36	Event 37	Event 38	Event 39	Event 40	Event 41	Event 42	Event 43	Event 44	Event 45	Event 46	Event 47	Event 48	Event 49	Event 50
0.00621624	0.00463455	0.00226478	-0.000214995	0.00403127	-0.00176044	0.0332354	-0.000279299	0.00350469	0.0142405	-0.00581212	0.000426517	0.00380034	0.00837947	0.00404418	-0.00540031	-0.00280588	0.0141885	-0.00617506	0.00144048	0.00962502	-0.0092163	0.00258341	0.000290569	0.00651307	-0.00434799	-0.00126835	-0.0101657	0.00509616	0.00316592	0.00194427	-0.0153422	0.00988416	-0.000149768	0.00940646	0.00738912	0.00786678	0.00390637	-0.00561669	0.00430158	-0.0138419	0.00519615	0.0127695	0.00837821	0.0001117	-0.00859399	-0.00926929	0.00647749	-0.000655807	-0.00991715
0.00621624	0.00270309	0.00226478	-0.00150263	0.00403127	0.000814837	0.034523	0.0029398	0.00221705	0.0135967	-0.00259302	-0.00214876	0.00380034	0.0109548	0.00404418	-0.00540031	-0.00280588	0.0135447	-0.010038	0.000796658	0.0089812	-0.0111478	0.000651953	-0.00292853	0.00780071	-0.00241653	-0.00255599	-0.0088781	0.00767144	0.00380974	0.000656625	-0.0140546	0.00924034	0.00371315	0.00489972	0.00481384	0.00786678	0.00841311	-0.0030414	0.00365776	-0.0106228	0.00390851	0.0166324	0.00837821	0.00139934	-0.00601871	-0.00991311	0.000683104	-1.19858e-05	-0.0137801
0.0049286	-0.000516004	0.00484006	-0.00279027	0.00531891	0.00467775	0.034523	0.00809036	0.000929413	0.0097338	0.00191372	-0.00729932	0.00315652	0.00902329	0.00275654	-0.00475649	-0.000230601	0.0135447	-0.010038	0.00144048	0.00962502	-0.0105039	-0.000635688	-0.00550381	0.00715689	0.000802576	-0.00384363	-0.005659	0.00831527	0.00638502	-0.00127484	-0.0134108	0.0079527	0.00306933	0.0042559	0.00223855	0.0052915	0.012276	-0.0030414	0.00301394	-0.00804749	0.00133323	0.0185639	0.00837821	0.00204316	-0.00408724	-0.00798165	-0.00446746	-0.000655807	-0.0150677
0.0049286	-0.00180364	0.00355242	-0.00343409	0.00467509	0.00532157	0.034523	0.0113095	0.00157323	0.00587089	0.00642045	-0.0098746	0.00122506	0.00837947	0.00340036	-0.00282503	0.00105704	0.0135447	-0.010038	0.00272812	0.00640592	-0.00986012	-0.00256715	-0.00485999	0.00522543	0.00273404	-0.00384363	-0.00115225	0.00767144	0.00831649	1.28041e-05	-0.00890402	0.0047336	0.0050008	0.00232443	0.000950913	0.00336003	0.0154951	-0.00239758	0.00301394	-0.0054722	0.000689408	0.01792	0.00709057	0.0001117	0.000419503	-0.00540636	-0.00639893	0.00191948	-0.0150677
0.00621624	-0.000516004	0.0061277	-0.00279027	0.00467509	0.00596539	0.0338792	0.0138847	0.00286087	0.00265179	0.00770809	-0.0124499	-0.00135022	0.00516037	0.00211272	-0.00153739	0.00427614	0.0116132	-0.00939416	0.0020843	0.002543	-0.00728484	-0.00256715	-0.00614763	0.00200633	0.00402168	-0.00255599	0.000779208	0.00509616	0.00702885	1.28041e-05	-0.00568491	0.0047336	0.00628844	0.000392972	-0.00226819	0.00142857	0.0135637	0.00082152	0.00237012	0.000322183	0.000689408	0.0134133	0.00644675	0.0001117	0.00492625	-0.0034749	-0.00704275	0.00191948	-0.0150677
0.00879151	0.00141545	0.00805916	-0.000214995	0.00467509	0.00725303	0.0351668	0.0138847	0.00479233	-0.00314259	0.011571	-0.0137375	-0.0039255	9.81154e-06	0.00404418	-0.00282503	0.0062076	0.0109694	-0.00488742	0.00144048	0.000611541	-0.00470955	-0.00192333	-0.00550381	-0.00185659	0.00595314	-0.00255599	0.00335449	0.00252088	0.00767267	-0.0032063	-0.00182199	0.0047336	0.00757608	-0.000894669	-0.000980549	0.00078475	0.012276	0.00146534	0.0017263	0.00482893	-0.000598234	0.00890654	0.00580293	-0.00117594	0.00814536	0.00103185	-0.00639893	0.00320712	-0.0118486
0.0100792	0.00527837	0.00934679	0.00107264	0.00467509	0.00982831	0.0332354	0.0119533	0.00543615	-0.00443023	0.0122148	-0.0130937	-0.0071446	-0.00449693	0.00404418	-0.00346885	0.00813906	0.00903792	-0.00231214	0.000796658	-0.00260756	-0.00470955	-0.000635688	-0.00421617	-0.00636333	0.00724078	-0.00513127	0.00464213	-0.00134204	0.00638502	-0.00256248	0.00139711	0.00408978	0.00628844	-0.00153849	0.000307092	-0.00243435	0.00712547	0.00661591	0.00108248	0.00869185	-0.000598234	0.00182451	0.00322764	-0.00375123	0.0113645	0.00296331	-0.00317982	0.00513858	-0.00991715
0.0120106	0.00785365	0.0106344	0.0030041	0.00403127	0.00918449	0.0332354	0.0119533	0.00479233	-0.00636169	0.0128587	-0.0150252	-0.00843224	-0.00900367	0.00404418	-0.00282503	0.00813906	0.0083941	0.0021946	0.000152838	-0.00582666	-0.00342191	0.00193959	-0.00292853	-0.0115139	0.00595314	-0.00448745	0.00271067	-0.00713643	0.00509738	-0.00191866	0.00204093	0.0047336	0.00628844	-0.00153849	0.00223855	-0.00307817	0.00261873	0.00854737	0.00108248	0.0144862	-0.00188588	-0.00332606	0.00129618	-0.00568269	0.0145836	0.00489478	0.000683104	0.0057824	-0.00605422
0.0100792	0.0117166	0.00999061	0.00493556	0.00467509	0.00854067	0.0332354	0.00809036	0.00543615	-0.00249877	0.0102834	-0.0137375	-0.00907606	-0.0102913	0.00340036	-0.00411267	0.0062076	0.00581882	0.00734516	0.000152838	-0.00840194	-0.000846634	0.00258341	-0.00164089	-0.014733	0.00273404	-0.00513127	0.00142303	-0.0103555	0.00380974	-0.00127484	0.00397239	0.00280214	0.00693226	-0.000894669	0.00610148	-0.00372199	-0.00188802	0.00919119	0.00108248	0.0183492	4.55874e-05	-0.00718898	8.53923e-06	-0.00761415	0.0158712	0.00618242	0.00518985	0.00642623	-0.00154747
0.00750387	0.013648	0.00934679	0.00493556	0.00467509	0.00725303	0.0332354	0.00551508	0.00479233	0.000720328	0.00899573	-0.0130937	-0.0103637	-0.0122228	0.000825078	-0.00475649	0.00363232	0.00388735	0.0086328	-0.000490983	-0.00904576	0.000441006	0.00322723	0.000290569	-0.0160206	-0.000485065	-0.00577509	-0.00179607	-0.0142184	0.00187828	-0.00256248	0.00139711	0.00215832	0.00757608	-0.00153849	0.00867676	-0.00500964	-0.00510712	0.00790355	0.00237012	0.0196368	0.00133323	-0.00847662	-0.0012791	-0.00954561	0.0139397	0.00489478	0.00776514	0.00449476	0.00231545
0.00428478	0.0142918	0.00741534	0.00429174	0.00403127	0.00596539	0.0338792	0.00165216	0.00479233	0.00780235	0.00706427	-0.0111622	-0.0103637	-0.0102913	-0.00110638	-0.00604413	-0.000230601	2.44339e-05	0.00992044	-0.0011348	-0.00904576	0.000441006	0.000651953	-0.000353252	-0.0166645	-0.00499181	-0.00641891	-0.005659	-0.0180814	-5.31798e-05	-0.000631016	0.00010947	0.00215832	0.00886372	-0.000894669	0.00867676	-0.00500964	-0.00639476	0.00725973	0.0049454	0.018993	0.00326469	-0.00654516	-0.000635282	-0.00890179	0.0120083	0.00489478	0.0116281	0.00385094	0.00424692
-0.000221958	0.0123604	0.0061277	0.000428825	0.00403127	0.00532157	0.034523	0.00229598	0.00157323	0.0148844	0.00320135	-0.00729932	-0.00778842	-0.00835985	-0.00303784	-0.00540031	-0.0034497	-0.00319467	0.0112081	-0.00371008	-0.00775812	0.00301629	-0.000635688	-0.00292853	-0.014733	-0.00756709	-0.00706273	-0.00694664	-0.0200128	-5.31798e-05	0.00323191	-0.00375345	0.00215832	0.00693226	-0.000894669	0.00738912	-0.00372199	-0.00510712	0.0033968	0.00752069	0.0164177	0.00583998	-0.00332606	0.00129618	-0.0101894	0.00878918	0.00296331	0.0122719	0.00127566	0.00553456
-0.00408487	0.00914129	0.00548388	-0.00214645	0.00467509	0.00403394	0.0383859	0.00036452	0.00157323	0.0206787	0.0012699	-0.00536786	-0.00650078	-0.00642839	-0.00432548	-0.00540031	-0.00795644	-0.00512613	0.0086328	-0.00564154	-0.0038952	0.00366011	-0.00321097	-0.00421617	-0.0108701	-0.00949855	-0.00577509	-0.00952192	-0.0200128	-5.31798e-05	0.00516337	-0.00504109	0.0015145	0.00628844	0.00103679	0.00417002	-0.000502891	-0.00381948	0.000177699	0.00816451	0.0125548	0.00583998	0.00375597	0.00065236	-0.00890179	0.00621389	0.000388028	0.0129157	-0.000655807	0.0068222
-0.00730397	0.00334691	0.00548388	-0.00600937	0.00660655	0.00467775	0.0390297	-0.000279299	-0.00228969	0.0258293	0.000626076	-0.0034364	-0.00199404	-0.00385311	-0.0049693	-0.00346885	-0.0111755	-0.00705759	0.00734516	-0.00821682	-3.22789e-05	0.00366011	-0.00771771	-0.00807909	-0.00958243	-0.00885473	-0.00577509	-0.00823428	-0.0180814	0.000590641	0.0103139	-0.00375345	0.000870677	0.00564462	0.00232443	0.000950913	0.00271621	0.00197491	-0.00110994	0.00945215	0.00740421	0.00583998	0.00826272	0.00129618	-0.00632651	0.00299479	0.00103185	0.0122719	-0.00323109	0.00489074
-0.00923543	-0.00115982	0.0061277	-0.00858465	0.00725037	0.00467775	0.0409612	-0.000923119	-0.00486496	0.0277608	-0.000661564	-0.000861122	-6.25795e-05	0.000653632	-0.00432548	-0.00346885	-0.0111755	-0.0102767	0.00476988	-0.0114359	0.00447446	0.00623539	-0.00836153	-0.0112982	-0.00507569	-0.00627945	-0.00448745	-0.00630282	-0.0155061	0.00187828	0.013533	-0.00375345	0.00215832	0.00564462	0.00296825	-0.00226819	0.00593532	0.00519401	-0.00239758	0.010096	0.00289747	0.00326469	0.0127695	0.00065236	-0.00375123	0.000419503	0.00167567	0.0103404	-0.00387491	0.00167163
-0.00923543	-0.0069542	0.00870298	-0.0105161	0.00918182	0.00789685	0.0422488	0.00036452	-0.0061526	0.0277608	-0.000661564	-0.00214876	0.00508798	0.00129745	-0.00368166	-0.00153739	-0.0118194	-0.0122081	0.00283842	-0.0127236	0.0102688	0.00623539	-0.00836153	-0.0125858	-0.00250041	-0.00370417	-0.00255599	-0.00372753	-0.00971171	0.00509738	0.013533	0.00268475	0.00408978	0.00564462	0.0042559	-0.00291201	0.00786678	0.00905693	-0.00239758	0.00945215	-0.000321638	0.00133323	0.0147009	-0.000635282	0.0001117	-0.00215578	0.00296331	0.00647749	-0.00387491	-0.000903652
-0.00859161	-0.00952948	0.0112783	-0.0111599	0.00918182	0.00725303	0.041605	0.00229598	-0.0093717	0.0251855	0.0012699	-0.0034364	0.00701944	0.00580419	-0.000462562	-0.000893566	-0.00795644	-0.012852	0.0021946	-0.0133674	0.0134879	0.00623539	-0.00771771	-0.0151611	0.000718688	0.00273404	-0.00126835	-0.00115225	-0.00456114	0.00831649	0.013533	0.00461621	0.00537742	0.00435698	0.00489972	-0.00226819	0.00979824	0.0103446	-0.00175376	0.00687687	-0.00354074	4.55874e-05	0.0147009	-0.00256674	0.00333081	-0.00344342	0.00489478	0.00390221	-0.00194345	-0.00347894
-0.00601633	-0.0101733	0.0106344	-0.00858465	0.00789418	0.00725303	0.0403174	0.00422744	-0.0093717	0.0213226	0.00384517	-0.00472404	0.0115262	0.00902329	0.0014689	-0.000893566	-0.00538116	-0.0141396	-0.000380683	-0.0114359	0.0147756	0.00816685	-0.00771771	-0.0132297	0.000718688	0.00917224	0.00130693	0.00206685	0.00187706	0.0108918	0.0116016	0.00783532	0.00666506	0.00435698	0.0042559	-0.000336729	0.0104421	0.0116322	-0.00110994	0.00237012	-0.00804749	-0.00317352	0.0127695	-0.00385439	0.00654991	-0.00473106	0.00747006	0.000683104	-0.00129963	-0.00669804
-0.00279724	-0.00824184	0.0106344	-0.00600937	0.00725037	0.00532157	0.0377421	0.0061589	-0.0093717	0.0181035	0.00706427	-0.0066555	0.0108824	0.0109548	0.004688	-0.000893566	-0.000230601	-0.0154272	0.000263137	-0.00628536	0.0147756	0.0100983	-0.00643007	-0.0125858	0.00136251	0.0143228	0.00323839	0.00464213	0.00573998	0.0153985	0.00580719	0.0110544	0.0079527	0.00371315	0.0042559	0.0035262	0.0110859	0.00776929	-0.000466121	-0.000848983	-0.00675985	-0.00446116	0.00890654	-0.00514203	0.00848137	-0.00537489	0.00747006	0.000683104	-0.000655807	-0.00927333
-0.000221958	-0.00502274	0.0106344	-0.00214645	0.00403127	0.0027463	0.0370983	0.00809036	-0.00550878	0.0129529	0.0128587	-0.00601168	0.00959472	0.0115986	0.00726328	-0.00153739	0.0029885	-0.0147834	-0.000380683	-0.0011348	0.0089812	0.0139612	-0.00514243	-0.0106544	0.000718688	0.0194734	0.00388221	0.00786123	0.00895909	0.0186176	0.00130044	0.0136297	0.00924034	0.00242551	0.00618736	0.00867676	0.0104421	0.00133109	-0.00110994	-0.00535573	-0.00933513	-0.00510498	0.00504361	-0.00514203	0.0104128	-0.00666253	0.0100453	-0.00124836	-1.19858e-05	-0.0118486
0.00106568	0.000127816	0.00934679	0.000428825	0.00338745	-0.0036919	0.0319477	0.00809036	-0.00422115	0.00844616	0.0154339	-0.00472404	0.00830708	0.0128862	0.00983856	-0.00282503	0.00685142	-0.012852	-0.0010245	0.00401576	0.0057621	0.0165365	-0.00385479	-0.00743527	7.48682e-05	0.020761	0.00388221	0.00850505	0.0108905	0.0186176	-0.0032063	0.0142735	0.00924034	0.000494052	0.00489972	0.011252	0.0104421	-0.00253184	-0.000466121	-0.00857483	-0.00933513	-0.00446116	0.000536868	-0.00449821	0.00848137	-0.00730635	0.00940152	-0.000604538	0.00127566	-0.0157115
0.00106568	0.00463455	0.00741534	0.00107264	0.00081217	-0.00562336	0.0313039	0.00809036	-0.00100205	0.00458325	0.0167216	-0.0034364	0.0057318	0.0109548	0.0104824	-0.00282503	0.00749524	-0.012852	0.000263137	0.0085225	0.00125536	0.0178242	-0.00321097	-0.00421617	-0.00185659	0.0201172	0.00452603	0.00850505	0.0121782	0.0192614	-0.00513776	0.0110544	0.00924034	-0.000793589	0.00489972	0.0144711	0.00979824	-0.0076824	0.000177699	-0.0117939	-0.00869131	-0.00381734	-0.00332606	-0.00256674	0.00912519	-0.00537489	0.0106892	-0.00124836	0.0025633	-0.0182868
0.00106568	0.00785365	0.00548388	0.00107264	0.000168351	-0.0101301	0.0287286	0.00744654	0.00221705	0.00265179	0.0160778	-0.00150494	0.00315652	0.00709183	0.0124138	-0.00153739	0.00749524	-0.00963287	0.000263137	0.0117416	-3.22789e-05	0.0210433	-0.00321097	-0.00357235	-0.00121277	0.0168981	0.00323839	0.00786123	0.00960291	0.01733	-0.0064254	0.0071915	0.0079527	-0.00272505	0.00361207	0.0157588	0.0104421	-0.0115453	0.00146534	-0.0130816	-0.00933513	-0.000598234	-0.00847662	-0.0012791	0.00719373	-0.00666253	0.0106892	0.000683104	0.00191948	-0.0227936
0.00106568	0.0110727	0.00162096	-0.000214995	0.00081217	-0.0120616	0.027441	0.00551508	0.00350469	0.00136415	0.0154339	0.0030018	0.00315652	0.00387273	0.0130577	-0.000249746	0.00491996	-0.0102767	0.000906957	0.0110978	-0.00131992	0.0216871	-0.00192333	-0.000997072	-0.00250041	0.0130352	0.000663109	0.00592977	0.00573998	0.0141109	-0.0064254	0.00075329	0.00666506	-0.00465651	0.00361207	0.0164026	0.0110859	-0.0102577	-0.000466121	-0.0130816	-0.00869131	0.00197705	-0.0104081	0.00129618	0.00526227	-0.00537489	0.00682624	-0.000604538	0.00127566	-0.0260127
-0.000221958	0.00978511	-0.00159814	-0.00150263	-0.00111929	-0.0120616	0.0261534	0.00551508	0.00350469	0.00200797	0.011571	0.0030018	0.00380034	-0.00127783	0.0149891	0.00425699	0.00427614	-0.00834523	0.00348224	0.0110978	-0.00196374	0.0191118	0.000651953	-0.000353252	7.48682e-05	0.00724078	-0.00255599	0.00335449	0.00252088	0.00896031	-0.00513776	-0.00632874	0.00666506	-0.00465651	0.00296825	0.0164026	0.00979824	-0.0076824	-0.00239758	-0.0124378	-0.00804749	0.00326469	-0.0116957	0.00258382	0.00397463	-0.00666253	0.00489478	3.9283e-05	0.000631835	-0.0266565
0.000421861	0.00849747	-0.00288577	-0.00407791	0.000168351	-0.00819864	0.0242219	0.00487126	0.00221705	0.00329561	0.00513281	0.00750853	0.00508798	-0.00835985	0.0143453	0.00683227	0.00234468	-0.00834523	0.00348224	0.00981014	-0.000676099	0.0165365	0.00322723	0.000934389	0.00136251	0.00209022	-0.00577509	0.00206685	-0.000698221	0.00638502	-0.0032063	-0.0108355	0.00602124	-0.00465651	0.00168061	0.015115	0.0085106	-0.00253184	-0.00626051	-0.0111501	-0.00675985	0.00519615	-0.00976427	0.00258382	0.00333081	-0.00537489	0.00296331	-0.00189218	-0.00194345	-0.0273003
0.0017095	0.00399073	-0.00224195	-0.00407791	-0.000475469	-0.00626718	0.0248657	0.00422744	-0.00100205	0.00715853	0.000626076	0.00686472	0.00701944	-0.0135104	0.0156329	0.011339	0.00170086	-0.00576995	0.00670134	0.00594722	0.002543	0.014605	0.00515869	0.000934389	0.00458161	0.000802576	-0.0102818	0.000135387	-0.0032735	0.00445356	0.00130044	-0.0146984	0.00602124	-0.00594415	0.00103679	0.0138273	0.00722296	0.00326255	-0.00883579	-0.0111501	-0.00482838	0.0064838	-0.00847662	8.53923e-06	0.00204316	-0.00537489	-0.00154344	-0.000604538	-0.00258727	-0.0253689
0.00235332	-0.00115982	-0.000310496	-0.00407791	0.000168351	-0.000472802	0.0229343	0.00229598	-0.00293351	0.00908998	-0.00323684	0.00879617	0.0115262	-0.0193048	0.0130577	0.0145581	0.0029885	-0.00383849	0.00734516	0.00401576	0.00318682	0.0120298	0.00515869	0.00350967	0.00780071	-0.00112888	-0.0109257	-0.000508433	-0.00456114	0.00187828	0.00387573	-0.0166299	0.00537742	-0.00723179	-0.000250848	0.0138273	0.00464767	0.00841311	-0.0107673	-0.00857483	-0.00354074	0.00712762	-0.00332606	8.53923e-06	0.00268698	-0.00601871	-0.00540636	-0.00317982	-0.00258727	-0.0240812
0.0049286	-0.00437892	0.00162096	-0.00472173	-0.00111929	0.00339012	0.0242219	0.00036452	-0.0061526	0.0116653	-0.00645594	0.00815235	0.0128138	-0.0225239	0.0111262	0.0171334	0.0062076	-0.00383849	0.00992044	0.00144048	0.00447446	0.00687921	0.00451487	0.00157821	0.010376	-0.00112888	-0.0115695	-0.00179607	-0.00584878	0.00187828	0.00387573	-0.015986	0.00666506	-0.0104509	-0.00218231	0.0125397	0.00078475	0.012276	-0.0126987	-0.00986247	-0.00289692	0.00390851	0.00118069	8.53923e-06	0.00204316	-0.00601871	-0.00862547	-0.00317982	-0.00258727	-0.0202183
0.00750387	-0.00824184	0.00355242	-0.00150263	-0.00176311	0.00854067	0.0242219	0.00229598	-0.00744024	0.0129529	-0.0083874	0.00750853	0.0147453	-0.0244553	0.00855092	0.0190649	0.0100705	-0.000619386	0.00992044	0.000152838	0.00511828	0.00559157	0.00258341	0.00157821	0.0110198	-0.000485065	-0.0102818	-0.00115225	-0.0032735	0.00123446	0.00709483	-0.0127669	0.00859652	-0.0104509	-0.00540141	0.011252	0.000140929	0.0148513	-0.0146302	-0.00986247	-0.00160928	0.00262087	0.00568744	0.00387146	0.00268698	-0.00601871	-0.0105569	-0.002536	-0.00129963	-0.0150677
0.00750387	-0.00759802	0.00741534	0.000428825	-0.00433839	0.0104721	0.0261534	0.00165216	-0.0093717	0.0148844	-0.00774358	0.00686472	0.0166767	-0.0225239	0.00533182	0.0190649	0.0145773	-0.000619386	0.00734516	-0.000490983	0.00640592	0.000441006	0.000651953	0.000290569	0.0123075	0.000802576	-0.00770655	-0.00179607	-0.00134204	0.00123446	0.00516337	-0.00954784	0.00924034	-0.0117385	-0.00540141	0.00932058	-0.00114671	0.0142075	-0.015274	-0.0124378	-0.000321638	4.55874e-05	0.010838	0.00644675	0.00204316	-0.00666253	-0.0118446	-0.00446746	-1.19858e-05	-0.0137801
0.00879151	-0.00824184	0.00870298	0.00364792	-0.00433839	0.00982831	0.0300163	0.00165216	-0.0100155	0.0168158	-0.00774358	0.00557708	0.0160329	-0.0199486	0.00211272	0.0152019	0.0210155	0.000668254	0.00476988	-0.00177862	0.00383064	-0.00342191	-0.00192333	-0.00164089	0.010376	0.00273404	-0.00448745	-0.00115225	0.00187706	0.00316592	0.00323191	-0.00504109	0.00859652	-0.0130262	-0.00733287	0.00610148	-0.00243435	0.0142075	-0.0126987	-0.0143692	0.00160982	-0.00317352	0.0134133	0.00966585	0.00139934	-0.00473106	-0.0131322	-0.00575511	0.00191948	-0.00862951
0.00750387	-0.00502274	0.0061277	0.00364792	-0.00498221	0.00854067	0.034523	0.00100834	-0.00679642	0.0174596	-0.00452448	0.0062209	0.0153891	-0.0160857	0.000181258	0.0119828	0.0242346	0.00259971	0.0021946	-0.00242244	0.00189918	-0.00535337	-0.00256715	-0.00421617	0.00715689	0.00337786	-0.00191217	-0.00115225	0.00380852	0.0025221	0.000656625	-0.00182199	0.00859652	-0.0130262	-0.00540141	0.00159473	-0.00307817	0.0142075	-0.00947961	-0.0163007	0.00482893	-0.00381734	0.0159886	0.0115973	0.00139934	-0.00601871	-0.0112008	-0.00382364	0.00513858	-0.00669804
0.0049286	-0.00244746	0.0061277	0.0030041	-0.00562602	0.00403394	0.0370983	0.00100834	-0.00679642	0.0155282	-0.00323684	0.00428944	0.01217	-0.0102913	0.000181258	0.00940755	0.0268098	0.00131207	-0.000380683	-0.00242244	-0.00131992	-0.0092163	-0.00127951	-0.00550381	0.000718688	0.00337786	0.00195075	0.000779208	0.00573998	0.0025221	-0.00256248	0.00204093	0.00666506	-0.0104509	-0.00540141	-0.00226819	-0.00307817	0.00970076	-0.00497287	-0.0169445	0.00611657	-0.0057488	0.0153447	0.0122411	0.000755521	-0.00408724	-0.00862547	-0.00639893	0.00642623	-0.00347894
0.00364096	0.00141545	0.0029086	-0.00150263	-0.00498221	0.000171018	0.0390297	0.00100834	-0.00228969	0.0135967	0.000626076	0.00235798	0.0102385	-0.00449693	0.000181258	0.00747609	0.0274537	0.00131207	-0.00295596	-0.00177862	-0.0038952	-0.0111478	-0.00127951	-0.00357235	-0.00700715	0.00402168	0.00388221	0.00464213	0.00573998	0.00123446	-0.00385012	0.00268475	0.00344596	-0.00787561	-0.00282613	-0.00613111	-0.00372199	0.00712547	-0.00239758	-0.015013	0.00740421	-0.00381734	0.0147009	0.0135288	0.00139934	-0.0027996	-0.00733782	-0.00382364	0.00642623	-0.00283512
0.0017095	0.00270309	-0.00352959	-0.00279027	-0.00305075	-0.00497954	0.0390297	0.00165216	0.000929413	0.0103776	0.00384517	0.00171416	0.00959472	-0.000634008	-0.000462562	0.00811991	0.026166	-0.000619386	-0.00359978	-0.0011348	-0.00647048	-0.0117916	-0.000635688	-0.00550381	-0.00958243	0.00530932	0.00452603	0.00721741	0.00252088	0.000590641	-0.00449394	0.00397239	0.000226856	-0.00530033	-0.000894669	-0.0087064	-0.00436582	0.00261873	0.00404062	-0.0111501	0.0099795	-0.00124205	0.0114818	0.0115973	0.0001117	-0.000224318	-0.00411872	-0.000604538	0.00449476	-0.00219129
-0.000221958	0.00527837	-0.00803633	-0.00536555	0.000168351	-0.00948628	0.0364545	0.00165216	0.00350469	0.00844616	0.00706427	0.000426517	0.00766326	0.00194127	-0.00239402	0.0100514	0.0223031	-0.000619386	-0.00553124	-0.0011348	-0.00904576	-0.0117916	0.00129577	-0.00357235	-0.014733	0.00337786	0.00452603	0.00850505	0.00252088	-5.31798e-05	-0.00513776	0.00332857	-0.00299225	-0.00336887	0.00168061	-0.00999404	-0.0069411	-0.000600376	0.00790355	-0.00664337	0.0131986	0.000689408	0.0076189	0.0109535	0.00139934	0.00299479	-0.00476254	0.00261457	0.000631835	-0.00154747
-0.00215342	0.00592219	-0.0118992	-0.00794083	0.00403127	-0.0127054	0.034523	0.00036452	0.00672379	0.00587089	0.00963955	-0.00150494	0.00830708	0.00451655	-0.00303784	0.0119828	0.0177964	-0.000619386	-0.00295596	-0.00177862	-0.0103334	-0.00986012	0.00258341	-0.00357235	-0.0198836	0.00337786	0.00388221	0.012368	0.00058942	-0.00198464	-0.0032063	0.00268475	-0.00492371	-0.00272505	0.00232443	-0.00806258	-0.00629728	-0.00381948	0.00919119	-0.0014928	0.0131986	0.00455233	0.00375597	0.00902203	0.00268698	0.00492625	-0.00411872	0.00583367	-0.00451873	-0.000903652
-0.00279724	0.00527837	-0.0157622	-0.0105161	0.00789418	-0.0146368	0.0306601	-0.00156694	0.00994289	0.00393943	0.0135025	-0.00279258	0.00637562	0.00194127	-0.00432548	0.0139143	0.0113582	0.000668254	-0.00231214	-0.00306626	-0.00775812	-0.00728484	0.00387105	-0.00164089	-0.021815	0.00273404	0.00130693	0.0117242	-0.00134204	-0.00327228	-0.00127484	0.00075329	-0.00556753	-0.00401269	0.000392972	-0.00548729	-0.00758492	-0.00381948	0.0117665	0.00301394	0.0131986	0.00712762	-0.000750773	0.00837821	0.00268698	0.00750153	-0.00540636	0.00905278	-0.0096693	0.00167163
-0.0015096	0.00399073	-0.0170498	-0.0105161	0.0130447	-0.0133492	0.0267972	-0.0034984	0.0125182	0.00265179	0.0128587	-0.00408022	0.0057318	9.81154e-06	-0.00561312	0.0145581	0.00685142	0.00195589	-0.00295596	-0.00692918	-0.00647048	-0.0059972	0.00644633	-0.00228471	-0.0224588	0.000802576	1.92885e-05	0.012368	-0.00134204	-0.00262846	0.000656625	-0.00182199	-0.00363607	-0.00272505	-0.000250848	-0.00162437	-0.0069411	-0.00317566	0.00983501	0.00880833	0.011911	0.0097029	-0.00525752	0.00773439	0.00139934	0.00685771	-0.00540636	0.0103404	-0.0128884	0.00489074
-0.0015096	0.00270309	-0.016406	-0.0105161	0.0130447	-0.0127054	0.0255095	-0.00864896	0.0105867	0.00522707	0.0128587	-0.00279258	0.00508798	-0.00256547	-0.0049693	0.0145581	0.0029885	0.00388735	-0.0010245	-0.00886064	-0.00196374	-0.00470955	0.00773397	-0.000997072	-0.0198836	-0.00112888	-0.00126835	0.0110803	-0.0032735	-5.31798e-05	0.00130044	-0.00504109	-0.000416964	-0.00401269	-0.00218231	0.00223855	-0.00436582	-0.00253184	0.00661591	0.0107398	0.00933567	0.0097029	-0.0078328	0.00709057	0.00139934	0.00750153	-0.00798165	0.00905278	-0.0128884	0.00746602
0.000421861	0.000127816	-0.0131869	-0.0105161	0.0136886	-0.0101301	0.0242219	-0.0131557	0.0112305	0.00715853	0.0109272	-0.0034364	0.00186888	-0.00514075	-0.00754458	0.0100514	0.00170086	0.00710646	-0.000380683	-0.0120797	-3.22789e-05	-0.00342191	0.0103093	-0.00228471	-0.0173083	-0.00370417	-0.00319981	0.00914887	-0.00262968	0.00187828	0.00194427	-0.00761638	0.00602124	-0.00336887	-0.00411377	0.00610148	0.00078475	0.00133109	0.00146534	0.0126713	0.00804803	0.0103467	-0.00976427	0.00709057	0.0001117	0.00492625	-0.00926929	0.00776514	-0.0109569	0.00939749
-0.000221958	-0.000516004	-0.00932397	-0.00858465	0.0111133	-0.00755482	0.0280848	-0.0170186	0.00929907	0.0103776	0.00899573	-0.00408022	0.00058124	-0.00900367	-0.00754458	0.00811991	0.00234468	0.0109694	-0.000380683	-0.0165865	0.00383064	-0.00470955	0.0103093	-0.00292853	-0.0134454	-0.00499181	-0.00384363	0.00464213	-0.00198586	0.0025221	1.28041e-05	-0.00890402	0.0111718	-0.00143741	-0.00411377	0.00738912	0.00593532	0.00326255	-0.00432905	0.0107398	0.00740421	0.0116344	-0.00976427	0.00580293	-0.00181976	0.00170715	-0.00733782	0.00776514	-0.00838166	0.0126166
0.000421861	-0.000516004	-0.00417341	-0.00665319	0.008538	-0.00626718	0.0300163	-0.0202377	0.00672379	0.0135967	0.00577663	-0.00472404	-0.00135022	-0.00964749	-0.0081884	0.00232553	0.00685142	0.012257	0.00155078	-0.0178741	0.00511828	-0.00406573	0.00966544	-0.00357235	-0.00958243	-0.00692327	-0.00255599	0.00271067	-0.00262968	0.00509738	-0.00191866	-0.00890402	0.0156785	0.00113787	-0.00346995	0.00803294	0.0104421	0.00455019	-0.00947961	0.00880833	0.00547275	0.0097029	-0.00718898	0.00451529	-0.00117594	-0.00344342	-0.006694	0.00390221	-0.00451873	0.0132604
0.0017095	-0.000516004	0.00162096	-0.00343409	0.00403127	0.000171018	0.0358106	-0.0202377	0.00350469	0.016172	0.00320135	-0.00536786	-0.0039255	-0.00900367	-0.00883222	-0.000893566	0.0094267	0.0129008	0.00348224	-0.0159427	0.00511828	-0.00664102	0.00837779	-0.00357235	-0.00765097	-0.00627945	-0.00319981	-0.000508433	-0.00262968	0.00509738	-0.00191866	-0.0114793	0.0182538	0.00306933	-0.00346995	0.00610148	0.0155926	0.00390637	-0.0120549	0.00623304	0.00482893	0.0103467	-0.00525752	0.00387146	-0.000532121	-0.00923781	-0.00411872	0.00390221	0.000631835	0.0126166
0.000421861	-0.000516004	0.00419624	-0.00150263	0.000168351	0.00145866	0.0403174	-0.0189501	0.00157323	0.0187473	0.00255754	-0.0066555	-0.00521314	-0.00642839	-0.0081884	-0.00411267	0.012002	0.0116132	0.00670134	-0.0133674	0.00511828	-0.00986012	0.00644633	-0.00421617	-0.00250041	-0.00692327	-0.00255599	-0.00243989	-0.00198586	0.00380974	-0.00256248	-0.0114793	0.0188977	0.00564462	-0.00218231	0.00481384	0.0168803	0.00455019	-0.0146302	0.000438658	0.00547275	0.0097029	-0.000750773	0.00194	0.00333081	-0.0118131	-0.000255793	0.00325839	0.00191948	0.00939749
-0.000221958	0.00141545	0.00741534	0.00107264	-0.00305075	0.00467775	0.0448241	-0.0137995	0.000929413	0.0187473	0.000626076	-0.00923078	-0.00650078	-0.00320929	-0.00625694	-0.00797559	0.0132896	0.0103256	0.00992044	-0.00950446	0.00383064	-0.0124354	0.00451487	-0.00421617	0.00136251	-0.00563563	-0.00126835	-0.00372753	-0.00134204	0.00316592	-0.00256248	-0.00954784	0.0182538	0.00564462	-0.000894669	0.000307092	0.0149488	0.00455019	-0.0133425	-0.00471191	0.00354129	0.00390851	0.00311215	8.53923e-06	0.00397463	-0.0150322	0.00167567	0.00325839	0.00449476	0.00553456
-0.00215342	0.00270309	0.00805916	0.00364792	-0.00240693	0.00789685	0.0461118	-0.00864896	0.000285593	0.0193911	0.000626076	-0.0118061	-0.0071446	0.00129745	-0.0049693	-0.00797559	0.0132896	0.00710646	0.0124957	-0.00692918	0.00189918	-0.0124354	0.000651953	-0.00164089	0.00329397	-0.00499181	-0.000624532	-0.00243989	0.00058942	0.00187828	-0.0032063	-0.00890402	0.0163224	0.00693226	0.00168061	-0.000980549	0.0110859	0.00390637	-0.00947961	-0.0111501	0.00547275	0.00133323	0.00568744	-0.00192292	0.00654991	-0.0150322	0.00489478	0.00325839	0.00449476	0.00038399
-0.00279724	0.00527837	0.00805916	0.00364792	-0.00369457	0.0117598	0.0467556	-0.00285458	-0.00100205	0.0174596	-1.7744e-05	-0.0130937	-0.00650078	0.00258509	-0.0017502	-0.00926323	0.0113582	0.00453117	0.0131395	-0.00242244	-0.000676099	-0.0117916	-0.00256715	-0.000353252	0.00329397	-0.00370417	0.00130693	-0.000508433	0.0031647	-5.31798e-05	-0.00191866	-0.00697256	0.0124594	0.0050008	0.00296825	-0.00419965	0.00786678	0.00326255	-0.00561669	-0.0169445	0.00547275	-0.00124205	0.00697508	-0.00449821	0.00848137	-0.0131007	0.00489478	0.00390221	0.00191948	-0.00283512
-0.00215342	0.00785365	0.00548388	0.0030041	-0.000475469	0.0124036	0.0467556	0.00165216	0.00157323	0.0142405	0.0012699	-0.0143813	-0.00456932	0.00451655	0.00211272	-0.0131261	0.0107143	0.00131207	0.015071	0.000152838	-0.00131992	-0.0105039	-0.00514243	0.00157821	0.00522543	-0.00177271	0.00388221	0.00335449	0.0063838	-0.00134082	-0.000631016	-0.00504109	0.00859652	0.00306933	0.0042559	-0.00548729	0.00336003	0.00197491	0.000177699	-0.0195198	0.00482893	-0.00381734	0.00697508	-0.00707349	0.0104128	-0.0124569	0.0055386	0.00390221	-0.000655807	-0.00669804
-0.00215342	0.00914129	0.00484006	0.00107264	0.00274363	0.0130474	0.0435365	0.00680272	0.00350469	0.0116653	0.00513281	-0.0124499	-0.00135022	0.00387273	0.00726328	-0.01377	0.00749524	-0.00255085	0.0124957	0.00272812	-0.00325138	-0.00664102	-0.00771771	0.00350967	0.00329397	-0.00112888	0.00323839	0.00786123	0.00960291	-0.00262846	-0.000631016	-0.00310963	0.00537742	-0.000149768	0.0042559	-0.00419965	-0.00114671	0.000687265	0.00597209	-0.018876	0.00547275	-0.00703644	0.00568744	-0.00514203	0.00976902	-0.00730635	0.0055386	0.00583367	-0.00451873	-0.00798568
-0.000865778	0.0117166	0.000977142	-0.00150263	0.00596273	0.0136912	0.0403174	0.0061589	0.00414851	0.00844616	0.00513281	-0.0105184	0.00186888	-0.000634008	0.0104824	-0.0150576	0.0062076	-0.00448231	0.0112081	0.00272812	-0.00647048	-0.00213427	-0.0109368	0.00608495	0.00265015	-0.000485065	0.00452603	0.012368	0.0115344	-0.00327228	-0.00191866	0.00010947	0.00215832	-0.00336887	0.00683118	-0.00355583	-0.00372199	-0.00188802	0.0111227	-0.0175883	0.00676039	-0.0089679	0.00246833	-0.00514203	0.00848137	-0.00344342	0.00489478	0.00518985	-0.0064502	-0.00798568
0.000421861	0.0123604	-0.000310496	-0.00343409	0.00982564	0.0117598	0.0377421	0.00680272	0.00543615	0.00522707	0.00770809	-0.00536786	0.00380034	-0.00642839	0.0124138	-0.0150576	0.00427614	-0.00898905	0.0086328	0.00465958	-0.00775812	-0.000202814	-0.0122245	0.00801641	0.00136251	0.000802576	0.00323839	0.0149433	0.0141096	-0.00262846	-0.00256248	0.00075329	-0.00106078	-0.00594415	0.007475	-0.00291201	-0.00565346	-0.00317566	0.0143418	-0.0124378	0.00676039	-0.0102555	0.00118069	-0.00192292	0.00590609	0.000419503	0.00296331	0.00583367	-0.00902548	-0.0054104
0.0017095	0.0149357	-0.00224195	-0.00536555	0.0124009	0.00982831	0.0351668	0.00358362	0.00543615	0.00329561	0.00577663	-0.00150494	0.00508798	-0.0135104	0.0130577	-0.0150576	0.0029885	-0.00834523	0.00992044	0.00659104	-0.00904576	0.000441006	-0.0135121	0.00801641	-0.00185659	0.0014464	0.00323839	0.0162309	0.0115344	-0.00327228	-0.00449394	0.00268475	-0.00363607	-0.00658797	0.00683118	-0.000336729	-0.00758492	-0.00510712	0.0149856	-0.00535573	0.00740421	-0.0108994	-0.00139459	0.00194	0.00333081	0.00557007	0.000388028	0.00583367	-0.0116008	-0.00154747
0.00364096	0.013648	-0.00481723	-0.00536555	0.0130447	0.00403394	0.0325916	0.00036452	0.00543615	0.00329561	0.00448899	0.00364562	0.00701944	-0.0199486	0.01177	-0.0118385	0.00234468	-0.00898905	0.00927662	0.00594722	-0.00904576	-0.000202814	-0.0147997	0.00737259	-0.000568952	-0.000485065	0.00195075	0.0149433	0.0108905	-0.00455992	-0.00449394	0.00332857	-0.00299225	-0.00723179	0.007475	0.00159473	-0.00758492	-0.00575094	0.0130541	0.00108248	0.00740421	-0.00961173	-0.000106952	0.00451529	-0.000532121	0.00878918	-0.00218726	0.00647749	-0.0109569	0.00102781
0.00621624	0.0110727	-0.00417341	-0.00600937	0.0136886	0.000814837	0.0313039	-0.00414222	0.00286087	0.00458325	0.00191372	0.00493326	0.0057318	-0.0238115	0.00919474	-0.00926323	-0.00151824	-0.00834523	0.00992044	0.00594722	-0.0071143	0.000441006	-0.0167312	0.00608495	-0.000568952	-0.00112888	1.92885e-05	0.0142994	0.00767144	-0.00455992	-0.00449394	0.00268475	-0.00556753	-0.00530033	0.00489972	0.00481384	-0.00629728	-0.00639476	0.00983501	0.00687687	0.00482893	-0.0108994	0.00118069	0.00644675	-0.00503887	0.0107206	-0.00283108	0.00454603	-0.0109569	0.0068222
0.00686006	0.00785365	-0.00546105	-0.00665319	0.0130447	-0.00176044	0.0319477	-0.0067175	0.00221705	0.00715853	-0.0019492	0.00557708	0.00380034	-0.0244553	0.00661946	-0.00475649	-0.00216206	-0.00576995	0.00992044	0.00401576	-0.00453902	-0.00149045	-0.0186627	0.00479731	0.00136251	-0.00434799	-0.00126835	0.0104365	0.00252088	-0.00777902	-0.00385012	0.00204093	-0.00621135	-0.00208123	0.00296825	0.0067453	-0.00565346	-0.0076824	0.00597209	0.010096	0.00418511	-0.0089679	0.00568744	0.00580293	-0.00761415	0.0113645	-0.00218726	0.00390221	-0.00838166	0.00875366
0.00943533	0.00399073	-0.00417341	-0.00343409	0.0117571	-0.00626718	0.0325916	-0.00929277	-0.00164587	0.0110214	-0.0051683	0.00428944	-6.25795e-05	-0.0218801	0.00275654	-0.00282503	-0.00151824	-0.00255085	0.00734516	0.0020843	-0.00325138	-0.00277809	-0.017375	0.00479731	0.000718688	-0.00563563	-0.00126835	0.00528595	-0.0032735	-0.00777902	-0.0032063	0.00010947	-0.00814281	0.00242551	0.000392972	0.00738912	-0.00243435	-0.00575094	-0.000466121	0.0126713	0.000966004	-0.00703644	0.00955036	0.00580293	-0.00761415	0.00878918	-0.00283108	0.00390221	-0.00516255	0.0132604
0.00879151	0.00141545	-0.00224195	-0.00279027	0.00918182	-0.006911	0.034523	-0.00864896	-0.00293351	0.0129529	-0.00903122	0.00235798	0.00058124	-0.0173733	0.0014689	-0.00153739	-0.00151824	0.000668254	0.0086328	0.000796658	-0.00196374	-0.00470955	-0.017375	0.00350967	0.00265015	-0.00821091	-0.00191217	-0.000508433	-0.00842407	-0.0109981	-0.0032063	0.00139711	-0.00878663	0.00564462	-0.00475759	0.0067453	0.000140929	-0.00381948	-0.00432905	0.0107398	-0.000965459	-0.0057488	0.0134133	0.00387146	-0.00825797	0.00621389	-0.00218726	0.00390221	-0.00258727	0.0158357
0.00814769	-0.0037351	-0.000954316	-0.00150263	0.00789418	-0.00562336	0.034523	-0.00929277	-0.0061526	0.0155282	-0.00903122	-0.000861122	-0.00199404	-0.00900367	0.00211272	-0.000893566	0.000413219	0.00195589	0.0054137	0.000796658	-0.00131992	-0.00535337	-0.0147997	0.00286585	0.00586925	-0.0101424	-0.00126835	-0.00501518	-0.0135746	-0.00906667	-0.0032063	-0.000534351	-0.0100743	0.0082199	-0.00540141	0.00545766	0.00207239	-0.0012442	-0.00497287	0.00880833	-0.000321638	-0.00188588	0.0166324	0.00129618	-0.00439505	0.00299479	-0.00154344	0.00261457	-0.00258727	0.018411
0.00814769	-0.0069542	0.00162096	0.000428825	0.00531891	-0.00433572	0.0338792	-0.00736132	-0.00808406	0.0168158	-0.0103189	-0.00150494	-6.25795e-05	-0.00192165	0.00404418	-0.00282503	0.0029885	0.00453117	0.00412606	-0.00177862	0.000611541	-0.00664102	-0.0109368	0.00286585	0.00651307	-0.0101424	-0.000624532	-0.0088781	-0.0155061	-0.00649138	-0.00191866	0.00139711	-0.0107181	0.00950754	-0.00797669	0.00159473	0.00400385	0.00326255	-0.00754815	0.00430158	0.000322183	0.00133323	0.01792	-0.00385439	-0.000532121	-0.00151196	-0.000899614	0.00197075	-0.000655807	0.018411
0.00557242	-0.00888566	0.00226478	0.000428825	0.00467509	-0.000472802	0.0319477	-0.00414222	-0.00679642	0.0155282	-0.0103189	-0.00408022	0.00186888	0.00516037	0.00726328	-0.00475649	0.00427614	0.00324353	0.00155078	-0.0011348	-3.22789e-05	-0.00857248	-0.00578625	0.00350967	0.00780071	-0.00821091	-0.00126835	-0.0114534	-0.0167937	-0.0039161	-0.0032063	0.00204093	-0.0120057	0.0082199	-0.00733287	-0.00162437	0.0052915	0.00390637	-0.0030414	-0.000205163	0.00225365	0.00262087	0.01792	-0.00385439	0.00268698	-0.00344342	-0.000255793	0.00325839	-1.19858e-05	0.018411
0.00106568	-0.0101733	0.00226478	-0.000858814	0.00403127	0.000814837	0.0306601	0.00100834	-0.00293351	0.0123091	-0.00903122	-0.00279258	0.0025127	0.0122424	0.01177	-0.00861941	0.00685142	0.00324353	-0.00166832	-0.00177862	0.000611541	-0.00986012	-0.000635688	0.00222203	0.00780071	-0.00563563	0.00130693	-0.012741	-0.0148623	-0.000697	-0.00191866	0.00461621	-0.0100743	0.00757608	-0.00604523	-0.00226819	0.00464767	0.00519401	-0.0030414	-0.00471191	0.00482893	0.00455233	0.0159886	-0.00578585	0.00654991	-0.00344342	-0.000255793	0.00325839	0.000631835	0.0158357
-0.00472869	-0.0101733	0.00162096	-0.00279027	0.00531891	0.00210248	0.0300163	0.0061589	-0.000358227	0.0110214	-0.00774358	-0.00279258	0.00315652	0.0167491	0.0130577	-0.00926323	0.00878288	0.00259971	-0.00295596	-0.0011348	-3.22789e-05	-0.0117916	0.00580251	0.00286585	0.00780071	-0.00177271	0.00323839	-0.0120972	-0.0103555	0.0025221	-0.00256248	0.00526003	-0.00943045	0.00693226	-0.00604523	-0.00613111	0.00336003	0.00519401	-0.00110994	-0.00728719	0.00933567	0.0064838	0.0127695	-0.00449821	0.0104128	-0.00344342	0.000388028	0.00454603	0.000631835	0.0151919
-0.00987925	-0.00824184	-0.000954316	-0.00472173	0.00725037	0.00210248	0.0267972	0.0119533	0.00543615	0.00651471	-0.0051683	-0.00150494	0.00508798	0.0186806	0.0143453	-0.0111947	0.00685142	-0.00126321	-0.00488742	0.00144048	-0.000676099	-0.0111478	0.00966544	0.00157821	0.00458161	0.00402168	0.00516985	-0.0101657	-0.00584878	0.00316592	-0.00256248	0.00397239	-0.00943045	0.00371315	-0.00218231	-0.00419965	0.00078475	0.00455019	-0.000466121	-0.00921865	0.0106233	0.00712762	0.0076189	-0.00514203	0.0129881	-0.00151196	0.000388028	0.00583367	0.000631835	0.0113289
-0.0137422	-0.0037351	-0.00288577	-0.00729701	0.00660655	0.00145866	0.0255095	0.0151724	0.00929907	0.00458325	-0.00323684	0.00171416	0.00380034	0.0186806	0.0156329	-0.0124823	0.00427614	-0.00383849	-0.00553124	0.00465958	-0.0038952	-0.0130792	0.0115969	0.000934389	7.48682e-05	0.0046655	0.00645749	-0.00694664	-0.0032735	0.00316592	-0.000631016	0.00204093	-0.00943045	0.00178169	0.00232443	-0.00355583	-0.00114671	0.00390637	0.00146534	-0.00986247	0.0125548	0.00455233	0.00182451	-0.0012791	0.0149196	0.00106332	0.000388028	0.0116281	-0.00129963	0.00810984
-0.0182489	0.000771635	-0.00546105	-0.00858465	0.00596273	0.000171018	0.0216466	0.0183915	0.013162	0.00265179	-0.00259302	0.00493326	0.0025127	0.0161053	0.0143453	-0.0118385	0.00234468	-0.00576995	-0.00359978	0.00659104	-0.00453902	-0.0130792	0.0109531	0.000290569	-0.00571951	0.00724078	0.00774513	-0.00179607	-5.44006e-05	0.00123446	0.00130044	-0.00117817	-0.00749899	0.000494052	0.007475	-0.00355583	-0.00307817	0.00261873	0.00210916	-0.00471191	0.0106233	0.00390851	-0.00268224	-0.000635282	0.0123443	0.00492625	0.00103185	0.0161348	-0.00387491	0.00489074
-0.0188927	0.00334691	-0.00674869	-0.0111599	0.00403127	-0.00176044	0.0222904	0.0177477	0.0189564	7.65082e-05	0.000626076	0.00879617	-0.00263786	0.0115986	0.01177	-0.00797559	-0.00151824	-0.00641377	-0.0010245	0.00787868	-0.00775812	-0.0117916	0.00837779	-0.000997072	-0.0115139	0.0078846	0.00967659	0.00271067	0.00187706	-0.00134082	0.000656625	-0.00375345	-0.00556753	-0.00208123	0.0113379	-0.000980549	-0.00436582	0.00133109	0.00532827	-0.0014928	0.00869185	0.00390851	-0.0078328	0.00194	0.00848137	0.00814536	-0.000255793	0.0187101	-0.00387491	0.00231545
-0.0182489	0.00656601	-0.00674869	-0.0111599	0.00338745	-0.0036919	0.0210028	0.0190353	0.020244	-0.00121113	0.00255754	0.0100838	-0.00521314	0.00773565	0.0104824	-0.00540031	-0.00473734	-0.00770141	0.00283842	0.0085225	-0.00840194	-0.00664102	0.00387105	0.00222203	-0.0179521	0.00530932	0.0116081	0.00657359	0.00380852	-0.00327228	0.00258809	-0.00632874	-0.00299225	-0.00272505	0.0152008	0.000307092	-0.00372199	0.00133109	0.00661591	0.00237012	0.00676039	0.00455233	-0.0110519	0.00065236	0.00333081	0.0100768	-0.00154344	0.0206416	-0.00709402	-0.000259831
-0.0156736	0.00914129	-0.00739251	-0.0124476	0.00274363	-0.00497954	0.0210028	0.0158162	0.0196002	7.65082e-05	0.00191372	0.0120153	-0.00778842	0.00322891	0.00919474	-0.00346885	-0.00602498	-0.00834523	0.00283842	0.00723486	-0.00840194	-0.000846634	8.13243e-06	0.00350967	-0.0205274	0.00337786	0.0109642	0.0117242	0.00252088	-0.00327228	0.00258809	-0.0108355	-0.00170461	-0.00530033	0.0152008	-0.000336729	-0.00307817	0.00197491	0.00790355	0.0049454	0.00289747	0.00455233	-0.0123395	0.00065236	-0.00181976	0.0120083	-0.0034749	0.0193539	-0.0064502	-0.000259831
-0.014386	0.00785365	-0.00546105	-0.0118037	0.00338745	-0.00433572	0.0248657	0.0119533	0.0163811	0.00136415	0.00191372	0.0126591	-0.0103637	-0.000634008	0.00597564	-0.000893566	-0.00602498	-0.00834523	0.00348224	0.00594722	-0.00453902	0.00237247	-0.00321097	0.00479731	-0.021815	0.000802576	0.00774513	0.0136556	0.00123324	-0.00198464	0.00323191	-0.0140546	-0.000416964	-0.00723179	0.0158447	-0.000336729	-0.00243435	0.00455019	0.00854737	0.00687687	0.000322183	0.00712762	-0.0129834	0.00129618	-0.00568269	0.0132959	-0.00540636	0.0180663	-0.00580638	-0.00219129
-0.0118107	0.00527837	-0.00481723	-0.00987229	0.00209981	-0.00304808	0.0261534	0.00744654	0.0144496	0.00587089	0.000626076	0.0113715	-0.0110075	-0.00449693	0.00533182	0.00232553	-0.00216206	-0.00512613	0.00348224	0.00144048	-0.00325138	0.00752303	-0.00707389	0.00672877	-0.0198836	0.000158756	0.00388221	0.0142994	-0.00134204	-5.31798e-05	0.00387573	-0.0153422	0.0015145	-0.00980708	0.014557	-0.000980549	-0.00307817	0.00519401	0.00854737	0.00752069	-0.000965459	0.00841526	-0.00976427	-0.00256674	-0.00954561	0.0113645	-0.00476254	0.0129157	-0.00451873	-0.00154747
-0.00859161	0.00270309	-0.00481723	-0.00729701	0.00081217	-0.00176044	0.0287286	0.0029398	0.00865525	0.00908998	0.000626076	0.00943999	-0.00971988	-0.00707221	0.00404418	0.00361317	0.000413219	-0.00190703	0.00412606	0.00144048	0.000611541	0.00881067	-0.00707389	0.00866023	-0.0153768	-0.000485065	1.92885e-05	0.0149433	-0.0032735	0.00187828	0.00580719	-0.0146984	0.00215832	-0.0104509	0.0139132	-0.00419965	-0.00179053	0.00776929	0.00725973	0.0049454	-0.00160928	0.0103467	-0.00847662	-0.00449821	-0.0101894	0.00878918	-0.00605018	0.00712131	-0.00323109	-0.000259831
-0.00794779	-0.00115982	-0.00224195	-0.00536555	0.000168351	0.00145866	0.0319477	-0.000279299	0.00350469	0.0135967	-0.0019492	0.00879617	-0.00650078	-0.00771603	0.00533182	0.00425699	0.00491996	0.00259971	0.0021946	0.000152838	0.00189918	0.0100983	-0.00836153	0.00801641	-0.00893861	-0.000485065	-0.00513127	0.012368	-0.0032735	0.00509738	0.00645101	-0.0134108	0.0015145	-0.0117385	0.014557	-0.00419965	0.000140929	0.00841311	0.00468444	0.00237012	-0.000965459	0.0103467	-0.00332606	-0.00514203	-0.0108333	0.00557007	-0.00605018	0.00197075	-0.00129963	0.00102781
-0.00666015	-0.00180364	-0.00159814	-0.00214645	-0.00111929	0.00725303	0.0338792	-0.00221076	0.000929413	0.0187473	-0.00130538	0.0062209	-0.00456932	-0.00900367	0.00404418	0.00361317	0.00749524	0.0083941	0.00155078	-0.0011348	0.00383064	0.0107421	-0.00900535	0.00608495	-0.00314423	0.000158756	-0.00899419	0.00979269	-0.0032735	0.00960413	0.00838247	-0.00890402	0.000870677	-0.0110947	0.0152008	-0.00613111	0.000140929	0.00712547	0.0033968	-0.00342427	0.000322183	0.0097029	0.00118069	-0.00578585	-0.00761415	0.00170715	-0.00605018	-0.00189218	0.00127566	0.00102781
-0.00666015	-0.00502274	-0.00159814	-0.00214645	-0.00369457	0.0104721	0.0358106	-0.00285458	-0.000358227	0.0219664	-0.00388066	0.00235798	-0.00199404	-0.00642839	0.00533182	0.00168171	0.0094267	0.0135447	-0.000380683	-0.000490983	0.00318682	0.00816685	-0.00771771	0.00479731	0.00136251	0.00209022	-0.0115695	0.00850505	-0.00262968	0.013467	0.00773865	-0.00761638	-0.000416964	-0.00787561	0.0158447	-0.00677494	0.00142857	0.00776929	0.00404062	-0.00599955	0.00160982	0.00777144	0.00504361	-0.00642967	-0.00568269	-0.00151196	-0.00540636	-0.00446746	0.00127566	0.00038399
-0.00794779	-0.00566656	-0.00159814	0.00107264	-0.00562602	0.0156227	0.0383859	-0.00285458	-0.000358227	0.0213226	-0.00323684	-0.0034364	0.00058124	-0.00449693	0.00404418	0.000394074	0.0100705	0.0186952	0.000263137	0.00272812	0.00511828	0.00623539	-0.00643007	0.00222203	0.00780071	0.0014464	-0.0122133	0.00528595	-0.000698221	0.0141109	0.00645101	-0.00310963	-0.00170461	-0.00658797	0.0164885	-0.00935022	0.00207239	0.00455019	0.00404062	-0.00793101	0.00740421	0.00390851	0.00826272	-0.00642967	-0.00246358	-0.00473106	-0.00605018	-0.00511129	0.00191948	-0.000903652
-0.00923543	-0.00631038	-0.00224195	0.00171646	-0.00884512	0.0188418	0.0383859	-0.00156694	0.000285593	0.0200349	-0.0019492	-0.00729932	-0.000706399	0.000653632	0.00533182	-0.000893566	0.0094267	0.0206267	-0.000380683	0.00594722	0.0057621	0.00301629	-0.00707389	-0.000353252	0.0129513	0.0014464	-0.00963802	0.00206685	0.00123324	0.013467	0.00258809	0.00204093	-0.00106078	-0.000793589	0.0164885	-0.00935022	0.00142857	0.00133109	0.00404062	-0.00921865	0.0099795	0.00390851	0.0101942	-0.00514203	0.00268698	-0.00730635	-0.006694	-0.00511129	0.00191948	-0.000259831
-0.00987925	-0.00437892	-0.00288577	0.00171646	-0.00884512	0.0201294	0.0370983	0.00100834	0.00157323	0.0181035	-0.000661564	-0.00923078	0.00122506	9.81154e-06	0.00597564	-0.00411267	0.00491996	0.0219143	0.000263137	0.0085225	0.0057621	0.000441006	-0.00321097	-0.00164089	0.0123075	0.000158756	-0.00835037	0.000779208	0.00445234	0.0147547	0.00194427	0.00590385	-0.000416964	0.00242551	0.0158447	-0.0125693	0.00078475	-0.0012442	0.0033968	-0.00857483	0.011911	-0.000598234	0.010838	-0.00321057	0.00654991	-0.00923781	-0.006694	-0.00704275	0.0025633	-0.00347894
-0.0111669	-0.00244746	-0.00417341	0.00171646	-0.00948894	0.0169103	0.0351668	0.00358362	0.00414851	0.0142405	0.00255754	-0.0118061	0.00058124	0.00194127	0.004688	-0.00475649	0.00234468	0.0180514	0.000263137	0.0130292	0.0057621	-0.00213427	-0.00127951	-0.00164089	0.0135951	-0.00112888	-0.00513127	-0.00179607	0.0063838	0.0121794	-0.000631016	0.00912296	0.000226856	0.00628844	0.0126256	-0.0112817	-0.00243435	-0.00510712	0.00468444	-0.00664337	0.0131986	-0.00381734	0.00890654	-0.00321057	0.00976902	-0.00923781	-0.00540636	-0.00575511	0.00127566	-0.00283512
-0.0118107	0.000771635	-0.00481723	0.00107264	-0.00884512	0.0162665	0.0319477	0.0061589	0.00543615	0.0110214	0.00513281	-0.0137375	0.00122506	-0.000634008	0.00533182	-0.00218121	-0.00151824	0.0148323	0.000906957	0.0156045	0.00640592	-0.00149045	-0.000635688	-0.00228471	0.0123075	-0.000485065	-0.00255599	-0.00115225	0.00831527	0.0115356	-0.00256248	0.00847914	0.000226856	0.0082199	0.0100503	-0.0119255	-0.00629728	-0.00703858	0.00210916	-0.00406809	0.0138424	-0.00510498	0.00633126	-0.00192292	0.00976902	-0.00601871	-0.006694	-0.00446746	-0.000655807	-0.0054104
-0.0118107	0.00334691	-0.00546105	0.00236028	-0.0082013	0.011116	0.0293725	0.00809036	0.00672379	0.00844616	0.00577663	-0.0137375	0.00186888	-0.00320929	0.004688	-0.00153739	-0.00409352	0.00775028	0.0021946	0.0156045	0.00447446	-0.00213427	0.00129577	-0.00164089	0.0110198	-0.00370417	0.00195075	-0.00179607	0.00702762	0.0102479	-0.00256248	0.0071915	0.00215832	0.00950754	0.00361207	-0.0106379	-0.010804	-0.00897005	0.000177699	-0.000848983	0.0131986	-0.00639262	0.00439979	-0.0012791	0.00912519	-0.0027996	-0.00476254	-0.00382364	-0.00129963	-0.00412276
-0.00987925	0.00720983	-0.00352959	0.00107264	-0.00884512	0.00596539	0.0261534	0.00873418	0.00672379	0.00715853	0.00770809	-0.0143813	0.0025127	-0.00707221	0.00404418	0.00103789	-0.00602498	0.00259971	0.00412606	0.0143169	0.00125536	-0.000846634	8.13243e-06	0.000934389	0.00586925	-0.00499181	0.00452603	0.000135387	0.00445234	0.00896031	-0.00256248	0.00590385	0.00344596	0.0107952	-0.000894669	-0.0106379	-0.0146669	-0.00961387	-0.00175376	0.00301394	0.0106233	-0.0057488	0.00182451	-0.0012791	0.00654991	0.000419503	-0.00411872	-0.000604538	-0.00194345	-0.00605422
-0.00794779	0.00978511	-0.00288577	-0.000858814	-0.0082013	0.00145866	0.0229343	0.00809036	0.00414851	0.00393943	0.00642045	-0.0143813	0.00444416	-0.00964749	0.00340036	0.00425699	-0.0066688	-0.00319467	0.00283842	0.0130292	-0.000676099	0.000441006	-0.00127951	0.000934389	0.00393779	-0.00692327	0.00774513	0.000135387	0.0031647	0.00831649	-0.00191866	0.00268475	0.00666506	0.00886372	-0.00733287	-0.00741876	-0.0191737	-0.00961387	-0.00626051	0.0049454	0.00804803	-0.00381734	0.00118069	-0.000635282	0.00526227	0.00557007	-0.00476254	0.00261457	-0.00258727	-0.00605422
-0.00344106	0.0104289	-0.000954316	-0.00343409	-0.00626984	-0.00433572	0.0210028	0.00809036	0.000285593	0.00265179	0.00513281	-0.0118061	0.00637562	-0.0141542	-0.000462562	0.00490081	-0.00538116	-0.0102767	0.00476988	0.00787868	-0.0038952	0.00172865	-0.00385479	0.00415349	0.000718688	-0.00885473	0.0109642	0.00142303	-0.00262968	0.00702885	0.00130044	-0.00117817	0.00924034	0.00693226	-0.0124834	-0.00613111	-0.0204613	-0.00897005	-0.00883579	0.00816451	0.00482893	-0.0025297	-0.000106952	0.00129618	0.00204316	0.009433	-0.0034749	0.00712131	-0.00194345	-0.00476658
0.000421861	0.00978511	0.000333323	-0.00536555	-0.00562602	-0.00626718	0.0210028	0.00422744	-0.00228969	0.00329561	0.00320135	-0.0111622	0.0089509	-0.014798	-0.00303784	0.00876373	-0.00216206	-0.0122081	0.00283842	0.00465958	-0.00647048	0.00430393	-0.00578625	0.00479731	-0.00121277	-0.01143	0.0128957	0.00335449	-0.00842407	0.00509738	0.00323191	-0.00375345	0.0131033	0.00886372	-0.0150587	-0.00291201	-0.0223928	-0.0076824	-0.0120549	0.0107398	0.000966004	4.55874e-05	0.00182451	0.00129618	-0.000532121	0.0100768	-0.00283108	0.00905278	-0.000655807	-0.00476658
0.0049286	0.00849747	0.000977142	-0.00665319	-0.00498221	-0.006911	0.0190713	0.00100834	-0.00808406	0.00265179	-0.0019492	-0.00923078	0.0108824	-0.014798	-0.0049693	0.00811991	0.00105704	-0.0134958	0.00476988	0.0020843	-0.00968958	0.00494775	-0.00643007	0.00479731	-0.00378805	-0.01143	0.0161148	0.00528595	-0.012287	0.00316592	0.00838247	-0.00632874	0.0163224	0.00886372	-0.0169902	0.000950913	-0.0223928	-0.0044633	-0.0114111	0.0113836	-0.00482838	0.00197705	0.000536868	0.00129618	-0.00246358	0.0120083	-0.00154344	0.0103404	-1.19858e-05	-0.00412276
0.00814769	0.00399073	0.00226478	-0.00472173	-0.00498221	-0.00626718	0.020359	-0.000923119	-0.0093717	0.00265179	-0.00323684	-0.00794314	0.0134576	-0.0135104	-0.00754458	0.00811991	0.00556378	-0.0115643	0.00670134	-0.0011348	-0.0129087	0.00559157	-0.00771771	0.00350967	-0.00378805	-0.0159368	0.0161148	0.00721741	-0.0155061	0.00187828	0.0116016	-0.00504109	0.0182538	0.00757608	-0.0182778	0.00417002	-0.0211052	-0.0012442	-0.0120549	0.0133151	-0.00675985	0.00390851	0.000536868	0.00194	-0.00439505	0.0100768	-0.00283108	0.00905278	0.00642623	-0.000903652
0.0113668	0.000127816	0.00355242	-0.00536555	-0.00305075	-0.000472802	0.0210028	-0.00478604	-0.0100155	0.00329561	-0.00709976	-0.00794314	0.0147453	-0.0102913	-0.0101199	0.00683227	0.0100705	-0.00898905	0.00476988	-0.00306626	-0.0129087	0.00172865	-0.00964917	0.000934389	-0.00121277	-0.0197997	0.0161148	0.00786123	-0.019369	-0.00198464	0.0141769	-0.00310963	0.0201853	0.00757608	-0.0163464	0.00803294	-0.0191737	0.00133109	-0.0101234	0.0126713	-0.00869131	0.00455233	0.000536868	0.00194	-0.00697033	0.00814536	-0.00154344	0.00712131	0.00835769	-0.000903652
0.0126544	-0.00437892	0.0029086	-0.00343409	-0.00111929	0.0027463	0.0216466	-0.00607368	-0.00808406	0.00136415	-0.0083874	-0.00729932	0.0128138	-0.00514075	-0.00883222	0.00425699	0.012002	-0.00576995	0.0054137	-0.00628536	-0.0122649	-0.000202814	-0.00964917	-0.00164089	0.00200633	-0.022375	0.0161148	0.00592977	-0.0200128	-0.0039161	0.0154645	-0.000534351	0.0188977	0.00564462	-0.0163464	0.0106082	-0.0172422	0.00519401	-0.00819197	0.0107398	-0.00869131	0.00455233	-0.000106952	0.00258382	-0.00890179	0.00492625	-0.000899614	0.00261457	0.010933	0.00295927
0.0132982	-0.00824184	0.00355242	-0.00150263	0.000168351	0.00854067	0.0235781	-0.00736132	-0.0061526	0.00136415	-0.00709976	-0.00601168	0.0115262	-0.000634008	-0.00754458	0.00103789	0.0126458	-0.00319467	0.00283842	-0.00499772	-0.00968958	-0.00213427	-0.00836153	-0.00679145	0.00393779	-0.0281693	0.0141833	0.00592977	-0.0180814	-0.00649138	0.0148207	0.00332857	0.0150347	0.00435698	-0.0124834	0.0138273	-0.0127355	0.00712547	-0.00561669	0.00945215	-0.00675985	0.00455233	-0.00268224	0.00258382	-0.00890179	0.00363861	-0.000255793	-0.002536	0.0128644	0.00424692
0.0126544	-0.00952948	0.00677152	-0.000858814	0.00403127	0.014335	0.0261534	-0.00607368	-0.00228969	-0.000567312	-0.0051683	-0.00536786	0.0102385	0.00194127	-0.00561312	-0.00346885	0.0107143	-0.000619386	-0.000380683	-0.00628536	-0.00775812	-0.00342191	-0.00771771	-0.00936673	0.00651307	-0.0307446	0.0122519	0.00206685	-0.0161499	-0.00906667	0.013533	0.0071915	0.0118156	-0.000793589	-0.0124834	0.0138273	-0.0133793	0.00970076	-0.00368523	0.00687687	-0.00418456	0.00455233	-0.00525752	0.00322764	-0.0101894	-0.000868139	-0.00154344	-0.00704275	0.0122206	0.0068222
0.0120106	-0.00952948	0.00870298	-0.000858814	0.00467509	0.0175541	0.0267972	-0.0034984	0.00157323	-0.00249877	-0.0019492	-0.00536786	0.00701944	0.00516037	-0.00303784	-0.00797559	0.00813906	2.44339e-05	-0.00359978	-0.00499772	-0.00647048	-0.00470955	-0.00578625	-0.0112982	0.00522543	-0.0339637	0.00967659	0.000779208	-0.0135746	-0.0103543	0.0103139	0.0071915	0.00666506	-0.00401269	-0.00990816	0.0138273	-0.0114478	0.00905693	-0.000466121	0.00365776	-0.000321638	0.00390851	-0.00654516	0.00387146	-0.0114771	-0.000868139	-0.00154344	-0.0109057	0.00964533	0.00939749
0.00943533	-0.00759802	0.00870298	-0.00150263	0.00596273	0.0194856	0.0293725	-0.00221076	0.00414851	-0.00314259	0.00255754	-0.00408022	0.00315652	0.00580419	0.000825078	-0.0105509	0.0029885	-0.000619386	-0.00681888	-0.00499772	-0.00453902	-0.00470955	-0.00321097	-0.011942	0.00393779	-0.0346075	0.00581367	-0.00115225	-0.0109993	-0.0122858	0.00773865	0.00526003	0.0015145	-0.00980708	-0.00990816	0.0099644	-0.0101602	0.00905693	-0.000466121	-0.000848983	0.00418511	0.00326469	-0.00912044	0.00322764	-0.0114771	-0.00151196	-0.00411872	-0.0102619	0.0025633	0.0100413
0.00621624	-0.00566656	0.00677152	-0.00407791	0.00467509	0.0156227	0.0267972	-0.0034984	0.00479233	-0.00571787	0.00448899	-0.00408022	-0.00199404	0.00129745	0.00275654	-0.0124823	0.00105704	-0.00512613	-0.0113256	-0.0043539	-0.00518284	-0.00664102	-0.00192333	-0.0138735	0.00136251	-0.0346075	0.00130693	-0.00372753	-0.00778025	-0.0109981	0.00580719	0.00397239	-0.00106078	-0.0143138	-0.00990816	0.00545766	-0.00951638	0.00776929	-0.00175376	-0.00664337	0.00611657	0.00133323	-0.00976427	0.00387146	-0.0121209	-0.000224318	-0.00605018	-0.00961803	-0.00194345	0.0106851
-0.000221958	-0.00180364	0.00226478	-0.00729701	0.000168351	0.011116	0.020359	-0.00478604	0.00221705	-0.00571787	0.00577663	-0.00601168	-0.00585696	-0.00127783	0.00533182	-0.0150576	-0.0034497	-0.00898905	-0.0139009	-0.00499772	-0.00647048	-0.00857248	0.000651953	-0.0132297	-0.00443187	-0.0307446	-0.00191217	-0.00501518	-0.00584878	-0.0122858	0.00130044	-0.000534351	-0.00556753	-0.0181767	-0.0124834	0.000950913	-0.010804	0.00455019	-0.00368523	-0.0111501	0.00547275	-0.0025297	-0.0110519	0.00258382	-0.0121209	0.000419503	-0.00798165	-0.00961803	-0.00838166	0.00746602
-0.00601633	0.00205927	-0.00288577	-0.0118037	-0.00305075	0.00210248	0.013277	-0.00800514	-0.00164587	-0.00893697	0.00577663	-0.00536786	-0.0122952	-0.00707221	0.00340036	-0.0163452	-0.00795644	-0.0141396	-0.0177638	-0.00564154	-0.00904576	-0.0117916	-0.00127951	-0.0125858	-0.00829479	-0.0288132	-0.00641891	-0.00630282	-0.00584878	-0.0135734	-0.00385012	-0.00632874	-0.00878663	-0.020752	-0.0150587	-0.00677494	-0.0114478	0.000687265	-0.00626051	-0.0169445	0.000966004	-0.0057488	-0.0129834	-0.0012791	-0.0127647	0.000419503	-0.0124884	-0.0115495	-0.0135322	0.00167163
-0.014386	0.000771635	-0.0118992	-0.0195296	-0.0114204	-0.00819864	0.00233203	-0.0125119	-0.00872788	-0.0127999	-1.7744e-05	-0.00858696	-0.0187334	-0.014798	-0.00239402	-0.0189205	-0.0124632	-0.0212216	-0.0216267	-0.007573	-0.0141963	-0.017586	-0.00514243	-0.0138735	-0.014733	-0.0281693	-0.0115695	-0.0120972	-0.00778025	-0.0161487	-0.011576	-0.0134108	-0.0152248	-0.0239711	-0.0202093	-0.013857	-0.0146669	-0.0076824	-0.0126987	-0.0233827	-0.0054722	-0.0108994	-0.0174901	-0.00707349	-0.01534	-0.00215578	-0.0157075	-0.0154124	-0.018039	-0.00605422
-0.0253309	-0.00437892	-0.0202689	-0.025324	-0.0217215	-0.0197874	-0.0131196	-0.0221692	-0.0158099	-0.0211695	-0.00709976	-0.0137375	-0.027103	-0.0238115	-0.0120513	-0.0227834	-0.0189014	-0.027016	-0.0267773	-0.0127236	-0.0232098	-0.0259556	-0.010293	-0.0203117	-0.0205274	-0.0281693	-0.0186515	-0.0185354	-0.0142184	-0.0219431	-0.018658	-0.0217804	-0.0229507	-0.0265464	-0.0266475	-0.0228705	-0.0204613	-0.0160521	-0.0217122	-0.0298209	-0.0164172	-0.0186252	-0.025216	-0.0167308	-0.0185591	-0.00859399	-0.024721	-0.0231383	-0.0231895	-0.017643
-0.0362758	-0.0153238	-0.0325015	-0.0336936	-0.0326664	-0.0307323	-0.0298589	-0.0324703	-0.0280425	-0.0295392	-0.0193323	-0.0214634	-0.0354727	-0.0347565	-0.0262154	-0.0292216	-0.031134	-0.0373171	-0.0377222	-0.0210932	-0.0341547	-0.0375444	-0.0225256	-0.0293252	-0.0301847	-0.0313884	-0.0283088	-0.0269051	-0.0251634	-0.0322442	-0.0289591	-0.0307939	-0.0338956	-0.0336284	-0.0382363	-0.0325278	-0.0301186	-0.026997	-0.0320133	-0.0375468	-0.0299374	-0.0276387	-0.0348733	-0.0289634	-0.026285	-0.0182513	-0.0337345	-0.0347271	-0.0328469	-0.0318071
-0.049796	-0.0333508	-0.0434464	-0.0446385	-0.0455428	-0.0403896	-0.0459544	-0.0466343	-0.0415627	-0.0424156	-0.0334964	-0.0349836	-0.0457738	-0.046989	-0.0468176	-0.0382351	-0.045298	-0.0456868	-0.049311	-0.0346134	-0.0457435	-0.0491331	-0.035402	-0.0422016	-0.0411296	-0.0397581	-0.0398976	-0.0391376	-0.0419027	-0.0457644	-0.0405479	-0.0423827	-0.0474159	-0.0419981	-0.0491812	-0.0434727	-0.0442827	-0.0418049	-0.0442459	-0.0484917	-0.0428138	-0.0379398	-0.0483935	-0.0476342	-0.0385176	-0.0324154	-0.0446794	-0.0482473	-0.0418604	-0.0479026
-0.0652477	-0.0571721	-0.0543913	-0.0555835	-0.0571316	-0.053266	-0.0614061	-0.0640174	-0.0563705	-0.0565796	-0.0508795	-0.0536543	-0.0554311	-0.0624407	-0.0699951	-0.0504677	-0.0665441	-0.0572755	-0.0660503	-0.0526404	-0.0573323	-0.0671601	-0.0534289	-0.0570094	-0.0533622	-0.0519907	-0.0559931	-0.055877	-0.0644364	-0.0631476	-0.0553557	-0.0526838	-0.0622237	-0.052943	-0.0646329	-0.0569929	-0.0661726	-0.0572566	-0.05841	-0.0620119	-0.060197	-0.0508163	-0.0632014	-0.0675927	-0.0501063	-0.0510862	-0.0601311	-0.0643428	-0.0547368	-0.0665734
-0.081987	-0.0829249	-0.0659801	-0.0684598	-0.070008	-0.0654986	-0.0775016	-0.0814006	-0.0737537	-0.0733189	-0.0682626	-0.0774757	-0.0683075	-0.0772486	-0.0944603	-0.0652756	-0.0942283	-0.0695081	-0.0840773	-0.0783932	-0.0714963	-0.0845432	-0.0727435	-0.0743926	-0.0681701	-0.0706615	-0.0727324	-0.0764792	-0.0914769	-0.0824622	-0.0720951	-0.0636288	-0.0770316	-0.0651756	-0.0794408	-0.0698694	-0.0945007	-0.0752836	-0.0751493	-0.0793951	-0.074361	-0.0636927	-0.0805845	-0.0920578	-0.0668457	-0.0691132	-0.0762267	-0.0823698	-0.0701885	-0.0820251
-0.0980825	-0.114472	-0.076925	-0.0845553	-0.0796653	-0.0777311	-0.0910218	-0.0974961	-0.0911368	-0.0900582	-0.0862896	-0.108379	-0.0792524	-0.0914126	-0.118282	-0.0820149	-0.125775	-0.0836722	-0.105967	-0.108009	-0.0837289	-0.104502	-0.0933458	-0.0937072	-0.0823341	-0.0919075	-0.0914032	-0.100301	-0.123668	-0.104352	-0.0881906	-0.077149	-0.0924833	-0.0799835	-0.0961801	-0.0840334	-0.12476	-0.0958858	-0.0886695	-0.0980659	-0.0898127	-0.0752814	-0.0986115	-0.113948	-0.0848727	-0.0897154	-0.0955413	-0.0984653	-0.0882155	-0.0994083
-0.115466	-0.147307	-0.0891576	-0.100007	-0.0880349	-0.0899637	-0.102611	-0.112948	-0.10852	-0.10551	-0.101741	-0.141858	-0.091485	-0.107508	-0.144034	-0.0981104	-0.163117	-0.0965486	-0.126569	-0.141488	-0.0953176	-0.126392	-0.112017	-0.109159	-0.0977858	-0.117017	-0.110718	-0.129916	-0.159078	-0.12753	-0.108149	-0.0926007	-0.106647	-0.0928599	-0.114851	-0.0975536	-0.158239	-0.116488	-0.103477	-0.121887	-0.102689	-0.0888017	-0.112776	-0.130043	-0.103543	-0.110962	-0.110993	-0.114561	-0.104955	-0.11486
-0.130273	-0.178854	-0.103322	-0.114815	-0.0951169	-0.10284	-0.114843	-0.129043	-0.123972	-0.120962	-0.115261	-0.179199	-0.103074	-0.121672	-0.165924	-0.117425	-0.201102	-0.108781	-0.14524	-0.174966	-0.10755	-0.148925	-0.1294	-0.124611	-0.112594	-0.142125	-0.129389	-0.16082	-0.195776	-0.150063	-0.12682	-0.107409	-0.11888	-0.108312	-0.132234	-0.11043	-0.194937	-0.136447	-0.116354	-0.144421	-0.116853	-0.0997466	-0.127583	-0.146139	-0.124146	-0.132208	-0.125801	-0.129369	-0.122982	-0.12838
-0.144437	-0.209113	-0.118773	-0.127691	-0.100911	-0.11636	-0.1245	-0.142563	-0.136848	-0.133838	-0.124919	-0.215897	-0.115306	-0.135192	-0.185239	-0.134808	-0.238444	-0.12037	-0.160692	-0.206513	-0.119139	-0.168884	-0.147427	-0.136843	-0.126758	-0.165947	-0.146128	-0.193654	-0.233761	-0.17646	-0.146134	-0.125435	-0.130469	-0.120544	-0.149617	-0.123306	-0.231634	-0.154473	-0.130518	-0.171461	-0.130373	-0.110692	-0.137885	-0.158371	-0.142173	-0.154097	-0.138677	-0.13967	-0.138433	-0.140613
-0.15667	-0.238729	-0.132937	-0.142499	-0.105418	-0.129237	-0.133514	-0.154152	-0.147149	-0.146071	-0.134576	-0.250663	-0.128183	-0.146137	-0.199403	-0.148972	-0.273854	-0.130671	-0.174856	-0.23291	-0.131372	-0.186267	-0.159659	-0.147144	-0.141566	-0.187193	-0.157717	-0.226489	-0.273034	-0.202857	-0.165449	-0.142175	-0.14077	-0.134064	-0.165713	-0.133608	-0.264469	-0.171213	-0.144682	-0.199146	-0.140675	-0.122924	-0.148186	-0.166741	-0.159556	-0.1747	-0.150266	-0.151259	-0.152598	-0.149626
-0.165683	-0.266413	-0.149033	-0.154088	-0.109925	-0.142113	-0.14124	-0.165097	-0.154231	-0.155084	-0.14037	-0.28221	-0.142347	-0.155151	-0.212923	-0.166355	-0.307976	-0.141616	-0.183869	-0.254156	-0.147467	-0.199143	-0.16996	-0.15487	-0.15573	-0.203288	-0.166086	-0.258036	-0.310376	-0.229253	-0.178969	-0.159558	-0.149783	-0.145653	-0.183096	-0.143265	-0.29666	-0.184089	-0.15949	-0.230693	-0.151619	-0.135157	-0.155268	-0.174467	-0.17887	-0.198521	-0.158636	-0.158984	-0.166762	-0.156064
-0.171478	-0.288303	-0.161265	-0.162457	-0.113144	-0.154989	-0.147034	-0.174754	-0.161957	-0.162166	-0.14874	-0.307963	-0.154579	-0.16352	-0.223868	-0.181807	-0.336948	-0.150629	-0.192239	-0.267032	-0.166138	-0.210088	-0.177686	-0.160664	-0.167318	-0.217452	-0.172524	-0.28894	-0.345142	-0.25565	-0.191846	-0.175653	-0.160084	-0.157886	-0.197904	-0.151635	-0.324988	-0.196322	-0.178804	-0.26224	-0.163852	-0.149321	-0.163637	-0.180261	-0.194966	-0.219767	-0.166362	-0.165423	-0.17835	-0.161859
-0.175341	-0.308262	-0.175429	-0.172759	-0.117007	-0.165934	-0.150897	-0.183124	-0.166464	-0.168604	-0.153891	-0.329209	-0.167456	-0.172534	-0.232238	-0.196615	-0.36077	-0.159643	-0.196746	-0.275402	-0.183521	-0.213951	-0.185412	-0.16324	-0.178907	-0.227754	-0.171881	-0.314693	-0.376045	-0.28269	-0.202147	-0.190461	-0.166523	-0.166899	-0.211424	-0.161292	-0.349453	-0.204691	-0.200694	-0.294431	-0.174797	-0.162841	-0.169432	-0.188631	-0.210418	-0.239726	-0.172156	-0.169929	-0.189295	-0.166366
-0.176628	-0.325645	-0.185087	-0.18306	-0.121514	-0.176235	-0.154116	-0.192137	-0.169683	-0.171179	-0.160973	-0.345304	-0.178401	-0.178972	-0.241251	-0.213354	-0.382016	-0.168656	-0.200609	-0.277977	-0.206698	-0.213307	-0.193782	-0.166459	-0.188564	-0.236123	-0.173812	-0.337226	-0.403086	-0.307799	-0.208585	-0.20205	-0.174248	-0.175269	-0.222369	-0.168374	-0.371987	-0.21113	-0.227091	-0.325978	-0.185742	-0.17443	-0.17587	-0.199576	-0.223938	-0.260972	-0.176663	-0.172505	-0.197665	-0.170872
-0.17856	-0.343028	-0.193456	-0.193361	-0.126664	-0.185249	-0.152828	-0.200507	-0.174833	-0.173111	-0.166767	-0.355606	-0.188058	-0.186054	-0.250265	-0.227518	-0.400043	-0.177026	-0.20254	-0.275402	-0.23052	-0.212663	-0.201508	-0.16839	-0.196934	-0.24578	-0.171881	-0.353322	-0.421756	-0.330333	-0.208585	-0.211064	-0.18133	-0.181063	-0.232026	-0.174168	-0.390658	-0.214349	-0.256707	-0.356238	-0.194755	-0.186662	-0.182952	-0.209877	-0.234239	-0.278355	-0.181169	-0.17508	-0.204747	-0.177954
-0.180491	-0.358479	-0.20247	-0.204306	-0.13439	-0.193619	-0.152185	-0.206945	-0.179984	-0.173755	-0.173205	-0.363975	-0.195784	-0.193136	-0.259922	-0.240394	-0.414207	-0.188615	-0.203828	-0.272827	-0.256916	-0.209444	-0.213096	-0.169678	-0.202728	-0.259301	-0.173812	-0.367486	-0.431414	-0.351579	-0.207297	-0.216214	-0.188412	-0.18557	-0.242327	-0.181894	-0.40611	-0.218856	-0.28761	-0.384566	-0.204413	-0.194388	-0.188746	-0.221466	-0.243896	-0.297669	-0.185676	-0.177011	-0.211829	-0.184393
-0.184354	-0.372643	-0.208264	-0.217826	-0.140828	-0.199413	-0.147678	-0.214027	-0.185778	-0.174399	-0.179	-0.371701	-0.202222	-0.19893	-0.271511	-0.255202	-0.424508	-0.198272	-0.205115	-0.269608	-0.284601	-0.205581	-0.225973	-0.172253	-0.207879	-0.275396	-0.178963	-0.379074	-0.432701	-0.372181	-0.204722	-0.218789	-0.194207	-0.188789	-0.249409	-0.193483	-0.415767	-0.222075	-0.321089	-0.409031	-0.212782	-0.200183	-0.194541	-0.23563	-0.254841	-0.31634	-0.187608	-0.178943	-0.217623	-0.192762
-0.188861	-0.386164	-0.212771	-0.232634	-0.148554	-0.206495	-0.143815	-0.218534	-0.188354	-0.175686	-0.186725	-0.378139	-0.206729	-0.206013	-0.282456	-0.268723	-0.432234	-0.207929	-0.205759	-0.265745	-0.310997	-0.203006	-0.243356	-0.174185	-0.216892	-0.297286	-0.184113	-0.3868	-0.428195	-0.39214	-0.203434	-0.219433	-0.200001	-0.189433	-0.255847	-0.20314	-0.422205	-0.229157	-0.351992	-0.430277	-0.220508	-0.202758	-0.199691	-0.251725	-0.26643	-0.333723	-0.192114	-0.182162	-0.220199	-0.204351
-0.194655	-0.398396	-0.217278	-0.250017	-0.155636	-0.210358	-0.140596	-0.221753	-0.193504	-0.178262	-0.193807	-0.387153	-0.206729	-0.210519	-0.29662	-0.281599	-0.436096	-0.21823	-0.207047	-0.264457	-0.339325	-0.20365	-0.263314	-0.17676	-0.221399	-0.322395	-0.191839	-0.395814	-0.412743	-0.41081	-0.204722	-0.219433	-0.208371	-0.192008	-0.260998	-0.215373	-0.42478	-0.23817	-0.381608	-0.443153	-0.226303	-0.20147	-0.205486	-0.266533	-0.279306	-0.353038	-0.198553	-0.18345	-0.22213	-0.217227
-0.20045	-0.410629	-0.221784	-0.266756	-0.16143	-0.214865	-0.137377	-0.223041	-0.197367	-0.181481	-0.202821	-0.393591	-0.209948	-0.215026	-0.311427	-0.298982	-0.43674	-0.227244	-0.211554	-0.263813	-0.364434	-0.206225	-0.285204	-0.180623	-0.230413	-0.346216	-0.204072	-0.40869	-0.392141	-0.429481	-0.207297	-0.220721	-0.215453	-0.195227	-0.267436	-0.231468	-0.423493	-0.250403	-0.409936	-0.44766	-0.232741	-0.198895	-0.21128	-0.280053	-0.292827	-0.371709	-0.203059	-0.187956	-0.222774	-0.233967
-0.208176	-0.420286	-0.225003	-0.278989	-0.168512	-0.220015	-0.136733	-0.221753	-0.199942	-0.186631	-0.211834	-0.404536	-0.209304	-0.219533	-0.327523	-0.317009	-0.434165	-0.233682	-0.214773	-0.263813	-0.388256	-0.212663	-0.309669	-0.188349	-0.238782	-0.368106	-0.214373	-0.42221	-0.368963	-0.443645	-0.213735	-0.222009	-0.228329	-0.201022	-0.272587	-0.247564	-0.418986	-0.267786	-0.436332	-0.444441	-0.235316	-0.194388	-0.219006	-0.291642	-0.309566	-0.389736	-0.211429	-0.191175	-0.223418	-0.25135
-0.21397	-0.428656	-0.230798	-0.289934	-0.173019	-0.225166	-0.138021	-0.218534	-0.205093	-0.195001	-0.221492	-0.413549	-0.210592	-0.224039	-0.346837	-0.337611	-0.43159	-0.24012	-0.219923	-0.264457	-0.410789	-0.220389	-0.334778	-0.19865	-0.252303	-0.385489	-0.227249	-0.438306	-0.347073	-0.455234	-0.222105	-0.225228	-0.239274	-0.209391	-0.277737	-0.264303	-0.412548	-0.286457	-0.462085	-0.434784	-0.239179	-0.192457	-0.228663	-0.298724	-0.328237	-0.407119	-0.220442	-0.198258	-0.219555	-0.268089
-0.218477	-0.435094	-0.237236	-0.296372	-0.180745	-0.234179	-0.139952	-0.21274	-0.210887	-0.205302	-0.233724	-0.423207	-0.211235	-0.22919	-0.368084	-0.358857	-0.425795	-0.244627	-0.223142	-0.263169	-0.428172	-0.232622	-0.35538	-0.214745	-0.266467	-0.395147	-0.240769	-0.454401	-0.325827	-0.462316	-0.232406	-0.230378	-0.25537	-0.223555	-0.286107	-0.28233	-0.404822	-0.307703	-0.482687	-0.419976	-0.243686	-0.193101	-0.240896	-0.301943	-0.348195	-0.421927	-0.230744	-0.205983	-0.21698	-0.289335
-0.222983	-0.438313	-0.244962	-0.300235	-0.189115	-0.243837	-0.143171	-0.206945	-0.219257	-0.217534	-0.246601	-0.434151	-0.210592	-0.233053	-0.391905	-0.380747	-0.419357	-0.24849	-0.230868	-0.261882	-0.438473	-0.243567	-0.374051	-0.232128	-0.281918	-0.396434	-0.25429	-0.467278	-0.306513	-0.460384	-0.243351	-0.238104	-0.273397	-0.241582	-0.293833	-0.297138	-0.395808	-0.327017	-0.502002	-0.40388	-0.248836	-0.195032	-0.253772	-0.301299	-0.370085	-0.432228	-0.242976	-0.215641	-0.215048	-0.306075
-0.226846	-0.438957	-0.255907	-0.299591	-0.198772	-0.258001	-0.147678	-0.200507	-0.226983	-0.231055	-0.259477	-0.443165	-0.212523	-0.236916	-0.417014	-0.39813	-0.411631	-0.251065	-0.234731	-0.257375	-0.442336	-0.255799	-0.38564	-0.252731	-0.298014	-0.389996	-0.271673	-0.475004	-0.288486	-0.45459	-0.250433	-0.24583	-0.290136	-0.26476	-0.302846	-0.310014	-0.38422	-0.343113	-0.520029	-0.384566	-0.255918	-0.20147	-0.267936	-0.296149	-0.388756	-0.438666	-0.254565	-0.23238	-0.213761	-0.321526
-0.229422	-0.437025	-0.26492	-0.296372	-0.208429	-0.272165	-0.150897	-0.195357	-0.237284	-0.245863	-0.27171	-0.450891	-0.216386	-0.240779	-0.442123	-0.412294	-0.400686	-0.254284	-0.239882	-0.253512	-0.443624	-0.262881	-0.392722	-0.272045	-0.31089	-0.379051	-0.285193	-0.476291	-0.276253	-0.439782	-0.256228	-0.254843	-0.307519	-0.284074	-0.312504	-0.319672	-0.372631	-0.354702	-0.536124	-0.367183	-0.266863	-0.211128	-0.284676	-0.289711	-0.408714	-0.441241	-0.270017	-0.247832	-0.215692	-0.332471
-0.233928	-0.43445	-0.275865	-0.293153	-0.217443	-0.28826	-0.153472	-0.194713	-0.250804	-0.259383	-0.282654	-0.456685	-0.222824	-0.243354	-0.466588	-0.42002	-0.38781	-0.25686	-0.243101	-0.248362	-0.434611	-0.265457	-0.391434	-0.290072	-0.321835	-0.363599	-0.298713	-0.469209	-0.265308	-0.421755	-0.258159	-0.264501	-0.323615	-0.305321	-0.320229	-0.323534	-0.361042	-0.359208	-0.551576	-0.3498	-0.277164	-0.224648	-0.299483	-0.280053	-0.425454	-0.439954	-0.284181	-0.265859	-0.219555	-0.339553
-0.238435	-0.426724	-0.288098	-0.286714	-0.2271	-0.298561	-0.156691	-0.196644	-0.264324	-0.271615	-0.29038	-0.460548	-0.231194	-0.245285	-0.486546	-0.420664	-0.372358	-0.258791	-0.246964	-0.241923	-0.422378	-0.2661	-0.383065	-0.303592	-0.328917	-0.34686	-0.309658	-0.455045	-0.258226	-0.401797	-0.257515	-0.270939	-0.335203	-0.324635	-0.329243	-0.32611	-0.34881	-0.358564	-0.565096	-0.333704	-0.289397	-0.241387	-0.311716	-0.271684	-0.440905	-0.436091	-0.30092	-0.283242	-0.227281	-0.339553
-0.241654	-0.418354	-0.299043	-0.280276	-0.232894	-0.309506	-0.155404	-0.202439	-0.281063	-0.281916	-0.295531	-0.456041	-0.237632	-0.247861	-0.501354	-0.415513	-0.355619	-0.260079	-0.250183	-0.235485	-0.408214	-0.263525	-0.370832	-0.31325	-0.331492	-0.33334	-0.318028	-0.434443	-0.25372	-0.377976	-0.251721	-0.276733	-0.345505	-0.33558	-0.336969	-0.324178	-0.336577	-0.352126	-0.577329	-0.316965	-0.302917	-0.258126	-0.323305	-0.26267	-0.452494	-0.431584	-0.315728	-0.296762	-0.238226	-0.336334
-0.242298	-0.408697	-0.315138	-0.274482	-0.234826	-0.314013	-0.154116	-0.212096	-0.296515	-0.292217	-0.296818	-0.450247	-0.247289	-0.252368	-0.508436	-0.404568	-0.336948	-0.26201	-0.250183	-0.230335	-0.391475	-0.258375	-0.354737	-0.317113	-0.329561	-0.318532	-0.324466	-0.409334	-0.249857	-0.357373	-0.245926	-0.278665	-0.350655	-0.343306	-0.340832	-0.320315	-0.324988	-0.341181	-0.586986	-0.300225	-0.317725	-0.276153	-0.332962	-0.25752	-0.459576	-0.429009	-0.329892	-0.305776	-0.254321	-0.328608
-0.241654	-0.396465	-0.33059	-0.2674	-0.234826	-0.317232	-0.152185	-0.220466	-0.311967	-0.297368	-0.296818	-0.438658	-0.25244	-0.254299	-0.50908	-0.388473	-0.318278	-0.264585	-0.25147	-0.226472	-0.374735	-0.251293	-0.339929	-0.319688	-0.325054	-0.305656	-0.328973	-0.383581	-0.248569	-0.340634	-0.238201	-0.278021	-0.352587	-0.345881	-0.344695	-0.314521	-0.314043	-0.328305	-0.597287	-0.283486	-0.329958	-0.290961	-0.336825	-0.254301	-0.464727	-0.427077	-0.340837	-0.309638	-0.269773	-0.316376
-0.237791	-0.384876	-0.351192	-0.259674	-0.23225	-0.315944	-0.150253	-0.232054	-0.322912	-0.301875	-0.293599	-0.422563	-0.254371	-0.254299	-0.503286	-0.369158	-0.30347	-0.264585	-0.249539	-0.222609	-0.359284	-0.244854	-0.323833	-0.315181	-0.315397	-0.298574	-0.328329	-0.357185	-0.248569	-0.324538	-0.230475	-0.274802	-0.352587	-0.341374	-0.345982	-0.308727	-0.305674	-0.312209	-0.605657	-0.27061	-0.338971	-0.301262	-0.3394	-0.253657	-0.464727	-0.426433	-0.351138	-0.308351	-0.291019	-0.304787
-0.23586	-0.371356	-0.373725	-0.252592	-0.230319	-0.312081	-0.147034	-0.241712	-0.331281	-0.303806	-0.288449	-0.40518	-0.255015	-0.252368	-0.489121	-0.350488	-0.287374	-0.263298	-0.24632	-0.221321	-0.345763	-0.235841	-0.309669	-0.308743	-0.306383	-0.292135	-0.327041	-0.332719	-0.249213	-0.31295	-0.224037	-0.270295	-0.346792	-0.334292	-0.345982	-0.299713	-0.296016	-0.298045	-0.612095	-0.257733	-0.346053	-0.308344	-0.338757	-0.254301	-0.458288	-0.428365	-0.357576	-0.301913	-0.312265	-0.289979
-0.228778	-0.357836	-0.398834	-0.24551	-0.229675	-0.304999	-0.145103	-0.249437	-0.333857	-0.306382	-0.282011	-0.385865	-0.251152	-0.250436	-0.469163	-0.330529	-0.277073	-0.260723	-0.243745	-0.221965	-0.330956	-0.23069	-0.296149	-0.301017	-0.294151	-0.287629	-0.321891	-0.31083	-0.249857	-0.303292	-0.21953	-0.263857	-0.339066	-0.324635	-0.343407	-0.294563	-0.288934	-0.284525	-0.617246	-0.249364	-0.347985	-0.311564	-0.337469	-0.254944	-0.448631	-0.428365	-0.360795	-0.294187	-0.334155	-0.276459
-0.226202	-0.345603	-0.425231	-0.241647	-0.2271	-0.295986	-0.145103	-0.254588	-0.332569	-0.307669	-0.277504	-0.367838	-0.246645	-0.244642	-0.447273	-0.311858	-0.267416	-0.25686	-0.241169	-0.226472	-0.321298	-0.224252	-0.28456	-0.29136	-0.281274	-0.281834	-0.31674	-0.29409	-0.251788	-0.294279	-0.218242	-0.256131	-0.330053	-0.311115	-0.341476	-0.288768	-0.281209	-0.271649	-0.618533	-0.246145	-0.343478	-0.308988	-0.333606	-0.256232	-0.433823	-0.427721	-0.361439	-0.287749	-0.349607	-0.264226
-0.224271	-0.334014	-0.450984	-0.237784	-0.226456	-0.285685	-0.14639	-0.257807	-0.327418	-0.303162	-0.27171	-0.35303	-0.238276	-0.240135	-0.422164	-0.295119	-0.260334	-0.251065	-0.239238	-0.228403	-0.30971	-0.219745	-0.276191	-0.281703	-0.270973	-0.276684	-0.307727	-0.28057	-0.25372	-0.285909	-0.217598	-0.248405	-0.321039	-0.302745	-0.338256	-0.277823	-0.273483	-0.263923	-0.614027	-0.245501	-0.338327	-0.306413	-0.33425	-0.255588	-0.415796	-0.42579	-0.356289	-0.28131	-0.365058	-0.254569
-0.221696	-0.322426	-0.474161	-0.235853	-0.229675	-0.275384	-0.148966	-0.256519	-0.319693	-0.2993	-0.266559	-0.340154	-0.231838	-0.234341	-0.39448	-0.28353	-0.255183	-0.246559	-0.238594	-0.230978	-0.300052	-0.21717	-0.267177	-0.272045	-0.260672	-0.270246	-0.298713	-0.272844	-0.255651	-0.27754	-0.218242	-0.243255	-0.309451	-0.293088	-0.334393	-0.272029	-0.266401	-0.26006	-0.606301	-0.246788	-0.326095	-0.298043	-0.332962	-0.253657	-0.39455	-0.422571	-0.346631	-0.274872	-0.376647	-0.246843
-0.221052	-0.313412	-0.493476	-0.234565	-0.230963	-0.263151	-0.150897	-0.2533	-0.308748	-0.294793	-0.262052	-0.328565	-0.226043	-0.230478	-0.369371	-0.273229	-0.254539	-0.243339	-0.236019	-0.235485	-0.291683	-0.215882	-0.260095	-0.265607	-0.252946	-0.263807	-0.290343	-0.26705	-0.255007	-0.268526	-0.222749	-0.236173	-0.298506	-0.284718	-0.331818	-0.266235	-0.261894	-0.256197	-0.595356	-0.250007	-0.313862	-0.293537	-0.334894	-0.250438	-0.375236	-0.414845	-0.33633	-0.269078	-0.38051	-0.241049
-0.221052	-0.303755	-0.504421	-0.234565	-0.233538	-0.252206	-0.15476	-0.249437	-0.297159	-0.285779	-0.255614	-0.318264	-0.22218	-0.227259	-0.344906	-0.26486	-0.253896	-0.240764	-0.237306	-0.237417	-0.283313	-0.215882	-0.253013	-0.258525	-0.246508	-0.257369	-0.283261	-0.263831	-0.255007	-0.261444	-0.226612	-0.231022	-0.286917	-0.27828	-0.330531	-0.258509	-0.256743	-0.253622	-0.581192	-0.253227	-0.300986	-0.286455	-0.338113	-0.247862	-0.354633	-0.4039	-0.323454	-0.265859	-0.383085	-0.238474
-0.22234	-0.296673	-0.504421	-0.23714	-0.233538	-0.243837	-0.158623	-0.243643	-0.28557	-0.278697	-0.250464	-0.310538	-0.220249	-0.227259	-0.325591	-0.257778	-0.255183	-0.242052	-0.237306	-0.23806	-0.2743	-0.21717	-0.249794	-0.255306	-0.243289	-0.249643	-0.276179	-0.260612	-0.253076	-0.253718	-0.230475	-0.228447	-0.27726	-0.271842	-0.332462	-0.25529	-0.254812	-0.25169	-0.566384	-0.25387	-0.290041	-0.28066	-0.340044	-0.244643	-0.337894	-0.392955	-0.30929	-0.261352	-0.378579	-0.239117
-0.223627	-0.289591	-0.496695	-0.237784	-0.234182	-0.236754	-0.162486	-0.237849	-0.275269	-0.272259	-0.245313	-0.3041	-0.220893	-0.227259	-0.308852	-0.253271	-0.254539	-0.244627	-0.234731	-0.236773	-0.266574	-0.217814	-0.244643	-0.252087	-0.242645	-0.24578	-0.267166	-0.256749	-0.2505	-0.249855	-0.231762	-0.225228	-0.268246	-0.269267	-0.334393	-0.253358	-0.25288	-0.249115	-0.55222	-0.255158	-0.27974	-0.27551	-0.3394	-0.241424	-0.320511	-0.378791	-0.295126	-0.256201	-0.372784	-0.241049
-0.224271	-0.282509	-0.480599	-0.241647	-0.235469	-0.232248	-0.165705	-0.232054	-0.266256	-0.263246	-0.238231	-0.297662	-0.22218	-0.22919	-0.295976	-0.248764	-0.254539	-0.24849	-0.233443	-0.236129	-0.25756	-0.218458	-0.245931	-0.249512	-0.243933	-0.242561	-0.262659	-0.254174	-0.245994	-0.244705	-0.230475	-0.223296	-0.261164	-0.266048	-0.338256	-0.250783	-0.253524	-0.245252	-0.539987	-0.253227	-0.273945	-0.271647	-0.336825	-0.240137	-0.306347	-0.363983	-0.281605	-0.250407	-0.36699	-0.242336
-0.226202	-0.277358	-0.456134	-0.243579	-0.234182	-0.23096	-0.169568	-0.226904	-0.260461	-0.253588	-0.232437	-0.291224	-0.224756	-0.230478	-0.286318	-0.244257	-0.252608	-0.253641	-0.230868	-0.235485	-0.251766	-0.219102	-0.244	-0.24758	-0.247796	-0.239342	-0.257509	-0.249667	-0.242131	-0.24213	-0.228543	-0.22394	-0.257301	-0.260897	-0.343407	-0.250139	-0.252237	-0.241389	-0.527755	-0.250007	-0.269439	-0.269071	-0.331674	-0.238849	-0.29347	-0.345312	-0.269373	-0.245256	-0.360552	-0.246199
-0.225559	-0.27092	-0.429094	-0.24551	-0.23225	-0.23096	-0.169568	-0.223685	-0.257886	-0.247794	-0.224067	-0.284785	-0.227975	-0.231765	-0.27988	-0.242326	-0.25132	-0.25686	-0.228937	-0.233554	-0.246615	-0.219102	-0.245287	-0.246936	-0.251659	-0.238698	-0.252358	-0.247091	-0.235693	-0.236335	-0.22468	-0.222652	-0.251507	-0.257678	-0.345338	-0.249495	-0.250949	-0.236882	-0.520029	-0.248076	-0.264288	-0.265208	-0.323949	-0.238205	-0.282526	-0.329217	-0.261003	-0.240106	-0.354757	-0.248775
-0.226202	-0.266413	-0.402697	-0.246154	-0.231607	-0.232892	-0.171499	-0.223041	-0.254023	-0.241356	-0.21956	-0.27706	-0.231838	-0.230478	-0.273442	-0.241682	-0.247457	-0.259435	-0.226361	-0.232266	-0.242752	-0.217814	-0.243356	-0.245649	-0.254878	-0.238055	-0.248495	-0.244516	-0.230542	-0.233116	-0.220174	-0.222652	-0.248288	-0.255103	-0.34727	-0.248208	-0.252237	-0.235595	-0.512303	-0.246788	-0.261713	-0.261346	-0.313648	-0.238849	-0.272224	-0.314409	-0.253921	-0.235599	-0.348319	-0.250062
-0.224915	-0.26255	-0.373725	-0.244866	-0.234182	-0.234823	-0.170855	-0.223685	-0.253379	-0.235561	-0.215697	-0.270621	-0.235701	-0.231765	-0.268935	-0.241038	-0.244238	-0.26201	-0.22443	-0.230978	-0.240177	-0.218458	-0.243356	-0.245649	-0.258097	-0.238055	-0.245276	-0.243229	-0.227323	-0.231185	-0.215667	-0.22394	-0.245069	-0.250596	-0.349845	-0.246276	-0.250305	-0.233663	-0.510372	-0.242925	-0.260425	-0.255551	-0.301415	-0.239493	-0.263211	-0.302176	-0.248771	-0.233668	-0.340593	-0.250062
-0.222983	-0.259331	-0.350548	-0.243579	-0.236757	-0.238686	-0.172143	-0.226904	-0.253379	-0.234918	-0.215697	-0.266759	-0.23892	-0.22919	-0.265072	-0.24297	-0.239732	-0.260079	-0.221855	-0.232266	-0.237602	-0.21717	-0.243356	-0.246292	-0.258741	-0.237411	-0.243988	-0.240653	-0.225391	-0.229897	-0.211804	-0.224584	-0.243137	-0.245445	-0.351777	-0.243701	-0.250949	-0.2298	-0.509084	-0.243569	-0.258494	-0.251688	-0.289826	-0.242712	-0.255485	-0.292519	-0.246195	-0.233668	-0.334155	-0.251994
-0.221696	-0.2574	-0.331233	-0.241003	-0.242551	-0.239974	-0.169568	-0.230767	-0.251448	-0.234274	-0.217629	-0.262252	-0.24407	-0.225971	-0.262497	-0.244257	-0.236512	-0.260079	-0.221211	-0.234198	-0.237602	-0.215239	-0.243356	-0.246292	-0.257453	-0.236767	-0.243345	-0.240009	-0.224104	-0.230541	-0.211804	-0.225871	-0.241206	-0.241582	-0.349845	-0.239838	-0.248374	-0.228513	-0.507796	-0.244857	-0.254631	-0.247825	-0.27695	-0.246575	-0.249691	-0.286724	-0.247483	-0.234311	-0.325785	-0.250706
-0.220408	-0.258044	-0.316426	-0.236497	-0.252853	-0.240617	-0.167636	-0.237205	-0.249516	-0.235561	-0.221492	-0.26032	-0.247289	-0.222752	-0.26121	-0.247477	-0.23265	-0.257503	-0.222499	-0.235485	-0.237602	-0.21202	-0.241424	-0.246936	-0.25359	-0.236767	-0.243988	-0.238078	-0.226679	-0.231828	-0.212448	-0.228447	-0.239918	-0.239651	-0.351777	-0.23855	-0.248374	-0.227225	-0.507153	-0.247432	-0.250768	-0.242675	-0.264717	-0.251082	-0.245184	-0.284793	-0.248771	-0.239462	-0.316128	-0.250062
-0.220408	-0.259331	-0.304837	-0.234565	-0.266373	-0.240617	-0.16313	-0.237849	-0.245653	-0.237493	-0.227286	-0.259033	-0.253084	-0.220177	-0.259922	-0.24812	-0.22943	-0.258791	-0.221855	-0.236773	-0.239533	-0.212663	-0.240137	-0.24758	-0.251659	-0.236767	-0.247208	-0.235503	-0.228611	-0.232472	-0.215023	-0.229734	-0.239918	-0.236432	-0.353064	-0.235975	-0.246442	-0.225294	-0.504577	-0.250007	-0.248193	-0.238168	-0.256348	-0.255588	-0.241965	-0.283505	-0.250702	-0.243969	-0.307114	-0.248131
-0.221696	-0.261263	-0.298399	-0.233278	-0.286331	-0.23933	-0.158623	-0.241712	-0.242434	-0.241356	-0.233724	-0.259677	-0.255659	-0.218889	-0.258634	-0.249408	-0.228143	-0.256216	-0.223142	-0.23806	-0.242109	-0.210088	-0.240781	-0.245649	-0.247796	-0.236767	-0.248495	-0.235503	-0.234405	-0.235048	-0.218886	-0.229734	-0.239274	-0.235144	-0.354352	-0.236619	-0.244511	-0.225294	-0.496851	-0.251295	-0.244973	-0.237524	-0.247978	-0.259451	-0.240677	-0.284793	-0.25199	-0.250407	-0.294882	-0.246199
-0.221052	-0.263838	-0.293892	-0.232634	-0.31144	-0.237398	-0.153472	-0.240424	-0.235352	-0.243287	-0.238231	-0.26032	-0.258234	-0.219533	-0.256703	-0.249408	-0.228787	-0.254284	-0.222499	-0.238704	-0.244684	-0.211376	-0.239493	-0.244361	-0.243289	-0.237411	-0.249139	-0.232284	-0.23698	-0.235691	-0.223393	-0.230378	-0.241206	-0.2345	-0.359502	-0.236619	-0.241292	-0.225938	-0.482044	-0.252583	-0.240467	-0.236237	-0.243471	-0.258807	-0.23939	-0.284793	-0.252634	-0.258777	-0.283937	-0.244268
-0.22234	-0.263838	-0.289385	-0.235209	-0.336549	-0.234179	-0.148966	-0.236561	-0.22827	-0.245219	-0.242094	-0.258389	-0.258878	-0.222108	-0.253484	-0.247477	-0.228143	-0.252997	-0.222499	-0.238704	-0.246615	-0.212663	-0.238205	-0.240498	-0.242001	-0.239342	-0.248495	-0.230352	-0.241487	-0.236979	-0.22468	-0.23231	-0.24185	-0.235788	-0.364653	-0.237906	-0.23936	-0.225294	-0.465304	-0.25387	-0.237891	-0.233661	-0.242183	-0.258164	-0.238746	-0.287368	-0.255853	-0.263283	-0.272992	-0.241693
-0.221696	-0.263194	-0.287454	-0.239072	-0.368096	-0.232248	-0.144459	-0.233986	-0.224407	-0.248438	-0.243382	-0.257101	-0.258878	-0.225971	-0.250265	-0.245545	-0.230074	-0.251709	-0.221211	-0.236129	-0.247903	-0.215882	-0.236274	-0.236635	-0.239426	-0.241918	-0.245276	-0.229708	-0.243418	-0.236979	-0.226612	-0.23231	-0.243781	-0.237719	-0.371735	-0.23855	-0.234854	-0.225938	-0.442771	-0.251939	-0.23596	-0.233017	-0.242183	-0.253657	-0.238746	-0.287368	-0.255853	-0.267146	-0.263335	-0.237186
-0.222983	-0.26255	-0.284879	-0.243579	-0.398356	-0.231604	-0.141884	-0.228191	-0.219901	-0.249082	-0.243382	-0.255814	-0.260166	-0.232409	-0.246402	-0.244257	-0.230718	-0.251065	-0.218636	-0.235485	-0.247259	-0.219745	-0.234342	-0.230197	-0.238782	-0.244493	-0.242057	-0.227133	-0.24535	-0.237623	-0.226612	-0.234885	-0.246356	-0.239651	-0.381392	-0.239194	-0.232278	-0.226581	-0.418949	-0.251295	-0.234672	-0.235593	-0.24154	-0.246575	-0.238746	-0.286081	-0.255209	-0.269078	-0.256896	-0.235898
-0.221696	-0.259331	-0.281659	-0.247442	-0.425396	-0.229029	-0.138664	-0.222397	-0.220544	-0.251657	-0.239519	-0.253882	-0.258878	-0.238847	-0.245114	-0.240394	-0.231362	-0.253641	-0.217348	-0.234198	-0.246615	-0.224896	-0.233698	-0.224403	-0.237495	-0.247712	-0.23755	-0.226489	-0.244706	-0.234404	-0.22468	-0.23746	-0.248288	-0.241582	-0.393625	-0.239194	-0.229703	-0.228513	-0.393196	-0.249364	-0.232741	-0.237524	-0.242183	-0.240137	-0.238746	-0.281574	-0.255209	-0.26779	-0.251746	-0.236542
-0.221696	-0.255468	-0.274577	-0.248729	-0.448573	-0.229672	-0.137377	-0.219822	-0.221832	-0.252945	-0.236943	-0.253882	-0.258878	-0.243354	-0.242539	-0.237819	-0.22943	-0.254284	-0.217348	-0.235485	-0.244684	-0.229403	-0.231123	-0.219896	-0.238782	-0.249	-0.233687	-0.227777	-0.240843	-0.235691	-0.221461	-0.240679	-0.248288	-0.244158	-0.409077	-0.239194	-0.227128	-0.2298	-0.368731	-0.246145	-0.232741	-0.239456	-0.24154	-0.23563	-0.238102	-0.276423	-0.25199	-0.264571	-0.251746	-0.237186
-0.222983	-0.252249	-0.269427	-0.246798	-0.467244	-0.229029	-0.139952	-0.217246	-0.226983	-0.253588	-0.231793	-0.251307	-0.25759	-0.246573	-0.241251	-0.2346	-0.227499	-0.257503	-0.21606	-0.235485	-0.244684	-0.235197	-0.228548	-0.217321	-0.238139	-0.250931	-0.230468	-0.229065	-0.23698	-0.236979	-0.21953	-0.242611	-0.246356	-0.246733	-0.421953	-0.23855	-0.227771	-0.230444	-0.347485	-0.245501	-0.233385	-0.242675	-0.240252	-0.227904	-0.238102	-0.270629	-0.248771	-0.258133	-0.253677	-0.238474
-0.222983	-0.24903	-0.25977	-0.243579	-0.477545	-0.229672	-0.145103	-0.216603	-0.232133	-0.254232	-0.227286	-0.252595	-0.258234	-0.247861	-0.241895	-0.233956	-0.224924	-0.259435	-0.216704	-0.236129	-0.242752	-0.237129	-0.22726	-0.217321	-0.238782	-0.252862	-0.227893	-0.229065	-0.23183	-0.236979	-0.218242	-0.241323	-0.244425	-0.247377	-0.435473	-0.236619	-0.229059	-0.231088	-0.328814	-0.243569	-0.234028	-0.24525	-0.237033	-0.225973	-0.236814	-0.262903	-0.244264	-0.251051	-0.256253	-0.242336
-0.224915	-0.247743	-0.254619	-0.238428	-0.484627	-0.229029	-0.154116	-0.218534	-0.238571	-0.253588	-0.224067	-0.251951	-0.256947	-0.245285	-0.243183	-0.231381	-0.221705	-0.261366	-0.218636	-0.237417	-0.240821	-0.23906	-0.22726	-0.217321	-0.240714	-0.252219	-0.228537	-0.230996	-0.229254	-0.236979	-0.218242	-0.240035	-0.240562	-0.247377	-0.44513	-0.235331	-0.231634	-0.232376	-0.313363	-0.245501	-0.237248	-0.247182	-0.233814	-0.225329	-0.23617	-0.257109	-0.239757	-0.242037	-0.260116	-0.244268
-0.226202	-0.247099	-0.249468	-0.233278	-0.489778	-0.227741	-0.165705	-0.222397	-0.243722	-0.254232	-0.221492	-0.250663	-0.256303	-0.242066	-0.241895	-0.230737	-0.219773	-0.261366	-0.219923	-0.236129	-0.241465	-0.240348	-0.225973	-0.22054	-0.239426	-0.252219	-0.229824	-0.230996	-0.226679	-0.236979	-0.218242	-0.236816	-0.23863	-0.246733	-0.447706	-0.234687	-0.23421	-0.232376	-0.300486	-0.244857	-0.241111	-0.245894	-0.230595	-0.226616	-0.234239	-0.252602	-0.235894	-0.238174	-0.260759	-0.246199
-0.228134	-0.249674	-0.24303	-0.226839	-0.491709	-0.225166	-0.183088	-0.225616	-0.245653	-0.251013	-0.221492	-0.250663	-0.253084	-0.236916	-0.242539	-0.230093	-0.219129	-0.263298	-0.219923	-0.236773	-0.240177	-0.240348	-0.225973	-0.222471	-0.240714	-0.252219	-0.231756	-0.229708	-0.226679	-0.23891	-0.220818	-0.233597	-0.236055	-0.244158	-0.443843	-0.235975	-0.236785	-0.232376	-0.289541	-0.244857	-0.243686	-0.244606	-0.228019	-0.227904	-0.23617	-0.248739	-0.23525	-0.235599	-0.259472	-0.248131
-0.230709	-0.253537	-0.241743	-0.22362	-0.499435	-0.22259	-0.204978	-0.228191	-0.246297	-0.247794	-0.221492	-0.247444	-0.249221	-0.232409	-0.23932	-0.22945	-0.218486	-0.263298	-0.223786	-0.235485	-0.238889	-0.23906	-0.22726	-0.226978	-0.242645	-0.251575	-0.2324	-0.229065	-0.228611	-0.23891	-0.224037	-0.229734	-0.23348	-0.241582	-0.432254	-0.236619	-0.238716	-0.232376	-0.283103	-0.243569	-0.246261	-0.242675	-0.228663	-0.229192	-0.23617	-0.248739	-0.234607	-0.235599	-0.256896	-0.248131
-0.233284	-0.255468	-0.241099	-0.221045	-0.506517	-0.219371	-0.231374	-0.230123	-0.243078	-0.243931	-0.223423	-0.247444	-0.242783	-0.230478	-0.238676	-0.226874	-0.219773	-0.264585	-0.225718	-0.233554	-0.238246	-0.237772	-0.229836	-0.229553	-0.245221	-0.250931	-0.234331	-0.229065	-0.230542	-0.240842	-0.225968	-0.228447	-0.231548	-0.235788	-0.415515	-0.235331	-0.237429	-0.232376	-0.278597	-0.243569	-0.247549	-0.238168	-0.229951	-0.229835	-0.238102	-0.250027	-0.233963	-0.239462	-0.250458	-0.247487
-0.234572	-0.259331	-0.24303	-0.219757	-0.516818	-0.216152	-0.264209	-0.232054	-0.238571	-0.240068	-0.222779	-0.245513	-0.236344	-0.227902	-0.237388	-0.225587	-0.221705	-0.266517	-0.226361	-0.230978	-0.236314	-0.237129	-0.231123	-0.230841	-0.249727	-0.250287	-0.236263	-0.226489	-0.235693	-0.240842	-0.228543	-0.227803	-0.228973	-0.230637	-0.3962	-0.236619	-0.236141	-0.23302	-0.27409	-0.242925	-0.244973	-0.233661	-0.230595	-0.230479	-0.241321	-0.253246	-0.23525	-0.242037	-0.244664	-0.244268
-0.238435	-0.261263	-0.245606	-0.221689	-0.525188	-0.212933	-0.300263	-0.232054	-0.232133	-0.236205	-0.224711	-0.244225	-0.231194	-0.225327	-0.237388	-0.224299	-0.22428	-0.267805	-0.225718	-0.225828	-0.235027	-0.238416	-0.231767	-0.233416	-0.251659	-0.249643	-0.235619	-0.227133	-0.239555	-0.24213	-0.231762	-0.228447	-0.227042	-0.226131	-0.37431	-0.237906	-0.233566	-0.233663	-0.270227	-0.242925	-0.243042	-0.230442	-0.231882	-0.229835	-0.24454	-0.256465	-0.236538	-0.248476	-0.23887	-0.241049
-0.239079	-0.261907	-0.247537	-0.22362	-0.53227	-0.211646	-0.338892	-0.230123	-0.225051	-0.232342	-0.224067	-0.2468	-0.223468	-0.225327	-0.238032	-0.221724	-0.226855	-0.268448	-0.226361	-0.225828	-0.232451	-0.240348	-0.23563	-0.235991	-0.25359	-0.250931	-0.235619	-0.227777	-0.244706	-0.243417	-0.235625	-0.229091	-0.227042	-0.222912	-0.353708	-0.236619	-0.230991	-0.234951	-0.268939	-0.240994	-0.239823	-0.228511	-0.231882	-0.228548	-0.246472	-0.259684	-0.237182	-0.252982	-0.232431	-0.239761
-0.239723	-0.259975	-0.248181	-0.228127	-0.534845	-0.212289	-0.377521	-0.227548	-0.219257	-0.230411	-0.224067	-0.250019	-0.218317	-0.225327	-0.240607	-0.223011	-0.233293	-0.272311	-0.225718	-0.220677	-0.23052	-0.242279	-0.236918	-0.235991	-0.255522	-0.252219	-0.236906	-0.230352	-0.247281	-0.243417	-0.237557	-0.231022	-0.226398	-0.22098	-0.334393	-0.235975	-0.227128	-0.236882	-0.266364	-0.239706	-0.23596	-0.227867	-0.235101	-0.227904	-0.249047	-0.260972	-0.238469	-0.255558	-0.231787	-0.236542
-0.242298	-0.2574	-0.246893	-0.230702	-0.535489	-0.213577	-0.414863	-0.224972	-0.216038	-0.229767	-0.220204	-0.252595	-0.216386	-0.224683	-0.241895	-0.223655	-0.235869	-0.276818	-0.22443	-0.218746	-0.228588	-0.245498	-0.238205	-0.237923	-0.255522	-0.249643	-0.234975	-0.234859	-0.249213	-0.24213	-0.24142	-0.23231	-0.226398	-0.22098	-0.31701	-0.234044	-0.226484	-0.238814	-0.26572	-0.238419	-0.230809	-0.229798	-0.237033	-0.225973	-0.250335	-0.260972	-0.238469	-0.255558	-0.231144	-0.235898
-0.242942	-0.255468	-0.244318	-0.235209	-0.530982	-0.218084	-0.445122	-0.221753	-0.21475	-0.230411	-0.216985	-0.255814	-0.213811	-0.226615	-0.242539	-0.224943	-0.238444	-0.281325	-0.223142	-0.218102	-0.227945	-0.248073	-0.239493	-0.237279	-0.254878	-0.246424	-0.234975	-0.237434	-0.251144	-0.243417	-0.240776	-0.231022	-0.226398	-0.222268	-0.304134	-0.2334	-0.22584	-0.239458	-0.262501	-0.235843	-0.228234	-0.232374	-0.238964	-0.22726	-0.250335	-0.25904	-0.237826	-0.256201	-0.232431	-0.233323
-0.243586	-0.252893	-0.241743	-0.237784	-0.5239	-0.221947	-0.470875	-0.21789	-0.215394	-0.232342	-0.213766	-0.259033	-0.214455	-0.227259	-0.243183	-0.226874	-0.242307	-0.290338	-0.221855	-0.217458	-0.226657	-0.250649	-0.238849	-0.238567	-0.252946	-0.242561	-0.233044	-0.239366	-0.248569	-0.242773	-0.240776	-0.229091	-0.227685	-0.224843	-0.293833	-0.2334	-0.228415	-0.23817	-0.259926	-0.234556	-0.225659	-0.237524	-0.242827	-0.227904	-0.250335	-0.253246	-0.236538	-0.252982	-0.235007	-0.232679
-0.245517	-0.251605	-0.23788	-0.241003	-0.516174	-0.227097	-0.486327	-0.215315	-0.217969	-0.236205	-0.213122	-0.259033	-0.215098	-0.230478	-0.242539	-0.226874	-0.245526	-0.299352	-0.219923	-0.218746	-0.225369	-0.250649	-0.238205	-0.236635	-0.252303	-0.238055	-0.233044	-0.241297	-0.247925	-0.240842	-0.239488	-0.229091	-0.228329	-0.228706	-0.285463	-0.232756	-0.232278	-0.235595	-0.257994	-0.232624	-0.226946	-0.244606	-0.24669	-0.230479	-0.249691	-0.246808	-0.235894	-0.251695	-0.237582	-0.233323
-0.246805	-0.251605	-0.234661	-0.243579	-0.508449	-0.229672	-0.490833	-0.213384	-0.221832	-0.238781	-0.209259	-0.259677	-0.21703	-0.234341	-0.241895	-0.228806	-0.244238	-0.308365	-0.219923	-0.220677	-0.226013	-0.250005	-0.240137	-0.235991	-0.249727	-0.234192	-0.231112	-0.241941	-0.247281	-0.240198	-0.238201	-0.226515	-0.227042	-0.231925	-0.280956	-0.232112	-0.237429	-0.230444	-0.254131	-0.231337	-0.226946	-0.251688	-0.248622	-0.232411	-0.248403	-0.239082	-0.233963	-0.247188	-0.241445	-0.233967
-0.248092	-0.253537	-0.231442	-0.24551	-0.50201	-0.230316	-0.484395	-0.211452	-0.224407	-0.242	-0.207971	-0.257101	-0.218317	-0.23756	-0.241251	-0.230737	-0.244882	-0.319954	-0.218636	-0.225184	-0.227301	-0.248073	-0.240137	-0.23406	-0.24844	-0.229685	-0.228537	-0.241941	-0.244062	-0.23891	-0.232406	-0.222652	-0.228329	-0.235788	-0.271943	-0.231468	-0.243867	-0.226581	-0.251556	-0.229405	-0.230809	-0.256839	-0.24669	-0.236274	-0.246472	-0.231356	-0.232675	-0.247832	-0.242732	-0.232679
-0.246161	-0.254181	-0.228866	-0.243579	-0.495572	-0.231604	-0.468943	-0.212096	-0.226983	-0.243287	-0.207971	-0.25517	-0.22218	-0.24271	-0.240607	-0.230737	-0.244882	-0.327036	-0.219279	-0.227759	-0.229876	-0.246142	-0.241424	-0.232128	-0.245864	-0.225822	-0.227249	-0.242585	-0.24535	-0.236979	-0.229187	-0.222009	-0.227685	-0.240295	-0.266792	-0.232112	-0.249661	-0.221431	-0.248981	-0.22683	-0.234672	-0.258126	-0.24669	-0.239493	-0.24454	-0.226849	-0.231387	-0.244613	-0.24402	-0.232679
-0.247448	-0.255468	-0.226291	-0.244222	-0.490422	-0.233535	-0.44641	-0.212096	-0.229558	-0.243931	-0.208615	-0.253882	-0.224756	-0.245929	-0.241895	-0.232669	-0.241663	-0.334118	-0.219923	-0.230978	-0.233095	-0.244211	-0.243356	-0.232128	-0.245221	-0.225178	-0.225962	-0.241941	-0.244706	-0.235691	-0.226612	-0.220077	-0.225754	-0.240295	-0.261642	-0.232112	-0.254812	-0.217568	-0.246406	-0.224255	-0.238535	-0.260702	-0.244115	-0.242068	-0.242609	-0.224274	-0.232031	-0.243325	-0.242732	-0.233323
-0.247448	-0.258687	-0.225647	-0.241003	-0.487846	-0.23096	-0.421301	-0.212096	-0.230202	-0.243287	-0.209259	-0.251307	-0.227331	-0.248505	-0.242539	-0.232669	-0.241019	-0.337981	-0.221855	-0.232266	-0.236314	-0.242279	-0.243356	-0.230841	-0.245221	-0.224534	-0.225318	-0.244516	-0.245994	-0.234404	-0.223393	-0.219433	-0.225754	-0.24287	-0.255847	-0.232756	-0.258675	-0.21628	-0.244474	-0.222323	-0.243686	-0.25877	-0.240896	-0.243999	-0.238102	-0.224918	-0.233319	-0.241393	-0.242089	-0.233323
-0.247448	-0.258687	-0.225003	-0.238428	-0.483983	-0.23096	-0.393617	-0.21274	-0.232133	-0.242643	-0.212478	-0.250663	-0.231838	-0.250436	-0.245114	-0.233956	-0.237156	-0.341844	-0.225718	-0.23291	-0.240821	-0.240991	-0.244	-0.230841	-0.245864	-0.225178	-0.227893	-0.24516	-0.246638	-0.234404	-0.224037	-0.217502	-0.223823	-0.240295	-0.249409	-0.232756	-0.26125	-0.215636	-0.243186	-0.219104	-0.247549	-0.254264	-0.235745	-0.245287	-0.234883	-0.227493	-0.23525	-0.241393	-0.242089	-0.233323
-0.246805	-0.259975	-0.225003	-0.233921	-0.478189	-0.229672	-0.36722	-0.216603	-0.234065	-0.240068	-0.21441	-0.248732	-0.233125	-0.249148	-0.247046	-0.2346	-0.235225	-0.345707	-0.227649	-0.230335	-0.243396	-0.241635	-0.243356	-0.227622	-0.24844	-0.226466	-0.229181	-0.245804	-0.244706	-0.23376	-0.225324	-0.216858	-0.223823	-0.240295	-0.244259	-0.2334	-0.262538	-0.21628	-0.243186	-0.219104	-0.248836	-0.250401	-0.230595	-0.245931	-0.232308	-0.232	-0.236538	-0.242037	-0.240801	-0.233323
-0.243586	-0.259975	-0.225003	-0.229415	-0.469819	-0.227741	-0.344686	-0.21789	-0.234065	-0.238137	-0.218916	-0.250019	-0.235057	-0.249148	-0.250265	-0.2346	-0.233293	-0.347638	-0.231512	-0.229047	-0.247903	-0.242923	-0.242068	-0.226978	-0.249727	-0.229685	-0.231756	-0.245804	-0.241487	-0.234404	-0.226612	-0.219433	-0.223179	-0.239007	-0.239752	-0.234687	-0.262538	-0.218212	-0.243186	-0.221679	-0.24948	-0.245894	-0.228019	-0.245287	-0.231664	-0.235863	-0.241045	-0.243969	-0.239513	-0.235254
-0.24101	-0.260619	-0.22436	-0.224908	-0.462737	-0.227741	-0.324084	-0.221753	-0.235352	-0.235561	-0.222779	-0.249375	-0.238276	-0.247217	-0.251552	-0.235244	-0.23265	-0.35472	-0.232156	-0.227116	-0.248547	-0.242279	-0.242712	-0.223115	-0.252303	-0.231616	-0.234331	-0.247735	-0.238912	-0.236335	-0.228543	-0.219433	-0.223823	-0.237076	-0.236533	-0.236619	-0.261894	-0.222075	-0.243186	-0.224898	-0.250124	-0.242675	-0.225444	-0.243999	-0.229732	-0.239726	-0.24362	-0.2459	-0.237582	-0.235254
-0.238435	-0.261907	-0.226291	-0.222976	-0.450505	-0.22581	-0.306701	-0.224328	-0.235352	-0.234918	-0.227286	-0.249375	-0.236988	-0.244642	-0.252196	-0.2346	-0.230718	-0.362446	-0.230224	-0.225828	-0.251766	-0.244211	-0.244	-0.221827	-0.252946	-0.234192	-0.236263	-0.248379	-0.236336	-0.23891	-0.232406	-0.222009	-0.225754	-0.238363	-0.235889	-0.236619	-0.263182	-0.22465	-0.241899	-0.228761	-0.248193	-0.240743	-0.226088	-0.243356	-0.23102	-0.243589	-0.244908	-0.244613	-0.235007	-0.235254
-0.235216	-0.261907	-0.228866	-0.222333	-0.436341	-0.22581	-0.293825	-0.230123	-0.235352	-0.234274	-0.230505	-0.250019	-0.23892	-0.244642	-0.253484	-0.235888	-0.231362	-0.377254	-0.231512	-0.225828	-0.250478	-0.244211	-0.242712	-0.217964	-0.25359	-0.235479	-0.239482	-0.247735	-0.232473	-0.23891	-0.234338	-0.225871	-0.227042	-0.241582	-0.233958	-0.237263	-0.264469	-0.228513	-0.241255	-0.233912	-0.244973	-0.240099	-0.228019	-0.242068	-0.234883	-0.243589	-0.244264	-0.2459	-0.235007	-0.233323
-0.234572	-0.261263	-0.230154	-0.222976	-0.421533	-0.225166	-0.281592	-0.233342	-0.235352	-0.234918	-0.231793	-0.251307	-0.238276	-0.245285	-0.251552	-0.235888	-0.232006	-0.392062	-0.230224	-0.226472	-0.248547	-0.246786	-0.242068	-0.216677	-0.254234	-0.237411	-0.240126	-0.247091	-0.230542	-0.23891	-0.237557	-0.227159	-0.228973	-0.242226	-0.232026	-0.237906	-0.265757	-0.23302	-0.241255	-0.239706	-0.241111	-0.240743	-0.229307	-0.240137	-0.238746	-0.24552	-0.244908	-0.243969	-0.233075	-0.232679
-0.235216	-0.261263	-0.235948	-0.224908	-0.405438	-0.223234	-0.272579	-0.236561	-0.235996	-0.236205	-0.233724	-0.251307	-0.240207	-0.247861	-0.248977	-0.237175	-0.235225	-0.411376	-0.228937	-0.228403	-0.245328	-0.246142	-0.240781	-0.217964	-0.252946	-0.236123	-0.243345	-0.244516	-0.229254	-0.23891	-0.240132	-0.229734	-0.229617	-0.245445	-0.232026	-0.23855	-0.267045	-0.236882	-0.240611	-0.242282	-0.237891	-0.243319	-0.235101	-0.239493	-0.243253	-0.244876	-0.244264	-0.24075	-0.233075	-0.228816
-0.235216	-0.259975	-0.23788	-0.227483	-0.388698	-0.225166	-0.264853	-0.238492	-0.235996	-0.238137	-0.233724	-0.25517	-0.238276	-0.25108	-0.243826	-0.239751	-0.238444	-0.428759	-0.227649	-0.231622	-0.241465	-0.244854	-0.237561	-0.218608	-0.25359	-0.233548	-0.243988	-0.243229	-0.230542	-0.235691	-0.243351	-0.228447	-0.232192	-0.249308	-0.233958	-0.23855	-0.268976	-0.237526	-0.239967	-0.244857	-0.234028	-0.246538	-0.238964	-0.236917	-0.250978	-0.24552	-0.241689	-0.238818	-0.234363	-0.226885
-0.237147	-0.258687	-0.241743	-0.230058	-0.375178	-0.226453	-0.257127	-0.237849	-0.235352	-0.241356	-0.231793	-0.26032	-0.23892	-0.254943	-0.239963	-0.240394	-0.241663	-0.441636	-0.228937	-0.234198	-0.238889	-0.241635	-0.234342	-0.22054	-0.255522	-0.230973	-0.243988	-0.238078	-0.232473	-0.23376	-0.245926	-0.229091	-0.232836	-0.253815	-0.238464	-0.239838	-0.270264	-0.238814	-0.239323	-0.245501	-0.232741	-0.251688	-0.244759	-0.238205	-0.255485	-0.242301	-0.239757	-0.235599	-0.236938	-0.226885
-0.238435	-0.256756	-0.24303	-0.231346	-0.36037	-0.226453	-0.249401	-0.237205	-0.235996	-0.242643	-0.231149	-0.265471	-0.23892	-0.25945	-0.236744	-0.243614	-0.24617	-0.44743	-0.228937	-0.237417	-0.235027	-0.237772	-0.232411	-0.223115	-0.254878	-0.228397	-0.243345	-0.235503	-0.233761	-0.231185	-0.247858	-0.228447	-0.232192	-0.257678	-0.239752	-0.239838	-0.270264	-0.234951	-0.239323	-0.245501	-0.230166	-0.25362	-0.245403	-0.238849	-0.258704	-0.241657	-0.238469	-0.23238	-0.23887	-0.226241
-0.238435	-0.254181	-0.244318	-0.23199	-0.344919	-0.229029	-0.241675	-0.235273	-0.237284	-0.245219	-0.231793	-0.273197	-0.237632	-0.263312	-0.234813	-0.24297	-0.249389	-0.448074	-0.231512	-0.242567	-0.233095	-0.231334	-0.229192	-0.226978	-0.255522	-0.226466	-0.242701	-0.233571	-0.237624	-0.229253	-0.251721	-0.226515	-0.230905	-0.260897	-0.242327	-0.239194	-0.267688	-0.23302	-0.240611	-0.244213	-0.228878	-0.257483	-0.24669	-0.239493	-0.259992	-0.239082	-0.233963	-0.230449	-0.241445	-0.225597
-0.240366	-0.252249	-0.245606	-0.232634	-0.335905	-0.23096	-0.233306	-0.235273	-0.237284	-0.24715	-0.231793	-0.284142	-0.238276	-0.265888	-0.234813	-0.243614	-0.252608	-0.440992	-0.2328	-0.247718	-0.233095	-0.226827	-0.22726	-0.228909	-0.255522	-0.226466	-0.242057	-0.232284	-0.242775	-0.228609	-0.253009	-0.227803	-0.230261	-0.262185	-0.244903	-0.237263	-0.265113	-0.2298	-0.23868	-0.239706	-0.230166	-0.259414	-0.244759	-0.242068	-0.259348	-0.240369	-0.231387	-0.228517	-0.240801	-0.225597
-0.237147	-0.250962	-0.244962	-0.230058	-0.323673	-0.234179	-0.223649	-0.232698	-0.23664	-0.248438	-0.23308	-0.292511	-0.237632	-0.269751	-0.235457	-0.24297	-0.256471	-0.429403	-0.233443	-0.253512	-0.229876	-0.222321	-0.22726	-0.232128	-0.254878	-0.225822	-0.239482	-0.232284	-0.2505	-0.231185	-0.253009	-0.228447	-0.227685	-0.264116	-0.245546	-0.234044	-0.26125	-0.227869	-0.23868	-0.239063	-0.231453	-0.259414	-0.244759	-0.244643	-0.25806	-0.239726	-0.228812	-0.226586	-0.242732	-0.226885
-0.237791	-0.250962	-0.244318	-0.228771	-0.315947	-0.236111	-0.213347	-0.23141	-0.235996	-0.250369	-0.235656	-0.302169	-0.236344	-0.272326	-0.238676	-0.24297	-0.266128	-0.411376	-0.235375	-0.261238	-0.23052	-0.221033	-0.227904	-0.234704	-0.25359	-0.228397	-0.23755	-0.234215	-0.259514	-0.23376	-0.252365	-0.231022	-0.224466	-0.264116	-0.244259	-0.2334	-0.256743	-0.227225	-0.23868	-0.236487	-0.234028	-0.259414	-0.242183	-0.247219	-0.25291	-0.241013	-0.2301	-0.227873	-0.241445	-0.226241
-0.234572	-0.248386	-0.244318	-0.228127	-0.308221	-0.23933	-0.20369	-0.230767	-0.234065	-0.249082	-0.239519	-0.311182	-0.233125	-0.271682	-0.241251	-0.24297	-0.277073	-0.392706	-0.2328	-0.270251	-0.229876	-0.220389	-0.228548	-0.235991	-0.251659	-0.229041	-0.238194	-0.235503	-0.273034	-0.239554	-0.251721	-0.231666	-0.21996	-0.264116	-0.242971	-0.232756	-0.254168	-0.229157	-0.238036	-0.2352	-0.234028	-0.258126	-0.242183	-0.249794	-0.249691	-0.24552	-0.2301	-0.227229	-0.240157	-0.227529
-0.233928	-0.24903	-0.243674	-0.227483	-0.304358	-0.239974	-0.197252	-0.230767	-0.231489	-0.249725	-0.239519	-0.318908	-0.229906	-0.269751	-0.242539	-0.24297	-0.288018	-0.372103	-0.2328	-0.282484	-0.229876	-0.220389	-0.232411	-0.238567	-0.247152	-0.229685	-0.238194	-0.240009	-0.290417	-0.24728	-0.251721	-0.234241	-0.216741	-0.262828	-0.240396	-0.234687	-0.252237	-0.232376	-0.238036	-0.235843	-0.235316	-0.256839	-0.240896	-0.251082	-0.245184	-0.250027	-0.232675	-0.229805	-0.238226	-0.227529
-0.230065	-0.24903	-0.243674	-0.229415	-0.299851	-0.240617	-0.192745	-0.230767	-0.22827	-0.247794	-0.238231	-0.327278	-0.227331	-0.267175	-0.24447	-0.24297	-0.300251	-0.354076	-0.228937	-0.297292	-0.231164	-0.221033	-0.236274	-0.23921	-0.242001	-0.229041	-0.234975	-0.243229	-0.308444	-0.258869	-0.251077	-0.236173	-0.212234	-0.260253	-0.239108	-0.236619	-0.250305	-0.235595	-0.239967	-0.239063	-0.236604	-0.256195	-0.242827	-0.250438	-0.24454	-0.257109	-0.23525	-0.231092	-0.237582	-0.227529
-0.228778	-0.250318	-0.244962	-0.23199	-0.29792	-0.239974	-0.191458	-0.232698	-0.224407	-0.246506	-0.238231	-0.33436	-0.224756	-0.262669	-0.245114	-0.24297	-0.313771	-0.334762	-0.227005	-0.310812	-0.231807	-0.222321	-0.240137	-0.241786	-0.236851	-0.227754	-0.234331	-0.24516	-0.327115	-0.274321	-0.253009	-0.23746	-0.209015	-0.257678	-0.235889	-0.240482	-0.249661	-0.240745	-0.240611	-0.247432	-0.237248	-0.252976	-0.244759	-0.251082	-0.243253	-0.265478	-0.238469	-0.234311	-0.23565	-0.231392
-0.226846	-0.250318	-0.245606	-0.235853	-0.294701	-0.23933	-0.192101	-0.232054	-0.221832	-0.244575	-0.237587	-0.340154	-0.220893	-0.258162	-0.248333	-0.246189	-0.32536	-0.317379	-0.225074	-0.327551	-0.233095	-0.22554	-0.244643	-0.239854	-0.232344	-0.22711	-0.233044	-0.245804	-0.345786	-0.291704	-0.254296	-0.240679	-0.207727	-0.255103	-0.235889	-0.243057	-0.252237	-0.245896	-0.242543	-0.258377	-0.235316	-0.251044	-0.247978	-0.248506	-0.243253	-0.273204	-0.241045	-0.238174	-0.236938	-0.234611
-0.223627	-0.254181	-0.247537	-0.239072	-0.293413	-0.238042	-0.195321	-0.232698	-0.221832	-0.241356	-0.23308	-0.345304	-0.220249	-0.255587	-0.250908	-0.24812	-0.336948	-0.304502	-0.223786	-0.343647	-0.233739	-0.226827	-0.251082	-0.241142	-0.227837	-0.225178	-0.231756	-0.245804	-0.358662	-0.311018	-0.258803	-0.241323	-0.207727	-0.252527	-0.235889	-0.243701	-0.2561	-0.248471	-0.24383	-0.272541	-0.23596	-0.249113	-0.249266	-0.244643	-0.247759	-0.284149	-0.24362	-0.241393	-0.235007	-0.236542
-0.22234	-0.2574	-0.249468	-0.239072	-0.28955	-0.236754	-0.199827	-0.23141	-0.22312	-0.241356	-0.231793	-0.345948	-0.219605	-0.25945	-0.254128	-0.249408	-0.347893	-0.29227	-0.22443	-0.356523	-0.234383	-0.23069	-0.254945	-0.239854	-0.225906	-0.223247	-0.2324	-0.243872	-0.367676	-0.334196	-0.266529	-0.246474	-0.210302	-0.249952	-0.236533	-0.242413	-0.263182	-0.250403	-0.243186	-0.289924	-0.234028	-0.248469	-0.250553	-0.243999	-0.25291	-0.295094	-0.244264	-0.245256	-0.234363	-0.240405
-0.222983	-0.263838	-0.249468	-0.239716	-0.286975	-0.236754	-0.20369	-0.23141	-0.227626	-0.240068	-0.228574	-0.347236	-0.223468	-0.267175	-0.258634	-0.252627	-0.357551	-0.282612	-0.226361	-0.364893	-0.236314	-0.236485	-0.26267	-0.237279	-0.223974	-0.223891	-0.231112	-0.242585	-0.372826	-0.354798	-0.274898	-0.2542	-0.214809	-0.248021	-0.239752	-0.244988	-0.275414	-0.247827	-0.242543	-0.308595	-0.234672	-0.247182	-0.250553	-0.24078	-0.259992	-0.307327	-0.245551	-0.249763	-0.233719	-0.24298
-0.22234	-0.27092	-0.248181	-0.237784	-0.283112	-0.234823	-0.206909	-0.230767	-0.232133	-0.239424	-0.229217	-0.344017	-0.227331	-0.280052	-0.265716	-0.25649	-0.366564	-0.274243	-0.232156	-0.371975	-0.234383	-0.243567	-0.272328	-0.235991	-0.225262	-0.222603	-0.233044	-0.241297	-0.372826	-0.376044	-0.287775	-0.264501	-0.221247	-0.246089	-0.245546	-0.242413	-0.288291	-0.245896	-0.241899	-0.322759	-0.232097	-0.249113	-0.247978	-0.238205	-0.267074	-0.318916	-0.245551	-0.249763	-0.236938	-0.245556
-0.225559	-0.278002	-0.245606	-0.235209	-0.281181	-0.234179	-0.208197	-0.230767	-0.237284	-0.237493	-0.228574	-0.33951	-0.228619	-0.296791	-0.272798	-0.259709	-0.374934	-0.269092	-0.236663	-0.37455	-0.231807	-0.250649	-0.285204	-0.23406	-0.225906	-0.223247	-0.233687	-0.238722	-0.368963	-0.390852	-0.303226	-0.276733	-0.228329	-0.247377	-0.250053	-0.243057	-0.304386	-0.242677	-0.240611	-0.335636	-0.233385	-0.251044	-0.244759	-0.236274	-0.278663	-0.32986	-0.244264	-0.249763	-0.238226	-0.245556
-0.229422	-0.288947	-0.24303	-0.23199	-0.278605	-0.233535	-0.209485	-0.230123	-0.243078	-0.238781	-0.228574	-0.33436	-0.232481	-0.318037	-0.285031	-0.267435	-0.381372	-0.262654	-0.242457	-0.370043	-0.227301	-0.261594	-0.300656	-0.232772	-0.227837	-0.224534	-0.23755	-0.236147	-0.360594	-0.397934	-0.316103	-0.292829	-0.236055	-0.247377	-0.256491	-0.243701	-0.321769	-0.239458	-0.23868	-0.342718	-0.232741	-0.251688	-0.242183	-0.236274	-0.290895	-0.339518	-0.24362	-0.249119	-0.241445	-0.246843
-0.232641	-0.301823	-0.23788	-0.229415	-0.273455	-0.235467	-0.210772	-0.230767	-0.248873	-0.239424	-0.22793	-0.327278	-0.236344	-0.339927	-0.30177	-0.277736	-0.387166	-0.259435	-0.24632	-0.365537	-0.222794	-0.27447	-0.315464	-0.232772	-0.229125	-0.227754	-0.240126	-0.234215	-0.350292	-0.400509	-0.328979	-0.307637	-0.240562	-0.249308	-0.259067	-0.244345	-0.338509	-0.236239	-0.237392	-0.345937	-0.236604	-0.251044	-0.239608	-0.236917	-0.305059	-0.347244	-0.241689	-0.243969	-0.245308	-0.245556
-0.238435	-0.3147	-0.234661	-0.227483	-0.269592	-0.236754	-0.210128	-0.23463	-0.254023	-0.238137	-0.228574	-0.320196	-0.237632	-0.359241	-0.317866	-0.286749	-0.390385	-0.254284	-0.250827	-0.355879	-0.218287	-0.290566	-0.332203	-0.233416	-0.232988	-0.231616	-0.244632	-0.234215	-0.338704	-0.394715	-0.33928	-0.324376	-0.243137	-0.251883	-0.263573	-0.245632	-0.355892	-0.233663	-0.234817	-0.342718	-0.239179	-0.251688	-0.236389	-0.236917	-0.319223	-0.35175	-0.239113	-0.24075	-0.247239	-0.245556
-0.242942	-0.329508	-0.231442	-0.225552	-0.267017	-0.236754	-0.211416	-0.239136	-0.25853	-0.238137	-0.228574	-0.313114	-0.237632	-0.375337	-0.334605	-0.298338	-0.391673	-0.251065	-0.250827	-0.346866	-0.220862	-0.307305	-0.349586	-0.234704	-0.236851	-0.236767	-0.246564	-0.23164	-0.329046	-0.384414	-0.345075	-0.33854	-0.242493	-0.255103	-0.263573	-0.247564	-0.369412	-0.233663	-0.234817	-0.335636	-0.243686	-0.249113	-0.234458	-0.238849	-0.334031	-0.353038	-0.239757	-0.238174	-0.247239	-0.245556
-0.247448	-0.342384	-0.230798	-0.225552	-0.264441	-0.237398	-0.213347	-0.248794	-0.259174	-0.237493	-0.22793	-0.306675	-0.236344	-0.38435	-0.350057	-0.308639	-0.389098	-0.249134	-0.250827	-0.335277	-0.223438	-0.325332	-0.365681	-0.237279	-0.240714	-0.243849	-0.247208	-0.232927	-0.316814	-0.373469	-0.350225	-0.349485	-0.237987	-0.257034	-0.263573	-0.250139	-0.380357	-0.236882	-0.234173	-0.32791	-0.246261	-0.247825	-0.232526	-0.238205	-0.346264	-0.351107	-0.241689	-0.235599	-0.246595	-0.247487
-0.248736	-0.357192	-0.230154	-0.226839	-0.263798	-0.237398	-0.214635	-0.262958	-0.25853	-0.234918	-0.225355	-0.300237	-0.231838	-0.386926	-0.362289	-0.31894	-0.385235	-0.247202	-0.250183	-0.322401	-0.227945	-0.340783	-0.379202	-0.238567	-0.243289	-0.256725	-0.247851	-0.234215	-0.305869	-0.359305	-0.350869	-0.355279	-0.23348	-0.258322	-0.260354	-0.25207	-0.38422	-0.242677	-0.234817	-0.318896	-0.248836	-0.245894	-0.234458	-0.241424	-0.35914	-0.345956	-0.244264	-0.235599	-0.242732	-0.247487
-0.250024	-0.372	-0.230154	-0.229415	-0.26251	-0.235467	-0.215923	-0.279053	-0.257242	-0.235561	-0.225355	-0.293799	-0.229906	-0.383707	-0.369371	-0.328598	-0.37944	-0.245915	-0.246964	-0.310812	-0.23567	-0.354304	-0.390147	-0.240498	-0.243933	-0.268958	-0.249783	-0.237434	-0.29428	-0.347716	-0.347006	-0.357211	-0.228973	-0.255103	-0.257135	-0.253358	-0.386151	-0.250403	-0.236748	-0.310527	-0.248193	-0.242675	-0.233814	-0.242712	-0.36751	-0.340805	-0.246839	-0.238174	-0.238226	-0.247487
-0.24938	-0.388739	-0.232085	-0.233278	-0.264441	-0.234179	-0.218498	-0.297724	-0.252735	-0.234274	-0.224711	-0.288648	-0.229262	-0.374693	-0.373234	-0.336324	-0.371071	-0.243983	-0.246964	-0.300511	-0.241465	-0.363961	-0.399804	-0.241786	-0.245221	-0.282478	-0.25107	-0.242585	-0.283335	-0.336771	-0.343143	-0.355279	-0.224466	-0.253171	-0.252628	-0.254002	-0.381001	-0.261348	-0.241899	-0.304088	-0.246905	-0.240099	-0.235101	-0.242068	-0.372017	-0.334367	-0.250702	-0.241393	-0.23565	-0.249418
-0.247448	-0.406122	-0.233373	-0.235853	-0.264441	-0.233535	-0.218498	-0.317038	-0.248873	-0.232986	-0.224067	-0.286073	-0.227331	-0.361173	-0.371946	-0.342118	-0.360126	-0.242052	-0.244388	-0.291498	-0.249191	-0.371043	-0.40753	-0.24243	-0.245221	-0.294711	-0.253002	-0.249023	-0.275609	-0.329689	-0.335417	-0.352704	-0.221247	-0.249308	-0.247478	-0.253358	-0.372631	-0.274224	-0.250268	-0.300225	-0.243686	-0.238168	-0.236389	-0.242068	-0.373304	-0.327285	-0.254565	-0.248476	-0.231787	-0.247487
-0.246805	-0.42608	-0.234017	-0.24036	-0.264441	-0.230316	-0.220429	-0.334422	-0.244366	-0.231698	-0.220848	-0.28221	-0.225399	-0.347009	-0.370015	-0.347912	-0.3524	-0.238833	-0.243101	-0.282484	-0.255629	-0.371687	-0.414612	-0.243073	-0.245221	-0.303724	-0.256221	-0.257393	-0.26724	-0.323251	-0.327692	-0.344334	-0.219316	-0.244158	-0.242971	-0.254002	-0.359755	-0.285813	-0.259282	-0.297006	-0.239823	-0.23688	-0.238321	-0.243356	-0.370729	-0.320847	-0.253277	-0.255558	-0.229856	-0.247487
[truncated: 261 more rows]
[truncated: 50 more columns]
