# Supplementary material for: Nanopore detection of single-nucleotide RNA mutations and modifications with programmable nanolatches
Source: Nat Nanotechnol. 2025 Jun 27;20(10):1473–81. doi: 10.1038/s41565-025-01965-6 (PMC12534182; doi:10.1038/s41565-025-01965-6)
Supplement: Supplementary file 16 — Sequencing data. [file 41565_2025_1965_MOESM16_ESM.xlsx]

## Sheet: A. baumannii 16S sequencing
	G	A	T	C
0	40	124	91	136
1	41	125	92	137
2	43	127	92	139
3	46	129	93	142
4	52	132	94	146
5	59	135	95	151
6	67	137	97	155
7	74	138	98	157
8	79	140	99	159
9	84	143	99	159
10	90	146	100	159
11	98	150	100	159
12	106	154	100	159
13	114	156	101	159
14	122	155	101	159
15	131	154	102	160
16	139	152	103	161
17	149	151	104	163
18	159	151	106	165
19	170	151	108	166
20	182	152	111	167
21	194	153	115	166
22	208	153	119	164
23	222	153	124	161
24	237	154	130	159
25	252	154	135	157
26	266	155	140	155
27	280	155	144	154
28	294	155	146	154
29	308	155	148	152
30	321	154	149	150
31	334	153	149	147
32	347	152	150	143
33	359	152	152	138
34	370	151	155	134
35	381	150	160	131
36	393	148	165	128
37	406	145	170	127
38	419	143	175	125
39	432	141	178	124
40	443	140	179	123
41	451	141	179	121
42	456	141	179	118
43	459	140	180	116
44	462	138	182	115
45	466	134	185	114
46	473	130	189	116
47	483	128	193	118
48	495	129	196	122
49	505	133	198	127
50	514	140	200	133
51	520	148	201	139
52	524	155	203	146
53	527	162	206	154
54	532	167	210	162
55	540	173	213	173
56	551	180	217	187
57	564	189	219	205
58	579	201	221	226
59	594	216	222	249
60	607	233	223	274
61	619	250	224	300
62	629	269	226	325
63	637	287	228	351
64	645	306	230	379
65	652	327	230	410
66	661	349	230	447
67	671	372	227	488
68	684	398	224	533
69	700	425	222	579
70	717	454	221	625
71	737	484	224	670
72	759	514	229	713
73	783	543	236	755
74	811	571	245	799
75	841	598	253	846
76	873	625	261	894
77	903	653	269	945
78	930	681	279	996
79	952	709	292	1046
80	972	737	310	1093
81	991	764	331	1138
82	1013	790	355	1180
83	1039	813	381	1218
84	1071	833	409	1251
85	1106	852	437	1280
86	1142	868	468	1303
87	1174	883	504	1322
88	1201	894	546	1335
89	1221	902	594	1343
90	1233	907	648	1346
91	1240	909	706	1344
92	1244	908	766	1336
93	1245	907	827	1324
94	1246	906	887	1306
95	1246	903	948	1282
96	1244	898	1009	1252
97	1240	889	1072	1215
98	1233	875	1136	1171
99	1222	854	1201	1121
100	1207	829	1266	1067
101	1190	801	1328	1009
102	1172	772	1386	949
103	1152	742	1437	890
104	1132	712	1482	831
105	1110	681	1522	774
106	1085	648	1558	718
107	1056	613	1590	663
108	1025	576	1619	610
109	991	540	1642	560
110	957	505	1657	515
111	923	473	1662	476
112	889	446	1657	445
113	855	422	1644	421
114	820	400	1626	405
115	784	380	1607	397
116	747	360	1588	396
117	710	341	1568	400
118	675	323	1544	410
119	643	307	1513	424
120	614	295	1476	441
121	586	285	1433	462
122	560	276	1386	486
123	532	268	1339	513
124	503	259	1293	541
125	473	250	1247	571
126	443	241	1201	600
127	417	233	1151	628
128	395	224	1098	652
129	381	217	1041	671
130	375	209	984	682
131	376	201	928	686
132	385	193	878	684
133	399	184	835	675
134	420	175	800	661
135	445	166	774	642
136	476	157	755	619
137	513	150	742	590
138	556	143	733	556
139	606	138	728	515
140	662	133	725	470
141	724	129	723	422
142	790	125	723	376
143	859	121	724	333
144	928	116	726	295
145	995	110	729	263
146	1057	105	732	236
147	1114	99	734	213
148	1166	94	732	191
149	1215	91	725	170
150	1259	88	712	150
151	1301	86	690	131
152	1337	84	661	116
153	1366	82	624	104
154	1386	78	582	97
155	1394	74	535	93
156	1392	71	485	92
157	1383	69	434	91
158	1369	68	384	91
159	1355	68	337	90
160	1344	69	294	88
161	1335	70	257	85
162	1326	71	227	83
163	1315	71	203	81
164	1298	71	183	79
165	1275	71	167	78
166	1244	72	153	77
167	1209	71	142	76
168	1172	70	133	75
169	1134	68	128	75
170	1095	65	128	75
171	1055	62	132	75
172	1014	59	142	76
173	970	57	154	76
174	924	56	169	75
175	878	56	186	74
176	834	56	204	72
177	794	55	226	70
178	760	54	250	67
179	737	52	279	64
180	725	50	310	62
181	727	48	342	60
182	743	46	371	59
183	772	45	396	59
184	811	45	415	61
185	857	46	428	64
186	906	48	436	70
187	954	51	439	79
188	998	55	436	92
189	1035	60	427	110
190	1062	67	410	131
191	1076	75	386	157
192	1077	86	355	188
193	1062	101	319	222
194	1031	120	281	261
195	986	146	245	304
196	928	178	212	351
197	858	219	184	401
198	778	266	159	453
199	692	321	139	504
200	600	380	121	551
201	508	443	107	591
202	420	509	96	620
203	339	577	87	635
204	269	645	81	635
205	212	712	77	623
206	166	774	73	600
207	130	830	70	571
208	101	875	67	541
209	78	909	66	514
210	60	928	65	492
211	46	934	65	480
212	38	926	66	476
213	35	905	69	484
214	35	874	72	501
215	38	835	75	527
216	42	790	78	560
217	45	743	81	597
218	46	698	83	632
219	46	659	85	663
220	46	628	87	683
221	45	608	89	691
222	45	598	91	683
223	45	597	94	660
224	45	602	98	623
225	45	612	102	574
226	43	623	106	518
227	41	636	109	457
228	38	650	111	395
229	35	664	110	334
230	31	679	108	278
231	28	692	105	227
232	25	703	102	182
233	24	710	99	144
234	24	712	97	113
235	25	710	96	89
236	27	704	95	72
237	28	697	95	61
238	29	690	93	55
239	29	684	91	53
240	27	678	88	53
241	26	673	84	55
242	25	668	81	57
243	24	661	79	59
244	25	654	77	62
245	26	646	75	67
246	26	637	73	76
247	27	625	71	90
248	26	609	69	112
249	26	585	67	142
250	24	551	65	183
251	23	509	63	233
252	22	458	60	292
253	22	403	58	357
254	23	347	56	426
255	24	293	55	495
256	26	243	56	561
257	28	200	59	618
258	30	162	66	663
259	32	130	77	690
260	33	103	94	697
261	33	81	119	683
262	33	64	152	648
263	33	52	197	595
264	31	43	254	529
265	30	38	324	457
266	27	36	404	383
267	24	36	492	313
268	20	37	582	250
269	15	38	669	196
270	11	38	748	153
271	6	38	814	121
272	3	37	860	99
273	1	36	883	87
274	0	34	881	87
275	0	32	851	99
276	0	31	798	123
277	2	30	723	161
278	4	30	635	213
279	6	30	540	276
280	8	29	446	349
281	11	29	360	430
282	13	29	284	514
283	16	30	222	596
284	18	30	173	669
285	19	31	138	730
286	19	31	114	773
287	19	31	100	796
288	18	31	92	802
289	16	30	89	794
290	14	31	88	780
291	12	31	87	764
292	10	32	85	755
293	8	34	82	754
294	5	36	78	763
295	3	39	74	779
296	1	41	70	799
297	0	44	67	820
298	0	48	64	836
299	0	51	61	847
300	0	54	59	851
301	0	57	57	850
302	0	62	55	847
303	0	70	54	843
304	0	83	54	842
305	0	104	54	844
306	0	133	55	849
307	0	171	56	853
308	1	217	56	851
309	2	268	56	836
310	3	320	54	803
311	3	370	52	751
312	3	416	49	679
313	2	454	48	594
314	2	481	48	501
315	2	496	49	409
316	3	498	52	323
317	5	484	58	248
318	7	456	69	187
319	9	416	89	139
320	10	366	121	103
321	10	311	169	78
322	10	254	232	61
323	9	201	311	52
324	10	154	402	48
325	13	114	500	48
326	19	83	596	49
327	28	59	684	52
328	44	43	755	54
329	66	33	804	55
330	100	27	824	55
331	147	25	815	54
332	214	25	776	51
333	305	27	709	48
334	421	30	622	45
335	561	33	523	42
336	720	35	422	40
337	889	36	326	39
338	1053	35	244	39
339	1199	34	178	40
340	1314	31	129	42
341	1386	28	95	44
342	1411	24	73	47
343	1388	21	61	49
344	1322	18	54	50
345	1223	16	52	50
346	1105	15	52	49
347	986	14	54	47
348	882	15	56	43
349	810	16	57	39
350	781	18	57	33
351	799	20	57	28
352	861	22	55	24
353	955	23	52	21
354	1062	23	49	19
355	1164	23	45	18
356	1240	23	41	18
357	1276	23	35	19
358	1264	23	29	19
359	1203	23	24	20
360	1099	22	21	20
361	963	21	21	19
362	808	19	25	20
363	649	18	36	20
364	499	16	53	21
365	366	15	79	22
366	255	15	114	23
367	169	15	157	24
368	105	16	208	24
369	61	17	264	23
370	34	17	320	23
371	20	18	371	22
372	19	18	409	22
373	28	19	431	21
374	48	20	433	21
375	81	21	415	21
376	131	22	380	20
377	203	22	331	19
378	303	22	276	18
379	435	20	220	16
380	599	16	168	14
381	787	12	122	13
382	990	8	85	10
383	1189	4	56	8
384	1365	1	35	6
385	1497	0	21	3
386	1570	0	13	1
387	1575	0	13	0
388	1509	0	19	0
389	1381	0	35	0
390	1206	0	63	2
391	1004	0	104	4
392	796	0	159	7
393	600	0	227	10
394	430	1	303	13
395	292	1	383	16
396	188	2	457	18
397	114	4	517	20
398	65	5	557	21
399	40	6	570	21
400	35	8	557	21
401	51	9	519	21
402	91	9	462	20
403	156	8	393	20
404	247	7	319	20
405	364	5	247	21
406	501	4	183	22
407	651	3	130	23
408	804	3	89	24
409	948	2	60	26
410	1068	1	41	29
411	1152	0	31	32
412	1188	0	27	35
413	1171	1	26	37
414	1101	15	29	39
415	987	44	32	38
416	841	93	35	36
417	681	164	37	32
418	523	256	39	25
419	380	365	39	19
420	262	487	37	14
421	172	612	34	13
422	109	730	29	20
423	69	829	25	39
424	47	898	22	74
425	37	925	20	128
426	36	905	20	204
427	39	841	21	302
428	44	741	22	416
429	49	619	22	539
430	52	490	21	658
431	53	368	18	758
432	53	262	14	826
433	52	179	12	851
434	53	116	11	828
435	59	71	12	761
436	74	40	14	660
437	100	21	17	539
438	143	11	18	415
439	204	7	18	302
440	285	9	16	208
441	381	13	13	137
442	487	16	10	88
443	591	18	8	58
444	680	16	7	42
445	742	12	7	36
446	769	7	7	34
447	757	3	6	36
448	713	0	6	39
449	649	0	5	42
450	585	0	5	46
451	539	1	5	49
452	533	3	6	51
453	578	3	9	52
454	679	3	12	52
455	830	3	16	50
456	1013	4	20	47
457	1206	5	22	43
458	1378	7	24	38
459	1502	11	25	33
460	1557	15	25	27
461	1535	20	24	22
462	1440	24	24	19
463	1293	27	24	16
464	1123	29	24	16
465	965	30	25	16
466	850	30	26	16
467	800	30	27	16
468	820	30	26	16
469	903	31	24	14
470	1025	32	21	12
471	1156	34	16	10
472	1264	36	12	7
473	1322	38	7	4
474	1313	39	3	2
475	1236	38	0	4
476	1099	35	0	13
477	921	30	0	35
478	728	23	2	73
479	540	17	4	129
480	376	12	7	201
481	245	9	10	286
482	149	7	12	374
483	83	7	14	456
484	43	9	15	521
485	20	10	15	560
486	12	11	16	568
487	17	10	17	544
488	38	8	18	491
489	80	5	19	417
490	147	3	21	332
491	242	1	23	247
492	366	0	26	170
493	513	0	29	110
494	673	0	32	67
495	831	0	35	41
496	966	0	38	28
497	1059	2	39	23
498	1094	3	39	22
499	1065	5	37	21
500	977	8	35	21
501	847	9	33	19
502	704	10	32	18
503	578	10	31	17
504	500	9	31	16
505	492	8	31	14
506	563	7	30	12
507	707	8	28	9
508	903	10	24	6
509	1119	13	20	3
510	1319	17	14	1
511	1468	20	9	0
512	1539	23	4	0
513	1520	24	2	0
514	1413	25	5	0
515	1235	25	15	0
516	1012	25	36	0
517	775	25	69	2
518	550	26	115	5
519	359	27	171	9
520	211	27	232	14
521	108	26	292	18
522	42	25	342	22
523	5	22	377	25
524	0	18	391	27
525	2	14	383	27
526	41	11	357	25
527	118	7	316	21
528	241	5	268	17
529	416	2	219	12
530	635	1	175	7
531	885	0	139	3
532	1139	0	111	0
533	1367	0	90	0
534	1540	0	75	0
535	1633	0	61	0
536	1632	0	47	0
537	1537	0	35	0
538	1362	0	29	0
539	1133	1	33	0
540	881	1	53	0
541	638	1	96	2
542	427	1	163	5
543	263	1	250	9
544	150	2	351	12
545	81	4	452	14
546	45	7	539	15
547	29	9	598	15
548	23	11	620	13
549	22	12	603	10
550	31	11	550	8
551	55	11	469	6
552	105	10	375	4
553	193	10	280	3
554	326	12	194	2
555	505	14	125	3
556	720	16	75	4
557	954	18	42	5
558	1180	18	23	6
559	1367	17	14	7
560	1486	15	10	9
561	1517	14	11	9
562	1454	12	18	10
563	1306	11	34	10
564	1096	9	64	9
565	855	8	111	7
566	614	7	179	5
567	401	6	267	3
568	232	5	367	1
569	114	5	470	1
570	43	5	561	1
571	8	7	626	2
572	0	14	654	2
573	0	29	639	1
574	7	55	584	0
575	14	98	498	0
576	21	161	395	0
577	27	243	292	0
578	34	340	200	2
579	41	442	129	3
580	49	536	79	1
581	56	606	49	0
582	62	642	33	0
583	64	636	25	11
584	63	588	21	52
585	59	507	18	130
586	53	405	17	249
587	47	297	17	403
588	40	198	19	576
589	36	117	22	744
590	33	61	25	880
591	33	34	28	963
592	33	36	31	977
593	34	67	32	922
594	35	125	32	808
595	34	206	30	654
596	32	302	29	487
597	28	402	27	328
598	23	491	25	197
599	17	557	23	101
600	11	590	23	42
601	6	588	24	11
602	2	558	28	0
603	1	515	32	0
604	2	476	38	0
605	5	458	44	1
606	9	471	49	0
607	13	515	52	0
608	16	581	53	0
609	18	650	51	1
610	17	702	47	2
611	14	721	39	4
612	10	697	30	6
613	5	631	20	9
614	2	532	11	11
615	6	415	5	14
616	21	298	0	17
617	56	194	0	19
618	115	112	0	21
619	201	55	0	21
620	311	21	1	20
621	438	5	0	18
622	565	0	0	16
623	674	0	0	15
624	745	1	0	14
625	762	3	3	14
626	725	6	7	14
627	646	9	14	14
628	558	14	20	13
629	505	19	26	12
630	536	23	31	10
631	691	27	33	7
632	986	30	33	5
633	1405	32	32	2
634	1897	32	30	0
635	2389	31	29	0
636	2796	29	29	0
637	3043	26	29	0
638	3084	22	32	2
639	2911	18	35	3
640	2554	14	39	2
641	2076	10	43	0
642	1550	7	46	0
643	1051	6	48	6
644	634	7	48	29
645	328	8	46	75
646	134	11	42	146
647	35	13	37	235
648	0	15	32	331
649	0	14	27	418
650	0	12	23	479
651	5	9	21	502
652	8	6	20	485
653	10	3	21	431
654	15	1	21	358
655	22	0	21	287
656	31	0	21	244
657	38	0	21	248
658	40	0	22	311
659	38	0	24	428
660	33	0	28	581
661	26	0	33	740
662	18	0	40	872
663	12	0	46	948
664	7	3	50	950
665	4	7	53	883
666	2	14	53	766
667	2	22	50	634
668	1	31	45	525
669	1	39	38	469
670	0	45	30	481
671	0	48	23	556
672	0	48	18	671
673	0	44	17	790
674	0	37	19	878
675	2	30	25	908
676	1	22	32	870
677	0	17	39	770
678	0	13	44	626
679	8	10	46	464
680	39	9	45	311
681	103	7	41	184
682	207	5	35	93
683	347	3	29	37
684	511	1	23	9
685	678	0	18	0
686	820	0	14	1
687	913	0	12	6
688	939	0	10	13
689	893	0	8	20
690	783	0	6	26
691	629	1	4	32
692	465	5	2	37
693	324	9	1	39
694	239	15	0	37
695	236	22	0	31
696	323	28	0	23
697	496	33	0	15
698	727	37	0	7
699	979	39	0	2
700	1203	41	0	0
701	1356	43	0	0
702	1406	44	0	0
703	1340	45	0	0
704	1174	45	0	0
705	943	43	0	0
706	699	42	0	0
707	497	39	1	0
708	380	37	3	0
709	372	35	5	0
710	474	33	8	0
711	656	30	11	0
712	875	26	14	1
713	1079	21	15	2
714	1220	17	16	2
715	1267	14	15	2
716	1209	13	13	2
717	1060	11	11	2
718	849	7	8	3
719	614	0	5	5
720	394	0	3	9
721	217	7	1	15
722	95	50	0	21
723	27	139	0	27
724	0	283	0	31
725	0	477	0	33
726	3	699	0	33
727	11	917	0	30
728	16	1092	1	26
729	21	1192	1	21
730	26	1205	0	16
731	32	1136	0	9
732	39	1014	0	3
733	44	878	0	0
734	48	767	5	0
735	48	708	12	0
736	46	709	22	3
737	43	755	30	6
738	39	820	36	5
739	35	869	37	0
740	31	876	33	0
741	26	828	25	2
742	21	727	16	40
743	15	589	8	124
744	10	436	1	259
745	5	293	0	437
746	1	174	0	634
747	0	89	2	814
748	2	36	8	943
749	4	10	16	995
750	4	0	26	960
751	1	0	36	848
752	0	0	45	683
753	0	2	51	498
754	18	3	54	323
755	66	5	52	182
756	152	8	46	83
757	276	12	38	27
758	427	16	30	3
759	581	19	23	0
760	714	22	17	3
761	799	24	11	9
762	820	27	4	13
763	772	31	0	14
764	667	34	0	13
765	525	37	12	12
766	372	37	47	11
767	232	36	108	9
768	122	32	196	7
769	50	28	303	4
770	12	23	415	2
771	0	18	512	0
772	0	13	575	0
773	1	8	593	2
774	2	6	561	5
775	1	12	486	10
776	0	34	381	16
777	0	80	266	20
778	0	155	161	22
779	0	259	79	23
780	1	381	27	23
781	1	508	4	22
782	2	617	1	24
783	2	688	4	27
784	4	705	4	33
785	7	663	0	40
786	11	571	0	47
787	15	445	12	53
788	18	309	70	57
789	19	185	182	56
790	18	90	351	52
791	15	30	559	45
792	12	1	774	36
793	9	0	956	27
794	7	0	1067	18
795	5	8	1082	10
796	3	14	998	4
797	2	17	833	0
798	0	17	625	0
799	0	17	420	1
800	0	16	262	3
801	0	14	185	7
802	0	12	201	9
803	0	9	303	9
804	0	6	462	9
805	0	4	638	7
806	0	5	790	8
807	0	8	883	9
808	2	13	897	9
809	6	19	833	7
810	11	23	705	0
811	15	24	540	0
812	17	22	371	0
813	16	17	222	34
814	13	11	111	110
815	9	7	42	236
816	4	6	7	405
817	1	4	0	596
818	0	2	0	776
819	0	0	4	911
820	0	0	8	972
821	0	5	11	946
822	0	34	14	839
823	0	92	18	676
824	0	181	22	490
825	0	293	26	314
826	0	412	28	175
827	0	516	27	83
828	0	583	26	33
829	2	600	25	10
830	6	564	26	0
831	12	483	29	0
832	20	376	33	1
833	28	263	38	36
834	36	161	42	119
835	41	84	45	258
836	42	34	47	446
837	39	8	47	655
838	33	0	47	844
839	25	0	47	972
840	16	0	47	1007
841	8	1	46	943
842	3	0	44	795
843	0	0	41	602
844	0	0	35	414
845	2	0	27	276
846	3	0	19	224
847	4	1	10	267
848	5	2	3	394
849	5	3	0	569
850	7	2	0	746
851	11	1	2	882
852	15	1	8	942
853	17	0	16	915
854	13	0	25	808
855	4	0	34	648
856	0	0	41	468
857	0	0	47	302
858	33	0	52	170
859	118	0	54	82
860	258	0	55	34
861	447	0	55	15
862	658	0	55	13
863	855	0	54	16
864	997	0	52	19
865	1056	0	48	19
866	1018	0	41	15
867	893	0	32	9
868	709	2	22	2
869	503	6	13	0
870	312	10	6	5
871	163	15	1	32
872	65	20	0	88
873	13	23	0	180
874	0	26	0	304
875	0	27	0	446
876	0	27	0	583
877	4	25	0	690
878	6	23	3	742
879	5	20	10	729
880	1	16	18	653
881	0	13	26	532
882	0	9	32	391
883	8	6	33	255
884	55	5	29	145
885	147	4	22	72
886	289	4	14	33
887	467	3	7	21
888	654	3	1	25
889	812	2	0	33
890	908	1	0	40
891	917	0	1	43
892	834	0	6	43
893	676	0	13	42
894	474	0	21	40
895	271	0	29	38
896	115	0	36	35
897	46	0	40	33
898	92	0	40	29
899	257	0	37	24
900	522	1	32	20
901	845	3	27	16
902	1165	6	22	14
903	1419	9	18	14
904	1552	11	15	14
905	1540	14	13	13
906	1385	16	12	9
907	1126	17	10	3
908	817	18	9	0
909	518	17	7	0
910	276	16	6	19
911	112	14	4	66
912	26	12	2	144
913	0	12	1	246
914	0	13	0	358
915	5	14	0	458
916	8	13	1	524
917	5	6	4	542
918	0	0	10	507
919	0	0	16	429
920	0	12	21	325
921	0	61	25	218
922	3	149	29	126
923	5	275	31	60
924	5	422	33	22
925	3	564	34	6
926	1	670	30	4
927	0	718	21	7
928	1	696	6	8
929	4	612	0	7
930	7	485	2	4
931	11	343	47	2
932	13	211	149	2
933	14	108	316	5
934	14	41	535	10
935	14	8	777	14
936	13	0	997	16
937	13	0	1147	15
938	14	5	1189	12
939	16	10	1110	7
940	20	12	924	3
941	25	13	674	3
942	31	15	419	6
943	36	19	219	11
944	39	23	120	18
945	38	26	143	23
946	34	27	277	25
947	26	27	484	24
948	17	26	710	22
949	8	26	897	22
950	2	27	1001	21
951	0	29	1000	19
952	0	33	901	12
953	0	35	731	0
954	0	37	529	0
955	1	36	335	2
956	0	34	178	50
957	0	31	72	152
958	0	27	16	308
959	0	23	0	501
960	0	18	0	697
961	0	13	11	855
962	0	8	19	937
963	0	4	19	926
964	0	1	12	825
965	0	0	1	661
966	0	0	0	471
967	2	0	9	292
968	6	0	55	152
969	10	0	147	62
970	13	0	287	18
971	13	0	465	6
972	12	0	654	12
973	10	1	820	22
974	12	3	926	30
975	15	6	946	33
976	17	9	874	33
977	14	11	725	33
978	3	13	532	32
979	0	12	337	33
980	0	11	174	33
981	49	9	64	31
982	169	6	8	28
983	373	3	0	24
984	648	1	0	20
985	959	1	6	17
986	1248	3	10	14
987	1454	8	6	12
988	1531	12	1	11
989	1461	11	0	9
990	1259	5	0	8
991	972	0	2	7
992	661	0	7	5
993	382	24	11	4
994	176	97	15	3
995	52	226	19	3
996	0	409	24	4
997	0	622	29	7
998	2	829	33	10
999	12	986	31	12
1000	15	1060	21	15
1001	13	1032	7	17
1002	11	910	0	19
1003	13	721	9	21
1004	20	508	61	24
1005	27	308	166	25
1006	31	153	330	27
1007	32	54	536	27
1008	28	6	754	27
1009	22	0	941	29
1010	17	0	1055	30
1011	14	10	1070	30
1012	14	16	979	25
1013	15	18	805	12
1014	19	17	587	0
1015	23	15	369	0
1016	27	15	190	22
1017	31	15	70	99
1018	34	15	9	235
1019	36	15	0	422
1020	35	16	0	631
1021	33	16	11	818
1022	30	18	20	936
1023	27	21	25	954
1024	24	25	28	864
1025	21	29	32	691
1026	19	34	37	484
1027	17	37	41	302
1028	16	40	42	198
1029	15	40	38	203
1030	16	37	31	316
1031	17	31	24	504
1032	20	24	19	713
1033	24	16	19	888
1034	29	9	24	981
1035	33	4	34	971
1036	31	1	45	866
1037	21	0	57	693
1038	6	0	66	493
1039	0	0	71	306
1040	0	0	72	159
1041	37	0	67	63
1042	126	2	60	13
1043	267	6	50	0
1044	444	14	40	0
1045	627	24	31	6
1046	778	34	25	11
1047	863	41	22	12
1048	864	45	21	5
1049	782	43	22	0
1050	639	36	22	0
1051	467	26	22	5
1052	301	15	20	52
1053	166	7	16	142
1054	72	3	11	275
1055	21	4	6	434
1056	2	9	3	590
1057	2	17	3	708
1058	9	25	5	760
1059	13	30	8	732
1060	10	33	12	633
1061	0	33	15	487
1062	0	32	16	327
1063	0	31	17	184
1064	34	31	18	80
1065	114	29	22	21
1066	241	25	28	0
1067	404	18	37	0
1068	577	9	48	2
1069	726	3	57	7
1070	819	3	62	6
1071	832	8	62	2
1072	764	14	58	0
1073	631	14	50	0
1074	464	4	42	1
1075	296	0	35	6
1076	158	0	29	13
1077	64	42	24	19
1078	14	162	18	25
1079	0	362	13	32
1080	0	627	9	39
1081	3	913	10	46
1082	7	1160	12	50
1083	9	1309	14	51
1084	12	1325	10	48
1085	19	1206	1	40
1086	31	982	0	31
1087	47	708	3	20
1088	62	440	50	11
1089	73	225	153	4
1090	79	84	315	0
1091	79	13	517	0
1092	74	0	724	0
1093	63	0	890	0
1094	50	13	971	1
1095	35	23	943	0
1096	21	28	809	0
1097	9	33	600	0
1098	3	39	371	0
1099	1	48	180	0
1100	3	56	76	2
1101	8	63	86	3
1102	13	65	204	5
1103	15	62	396	5
1104	16	56	611	4
1105	14	46	792	4
1106	11	30	895	5
1107	8	12	900	8
1108	6	0	810	14
1109	5	0	653	21
1110	5	26	467	28
1111	5	101	290	34
1112	5	226	150	38
1113	4	388	60	41
1114	3	561	17	43
1115	2	709	7	43
1116	2	798	14	36
1117	1	808	24	21
1118	2	736	29	1
1119	4	602	29	0
1120	9	437	26	3
1121	16	275	21	70
1122	26	143	18	204
1123	38	55	16	401
1124	49	9	14	633
1125	58	0	14	855
1126	62	2	17	1016
1127	60	13	21	1077
1128	53	22	24	1023
1129	41	26	21	871
1130	28	27	9	659
1131	16	27	0	435
1132	7	28	0	241
1133	1	29	22	104
1134	0	31	108	29
1135	0	35	261	3
1136	2	39	469	9
1137	7	41	699	24
1138	14	39	901	37
1139	20	30	1026	41
1140	24	16	1043	38
1141	26	0	947	33
1142	25	0	763	30
1143	22	15	538	29
1144	16	73	320	31
1145	10	174	149	35
1146	4	312	42	38
1147	0	465	0	41
1148	0	605	0	44
1149	0	701	15	45
1150	0	732	35	45
1151	4	692	45	42
1152	6	593	44	37
1153	4	460	36	31
1154	0	321	27	23
1155	0	202	21	17
1156	2	117	17	12
1157	32	68	17	10
1158	94	49	18	9
1159	191	46	18	7
1160	311	49	18	5
1161	435	50	16	3
1162	537	48	15	1
1163	594	42	15	3
1164	592	37	14	6
1165	534	32	14	8
1166	433	30	13	6
1167	313	28	12	0
1168	199	26	11	0
1169	109	24	10	0
1170	52	22	7	31
1171	26	18	5	100
1172	23	15	3	207
1173	30	12	1	341
1174	39	9	1	477
1175	44	7	3	586
1176	45	4	6	643
1177	42	2	10	637
1178	35	0	14	572
1179	22	0	17	466
1180	6	0	19	344
1181	0	3	19	232
1182	0	11	19	145
1183	33	21	19	90
1184	122	32	20	61
1185	265	40	21	51
1186	449	45	21	49
1187	641	46	21	46
1188	803	43	18	41
1189	896	39	14	33
1190	901	31	9	25
1191	818	20	5	18
1192	671	5	4	14
1193	495	0	3	14
1194	325	0	3	18
1195	188	32	2	24
1196	94	119	0	33
1197	43	263	0	42
1198	22	454	0	49
1199	18	666	0	54
1200	19	859	7	56
1201	20	996	13	52
1202	18	1050	12	46
1203	16	1012	3	36
1204	15	895	0	27
1205	18	727	0	18
1206	23	542	46	12
1207	30	370	155	10
1208	36	232	328	10
1209	40	135	545	10
1210	43	77	764	10
1211	43	48	933	9
1212	41	36	1006	6
1213	38	31	959	3
1214	33	27	801	2
1215	27	22	570	7
1216	20	16	326	16
1217	14	11	129	29
1218	8	6	31	42
1219	4	3	54	50
1220	0	2	189	50
1221	0	2	399	43
1222	0	4	629	32
1223	1	7	821	22
1224	4	10	929	16
1225	10	11	932	12
1226	16	11	836	8
1227	21	9	670	1
1228	24	7	474	0
1229	24	4	290	0
1230	20	2	145	32
1231	14	0	53	106
1232	7	0	10	229
1233	2	0	1	390
1234	0	0	10	563
1235	0	2	22	708
1236	0	6	31	789
1237	0	13	35	781
1238	1	20	35	684
1239	1	26	36	526
1240	0	28	37	353
1241	1	27	38	218
1242	2	22	39	163
1243	3	16	36	206
1244	4	10	31	336
1245	5	7	25	514
1246	7	7	19	687
1247	10	10	15	804
1248	14	14	13	835
1249	18	17	15	774
1250	18	18	18	641
1251	11	17	22	472
1252	0	14	25	307
1253	0	11	28	174
1254	2	7	29	87
1255	49	4	29	45
1256	141	1	27	33
1257	276	0	25	35
1258	434	0	21	39
1259	581	0	16	39
1260	685	1	12	34
1261	719	5	8	29
1262	677	7	4	27
1263	569	5	1	29
1264	426	0	0	35
1265	278	0	0	41
1266	153	4	0	45
1267	67	41	4	44
1268	21	116	11	39
1269	5	225	21	31
1270	7	356	31	25
1271	14	484	40	21
1272	19	583	47	18
1273	21	632	49	14
1274	22	625	47	8
1275	23	566	43	0
1276	27	473	37	0
1277	32	368	32	3
1278	37	269	26	38
1279	39	190	20	106
1280	38	133	16	203
1281	34	97	13	317
1282	30	74	14	424
1283	26	58	18	503
1284	23	46	25	537
1285	22	35	29	519
1286	20	26	25	458
1287	19	19	11	372
1288	17	16	0	280
1289	14	15	0	201
1290	11	17	29	144
1291	9	20	121	111
1292	6	25	278	97
1293	4	32	484	94
1294	3	40	705	93
1295	1	49	892	91
1296	0	58	997	84
1297	0	63	992	76
1298	0	65	878	67
1299	0	61	684	62
1300	1	54	463	60
1301	2	43	273	60
1302	2	32	163	61
1303	2	23	155	59
1304	2	18	246	54
1305	1	16	404	46
1306	1	19	583	37
1307	0	23	731	28
1308	0	29	813	21
1309	0	36	809	15
1310	0	42	726	8
1311	0	46	587	1
1312	2	48	427	0
1313	5	47	276	0
1314	9	44	158	22
1315	14	39	81	74
1316	19	33	42	156
1317	25	27	29	260
1318	31	21	29	366
1319	37	14	33	451
1320	42	7	35	496
1321	47	0	34	491
1322	50	0	32	438
1323	50	1	31	352
1324	49	23	31	255
1325	47	64	32	167
1326	43	122	34	101
1327	39	189	36	62
1328	35	250	40	47
1329	31	292	43	48
1330	29	305	42	56
1331	27	286	35	63
1332	27	242	19	66
1333	29	183	0	66
1334	33	124	0	62
1335	37	76	10	58
1336	39	43	79	54
1337	37	28	208	51
1338	33	25	386	50
1339	28	29	585	50
1340	26	35	762	50
1341	28	40	871	50
1342	31	43	885	49
1343	30	43	801	46
1344	19	42	640	42
1345	0	41	446	38
1346	0	42	261	35
1347	9	45	119	32
1348	95	49	33	30
1349	267	54	0	30
1350	519	57	0	30
1351	817	58	2	31
1352	1103	56	9	30
1353	1309	49	9	28
1354	1383	40	6	25
1355	1304	29	6	20
1356	1091	20	11	15
1357	796	14	20	11
1358	493	12	30	7
1359	254	15	37	5
1360	134	20	39	6
1361	156	25	34	9
1362	309	30	27	13
1363	551	31	20	18
1364	820	29	15	24
1365	1049	26	14	28
1366	1187	22	15	31
1367	1206	21	17	31
1368	1106	22	18	30
1369	919	21	18	27
1370	688	15	16	24
1371	462	3	13	21
1372	276	0	10	18
1373	150	0	8	17
1374	82	41	9	16
1375	58	131	12	16
1376	60	275	15	14
1377	70	457	19	12
1378	78	643	22	10
1379	82	792	21	7
1380	84	866	18	4
1381	85	845	13	2
1382	88	735	7	1
1383	91	571	2	0
1384	93	401	1	0
1385	93	275	5	0
1386	91	226	13	1
1387	88	263	23	4
1388	86	367	35	9
1389	85	498	44	14
1390	85	611	49	18
1391	86	671	49	20
1392	85	660	45	18
1393	83	585	39	14
1394	78	466	31	8
1395	72	335	25	2
1396	65	218	20	0
1397	59	132	18	0
1398	53	82	17	5
1399	49	60	19	13
1400	45	57	22	22
1401	41	61	26	30
1402	38	65	31	34
1403	34	67	35	36
1404	30	67	39	33
1405	27	67	40	27
1406	24	68	40	20
1407	23	71	36	13
1408	23	74	32	8
1409	24	78	28	5
1410	27	82	25	5
1411	31	84	26	5
1412	36	85	29	5
1413	40	84	36	4
1414	44	80	44	3
1415	48	75	51	2
1416	50	68	57	0
1417	51	62	59	0
1418	51	58	58	0
1419	51	54	54	0
1420	51	52	48	0
1421	50	51	41	2
1422	49	48	34	4
1423	48	45	28	7
1424	49	41	23	11
1425	50	37	19	13
1426	53	34	18	15
1427	56	32	17	15
1428	59	31	18	15
1429	61	30	19	14
1430	59	29	20	14
1431	55	29	21	14
1432	49	30	20	15
1433	43	33	18	17
1434	37	39	15	19
1435	33	48	11	21
1436	31	57	7	22
1437	32	67	4	22
1438	33	73	2	19
1439	34	77	2	16
1440	34	76	4	11
1441	32	72	7	6
1442	30	67	12	3
1443	28	61	17	1
1444	28	56	22	2
1445	29	51	27	4
1446	30	47	33	8
1447	31	43	38	12
1448	31	38	41	15
1449	29	33	43	16
1450	26	30	43	15
1451	22	28	39	13
1452	19	29	34	9
1453	19	31	29	5
1454	21	35	23	2
1455	25	38	19	0
1456	30	41	17	0
1457	34	43	16	0
1458	37	44	17	0
1459	38	45	19	0
1460	36	46	20	0
1461	33	47	20	2
1462	30	47	19	6
1463	26	45	18	10
1464	23	42	16	15
1465	21	37	14	21
1466	20	31	13	26
1467	19	28	12	31
1468	19	26	12	35
1469	19	27	11	40
1470	20	29	12	44
1471	20	32	13	45
1472	20	33	15	43
1473	20	33	19	37
1474	18	32	25	29
1475	15	31	31	19
1476	12	30	38	10
1477	11	30	42	3
1478	10	32	44	0
1479	12	34	43	0
1480	16	37	39	0
1481	20	39	33	0
1482	24	40	27	0
1483	25	39	20	0
1484	25	37	13	2
1485	22	33	8	5
1486	19	28	4	10
1487	16	23	4	14
1488	14	19	7	18
1489	13	15	15	19
1490	14	14	27	17
1491	16	15	42	12
1492	18	18	55	8
1493	19	23	66	5
1494	19	28	69	4
1495	18	34	66	8
1496	16	38	56	14
1497	14	41	42	21
1498	13	41	27	28
1499	13	38	14	33
1500	16	34	5	34
1501	20	28	0	32
1502	25	23	0	28
1503	30	20	1	22
1504	33	20	6	19
1505	34	21	11	18
1506	33	23	15	20
1507	29	24	19	24
1508	23	24	21	28
1509	16	22	22	31
1510	9	19	21	32
1511	4	16	19	28
1512	1	17	16	23
1513	0	22	14	15
1514	1	32	11	8
1515	4	45	9	3
1516	7	60	8	0
1517	11	72	8	0
1518	14	79	7	0
1519	17	80	7	3
1520	19	73	6	5
1521	20	63	6	7
1522	19	50	6	7
1523	18	40	6	6
1524	16	33	6	5
1525	14	30	7	5
1526	13	30	8	7
1527	13	31	9	11
1528	16	32	8	18
1529	19	31	7	25
1530	23	28	5	30
1531	26	24	3	31
1532	28	19	1	28
1533	27	16	1	22
1534	25	15	2	13
1535	22	15	3	5
1536	19	17	5	0
1537	16	19	6	0
1538	15	21	8	1
1539	14	22	8	8
1540	14	24	9	18
1541	14	24	10	27
1542	14	25	13	33
1543	13	26	16	35
1544	11	27	19	32
1545	10	29	23	25
1546	9	31	27	16
1547	9	33	30	8
1548	9	36	32	2
1549	10	40	31	0
1550	11	44	30	0
1551	12	48	26	0
1552	12	51	20	3
1553	11	52	14	7
1554	10	52	9	12
1555	10	49	4	16
1556	10	45	1	20
1557	11	41	0	21
1558	12	37	0	20
1559	14	34	0	16
1560	18	33	0	11
1561	21	32	0	6
1562	26	32	1	2
1563	32	30	1	0
1564	38	27	2	0
1565	43	23	3	0
1566	46	18	4	0
1567	45	14	5	0
1568	42	13	8	0
1569	35	13	12	0
1570	27	16	17	0
1571	19	19	21	0
1572	13	23	25	0
1573	10	25	27	0
1574	12	26	26	0
1575	18	25	22	2
1576	26	22	16	5
1577	34	20	10	10
1578	41	17	4	15
1579	43	15	1	20
1580	42	14	1	22
1581	38	14	2	22
1582	31	13	6	19
1583	24	12	9	14
1584	19	9	12	8
1585	15	6	12	4
1586	12	4	11	2
1587	10	6	10	3
1588	9	12	8	6
1589	6	23	8	10
1590	3	38	10	14
1591	1	54	14	18
1592	0	68	19	19
1593	0	75	23	19
1594	3	75	26	17
1595	7	67	26	14
1596	11	54	24	10
1597	16	39	20	7
1598	19	27	15	4
1599	21	20	10	2
1600	23	21	6	1
1601	24	28	4	0
1602	25	38	2	0
1603	26	48	1	0
1604	27	55	0	1
1605	27	57	0	1
1606	26	54	0	2
1607	24	48	0	1
1608	23	40	0	0
1609	22	32	0	0
1610	23	25	0	0
1611	25	21	0	1
1612	28	18	0	6
1613	31	16	0	14
1614	34	13	0	23
1615	35	10	0	32
1616	34	6	0	36
1617	32	4	1	35
1618	28	3	2	29
1619	24	6	3	21
1620	20	12	5	11
1621	17	20	6	4
1622	16	29	7	0
1623	18	37	7	0
1624	21	43	6	0
1625	27	46	5	0
1626	33	46	5	1
1627	39	42	4	1
1628	43	36	4	0
1629	44	28	4	0
1630	42	21	6	0
1631	38	14	7	0
1632	31	10	8	0
1633	24	9	9	3
1634	17	11	8	8
1635	11	17	7	14
1636	7	23	4	20
1637	4	30	2	24
1638	3	36	1	27
1639	5	39	0	27
1640	10	39	0	24
1641	17	37	0	19
1642	28	32	0	13
1643	41	26	0	8
1644	54	20	0	4
1645	66	14	0	1
1646	73	8	0	0
1647	75	4	0	0
1648	71	1	0	0
1649	64	0	0	0
1650	54	1	0	0
1651	43	3	0	0
1652	35	5	1	0
1653	29	8	2	0
1654	26	11	2	0
1655	26	13	3	0
1656	28	15	3	2
1657	30	17	2	4
1658	30	21	2	8
1659	30	26	1	11
1660	27	33	1	13
1661	23	41	0	15
1662	18	48	0	16
1663	14	53	0	15
1664	11	53	0	14
1665	10	49	1	12
1666	9	41	5	9
1667	10	32	12	7
1668	11	23	21	5
1669	12	17	28	4
1670	14	13	33	5
1671	16	13	32	8
1672	18	15	27	13
1673	21	17	19	19
1674	22	19	10	23
1675	23	20	3	26
1676	22	20	0	24
1677	19	19	0	20
1678	16	18	2	14
1679	14	16	8	8
1680	12	16	14	3
1681	13	16	19	0
1682	16	17	23	0
1683	22	18	24	0
1684	30	19	22	0
1685	40	18	18	1
1686	50	15	14	1
1687	60	11	9	0
1688	67	7	6	0
1689	68	3	4	0
1690	65	0	3	0
1691	56	0	2	0
1692	45	0	3	0
1693	33	0	3	0
1694	22	0	5	0
1695	14	0	8	0
1696	10	0	12	1
1697	8	2	18	2
1698	8	8	23	4
1699	7	17	27	7
1700	7	29	29	9
1701	5	41	28	12
1702	3	50	25	14
1703	2	55	20	16
1704	2	54	14	17
1705	3	48	9	19
1706	5	38	6	19
1707	9	26	6	19
1708	13	15	11	18
1709	17	7	18	16
1710	19	2	27	12
1711	20	0	36	9
1712	19	1	43	6
1713	17	4	45	4
1714	14	7	43	5
1715	10	10	36	8
1716	6	13	27	13
1717	4	13	17	17
1718	4	13	8	20
1719	8	10	3	21
1720	16	7	0	20
1721	27	4	0	16
1722	40	1	0	12
1723	51	0	0	8
1724	59	0	0	4
1725	61	0	0	2
1726	57	0	0	1
1727	49	0	0	0
1728	38	0	2	0
1729	28	0	5	0
1730	20	0	9	0
1731	14	2	14	0
1732	11	6	17	0
1733	9	12	20	0
1734	8	20	22	0
1735	7	28	23	0
1736	7	35	23	0
1737	8	40	21	0
1738	12	42	18	0
1739	18	40	14	1
1740	25	34	9	2
1741	32	26	3	4
1742	38	18	0	6
1743	40	10	0	7
1744	39	4	3	6
1745	35	0	11	5
1746	29	0	23	3
1747	21	0	35	1
1748	13	2	45	0
1749	7	7	49	0
1750	2	12	47	0
1751	0	17	40	0
1752	0	22	31	0
1753	0	25	22	2
1754	0	26	16	4
1755	0	26	13	7
1756	0	25	14	11
1757	0	23	17	17
1758	0	22	21	22
1759	2	20	23	27
1760	4	18	25	30
1761	7	15	25	31
1762	8	12	25	28
1763	8	8	26	22
1764	6	5	28	15
1765	3	5	32	9
1766	1	6	36	4
1767	0	9	40	1
1768	2	12	43	0
1769	7	14	43	0
1770	14	15	40	0
1771	20	14	35	0
1772	26	12	27	0
1773	30	8	19	1
1774	31	4	12	4
1775	30	2	7	8
1776	27	0	5	13
1777	23	0	6	18
1778	18	0	10	21
1779	13	0	16	22
1780	9	1	23	23
1781	6	1	29	23
1782	5	1	32	24
1783	5	1	32	28
1784	5	1	28	33
1785	6	0	22	39
1786	8	0	15	45
1787	9	0	9	48
1788	10	0	4	49
1789	12	0	2	47
1790	14	0	1	44
1791	16	0	0	40
1792	18	0	0	37
1793	18	0	0	35
1794	17	0	1	34
1795	14	1	5	33
1796	11	3	12	30
1797	7	7	21	25
1798	4	11	30	19
1799	1	16	36	12
1800	0	20	37	6
1801	0	23	34	2
1802	0	25	25	0
1803	1	25	16	0
1804	3	23	7	0
1805	5	19	3	2
1806	8	14	5	4
1807	10	8	12	7
1808	11	3	23	10
1809	11	1	34	11
1810	11	2	43	11
1811	10	6	48	10
1812	9	13	46	7
1813	8	21	39	4
1814	7	28	28	1
1815	6	34	16	0
1816	4	36	7	0
1817	3	35	1	3
1818	1	31	0	9
1819	0	25	2	18
1820	0	18	6	28
1821	0	12	12	38
1822	0	6	17	47
1823	1	2	21	52
1824	1	0	22	54
1825	1	0	22	52
1826	1	0	20	48
1827	0	1	17	43
1828	0	2	12	38
1829	0	3	8	34
1830	1	3	4	32
1831	3	3	1	30
1832	6	3	0	28
1833	9	3	0	26
1834	10	4	3	24
1835	10	7	8	21
1836	9	9	13	19
1837	6	11	17	17
1838	3	11	21	17
1839	1	9	23	17
1840	0	7	24	19
1841	0	6	25	19
1842	0	8	25	18
1843	0	15	25	16
1844	0	26	24	12
1845	0	39	22	7
1846	1	52	19	4
1847	2	60	16	1
1848	4	63	13	0
1849	6	59	10	0
1850	8	50	8	0
1851	10	36	8	0
1852	11	23	10	0
1853	11	11	13	0
1854	11	3	17	2
1855	11	0	22	7
1856	9	0	26	13
1857	7	2	29	21
1858	4	6	30	28
1859	2	9	29	33
1860	1	11	26	33
1861	2	11	22	29
1862	6	10	17	22
1863	12	8	13	13
1864	19	6	10	5
1865	25	4	9	2
1866	27	4	8	4
1867	27	6	8	11
1868	22	8	8	23
1869	15	11	7	35
1870	8	14	6	44
1871	3	17	5	48
1872	0	18	4	45
1873	0	17	4	37
1874	0	16	5	26
1875	4	14	6	14
1876	8	14	8	5
1877	13	16	10	0
1878	18	19	12	0
1879	21	24	14	0
1880	22	28	16	2
1881	21	30	18	3
1882	19	29	18	3
1883	15	26	18	3
1884	12	21	15	2
1885	10	15	12	2
1886	10	10	7	3
1887	11	6	3	5
1888	13	4	0	8
1889	16	2	0	10
1890	19	1	0	12
1891	22	1	3	12
1892	24	1	7	12
1893	26	0	11	10
1894	28	0	15	8
1895	31	0	16	6
1896	32	0	16	4
1897	34	0	14	3
1898	34	0	11	1
1899	33	1	8	1
1900	31	3	6	0
1901	27	6	5	1
1902	22	10	4	3
1903	16	14	5	6
1904	11	16	5	10
1905	6	17	5	15
1906	2	17	7	18
1907	0	16	9	20
1908	0	14	12	19
1909	0	12	16	17
1910	0	12	20	14
1911	0	14	22	11
1912	0	17	21	10
1913	0	22	18	10
1914	1	28	13	11
1915	5	33	8	11
1916	13	36	4	10
1917	22	36	0	8
1918	32	32	0	5
1919	42	26	0	3
1920	48	18	0	1
1921	51	12	1	0
1922	49	9	2	0
1923	45	9	3	0
1924	38	13	3	0
1925	30	18	3	0
1926	22	23	3	1
1927	14	26	3	2
1928	8	25	5	5
1929	4	22	9	9
1930	2	18	14	12
1931	3	14	19	14
1932	6	10	22	14
1933	12	8	23	12
1934	20	6	21	8
1935	30	5	16	5
1936	39	4	10	2
1937	46	2	4	0
1938	50	0	0	0
1939	48	0	0	0
1940	43	0	0	0
1941	33	1	4	0
1942	22	4	10	0
1943	11	8	17	0
1944	3	12	24	0
1945	0	14	29	1
1946	1	15	32	2
1947	8	13	31	3
1948	17	9	29	3
1949	27	5	25	3
1950	35	1	21	2
1951	40	0	17	1
1952	40	0	16	1
1953	37	1	16	3
1954	31	3	18	5
1955	26	5	19	9
1956	22	5	20	14
1957	22	5	20	19
1958	24	4	18	22
1959	27	2	15	25
1960	30	0	11	25
1961	31	0	8	24
1962	29	0	7	22
1963	24	0	8	19
1964	18	0	12	15
1965	13	0	19	12
1966	10	1	27	10
1967	9	2	35	9
1968	10	4	40	9
1969	13	5	41	10
1970	16	6	38	11
1971	19	7	30	13
1972	22	7	21	15
1973	23	8	12	17
1974	23	10	5	19
1975	21	12	0	20
1976	19	16	0	22
1977	15	20	0	23
1978	11	23	2	23
1979	7	25	6	22
1980	4	24	10	21
1981	1	21	14	19
1982	0	18	18	17
1983	0	15	20	15
1984	0	14	21	13
1985	0	15	21	12
1986	0	18	21	11
1987	0	22	20	11
1988	0	26	18	11
1989	0	30	17	12
1990	0	32	15	12
1991	1	32	14	13
1992	2	32	13	12
1993	4	33	13	10
1994	7	33	13	7
1995	10	34	12	5
1996	13	33	12	4
1997	17	30	10	6
1998	20	24	7	13
[truncated: 13,052 more rows]

## Sheet: A. baumannii 16S bisulfite seq
	G	A	T	C
0	56	12	11	55
1	57	13	12	56
2	59	15	13	59
3	63	17	15	63
4	68	22	19	69
5	76	28	23	76
6	83	33	27	84
7	89	38	31	89
8	93	41	34	93
9	99	45	38	96
10	105	49	43	101
11	114	55	50	106
12	125	62	58	112
13	136	70	67	117
14	147	79	76	122
15	159	88	87	126
16	170	98	99	130
17	182	110	111	134
18	196	122	124	138
19	210	134	139	142
20	226	148	155	145
21	245	161	176	148
22	265	175	203	151
23	287	189	238	154
24	310	204	280	157
25	333	220	328	160
26	357	235	375	164
27	380	251	417	166
28	404	266	449	168
29	428	281	466	168
30	455	295	470	168
31	484	309	462	167
32	515	322	446	166
33	548	335	426	164
34	583	348	405	163
35	619	360	386	161
36	655	371	367	159
37	690	380	351	156
38	726	388	335	154
39	762	394	319	151
40	797	399	305	148
41	833	402	291	146
42	870	403	278	142
43	908	404	267	138
44	947	404	258	134
45	985	405	252	130
46	1021	405	248	128
47	1054	407	247	125
48	1081	411	247	123
49	1104	415	247	120
50	1123	422	247	114
51	1140	432	247	104
52	1154	443	245	93
53	1166	458	243	82
54	1172	475	241	75
55	1172	493	239	77
56	1164	513	238	91
57	1149	532	236	118
58	1127	549	235	157
59	1101	566	234	206
60	1072	581	233	260
61	1041	595	232	316
62	1007	609	232	371
63	972	622	232	423
64	933	633	232	473
65	892	641	233	519
66	849	646	234	562
67	806	647	235	600
68	763	646	237	634
69	722	644	240	664
70	682	642	244	689
71	644	640	249	708
72	608	640	254	724
73	574	640	259	736
74	541	640	264	744
75	509	640	268	750
76	476	639	272	755
77	442	638	276	759
78	408	638	282	762
79	373	637	289	765
80	340	637	300	767
81	310	636	312	769
82	284	635	326	770
83	262	634	340	770
84	244	632	353	768
85	230	630	363	765
86	220	628	371	761
87	213	625	377	754
88	208	620	381	747
89	205	615	384	739
90	204	609	387	730
91	205	602	389	721
92	207	595	391	711
93	211	588	393	699
94	216	580	395	685
95	223	571	398	669
96	231	559	403	650
97	241	544	409	631
98	252	525	417	612
99	264	501	427	595
100	275	474	437	580
101	285	444	447	567
102	294	413	456	554
103	300	383	464	540
104	306	355	471	525
105	311	330	477	509
106	316	309	484	495
107	321	291	490	484
108	326	278	494	477
109	330	267	497	477
110	334	259	498	482
111	339	253	497	491
112	345	248	494	502
113	354	245	491	514
114	367	242	487	525
115	383	241	483	536
116	402	240	478	546
117	424	240	471	554
118	449	241	462	560
119	475	243	450	564
120	503	246	435	564
121	534	250	417	563
122	568	254	398	560
123	606	259	380	558
124	648	263	362	556
125	692	269	347	554
126	737	275	335	553
127	781	284	325	551
128	821	294	318	549
129	856	305	314	546
130	885	318	312	545
131	906	331	313	545
132	921	345	316	547
133	927	359	323	550
134	924	376	332	553
135	908	396	343	555
136	881	420	354	554
137	842	449	364	551
138	794	481	370	546
139	739	515	372	541
140	681	548	369	537
141	622	578	359	534
142	563	604	346	533
143	506	625	332	532
144	449	641	323	529
145	394	653	326	523
146	341	661	344	514
147	292	666	379	500
148	249	668	428	484
149	211	666	485	466
150	178	662	541	447
151	150	657	587	426
152	126	655	618	403
153	105	657	633	378
154	88	664	633	347
155	75	675	623	311
156	66	684	610	271
157	59	686	598	226
158	55	677	589	179
159	53	652	584	133
160	52	613	580	90
161	53	562	578	54
162	57	504	576	28
163	64	445	574	11
164	74	390	573	3
165	86	342	574	2
166	99	303	575	4
167	112	274	577	5
168	123	253	578	3
169	132	240	578	0
170	139	233	576	0
171	144	232	572	4
172	147	236	565	26
173	147	241	556	65
174	143	246	543	120
175	132	250	526	185
176	116	253	502	250
177	97	252	471	309
178	76	250	432	357
179	59	245	389	393
180	46	240	344	419
181	39	235	302	438
182	39	231	268	452
183	42	230	244	462
184	47	232	230	468
185	51	236	226	471
186	52	243	228	469
187	50	251	233	465
188	45	262	240	461
189	37	277	246	459
190	27	299	251	459
191	18	331	257	463
192	10	375	261	471
193	4	428	263	483
194	1	486	262	500
195	0	540	257	521
196	0	583	249	547
197	0	607	242	577
198	0	610	240	610
199	0	594	247	643
200	1	563	267	673
201	1	524	300	698
202	1	485	344	716
203	0	449	393	727
204	0	418	442	732
205	0	392	486	732
206	0	371	520	729
207	4	355	543	725
208	12	346	558	720
209	23	347	565	715
210	37	357	568	710
211	54	375	569	705
212	74	396	568	701
213	103	413	565	697
214	143	419	555	693
215	199	409	535	687
216	275	383	504	677
217	369	346	461	662
218	478	304	409	640
219	594	267	358	611
220	709	239	314	578
221	815	225	284	543
222	907	222	273	510
223	982	226	278	481
224	1043	233	294	458
225	1093	238	313	442
226	1133	243	330	433
227	1166	252	341	428
228	1188	270	344	427
229	1194	306	344	427
230	1178	359	342	427
231	1133	427	343	426
232	1059	497	347	425
233	960	553	355	424
234	842	584	367	424
235	716	580	379	425
236	592	542	390	426
237	476	482	398	424
238	372	413	397	418
239	281	351	382	408
240	205	306	351	393
241	143	280	303	377
242	97	272	241	363
243	65	274	174	353
244	47	280	110	350
245	39	285	60	353
246	38	287	30	357
247	45	285	21	360
248	63	280	28	357
249	99	274	44	346
250	162	271	61	324
251	262	277	73	292
252	399	299	79	253
253	567	343	78	208
254	751	409	76	161
255	930	489	73	114
256	1085	569	73	72
257	1202	630	75	38
258	1275	655	79	15
259	1309	634	84	2
260	1315	569	91	0
261	1304	473	100	0
262	1289	363	111	5
263	1278	259	126	9
264	1275	173	145	12
265	1278	112	168	13
266	1284	74	198	12
267	1289	52	235	11
268	1285	38	281	11
269	1265	28	334	13
270	1220	20	391	16
271	1146	13	447	21
272	1041	9	497	28
273	910	7	533	35
274	762	8	554	43
275	612	10	560	50
276	474	11	555	57
277	357	11	545	63
278	267	9	534	67
279	202	6	527	70
280	158	3	525	72
281	127	0	526	73
282	106	0	529	71
283	90	1	532	65
284	79	5	536	56
285	76	12	537	44
286	81	19	535	31
287	95	27	530	21
288	119	34	522	16
289	153	40	513	21
290	197	45	509	36
291	255	51	516	59
292	328	58	536	88
293	421	65	569	118
294	536	73	607	145
295	669	80	637	167
296	813	85	645	183
297	959	88	619	193
298	1093	91	557	199
299	1204	93	464	202
300	1283	95	354	205
301	1329	97	246	210
302	1345	98	155	217
303	1340	96	91	226
304	1321	91	54	235
305	1294	82	41	239
306	1261	69	41	233
307	1222	54	46	214
308	1175	39	49	180
309	1121	26	47	136
310	1065	18	41	89
311	1011	15	33	47
312	969	16	28	17
313	943	22	32	1
314	937	28	48	0
315	948	34	77	0
316	971	36	118	5
317	1000	36	165	8
318	1028	41	213	9
319	1052	60	257	7
320	1068	105	290	4
321	1073	182	312	3
322	1065	292	321	4
323	1039	424	323	6
324	989	561	319	9
325	911	680	316	11
326	806	763	314	11
327	677	801	313	8
328	534	795	309	4
329	391	760	299	1
330	262	713	278	4
331	158	671	244	14
332	86	645	198	33
333	45	636	146	58
334	28	640	94	87
335	26	647	54	115
336	28	650	36	140
337	30	646	49	161
338	27	639	98	177
339	24	635	181	188
340	27	643	290	193
341	40	667	408	192
342	69	705	517	183
343	112	747	596	165
344	166	778	634	139
345	222	780	628	107
346	271	743	585	74
347	308	664	523	45
348	330	551	460	22
349	339	421	413	9
350	341	294	390	5
351	340	187	394	7
352	341	109	418	11
353	344	64	456	11
354	346	48	498	6
355	339	52	539	0
356	320	71	573	0
357	284	96	599	6
358	234	122	617	45
359	175	145	630	113
360	118	161	642	204
361	71	169	660	302
362	44	166	686	389
363	41	153	721	447
364	62	134	758	468
365	107	111	786	451
366	174	90	789	406
367	262	74	758	346
368	371	65	691	282
369	500	63	593	227
370	646	67	479	186
371	802	73	365	164
372	958	79	267	159
373	1105	80	191	168
374	1229	75	140	182
375	1321	63	108	191
376	1373	46	89	187
377	1380	27	80	166
378	1340	12	80	129
379	1258	2	92	86
380	1139	0	121	45
381	995	0	167	15
382	838	4	229	0
383	680	9	300	0
384	531	13	372	1
385	398	16	435	8
386	284	20	486	13
387	192	25	524	15
388	119	31	554	15
389	66	39	582	14
390	31	45	609	13
391	10	49	636	14
392	2	49	654	14
393	2	48	655	14
394	6	47	631	13
395	10	48	582	11
396	13	53	511	8
397	15	57	430	4
398	15	56	350	1
399	14	47	281	0
400	14	29	233	0
401	14	14	211	0
402	16	14	217	3
403	17	46	250	5
404	19	118	307	5
405	21	224	374	1
406	21	345	433	0
407	21	452	466	0
408	19	521	457	21
409	16	539	401	73
410	14	512	309	161
411	14	464	203	281
412	15	424	106	419
413	18	414	37	550
414	19	438	1	646
415	18	482	0	684
416	17	520	1	653
417	22	523	10	559
418	43	480	14	422
419	95	392	10	273
420	188	279	3	143
421	326	166	0	50
422	505	78	0	2
423	708	23	2	0
424	908	1	9	0
425	1078	0	17	16
426	1193	8	27	31
427	1234	14	42	42
428	1198	14	72	50
429	1091	9	122	59
430	929	2	196	70
431	736	0	288	81
432	538	0	384	89
433	356	2	465	91
434	208	9	513	84
435	102	19	520	70
436	37	32	490	51
437	6	48	439	31
438	0	71	387	15
439	0	103	353	7
440	2	146	346	7
441	6	204	361	10
442	11	276	384	12
443	16	361	395	7
444	22	452	381	0
445	28	541	335	0
446	32	619	264	1
447	34	676	181	40
448	32	707	104	110
449	30	713	45	199
450	27	700	12	285
451	26	677	0	341
452	26	657	2	348
453	28	651	5	304
454	29	664	3	223
455	28	697	0	132
456	25	741	0	55
457	21	783	21	8
458	20	805	81	0
459	24	794	183	0
460	35	743	322	8
461	53	654	477	17
462	75	536	620	18
463	98	408	724	12
464	119	286	772	3
465	133	184	762	0
466	140	108	707	0
467	139	58	630	0
468	131	28	555	5
469	117	11	499	10
470	99	2	469	10
471	80	0	464	4
472	60	3	474	0
473	44	15	490	0
474	30	35	506	14
475	21	59	521	63
476	15	81	538	141
477	11	96	562	239
478	8	98	600	334
479	5	88	649	401
480	3	69	704	421
481	1	46	754	390
482	0	27	782	315
483	0	14	777	220
484	0	12	730	129
485	7	19	645	65
486	31	31	531	40
487	84	44	407	50
488	178	54	290	83
489	322	55	194	120
490	516	49	126	146
491	748	36	85	150
492	995	21	62	130
493	1228	7	50	96
494	1414	0	40	57
495	1527	0	30	25
496	1553	7	23	5
497	1488	19	26	0
498	1344	34	47	0
499	1142	48	93	3
500	910	58	166	7
501	675	62	263	10
502	461	62	375	11
503	284	57	486	12
504	154	49	581	14
505	69	41	645	18
506	24	33	666	23
507	5	26	642	29
508	1	22	576	37
509	0	19	478	47
510	0	17	365	60
511	0	15	253	74
512	3	14	155	89
513	39	12	81	102
514	119	9	33	109
515	253	7	8	111
516	441	4	0	105
517	671	2	0	93
518	921	1	0	76
519	1161	0	4	58
520	1361	0	8	42
521	1495	0	14	28
522	1542	0	22	18
523	1497	0	33	12
524	1367	1	45	8
525	1172	2	56	7
526	945	5	64	6
527	723	6	67	5
528	546	7	65	5
529	444	7	57	4
530	433	6	44	2
531	511	5	29	1
532	659	5	17	0
533	843	5	11	0
534	1025	3	15	0
535	1166	0	27	0
536	1239	0	46	0
537	1231	0	67	0
538	1142	17	82	0
539	989	61	90	0
540	795	138	87	0
541	588	248	75	0
542	396	384	57	1
543	236	530	35	3
544	119	670	15	5
545	45	786	2	7
546	8	866	3	10
547	0	901	29	13
548	0	890	85	18
549	7	834	175	25
550	14	742	296	35
551	19	622	438	47
552	22	488	584	59
553	25	355	714	71
554	30	234	811	80
555	38	138	861	84
556	48	68	860	83
557	59	26	814	76
558	67	5	740	62
559	71	0	659	44
560	68	0	589	25
561	59	2	544	10
562	45	9	524	1
563	31	16	519	1
564	18	22	515	12
565	10	24	500	29
566	8	20	472	49
567	9	10	440	65
568	13	0	417	73
569	17	0	410	68
570	19	19	419	50
571	20	67	431	23
572	19	147	425	0
573	16	254	388	0
574	11	377	316	5
575	6	496	222	60
576	1	594	127	143
577	0	654	52	235
578	0	670	7	306
579	2	642	0	332
580	6	577	0	305
581	12	489	5	233
582	18	390	10	143
583	27	294	9	63
584	42	210	4	10
585	69	142	0	0
586	115	93	0	0
587	181	59	0	6
588	267	39	1	15
589	362	28	2	15
590	454	21	1	9
591	526	16	0	1
592	567	10	0	0
593	567	5	7	0
594	527	2	20	0
595	456	10	40	1
596	367	35	61	2
597	272	85	79	2
598	186	164	90	1
599	115	272	91	0
600	63	401	85	1
601	30	535	75	4
602	13	659	63	6
603	7	756	52	9
604	9	813	44	10
605	15	828	35	10
606	23	806	27	9
607	30	758	17	8
608	34	702	8	7
609	36	655	1	7
610	36	630	0	7
611	36	632	0	7
612	37	659	1	7
613	41	699	2	7
614	49	734	0	7
615	59	748	0	8
616	69	725	0	12
617	76	663	16	20
618	77	565	59	31
619	73	444	135	44
620	65	318	243	60
621	54	203	375	75
622	45	113	514	88
623	37	51	637	95
624	32	15	724	96
625	28	0	759	90
626	23	0	736	78
627	16	1	660	62
628	6	6	543	45
629	0	12	406	29
630	1	18	271	16
631	26	25	156	7
632	85	31	72	2
633	191	35	22	1
634	344	36	0	1
635	540	35	0	2
636	761	32	0	3
637	977	30	4	4
638	1158	29	5	4
639	1273	31	2	4
640	1300	35	0	3
641	1235	41	0	3
642	1087	47	6	3
643	881	51	27	2
644	652	52	65	2
645	432	50	119	3
646	250	45	183	3
647	120	38	250	4
648	42	29	308	5
649	6	22	346	7
650	0	15	356	10
651	0	9	337	15
652	2	5	290	23
653	2	2	229	34
654	1	1	166	48
655	1	0	117	64
656	3	0	95	78
657	7	0	108	89
658	11	0	154	95
659	13	0	224	93
660	13	0	304	85
661	10	0	377	73
662	7	3	427	57
663	4	7	443	41
664	3	13	422	27
665	1	20	367	16
666	0	25	290	8
667	0	28	206	4
668	0	28	127	1
669	12	26	66	0
670	43	23	25	0
671	100	20	4	0
672	186	18	0	0
673	297	18	0	0
674	424	21	1	0
675	550	24	2	0
676	655	29	3	0
677	724	33	1	0
678	742	36	0	0
679	708	36	0	0
680	625	34	0	0
681	508	31	7	0
682	376	25	25	0
683	248	20	57	0
684	142	14	102	1
685	65	11	155	2
686	19	10	210	3
687	0	11	257	4
688	0	15	287	5
689	0	21	294	5
690	3	26	276	4
691	4	30	237	3
692	1	31	184	2
693	0	29	127	1
694	0	24	75	1
695	15	17	35	0
696	57	10	10	0
697	133	5	0	0
698	246	1	0	2
699	388	0	0	9
700	545	0	2	20
701	694	0	2	36
702	810	0	1	54
703	872	0	0	71
704	867	0	0	85
705	795	0	0	92
706	670	0	1	91
707	515	0	2	83
708	359	0	1	68
709	230	0	0	50
710	150	1	0	33
711	132	2	2	18
712	176	4	8	8
713	269	6	19	2
714	392	7	35	0
715	519	8	51	0
716	623	8	65	0
717	685	8	73	0
718	692	7	74	0
719	645	5	68	0
720	553	3	59	0
721	433	2	54	0
722	306	1	57	0
723	191	0	72	0
724	101	0	101	0
725	41	0	138	4
726	9	0	177	13
727	0	0	209	26
728	0	0	226	43
729	1	0	223	62
730	2	0	201	78
731	0	0	163	89
732	0	0	118	92
733	0	1	74	87
734	19	1	38	74
735	62	1	14	57
736	133	0	2	41
737	231	0	0	28
738	347	0	0	22
739	468	0	1	25
740	574	0	2	36
741	646	1	1	52
742	670	1	0	68
743	639	0	0	82
744	559	0	0	90
745	445	1	0	89
746	318	11	0	80
747	198	36	1	66
748	103	77	1	50
749	40	136	0	39
750	8	205	0	34
751	0	276	0	37
752	0	337	0	49
753	2	376	1	66
754	3	388	2	83
755	1	374	3	96
756	0	340	3	102
757	0	300	3	98
758	1	266	2	87
759	6	249	1	70
760	11	254	1	50
761	15	277	2	32
762	17	308	2	18
763	17	335	1	8
764	16	345	0	2
765	14	332	0	0
766	12	296	4	0
767	10	241	24	0
768	9	178	64	0
769	8	116	126	0
770	7	66	207	0
771	7	31	297	0
772	7	11	385	0
773	6	2	454	0
774	5	0	494	0
775	4	0	496	0
776	2	0	460	0
777	1	5	393	0
778	0	19	307	0
779	0	46	216	0
780	0	86	134	0
781	0	139	72	1
782	0	196	31	2
783	0	249	10	4
784	0	289	1	6
785	0	307	0	7
786	0	303	0	8
787	1	276	2	8
788	4	233	21	8
789	6	182	60	7
790	9	131	125	7
791	10	86	213	7
792	10	51	310	7
793	8	28	400	8
794	6	14	464	9
795	4	8	488	9
796	4	8	465	9
797	4	12	402	8
798	4	17	313	6
799	2	23	215	4
800	0	28	126	3
801	0	32	60	2
802	9	33	19	1
803	41	32	1	1
804	102	28	0	2
805	195	23	0	2
806	312	18	1	2
807	438	13	2	2
808	550	8	3	2
809	626	5	8	1
810	650	3	17	1
811	617	2	30	0
812	532	2	44	0
813	414	1	61	0
814	286	1	79	0
815	170	1	102	0
816	81	1	131	0
817	27	1	166	0
818	2	3	205	0
819	0	7	240	0
820	0	12	263	0
821	3	20	267	0
822	3	28	249	0
823	1	36	210	0
824	0	43	157	0
825	1	46	100	0
826	5	45	53	0
827	9	40	25	0
828	12	33	25	0
829	12	24	55	1
830	10	16	109	2
831	6	10	179	2
832	2	5	250	3
833	0	3	309	3
834	0	2	343	3
835	0	2	345	2
836	1	2	315	1
837	3	2	261	1
838	4	1	195	0
839	5	0	132	0
840	5	0	88	0
841	5	0	72	0
842	3	1	89	0
843	2	4	133	1
844	1	10	194	2
845	0	18	256	4
846	0	26	303	4
847	0	34	323	5
848	0	39	309	5
849	0	41	266	4
850	0	38	203	3
851	0	33	136	2
852	0	26	82	1
853	0	19	54	1
854	0	15	59	2
855	0	13	95	3
856	0	16	154	4
857	0	22	221	5
858	0	30	280	6
859	0	37	315	6
860	0	42	319	5
861	0	44	291	4
862	0	41	236	3
863	0	35	169	1
864	1	26	105	0
865	2	17	61	0
866	3	9	47	1
867	4	3	68	8
868	3	0	119	21
869	1	0	189	39
870	0	0	261	60
871	0	0	318	81
872	0	0	347	98
873	0	1	342	108
874	2	0	305	108
875	3	0	244	99
876	1	0	174	82
877	0	0	106	62
878	0	2	53	42
879	11	7	19	25
880	45	13	2	13
881	108	20	0	6
882	199	27	0	3
883	308	31	2	2
884	418	32	2	3
885	508	29	1	4
886	560	23	0	4
887	561	17	0	5
888	511	11	0	5
889	420	8	0	6
890	307	9	0	7
891	196	13	1	7
892	108	19	1	7
893	61	26	0	7
894	65	31	0	6
895	118	33	0	5
896	207	32	0	4
897	314	27	0	3
898	415	20	0	2
899	486	13	0	2
900	514	6	0	2
901	491	1	0	3
902	424	0	0	4
903	330	0	0	5
904	232	3	0	5
905	157	7	0	5
906	124	12	0	5
907	144	16	0	4
908	215	18	0	3
909	322	18	0	2
910	440	17	0	1
911	543	14	1	0
912	607	10	2	0
913	617	7	1	0
914	571	4	0	1
915	478	1	0	6
916	360	0	2	14
917	239	0	13	26
918	135	0	37	39
919	60	1	71	53
920	17	2	114	64
921	0	2	156	70
922	0	2	189	70
923	1	2	206	64
924	3	2	201	54
925	3	3	176	41
926	0	5	137	29
927	0	7	94	18
928	0	10	60	10
929	0	14	45	5
930	2	18	55	3
931	4	21	88	3
932	5	23	138	4
933	5	24	193	5
934	4	22	238	6
935	2	20	261	6
936	1	18	256	5
937	0	16	224	4
938	0	16	174	3
939	0	18	120	2
940	0	22	76	1
941	1	26	56	1
942	4	30	64	2
943	6	33	97	2
944	9	33	147	3
945	11	32	197	3
946	11	28	235	3
947	11	23	250	3
948	9	17	237	2
949	6	11	203	2
950	4	6	159	1
951	2	3	119	0
952	1	1	97	0
953	1	0	101	0
954	1	0	133	0
955	0	0	185	0
956	0	0	243	1
957	0	0	292	2
958	0	0	318	3
959	0	0	315	3
960	3	0	282	3
961	3	1	226	2
962	1	4	161	2
963	0	9	98	1
964	0	16	49	1
965	9	23	17	1
966	39	31	1	2
967	93	36	0	3
968	169	38	0	3
969	256	37	2	3
970	340	33	2	3
971	403	27	0	2
972	430	20	0	2
973	416	13	0	1
974	364	7	7	1
975	286	3	23	1
976	198	1	46	1
977	118	0	78	1
978	56	0	116	1
979	18	0	155	0
980	1	0	190	0
981	0	1	216	0
982	0	1	227	0
983	2	0	221	0
984	3	0	197	0
985	1	0	161	0
986	0	6	117	0
987	0	20	73	0
988	0	44	37	0
989	0	77	13	0
990	1	114	1	2
991	2	150	0	3
992	2	178	1	4
993	3	191	3	5
994	3	188	1	5
995	3	169	0	4
996	3	139	0	3
997	3	102	11	2
998	3	66	42	2
999	2	36	96	2
1000	2	15	170	2
1001	1	4	252	3
1002	1	0	327	4
1003	1	0	379	4
1004	2	1	396	4
1005	3	0	374	3
1006	4	0	319	2
1007	4	0	243	1
1008	4	6	161	0
1009	3	23	89	0
1010	2	51	37	0
1011	1	89	7	1
1012	0	131	0	2
1013	0	169	0	4
1014	0	194	4	6
1015	0	203	7	6
1016	0	193	5	5
1017	1	167	0	3
1018	3	130	0	0
1019	5	90	1	0
1020	7	54	23	2
1021	8	26	65	10
1022	9	8	125	24
1023	8	0	194	44
1024	6	0	258	66
1025	3	0	304	87
1026	1	2	319	103
1027	0	2	302	110
1028	0	0	256	107
1029	0	0	193	95
1030	0	1	126	76
1031	0	13	68	56
1032	0	36	27	37
1033	0	70	4	23
1034	0	110	0	14
1035	0	150	0	10
1036	0	180	3	9
1037	0	194	6	10
1038	0	190	5	10
1039	0	168	1	9
1040	1	135	0	8
1041	2	97	0	6
1042	4	63	10	5
1043	6	37	39	4
1044	8	23	87	4
1045	9	19	150	5
1046	9	23	217	6
1047	8	30	277	7
1048	6	37	314	8
1049	4	41	320	8
1050	2	40	292	7
1051	1	35	236	6
1052	0	27	165	4
1053	0	19	94	2
1054	0	12	36	1
1055	0	7	3	1
1056	1	6	0	1
1057	2	9	26	1
1058	2	15	72	2
1059	1	23	129	3
1060	0	30	182	5
1061	0	35	220	5
1062	0	37	235	6
1063	0	34	225	6
1064	3	29	192	5
1065	5	21	145	4
1066	3	13	95	3
1067	0	6	52	3
1068	0	4	21	4
1069	2	6	4	4
1070	28	12	0	5
1071	81	20	0	5
1072	160	30	1	5
1073	258	38	2	4
1074	356	43	1	4
1075	432	43	0	4
1076	470	40	0	4
1077	460	33	0	3
1078	405	24	0	0
1079	318	16	0	0
1080	219	9	0	0
1081	128	4	0	8
1082	59	1	1	28
1083	17	0	6	62
1084	0	0	14	107
1085	0	0	27	156
1086	0	1	40	200
1087	3	1	50	229
1088	4	1	56	237
1089	1	1	54	222
1090	0	1	45	189
1091	0	1	30	146
1092	0	0	14	104
1093	0	0	1	72
1094	1	0	0	56
1095	2	0	5	55
1096	1	0	30	66
1097	1	0	70	82
1098	0	0	121	95
1099	0	0	173	100
1100	0	0	216	96
1101	0	0	238	82
1102	0	0	234	63
1103	0	0	203	44
1104	0	0	153	29
1105	0	0	96	22
1106	0	0	44	25
1107	1	0	11	36
1108	1	0	3	53
1109	1	0	23	71
1110	1	0	64	85
1111	0	0	118	93
1112	0	0	171	93
1113	0	0	211	84
1114	2	0	227	70
1115	4	0	218	54
1116	5	2	187	37
1117	3	6	141	24
1118	0	10	92	15
1119	0	16	50	9
1120	5	21	21	7
1121	35	24	4	6
1122	91	26	0	6
1123	172	24	0	6
1124	269	21	0	6
1125	362	17	1	5
1126	432	13	0	5
1127	462	11	0	4
1128	443	12	0	4
1129	381	15	0	4
1130	291	21	0	4
1131	193	26	0	3
1132	107	30	0	3
1133	45	33	8	3
1134	10	32	24	3
1135	0	29	51	2
1136	0	23	84	1
1137	2	18	117	1
1138	4	13	144	0
1139	3	11	157	0
1140	1	13	151	0
1141	0	17	128	0
1142	0	24	92	0
1143	0	31	53	0
1144	1	36	22	1
1145	3	39	5	2
1146	3	38	9	3
1147	3	33	33	5
1148	1	26	72	6
1149	0	19	117	7
1150	0	13	156	7
1151	0	9	181	7
1152	0	8	186	6
1153	0	10	170	5
1154	0	18	138	4
1155	1	30	97	4
1156	1	48	57	3
1157	1	72	25	4
1158	1	98	6	4
1159	2	123	0	5
1160	2	144	0	6
1161	2	157	3	7
1162	3	159	5	7
1163	3	150	4	6
1164	4	133	0	5
1165	4	111	0	5
1166	5	90	3	4
1167	6	71	23	5
1168	6	57	60	5
1169	6	48	112	5
1170	5	42	169	4
1171	4	36	219	2
1172	3	28	251	0
1173	2	19	256	0
1174	1	9	233	3
1175	0	1	189	12
1176	0	0	134	26
1177	0	6	80	45
1178	0	22	37	65
1179	0	47	10	81
1180	0	76	0	91
1181	0	105	0	93
1182	0	127	1	85
1183	0	139	5	70
1184	0	139	6	52
1185	2	127	3	34
1186	3	108	0	19
1187	5	86	0	9
1188	7	67	3	4
1189	9	51	24	2
1190	11	41	63	3
1191	11	34	115	4
1192	11	30	172	6
1193	10	27	222	6
1194	8	22	254	6
1195	6	17	261	5
1196	4	13	242	4
1197	3	8	203	2
1198	2	5	156	1
1199	1	3	114	1
1200	2	2	85	0
1201	2	1	76	1
1202	3	0	87	1
1203	3	0	112	3
1204	4	0	145	4
1205	3	0	178	5
1206	3	1	202	5
1207	2	2	212	5
1208	1	2	205	4
1209	1	4	181	3
1210	0	7	145	2
1211	0	15	103	2
1212	1	28	63	2
1213	2	47	31	2
1214	3	73	10	3
1215	5	102	0	4
1216	6	130	0	4
1217	7	152	0	5
1218	8	162	0	5
1219	8	159	0	5
1220	7	143	0	4
1221	6	117	3	3
1222	6	87	13	2
1223	5	57	35	1
1224	5	33	68	1
1225	4	17	113	0
1226	4	8	166	0
1227	2	5	217	0
1228	0	6	259	0
1229	0	6	283	0
1230	0	6	282	0
1231	0	5	256	0
1232	2	3	211	0
1233	4	2	157	0
1234	4	0	105	0
1235	1	0	65	0
1236	0	0	43	0
1237	0	0	37	0
1238	15	0	43	0
1239	51	2	53	0
1240	110	3	59	0
1241	185	4	58	0
1242	263	5	49	1
1243	328	5	34	1
1244	363	4	20	0
1245	360	3	8	0
1246	319	1	1	0
1247	248	0	0	3
1248	164	0	0	12
1249	84	0	1	26
1250	25	0	2	44
1251	0	0	2	62
1252	6	0	1	75
1253	49	0	1	82
1254	118	0	0	79
1255	199	0	0	69
1256	274	0	1	54
1257	330	2	1	37
1258	352	6	1	23
1259	337	11	1	12
1260	287	16	1	6
1261	214	21	0	4
1262	134	25	0	4
1263	64	28	0	4
1264	21	28	0	4
1265	13	25	0	2
1266	42	21	0	0
1267	100	16	0	0
1268	174	10	0	1
1269	246	6	0	8
1270	300	3	0	21
1271	324	3	0	40
1272	314	3	0	61
1273	274	4	1	80
1274	214	2	1	93
1275	147	0	2	97
1276	87	0	3	90
1277	42	1	3	75
1278	13	15	3	54
1279	0	44	3	34
1280	0	88	3	20
1281	0	139	2	14
1282	2	189	2	19
1283	5	225	2	33
1284	6	239	2	53
1285	4	228	3	72
1286	0	195	3	86
1287	0	147	3	92
1288	0	96	4	89
1289	14	52	4	78
1290	51	21	4	61
1291	112	5	3	43
1292	192	2	2	27
1293	276	8	2	15
1294	346	18	1	8
1295	386	28	2	5
1296	384	34	2	4
1297	342	37	2	5
1298	270	36	1	6
1299	186	32	0	5
1300	108	27	0	3
1301	49	22	3	0
1302	14	17	14	0
1303	0	13	34	0
1304	0	10	61	5
1305	1	9	90	16
1306	4	9	115	31
1307	4	8	129	49
1308	2	8	127	66
1309	1	7	110	78
1310	0	5	82	83
1311	1	3	50	79
1312	3	1	24	68
1313	5	0	10	53
1314	6	1	12	37
1315	6	4	31	23
1316	6	10	59	12
1317	6	16	91	6
1318	7	23	116	4
1319	7	29	128	4
1320	7	32	124	4
1321	6	31	104	5
1322	6	27	74	4
1323	5	21	43	4
1324	5	14	18	3
1325	4	9	8	3
1326	4	6	15	3
1327	4	8	38	3
1328	4	13	71	3
1329	4	20	104	3
1330	4	27	130	3
1331	5	33	140	2
1332	6	35	134	2
1333	6	34	113	2
1334	4	29	83	2
1335	0	23	52	1
1336	0	16	26	0
1337	0	10	9	0
1338	16	5	0	0
1339	48	3	0	2
1340	97	3	0	9
1341	154	4	1	22
1342	209	4	1	39
1343	248	5	1	57
1344	262	5	0	72
1345	247	4	0	81
1346	206	3	0	82
1347	151	2	0	75
1348	95	1	0	60
1349	48	1	3	43
1350	16	3	11	27
1351	1	7	25	14
1352	0	13	44	6
1353	0	19	64	2
1354	3	25	83	1
1355	4	30	95	2
1356	4	32	96	3
1357	2	31	85	3
1358	1	26	65	3
1359	1	20	38	2
1360	2	14	14	1
1361	4	8	0	1
1362	5	4	0	1
1363	5	1	19	1
1364	3	1	55	2
1365	1	1	102	2
1366	0	2	149	2
1367	0	3	187	1
1368	0	3	205	1
1369	1	2	200	1
1370	3	1	174	1
1371	3	0	133	0
1372	1	0	87	0
1373	0	0	45	0
1374	0	0	15	1
1375	8	0	0	1
1376	33	0	0	1
1377	73	0	9	1
1378	124	0	26	1
1379	176	0	44	1
1380	217	0	60	0
1381	236	0	70	0
1382	228	0	71	0
1383	196	0	64	0
1384	147	0	51	1
1385	95	0	36	0
1386	50	0	23	0
1387	18	0	17	0
1388	2	0	19	0
1389	0	0	31	5
1390	0	0	48	14
1391	2	0	65	28
1392	3	1	78	44
1393	2	1	83	59
1394	0	0	78	70
1395	0	0	65	74
1396	0	0	47	70
1397	0	1	28	59
1398	0	7	13	45
1399	1	19	2	30
1400	1	35	0	18
1401	0	53	0	9
1402	0	69	8	4
1403	0	78	20	2
1404	0	79	33	2
1405	0	70	46	3
1406	0	55	56	3
1407	0	38	63	2
1408	0	21	69	1
1409	1	9	77	0
1410	1	1	89	0
1411	1	0	107	0
1412	1	0	128	1
1413	0	4	148	1
1414	0	10	159	1
1415	0	17	157	2
1416	0	24	140	2
1417	0	30	110	1
1418	0	33	72	1
1419	0	31	36	1
1420	0	26	9	1
1421	0	19	0	1
1422	0	12	4	1
1423	0	6	24	1
1424	0	5	54	1
1425	1	7	85	1
1426	2	13	108	1
1427	4	20	120	1
1428	5	25	116	1
1429	5	27	99	1
1430	5	28	75	0
1431	5	28	49	0
1432	3	30	26	0
1433	2	36	9	0
1434	1	47	0	0
1435	0	61	0	0
1436	0	75	1	1
1437	0	84	10	1
1438	0	86	24	1
1439	0	79	42	1
1440	1	64	59	0
1441	1	46	74	0
1442	0	28	82	0
1443	0	13	80	1
1444	0	4	70	1
1445	2	0	53	1
1446	10	0	35	0
1447	24	0	18	0
1448	42	0	6	0
1449	61	0	0	3
1450	76	0	0	13
1451	84	0	0	27
1452	83	1	1	44
1453	72	1	3	62
1454	55	1	4	75
1455	35	0	4	80
1456	19	0	4	76
1457	7	2	4	63
1458	0	11	3	45
1459	0	30	2	27
1460	0	56	1	13
1461	0	86	1	9
1462	1	113	0	14
1463	0	130	0	28
1464	0	133	0	47
1465	0	120	1	67
1466	0	94	2	82
1467	1	63	2	89
1468	2	35	3	87
1469	3	18	4	76
1470	3	16	4	59
1471	2	29	5	41
1472	0	54	6	25
1473	0	83	7	13
1474	0	109	8	7
1475	0	124	8	4
1476	1	125	7	5
1477	2	113	6	5
1478	1	91	4	5
1479	0	65	2	3
1480	0	39	1	1
1481	2	20	0	0
1482	14	7	0	0
1483	36	1	0	5
1484	68	1	0	17
1485	105	2	0	33
1486	138	4	0	52
1487	160	5	0	70
1488	164	5	1	82
1489	150	4	1	86
1490	121	2	1	80
1491	85	1	0	67
1492	50	0	0	50
1493	23	1	0	32
1494	6	4	6	18
1495	0	9	19	8
1496	0	15	36	2
1497	0	22	55	1
1498	2	27	71	1
1499	2	29	79	2
1500	0	27	77	3
1501	0	22	65	3
1502	0	14	48	2
1503	0	9	29	2
1504	1	8	13	2
1505	2	16	3	2
1506	2	32	0	3
1507	2	54	0	3
1508	2	78	0	4
1509	2	99	0	4
1510	2	109	0	4
1511	2	108	0	3
1512	2	96	0	3
1513	1	75	0	2
1514	0	51	0	1
1515	0	29	0	0
1516	0	13	0	0
1517	6	3	0	0
1518	21	0	0	0
1519	42	0	6	0
1520	67	1	17	0
1521	92	3	32	0
1522	109	4	48	0
1523	114	4	62	0
1524	105	3	69	0
1525	86	3	67	0
1526	61	2	55	0
1527	36	1	38	0
1528	16	1	20	0
1529	4	1	8	0
1530	0	0	7	0
1531	0	0	18	1
1532	0	0	41	2
1533	1	0	69	2
1534	1	1	98	2
1535	1	1	119	2
1536	0	2	127	1
1537	0	2	120	1
1538	0	1	100	0
1539	0	0	72	0
1540	0	0	44	0
1541	0	0	22	0
1542	1	0	12	0
1543	2	4	17	0
1544	3	11	33	0
1545	4	20	55	0
1546	5	30	75	0
1547	5	37	88	0
1548	5	39	89	0
1549	5	37	78	1
1550	4	30	59	1
1551	3	23	37	0
1552	2	18	19	0
1553	1	18	6	0
1554	0	26	0	3
1555	0	39	0	13
1556	0	55	0	29
1557	0	69	1	51
1558	1	76	1	73
1559	3	74	0	90
1560	4	64	0	98
1561	4	48	0	96
1562	2	30	0	83
1563	0	15	1	64
1564	0	5	1	42
1565	0	0	0	24
1566	8	0	0	10
1567	22	0	0	2
1568	42	1	5	0
1569	64	2	16	0
1570	83	2	31	0
1571	95	2	47	1
1572	96	2	60	1
1573	86	2	67	0
1574	67	1	64	0
1575	45	0	53	0
1576	25	0	37	0
1577	10	0	21	0
1578	2	2	11	0
1579	0	6	10	0
1580	0	13	17	0
1581	0	22	30	0
1582	1	31	45	0
1583	1	38	56	0
1584	0	41	60	0
1585	0	39	56	0
1586	0	33	44	0
1587	0	24	28	0
1588	0	15	13	0
1589	0	8	2	0
1590	0	4	0	1
1591	0	5	1	1
1592	0	10	14	1
1593	0	17	31	1
1594	0	24	51	1
1595	0	30	68	1
1596	1	32	77	1
1597	1	31	77	1
1598	2	26	66	1
1599	2	20	49	1
1600	2	13	29	0
1601	2	7	11	0
1602	1	3	0	0
1603	0	1	0	4
1604	0	0	6	14
1605	0	1	23	28
1606	0	2	44	46
1607	0	3	64	62
1608	0	3	78	74
1609	0	3	82	77
1610	0	1	75	72
1611	0	0	60	59
1612	0	0	41	43
1613	0	4	23	26
1614	0	14	9	13
1615	0	30	1	5
1616	0	49	0	1
1617	0	69	0	1
1618	0	84	0	1
1619	0	90	1	2
1620	0	86	1	2
1621	1	72	0	1
1622	2	52	0	0
1623	2	33	0	0
1624	3	20	0	0
1625	3	18	1	0
1626	3	27	1	0
1627	3	44	0	0
1628	3	64	0	0
1629	2	81	0	1
1630	2	90	0	1
1631	2	88	1	0
1632	2	78	3	0
1633	2	60	2	0
1634	2	41	0	0
1635	3	23	0	0
1636	3	10	0	0
1637	3	3	9	0
1638	3	0	31	0
1639	2	0	64	0
1640	2	1	104	0
1641	2	3	143	0
1642	3	4	170	0
1643	3	4	178	0
1644	4	4	164	0
1645	4	3	132	0
1646	4	3	90	0
1647	4	2	47	0
1648	3	1	13	0
1649	3	0	0	0
1650	2	0	0	0
1651	2	0	22	0
1652	1	1	57	0
1653	0	2	99	0
1654	0	3	135	0
1655	1	4	159	0
1656	3	3	163	0
1657	4	3	149	0
1658	4	2	119	0
1659	2	0	83	0
1660	0	0	48	0
1661	0	0	21	0
1662	5	0	5	0
1663	25	0	0	3
1664	59	0	0	9
1665	103	0	0	19
1666	149	0	1	31
1667	185	0	1	44
1668	201	0	0	55
1669	193	0	0	60
1670	163	0	0	59
1671	120	0	0	51
1672	74	0	0	38
1673	36	0	0	23
1674	11	0	0	12
1675	0	0	4	6
1676	0	0	12	9
1677	0	1	24	19
1678	2	3	38	34
1679	3	4	49	50
1680	2	5	56	64
1681	1	5	56	71
1682	2	4	49	70
1683	3	2	37	62
1684	5	2	24	49
1685	6	4	12	34
1686	6	10	4	20
1687	6	19	0	10
1688	4	32	0	4
1689	3	45	0	2
1690	2	56	0	2
1691	2	62	1	3
1692	3	60	0	4
1693	4	52	0	4
1694	4	40	0	4
1695	4	27	0	4
1696	4	17	0	4
1697	3	13	1	4
1698	3	18	1	4
1699	3	31	2	5
1700	3	47	2	5
1701	4	62	1	5
1702	4	73	1	6
1703	5	75	0	6
1704	5	69	0	5
1705	5	57	0	4
1706	5	41	0	3
1707	5	26	0	1
1708	4	17	0	1
1709	4	14	0	3
1710	4	19	0	8
1711	4	29	0	17
1712	4	41	0	28
1713	5	50	1	40
1714	7	55	2	50
1715	8	55	3	55
1716	8	48	5	55
1717	6	38	6	49
1718	3	27	6	39
1719	0	17	4	27
1720	0	10	1	16
1721	2	6	0	7
1722	11	4	0	2
1723	27	5	4	0
1724	48	6	14	0
1725	71	7	30	1
1726	91	9	48	2
1727	103	9	65	3
1728	105	9	76	3
1729	95	7	80	3
1730	76	5	75	2
1731	54	3	61	2
1732	32	3	43	2
1733	15	6	25	2
1734	4	15	10	3
1735	0	30	2	4
1736	0	50	2	5
1737	1	71	9	6
1738	4	88	21	7
1739	7	99	35	7
1740	8	100	46	7
1741	8	90	53	6
1742	7	73	52	6
1743	5	52	46	5
1744	4	32	36	3
1745	7	16	24	2
1746	16	6	13	1
1747	32	2	5	2
1748	55	2	1	4
1749	83	4	0	9
1750	109	7	0	16
1751	128	8	0	24
1752	134	9	1	32
1753	125	8	1	38
1754	102	8	1	40
1755	70	7	1	38
1756	37	7	1	32
1757	13	7	1	24
1758	7	8	1	15
1759	23	10	2	8
1760	62	12	2	3
1761	116	15	2	0
1762	175	17	2	0
1763	225	19	2	0
1764	252	20	2	1
1765	252	20	3	1
1766	222	18	2	1
1767	171	16	1	1
1768	111	14	0	1
1769	56	12	0	1
1770	18	10	0	1
1771	7	9	3	1
1772	21	9	11	1
1773	57	10	22	1
1774	103	11	36	0
1775	145	12	49	0
1776	174	13	58	0
1777	183	13	60	0
1778	171	13	54	0
1779	141	12	42	0
1780	103	12	26	0
1781	65	12	12	0
1782	33	13	4	0
1783	12	14	3	0
1784	2	16	9	0
1785	0	18	22	0
1786	3	20	36	0
1787	8	21	48	0
1788	12	21	54	0
1789	14	20	53	0
1790	12	17	45	0
1791	7	14	33	0
1792	2	12	20	0
1793	1	11	10	0
1794	7	11	3	0
1795	25	12	0	0
1796	56	14	0	1
1797	99	17	0	1
1798	145	20	1	1
1799	186	22	2	0
1800	211	22	2	0
1801	213	21	2	0
1802	191	19	2	0
1803	151	16	2	0
1804	100	14	2	0
1805	51	12	2	0
1806	14	12	1	0
1807	0	13	1	0
1808	0	15	0	0
1809	23	18	0	0
1810	58	20	0	0
1811	97	21	0	0
1812	131	21	0	0
1813	151	20	1	0
1814	153	18	1	0
1815	137	16	1	0
1816	108	14	0	0
1817	74	12	0	0
1818	42	12	0	0
1819	17	13	0	0
1820	3	16	3	1
1821	0	18	9	1
1822	0	21	18	2
1823	2	22	28	2
1824	4	22	36	3
1825	5	20	42	3
1826	4	18	41	3
1827	4	15	36	3
1828	3	13	27	2
1829	3	11	18	2
1830	3	10	13	1
1831	3	10	16	1
1832	3	10	27	1
1833	2	11	45	1
1834	2	11	68	2
1835	2	12	89	2
1836	2	13	103	2
1837	3	13	107	2
1838	3	12	100	2
1839	3	11	84	2
1840	3	9	61	2
1841	3	9	39	5
1842	3	11	19	10
1843	2	16	6	17
1844	2	25	0	25
1845	1	37	0	33
1846	1	49	0	39
1847	1	60	2	42
1848	1	66	4	39
1849	1	65	4	33
1850	2	59	3	25
1851	2	49	1	17
1852	2	38	0	10
1853	3	28	0	5
1854	3	22	3	3
1855	2	20	14	3
1856	2	21	32	4
1857	2	23	54	5
1858	1	25	76	5
1859	1	26	92	5
1860	1	26	98	5
1861	1	25	91	5
1862	1	23	73	5
1863	2	22	49	5
1864	2	22	26	6
1865	2	23	9	7
1866	2	24	3	7
1867	2	25	8	8
1868	1	26	21	8
1869	2	27	38	8
1870	2	26	54	8
1871	3	25	65	8
1872	3	23	70	8
1873	4	22	67	8
1874	5	22	60	9
1875	5	22	49	9
1876	5	23	37	10
1877	5	25	27	10
1878	4	29	18	11
1879	4	34	12	11
1880	4	40	8	12
1881	4	46	8	12
1882	4	51	9	13
1883	5	53	10	13
1884	6	52	11	13
1885	6	48	11	13
1886	7	42	9	13
1887	7	34	7	13
1888	8	27	6	13
1889	8	21	10	12
1890	9	17	19	12
1891	9	14	36	12
1892	10	14	59	12
1893	11	14	84	13
1894	12	14	107	13
1895	13	15	122	13
1896	14	14	126	14
1897	15	14	117	15
1898	15	13	98	15
1899	14	13	72	16
1900	11	12	46	17
1901	9	12	26	17
1902	8	12	14	18
1903	11	12	11	18
1904	20	13	16	18
1905	36	13	25	18
1906	58	14	34	18
1907	83	14	39	18
1908	105	14	40	18
1909	120	14	37	18
1910	124	14	30	18
1911	116	14	22	18
1912	97	14	14	18
1913	72	14	9	19
1914	45	14	5	19
1915	22	15	3	19
1916	8	15	3	20
1917	7	16	3	20
1918	17	16	3	20
1919	38	16	3	20
1920	65	16	3	20
1921	93	16	3	19
1922	115	16	3	19
1923	126	15	3	18
1924	124	15	3	19
1925	111	14	3	20
1926	88	14	2	23
1927	62	13	1	26
1928	38	12	0	30
1929	20	12	1	33
1930	9	11	4	35
1931	4	11	10	35
1932	4	11	18	34
1933	7	12	27	31
1934	10	12	35	28
1935	13	13	40	24
1936	14	13	41	21
1937	14	13	37	20
1938	12	13	30	19
1939	9	13	21	19
1940	7	13	13	19
1941	7	13	6	19
1942	14	12	3	20
1943	29	12	2	20
1944	53	11	2	20
1945	82	11	4	20
1946	111	11	5	20
1947	133	11	6	20
1948	143	11	7	20
1949	137	11	7	19
1950	118	12	6	19
1951	90	12	5	19
1952	59	12	3	20
1953	33	12	2	20
1954	14	12	3	20
1955	4	11	6	21
1956	1	11	12	21
1957	3	10	20	22
1958	7	9	30	22
1959	11	9	39	22
1960	13	9	45	22
1961	13	9	47	21
1962	12	9	43	21
1963	10	9	36	21
1964	8	9	26	21
1965	7	9	17	21
1966	9	9	9	21
1967	16	9	5	21
1968	28	8	3	21
1969	47	8	3	21
1970	68	8	5	21
1971	88	8	6	20
1972	103	7	7	20
1973	108	7	7	21
1974	102	7	7	22
1975	85	6	7	24
1976	62	6	6	27
1977	37	6	6	29
1978	16	6	7	31
1979	3	7	7	32
1980	1	7	8	31
1981	10	7	7	29
1982	27	8	7	26
1983	49	8	6	24
1984	70	7	5	22
1985	85	7	6	20
1986	91	7	9	19
1987	86	7	15	19
1988	71	7	23	18
1989	52	7	31	18
1990	32	7	39	18
1991	16	7	44	18
1992	5	7	46	18
1993	0	6	45	18
1994	0	6	42	18
1995	0	6	39	17
1996	1	6	37	17
1997	2	6	35	17
1998	1	6	33	18
[truncated: 13,469 more rows]

## Sheet: E. coli 16S sequencing
	G	A	T	C
0	118	114	69	68
1	120	116	70	68
2	125	117	71	68
3	134	120	74	67
4	147	124	78	66
5	163	127	82	65
6	178	130	87	65
7	189	130	90	65
8	198	128	93	66
9	206	126	96	66
10	217	124	100	67
11	232	123	106	69
12	249	123	112	69
13	269	124	118	70
14	288	126	124	70
15	307	127	129	70
16	326	129	133	69
17	344	130	136	68
18	363	129	138	68
19	382	128	139	69
20	403	126	139	72
21	426	123	139	76
22	450	122	139	82
23	476	121	140	88
24	502	122	142	95
25	527	125	146	102
26	551	129	149	108
27	575	134	152	115
28	599	139	153	123
29	624	145	152	131
30	652	151	150	141
31	683	158	147	153
32	716	165	144	167
33	750	172	141	182
34	784	178	140	200
35	817	184	139	219
36	848	190	138	239
37	876	197	137	261
38	902	206	136	284
39	927	218	136	309
40	953	232	135	334
41	981	248	136	360
42	1012	266	138	387
43	1046	285	140	413
44	1082	304	143	440
45	1118	324	146	466
46	1150	347	150	492
47	1177	373	155	516
48	1198	403	162	539
49	1214	435	173	559
50	1226	469	186	578
51	1237	501	203	594
52	1249	533	222	606
53	1262	563	243	615
54	1275	595	264	620
55	1287	631	286	621
56	1296	673	307	618
57	1300	722	329	610
58	1298	777	352	597
59	1291	835	378	580
60	1279	892	407	558
61	1263	945	441	534
62	1243	993	479	509
63	1219	1035	519	483
64	1190	1073	561	457
65	1157	1108	601	431
66	1118	1141	637	404
67	1074	1174	669	376
68	1026	1206	697	348
69	975	1238	723	319
70	922	1270	746	290
71	867	1299	770	261
72	812	1325	792	235
73	758	1344	814	211
74	705	1355	832	190
75	654	1356	846	172
76	604	1349	855	157
77	555	1335	859	145
78	507	1316	858	135
79	462	1294	856	129
80	418	1271	852	124
81	378	1245	849	122
82	343	1216	846	120
83	312	1182	841	119
84	285	1141	834	118
85	261	1095	822	118
86	240	1043	805	120
87	221	988	786	125
88	203	931	766	133
89	187	874	748	145
90	174	819	734	161
91	162	767	723	181
92	154	716	718	203
93	147	666	715	229
94	142	615	712	257
95	138	565	709	290
96	135	514	704	327
97	132	466	695	371
98	129	421	683	421
99	126	382	669	477
100	122	348	652	539
101	119	319	633	604
102	116	294	614	672
103	115	271	595	742
104	115	250	576	814
105	118	230	556	886
106	122	211	536	959
107	129	194	515	1030
108	137	180	492	1095
109	146	169	466	1153
110	157	162	436	1200
111	170	158	404	1235
112	186	157	370	1258
113	204	157	336	1270
114	225	157	302	1273
115	249	156	271	1269
116	274	156	243	1257
117	301	155	218	1236
118	330	156	194	1204
119	361	157	173	1160
120	394	159	153	1104
121	430	161	135	1037
122	467	162	119	962
123	505	162	105	882
124	542	161	95	801
125	578	158	87	720
126	609	155	82	641
127	636	150	78	566
128	658	146	75	496
129	677	141	72	431
130	694	135	70	373
131	713	129	67	321
132	734	123	66	276
133	757	117	66	237
134	783	111	66	202
135	810	106	67	174
136	835	100	69	150
137	859	95	70	131
138	880	90	71	118
139	900	84	73	108
140	920	79	74	101
141	942	74	75	95
142	965	70	76	91
143	990	67	77	86
144	1017	65	77	81
145	1045	63	77	76
146	1070	61	77	72
147	1090	60	76	68
148	1104	59	75	66
149	1110	59	74	65
150	1107	58	72	65
151	1097	59	69	65
152	1083	59	66	67
153	1066	59	63	68
154	1048	58	60	71
155	1030	57	57	73
156	1009	56	55	76
157	984	55	53	79
158	954	55	50	83
159	917	56	48	88
160	873	57	45	95
161	825	59	43	105
162	774	60	41	119
163	721	62	41	138
164	667	63	41	163
165	611	64	41	191
166	553	66	41	224
167	493	68	40	260
168	432	71	39	298
169	373	75	38	339
170	318	79	37	382
171	269	82	38	428
172	226	85	40	477
173	191	88	42	529
174	161	90	44	580
175	136	91	46	631
176	114	93	49	678
177	96	95	52	721
178	81	95	57	758
179	68	95	64	789
180	60	93	74	810
181	53	91	87	822
182	49	88	103	823
183	46	86	123	812
184	44	84	148	789
185	42	83	177	756
186	42	81	211	713
187	42	78	251	663
188	42	74	298	608
189	42	70	349	549
190	42	66	404	489
191	41	63	461	429
192	41	62	517	371
193	41	61	570	318
194	42	62	616	269
195	45	62	654	227
196	50	62	683	192
197	57	60	703	162
198	66	59	715	138
199	79	57	721	119
200	96	56	722	104
201	118	55	720	93
202	147	55	715	86
203	183	55	708	81
204	226	54	699	78
205	277	53	687	75
206	336	52	673	73
207	402	50	655	71
208	472	49	631	70
209	546	47	600	69
210	618	45	563	70
211	685	43	520	71
212	742	41	471	72
213	787	39	419	72
214	816	38	366	72
215	826	37	315	71
216	818	36	267	69
217	793	34	224	68
218	752	32	187	67
219	697	29	159	66
220	633	26	140	66
221	561	24	132	66
222	486	24	134	66
223	411	26	147	66
224	339	31	168	66
225	272	39	197	65
226	213	50	229	63
227	162	65	263	62
228	120	84	297	60
229	87	108	328	60
230	63	139	355	63
231	46	176	376	69
232	34	219	390	79
233	27	266	395	93
234	22	316	390	114
235	20	366	375	140
236	19	415	351	172
237	19	461	318	213
238	20	503	281	261
239	22	540	242	318
240	23	570	203	381
241	25	594	168	447
242	26	610	138	512
243	27	619	114	570
244	27	622	94	619
245	28	621	79	654
246	28	617	68	675
247	28	611	59	684
248	28	602	53	681
249	28	590	49	670
250	28	574	48	655
251	29	554	48	638
252	29	529	49	623
253	29	499	50	614
254	30	467	51	614
255	30	434	51	624
256	31	402	50	643
257	31	375	49	669
258	30	355	48	694
259	30	344	48	713
260	29	343	50	718
261	28	351	52	705
262	28	365	55	673
263	27	383	59	625
264	27	400	62	566
265	26	414	65	502
266	24	422	67	439
267	22	423	68	384
268	20	415	67	341
269	17	398	67	315
270	15	373	66	308
271	12	341	64	323
272	11	303	63	359
273	9	261	62	414
274	8	219	61	482
275	8	178	59	556
276	8	142	58	628
277	10	112	56	691
278	12	88	54	738
279	14	69	52	767
280	17	56	49	777
281	19	45	46	770
282	21	38	42	749
283	21	33	39	721
284	21	30	36	691
285	19	29	33	668
286	17	31	32	656
287	15	34	32	659
288	13	37	31	676
289	11	40	31	703
290	12	41	31	732
291	18	40	31	755
292	31	38	31	763
293	52	36	33	751
294	83	34	35	715
295	124	32	38	659
296	176	31	41	586
297	237	31	44	505
298	305	30	46	422
299	378	29	47	344
300	451	28	46	275
301	520	28	44	218
302	579	28	40	173
303	622	28	36	139
304	645	28	32	115
305	645	28	28	99
306	621	26	26	90
307	575	24	24	88
308	512	21	25	91
309	437	19	27	100
310	357	17	29	117
311	278	16	31	143
312	205	16	33	178
313	144	16	35	223
314	96	17	36	276
315	62	17	36	336
316	39	17	37	396
317	25	16	38	454
318	17	15	39	502
319	13	14	40	538
320	10	13	41	560
321	9	13	42	567
322	9	13	43	561
323	11	14	44	549
324	13	15	44	534
325	16	18	44	524
326	18	21	44	525
327	18	23	42	542
328	17	26	41	576
329	15	27	39	623
330	13	27	37	679
331	10	27	36	734
332	8	26	35	780
333	6	25	34	810
334	5	25	33	823
335	3	26	33	823
336	2	27	32	817
337	2	28	31	811
338	1	28	29	812
339	2	28	28	822
340	3	27	27	838
341	5	25	25	854
342	9	23	24	863
343	16	22	24	859
344	27	21	25	835
345	46	20	26	790
346	74	18	27	724
347	115	16	28	641
348	171	14	29	546
349	242	11	30	446
350	324	10	30	350
351	413	9	29	263
352	502	8	28	191
353	582	8	27	136
354	644	9	25	98
355	681	9	23	74
356	690	10	22	62
357	669	10	22	56
358	621	11	26	54
359	551	12	35	54
360	466	13	51	54
361	376	14	76	54
362	289	15	110	54
363	209	17	153	54
364	143	18	205	53
365	91	19	262	53
366	54	20	320	52
367	29	20	371	51
368	14	20	411	50
369	7	18	433	51
370	6	15	434	53
371	7	12	414	59
372	9	10	375	71
373	12	8	323	90
374	14	7	265	120
375	16	8	208	162
376	16	9	156	218
377	16	13	115	287
378	15	20	85	363
379	14	31	66	442
380	12	49	56	513
381	10	74	53	567
382	8	108	54	596
383	6	152	57	594
384	4	203	59	561
385	3	259	60	502
386	1	316	60	427
387	0	369	58	347
388	0	412	56	275
389	0	442	55	223
390	0	453	55	200
391	0	445	57	209
392	0	419	58	252
393	2	378	60	323
394	4	328	60	416
395	6	277	61	517
396	9	233	61	616
397	12	203	62	697
398	15	190	64	750
399	18	199	66	766
400	21	227	67	744
401	23	272	68	686
402	25	327	67	599
403	25	386	65	496
404	23	441	62	388
405	21	483	57	288
406	17	508	53	208
407	12	510	48	154
408	8	490	45	132
409	4	450	42	143
410	2	395	41	186
411	0	331	42	258
412	0	265	44	351
413	0	203	46	455
414	0	149	48	560
415	0	105	50	651
416	1	72	49	719
417	2	48	48	753
418	4	33	45	751
419	6	24	41	716
420	8	20	37	658
421	8	19	34	593
422	7	19	32	537
423	5	19	31	507
424	4	19	31	511
425	2	20	32	550
426	0	24	33	616
427	0	32	34	693
428	0	49	36	761
429	0	76	37	804
430	0	115	38	808
431	0	168	38	771
432	0	233	38	698
433	0	306	37	598
434	1	379	35	487
435	1	446	34	379
436	1	498	32	285
437	1	527	30	211
438	0	528	30	158
439	0	502	33	122
440	1	452	42	100
441	1	384	64	87
442	2	308	104	77
443	2	233	166	70
444	1	166	253	65
445	0	112	361	60
446	0	72	483	58
447	0	45	607	57
448	0	29	715	57
449	0	22	792	58
450	0	20	825	59
451	0	21	807	59
452	0	23	740	57
453	5	26	635	54
454	28	29	507	50
455	78	30	373	46
456	163	28	250	43
457	289	25	149	39
458	456	21	76	37
459	654	16	31	35
460	865	13	8	35
461	1065	11	1	36
462	1227	11	2	37
463	1328	13	6	39
464	1352	16	11	41
465	1296	20	14	42
466	1171	24	16	42
467	998	28	16	40
468	808	31	16	37
469	634	33	16	34
470	506	34	15	30
471	442	33	13	26
472	453	30	10	22
473	531	28	7	20
474	661	26	4	18
475	814	25	2	18
476	959	26	0	18
477	1068	28	0	19
478	1118	31	0	21
479	1098	34	0	21
480	1014	36	0	22
481	881	36	0	21
482	725	36	0	19
483	574	36	0	18
484	457	37	0	16
485	392	39	0	15
486	391	41	0	14
487	452	43	0	14
488	565	44	0	15
489	708	44	0	15
490	856	41	0	14
491	982	36	1	12
492	1063	30	4	10
493	1084	22	9	7
494	1042	13	14	4
495	941	3	19	1
496	799	0	22	0
497	636	0	25	0
498	473	18	26	0
499	329	65	25	0
500	213	147	24	0
501	129	269	21	0
502	76	429	18	0
503	47	615	14	1
504	32	812	10	4
505	26	995	6	9
506	24	1142	3	15
507	24	1232	1	21
508	29	1254	0	26
509	45	1205	0	28
510	77	1094	0	29
511	133	940	0	28
512	216	762	0	26
513	326	585	0	22
514	456	425	0	18
515	593	294	0	14
516	720	194	0	10
517	821	124	2	7
518	880	78	9	4
519	888	50	25	2
520	842	33	53	0
521	750	24	99	0
522	625	21	164	0
523	484	20	247	0
524	344	22	341	0
525	223	26	438	0
526	128	31	522	0
527	64	36	581	0
528	26	42	603	0
529	7	47	585	0
530	0	51	527	2
531	0	54	441	5
532	2	54	339	10
533	31	51	237	16
534	98	46	148	22
535	219	38	80	26
536	403	30	35	30
537	645	22	10	31
538	926	17	0	31
539	1214	15	0	30
540	1469	15	0	28
541	1651	18	2	25
542	1731	21	6	22
543	1694	24	12	20
544	1550	26	20	16
545	1328	27	28	13
546	1075	27	34	10
547	841	27	37	7
548	673	28	36	5
549	601	30	31	3
550	633	32	23	2
551	754	34	15	3
552	928	36	8	4
553	1111	38	4	6
554	1254	41	1	9
555	1324	44	0	12
556	1302	48	0	15
557	1196	52	1	18
558	1035	54	1	20
559	862	54	1	21
560	728	51	2	20
561	672	45	3	19
562	717	38	3	16
563	860	31	4	13
564	1070	24	4	10
565	1302	19	3	8
566	1501	16	3	7
567	1621	13	7	7
568	1633	12	21	9
569	1532	11	51	12
570	1335	11	103	16
571	1078	10	180	19
572	801	10	280	21
573	542	11	392	23
574	328	11	501	24
575	172	12	587	24
576	73	13	634	24
577	20	13	632	23
578	0	13	584	21
579	0	11	501	18
580	6	9	407	15
581	16	6	327	12
582	25	4	285	10
583	31	2	293	8
584	35	0	350	8
585	35	0	443	10
586	33	0	548	13
587	28	0	639	16
588	23	0	692	20
589	16	2	695	24
590	8	6	645	26
591	0	10	552	26
592	0	14	434	24
593	3	16	312	18
594	36	16	203	12
595	108	14	119	5
596	230	10	61	1
597	405	6	29	0
598	623	3	13	0
599	862	1	9	1
600	1090	0	8	1
601	1272	0	8	0
602	1377	0	6	0
603	1386	1	5	3
604	1297	3	3	25
605	1126	4	2	73
606	901	5	2	153
607	658	6	4	265
608	433	6	7	398
609	249	4	10	536
610	120	2	13	655
611	43	1	16	736
612	7	4	17	763
613	0	18	17	732
614	0	47	16	650
615	1	96	15	533
616	3	165	13	403
617	2	250	13	279
618	2	342	13	177
619	3	428	15	103
620	6	495	18	59
621	9	535	21	36
622	12	544	24	28
623	14	530	26	26
624	16	505	26	26
625	18	487	25	26
626	20	488	23	26
627	24	513	20	27
628	27	555	18	30
629	30	601	15	35
630	31	634	14	39
631	31	640	12	43
632	30	615	12	44
633	27	564	11	43
634	24	503	11	39
635	20	453	10	34
636	17	431	9	29
637	15	444	8	25
638	15	489	7	23
639	16	552	8	23
640	18	612	9	26
641	20	648	10	29
642	22	648	12	32
643	23	611	13	33
644	23	549	13	33
645	21	484	12	31
646	20	438	11	28
647	18	428	9	24
648	17	463	8	20
649	17	535	8	19
650	17	626	9	18
651	18	712	11	19
652	17	770	13	21
653	15	782	15	22
654	11	743	16	21
655	6	659	16	19
656	4	545	15	15
657	11	419	12	11
658	34	299	10	7
659	81	197	8	3
660	155	120	8	1
661	256	68	11	0
662	374	37	15	0
663	495	21	22	0
664	600	12	29	0
665	671	5	36	0
666	694	2	42	0
667	664	9	46	0
668	586	37	47	0
669	476	101	45	0
670	351	217	42	0
671	232	389	38	0
672	133	613	35	3
673	63	865	32	8
674	22	1110	32	14
675	5	1307	32	21
676	5	1422	33	26
677	12	1437	34	29
678	22	1355	34	29
679	30	1205	34	26
680	35	1028	32	21
681	37	869	30	16
682	37	762	28	12
683	36	722	25	11
684	34	740	23	12
685	30	790	20	15
686	24	838	18	20
687	16	852	15	25
688	7	815	12	29
689	0	725	8	31
690	0	595	4	30
691	13	450	1	26
692	49	311	0	20
693	114	197	0	13
694	211	117	0	7
695	336	71	1	3
696	475	49	3	0
697	610	43	2	0
698	718	43	0	0
699	778	42	0	0
700	778	40	6	0
701	717	35	34	0
702	607	32	90	0
703	469	30	176	0
704	327	30	287	0
705	201	31	408	0
706	105	31	519	2
707	43	29	598	4
708	11	23	628	7
709	0	18	602	8
710	0	17	526	9
711	0	32	415	8
712	1	71	291	7
713	0	143	177	4
714	0	249	89	2
715	1	384	32	1
716	5	532	4	1
717	11	671	0	3
718	16	776	0	5
719	19	830	3	8
720	18	821	6	11
721	13	751	7	13
722	5	635	8	14
723	0	494	9	15
724	2	350	12	15
725	20	223	15	15
726	62	125	16	14
727	131	59	15	14
728	228	23	13	13
729	344	8	9	13
730	464	6	6	13
731	567	9	3	14
732	629	13	1	15
733	634	16	1	17
734	574	17	1	18
735	459	18	2	19
736	319	19	3	19
737	199	21	4	16
738	150	24	4	13
739	219	27	5	9
740	432	30	7	5
741	786	32	9	2
742	1241	32	11	0
743	1728	31	10	0
744	2160	29	7	0
745	2454	28	2	0
746	2551	27	0	0
747	2431	26	4	0
748	2117	25	27	1
749	1673	22	75	3
750	1182	17	154	6
751	728	11	259	9
752	372	7	378	13
753	141	5	493	15
754	25	5	580	16
755	0	5	622	16
756	0	2	609	14
757	9	0	543	12
758	14	0	438	9
759	9	10	316	6
760	3	51	199	4
761	2	132	104	2
762	9	255	41	1
763	20	410	8	1
764	29	576	0	2
765	33	724	0	5
766	31	827	3	8
767	25	865	5	12
768	16	830	4	17
769	7	732	3	23
770	0	591	1	29
771	0	433	1	33
772	5	284	1	35
773	39	163	1	35
774	107	77	2	32
775	212	27	2	28
776	347	4	3	24
777	496	0	4	22
778	634	0	7	19
779	732	4	10	14
780	770	8	14	6
781	738	11	17	0
782	644	14	19	0
783	506	18	18	14
784	353	24	16	62
785	211	29	10	150
786	102	33	3	275
787	34	35	0	421
788	2	37	0	566
789	0	37	0	679
790	0	37	5	738
791	4	37	9	730
792	5	36	6	658
793	2	35	0	539
794	0	33	0	399
795	0	31	12	263
796	0	29	71	151
797	3	28	189	72
798	5	26	368	28
799	6	25	592	11
800	4	23	824	11
801	1	22	1018	18
802	0	21	1131	25
803	0	19	1133	30
804	4	17	1021	32
805	9	14	822	31
806	16	10	583	29
807	21	6	361	26
808	24	3	212	23
809	24	0	167	21
810	21	0	233	18
811	16	0	385	17
812	11	0	579	16
813	6	3	761	16
814	2	5	882	15
815	0	3	914	15
816	0	0	852	14
817	0	0	714	13
818	0	10	535	12
819	0	48	352	12
820	0	123	196	13
821	0	238	85	14
822	0	385	22	16
823	0	540	0	19
824	0	675	1	23
825	0	763	13	27
826	0	784	27	32
827	0	739	35	36
828	0	647	39	38
829	0	539	38	37
830	0	451	36	31
831	1	409	32	23
832	3	424	28	15
833	5	487	26	10
834	7	571	25	9
835	8	646	27	11
836	10	682	32	11
837	11	664	38	6
838	12	592	45	0
839	13	480	50	0
840	15	353	51	18
841	16	231	48	79
842	18	134	41	193
843	19	68	34	358
844	19	31	28	553
845	19	17	24	744
846	18	16	24	887
847	17	19	28	948
848	14	21	33	910
849	11	20	39	785
850	7	18	44	610
851	4	15	45	438
852	1	15	42	323
853	0	18	35	303
854	0	22	24	387
855	0	28	14	555
856	0	33	8	762
857	0	36	6	952
858	0	36	9	1073
859	0	34	10	1095
860	0	30	7	1014
861	1	24	0	852
862	1	18	0	646
863	1	12	13	438
864	1	8	73	262
865	1	5	191	135
866	0	4	368	62
867	0	5	585	30
868	0	6	806	25
869	0	9	983	30
870	0	13	1075	36
871	1	18	1056	37
872	3	22	928	33
873	5	25	719	27
874	7	25	478	23
875	9	23	260	21
876	10	18	116	22
877	10	11	76	24
878	10	4	146	25
879	9	0	305	23
880	8	0	513	18
881	8	3	717	13
882	6	10	871	9
883	4	19	938	9
884	3	26	907	11
885	1	30	788	11
886	1	30	612	7
887	3	26	418	0
888	7	19	243	0
889	11	11	112	8
890	14	4	34	61
891	15	0	0	164
892	14	0	0	314
893	12	2	2	492
894	11	6	9	664
895	11	11	10	792
896	10	16	8	848
897	8	19	5	818
898	2	20	5	712
899	0	19	7	556
900	0	16	11	386
901	24	12	14	231
902	82	8	16	115
903	182	5	16	44
904	318	2	14	12
905	474	0	12	8
906	621	0	9	16
907	728	0	7	25
908	770	0	4	32
909	733	0	2	35
910	624	0	1	36
911	464	0	0	36
912	289	0	0	38
913	143	0	0	40
914	67	0	0	40
915	93	0	3	38
916	235	1	6	34
917	484	4	9	29
918	802	7	12	23
919	1135	11	13	18
920	1415	13	13	15
921	1580	15	10	13
922	1590	16	7	12
923	1440	17	3	13
924	1165	19	1	13
925	835	21	0	14
926	538	22	0	15
927	354	20	0	16
928	335	15	0	16
929	489	7	0	16
930	777	0	1	14
931	1122	0	2	12
932	1435	0	2	9
933	1636	5	4	5
934	1676	14	7	3
935	1551	15	11	1
936	1294	6	17	0
937	966	0	25	0
938	633	0	32	0
939	352	43	38	0
940	154	170	40	0
941	41	391	38	0
942	0	691	32	2
943	0	1025	22	6
944	8	1330	13	12
945	15	1538	7	17
946	9	1603	5	21
947	0	1510	8	23
948	0	1285	14	23
949	36	979	22	21
950	128	657	29	18
951	287	376	34	15
952	508	170	35	13
953	766	48	32	11
954	1015	0	25	10
955	1202	0	18	10
956	1277	14	10	11
957	1211	34	4	12
958	1011	47	0	13
959	726	52	0	15
960	443	52	1	17
961	265	50	5	19
962	285	49	10	19
963	556	48	16	17
964	1065	45	20	14
965	1734	42	22	10
966	2426	37	21	6
967	2985	33	18	3
968	3275	31	13	2
969	3226	32	9	3
970	2847	37	6	5
971	2235	44	6	6
972	1543	52	8	6
973	938	59	13	3
974	556	64	17	0
975	465	66	22	0
976	652	65	24	0
977	1032	60	26	1
978	1476	52	28	7
979	1849	43	31	10
980	2048	34	36	7
981	2026	25	43	0
982	1796	18	50	0
983	1423	14	56	6
984	993	12	59	55
985	594	13	58	151
986	286	17	52	289
987	93	22	43	449
988	5	30	32	597
989	0	37	21	700
990	8	43	11	732
991	26	46	4	687
992	27	46	0	578
993	9	43	0	433
994	0	37	2	283
995	0	29	8	156
996	45	20	15	65
997	175	13	23	13
998	382	7	32	0
999	648	2	39	0
1000	928	0	44	6
1001	1166	0	45	15
1002	1308	0	43	17
1003	1320	1	39	7
1004	1198	5	33	0
1005	974	11	28	0
1006	699	20	22	16
1007	431	30	16	97
1008	215	40	10	241
1009	75	48	4	439
1010	7	53	1	660
1011	0	53	4	857
1012	0	50	11	984
1013	11	45	19	1011
1014	16	39	21	932
1015	12	34	12	769
1016	6	31	0	561
1017	3	30	0	355
1018	3	31	23	185
1019	7	32	116	71
1020	12	35	285	13
1021	14	36	522	0
1022	15	36	789	7
1023	15	34	1030	23
1024	16	30	1186	35
1025	17	24	1211	39
1026	20	18	1095	36
1027	23	12	864	31
1028	24	7	576	25
1029	24	4	307	22
1030	23	1	127	21
1031	21	0	81	21
1032	18	0	176	22
1033	16	0	382	21
1034	13	0	639	20
1035	10	3	876	17
1036	6	6	1030	15
1037	3	5	1064	12
1038	0	0	975	10
1039	0	0	793	7
1040	0	6	565	3
1041	1	50	343	0
1042	4	144	167	0
1043	6	290	55	0
1044	8	476	3	0
1045	9	673	0	7
1046	9	840	5	13
1047	8	939	19	12
1048	8	947	27	3
1049	8	862	27	0
1050	10	705	23	0
1051	13	511	20	47
1052	16	323	19	154
1053	19	170	21	328
1054	21	70	25	550
1055	22	22	31	781
1056	22	12	37	969
1057	21	21	44	1063
1058	19	33	50	1037
1059	16	37	55	895
1060	12	33	55	677
1061	9	23	52	444
1062	5	13	45	263
1063	3	9	35	185
1064	0	11	26	229
1065	0	18	19	379
1066	0	24	16	589
1067	0	24	18	795
1068	2	15	25	940
1069	3	2	34	986
1070	4	0	43	923
1071	4	9	52	772
1072	4	63	58	572
1073	3	165	60	368
1074	2	310	59	199
1075	1	478	55	86
1076	0	636	48	29
1077	0	749	42	13
1078	0	789	35	15
1079	1	748	31	16
1080	6	638	29	6
1081	13	484	29	0
1082	20	322	30	0
1083	28	182	28	43
1084	34	83	24	149
1085	37	28	15	317
1086	37	10	5	525
1087	34	13	0	732
1088	28	23	0	891
1089	21	31	5	965
1090	15	32	15	937
1091	9	30	21	817
1092	4	25	15	637
1093	2	23	0	438
1094	0	24	0	261
1095	0	26	13	131
1096	0	29	102	56
1097	0	31	274	27
1098	0	31	524	27
1099	0	30	813	37
1100	2	28	1083	46
1101	5	27	1266	47
1102	10	27	1312	41
1103	16	27	1203	32
1104	21	26	964	25
1105	24	25	652	21
1106	24	23	344	20
1107	22	20	114	21
1108	18	18	13	23
1109	13	17	58	24
1110	8	18	228	26
1111	4	20	475	26
1112	1	22	733	26
1113	0	24	935	25
1114	0	23	1033	23
1115	0	20	1004	19
1116	0	15	858	16
1117	0	10	632	13
1118	3	5	381	13
1119	6	2	167	15
1120	8	0	40	20
1121	9	0	31	27
1122	5	0	141	35
1123	0	0	340	42
1124	0	0	579	47
1125	0	2	798	50
1126	0	4	944	49
1127	11	7	983	45
1128	20	8	910	39
1129	17	8	749	31
1130	2	7	542	23
1131	0	5	337	16
1132	0	2	171	11
1133	73	0	62	8
1134	241	0	7	7
1135	505	0	0	7
1136	834	1	0	9
1137	1167	3	4	10
1138	1425	6	9	10
1139	1545	9	10	9
1140	1495	12	7	9
1141	1290	13	0	9
1142	984	13	0	11
1143	651	12	0	14
1144	360	10	9	18
1145	152	7	61	21
1146	36	4	157	24
1147	0	2	296	25
1148	0	1	456	23
1149	0	0	606	19
1150	8	0	708	13
1151	13	0	736	8
1152	14	0	681	4
1153	11	1	559	2
1154	2	3	400	4
1155	0	5	243	8
1156	0	6	116	15
1157	31	6	36	22
1158	154	4	0	28
1159	379	0	0	33
1160	696	0	3	35
1161	1061	0	11	35
1162	1399	0	14	32
1163	1632	8	12	27
1164	1701	15	8	22
1165	1590	15	8	16
1166	1327	3	11	12
1167	979	0	15	10
1168	624	0	17	10
1169	327	46	17	13
1170	125	166	17	18
1171	20	360	19	24
1172	0	607	24	29
1173	0	862	27	33
1174	19	1069	24	35
1175	33	1179	12	35
1176	37	1169	0	32
1177	36	1044	0	27
1178	37	839	30	21
1179	42	603	134	16
1180	50	384	314	10
1181	57	213	553	6
1182	60	105	806	3
1183	57	51	1013	0
1184	51	36	1116	0
1185	43	37	1082	0
1186	36	41	914	2
1187	31	38	656	9
1188	28	30	378	18
1189	27	19	156	26
1190	26	11	50	31
1191	24	9	89	31
1192	21	14	258	25
1193	16	25	507	16
1194	11	37	767	9
1195	6	48	967	7
1196	2	55	1057	8
1197	0	56	1019	9
1198	0	51	869	6
1199	0	40	651	0
1200	0	28	420	0
1201	1	16	223	4
1202	1	8	86	50
1203	2	6	15	143
1204	3	8	0	280
1205	3	13	0	443
1206	2	15	12	598
1207	2	12	23	711
1208	1	4	28	754
1209	0	0	29	719
1210	0	0	29	618
1211	0	24	29	477
1212	0	77	28	331
1213	0	156	26	207
1214	0	253	26	120
1215	0	348	28	73
1216	0	422	31	56
1217	0	459	29	55
1218	0	450	18	57
1219	0	401	0	56
1220	1	323	0	50
1221	4	237	2	43
1222	7	159	76	37
1223	8	101	229	37
1224	6	67	456	40
1225	0	54	723	45
1226	0	54	975	49
1227	0	59	1148	49
1228	0	62	1197	45
1229	11	60	1108	38
1230	22	54	906	31
1231	22	46	645	25
1232	7	39	387	23
1233	0	35	181	24
1234	0	34	53	27
1235	53	35	0	30
1236	210	34	0	32
1237	468	31	3	31
1238	799	26	14	27
1239	1140	21	14	22
1240	1415	17	7	16
1241	1554	15	0	12
1242	1526	15	0	9
1243	1341	12	2	7
1244	1051	4	12	8
1245	724	0	23	9
1246	427	0	29	10
1247	205	21	31	12
1248	71	87	29	13
1249	15	202	25	14
1250	9	360	22	17
1251	25	539	19	20
1252	44	705	16	23
1253	54	824	15	23
1254	57	873	14	17
1255	56	843	15	6
1256	56	746	16	0
1257	59	608	17	0
1258	62	462	18	22
1259	63	332	16	85
1260	62	235	12	188
1261	57	175	10	320
1262	51	145	13	458
1263	43	135	21	572
1264	36	132	29	636
1265	31	131	32	637
1266	26	127	21	578
1267	22	122	0	476
1268	20	115	0	358
1269	18	109	2	250
1270	16	105	87	170
1271	10	101	258	123
1272	1	97	505	104
1273	0	93	789	103
1274	0	87	1047	109
1275	0	80	1213	114
1276	13	72	1243	115
1277	32	63	1129	112
1278	36	53	904	107
1279	17	43	627	101
1280	0	34	363	95
1281	0	26	160	88
1282	58	22	40	81
1283	273	22	0	71
1284	648	24	0	61
1285	1150	26	17	52
1286	1691	29	35	45
1287	2151	29	41	41
1288	2417	28	37	41
1289	2424	24	27	42
1290	2172	21	18	44
1291	1731	19	14	46
1292	1210	19	14	46
1293	729	20	15	45
1294	384	24	16	41
1295	228	27	16	38
1296	263	30	15	34
1297	453	30	12	32
1298	734	27	10	31
1299	1029	22	8	31
1300	1270	15	6	32
1301	1401	9	4	34
1302	1397	4	2	35
1303	1262	2	1	35
1304	1032	3	0	33
1305	767	6	0	30
1306	534	10	0	27
1307	398	14	1	25
1308	397	16	2	22
1309	536	15	4	22
1310	785	14	5	22
1311	1084	12	5	24
1312	1359	10	5	26
1313	1539	9	4	29
1314	1579	10	3	32
1315	1465	11	2	33
1316	1223	13	2	33
1317	912	14	2	31
1318	610	15	3	27
1319	397	17	3	21
1320	333	19	2	15
1321	446	22	0	9
1322	721	26	0	5
1323	1101	30	0	1
1324	1503	33	0	0
1325	1840	35	5	0
1326	2039	33	10	0
1327	2062	29	10	1
1328	1914	22	3	3
1329	1636	15	0	6
1330	1292	8	0	10
1331	949	3	25	14
1332	658	0	97	17
1333	446	0	213	20
1334	315	0	361	20
1335	247	1	510	19
1336	216	2	626	16
1337	195	2	679	12
1338	166	2	656	8
1339	123	2	564	5
1340	71	2	429	5
1341	31	4	283	7
1342	29	7	155	12
1343	96	11	65	19
1344	251	14	15	25
1345	497	16	0	29
1346	808	16	0	31
1347	1135	16	3	28
1348	1414	18	6	23
1349	1587	22	4	17
1350	1616	26	1	10
1351	1499	24	0	5
1352	1268	14	0	4
1353	976	0	6	6
1354	683	0	12	11
1355	436	12	19	18
1356	261	83	22	26
1357	158	219	23	32
1358	111	412	22	36
1359	97	632	19	35
1360	97	832	16	31
1361	98	965	15	23
1362	97	998	16	15
1363	95	930	20	7
1364	92	792	26	2
1365	90	636	33	0
1366	87	519	40	2
1367	82	481	45	7
1368	76	530	47	14
1369	71	643	45	20
1370	65	772	41	25
1371	59	865	34	27
1372	47	882	26	25
1373	28	811	19	22
1374	3	668	14	17
1375	0	487	10	12
1376	2	308	7	8
1377	71	164	3	5
1378	209	69	0	4
1379	408	23	0	3
1380	638	11	0	2
1381	850	17	0	1
1382	992	25	5	0
1383	1027	30	10	0
1384	946	29	10	0
1385	772	27	3	1
1386	550	26	0	2
1387	331	29	0	2
1388	158	36	20	1
1389	48	43	86	0
1390	0	49	195	0
1391	0	52	333	0
1392	1	51	472	0
1393	12	45	579	4
1394	16	36	625	7
1395	14	26	600	6
1396	11	16	512	0
1397	9	8	387	0
1398	10	2	255	0
1399	13	0	143	26
1400	13	0	66	84
1401	11	0	25	173
1402	6	1	12	280
1403	2	1	14	385
1404	0	1	19	465
1405	1	0	22	502
1406	5	0	22	490
1407	9	0	20	435
1408	8	0	20	355
1409	3	0	23	268
1410	0	1	26	191
1411	0	3	28	135
1412	16	5	27	100
1413	64	7	22	82
1414	144	9	15	76
1415	247	11	9	74
1416	355	13	5	73
1417	445	14	5	71
1418	497	15	5	67
1419	499	16	4	63
1420	453	17	0	58
1421	374	18	0	53
1422	280	19	0	47
1423	193	20	20	41
1424	124	22	65	37
1425	81	26	138	34
1426	59	31	231	34
1427	52	36	328	35
1428	52	41	408	38
1429	53	43	453	40
1430	53	42	453	42
1431	50	37	409	41
1432	45	31	332	38
1433	39	29	243	34
1434	32	35	160	29
1435	25	55	95	24
1436	18	91	55	21
1437	12	141	36	19
1438	7	196	31	19
1439	6	248	31	21
1440	7	286	30	25
1441	10	303	26	29
1442	13	296	21	34
1443	15	270	16	38
1444	15	237	14	41
1445	12	209	15	43
1446	8	198	17	45
1447	4	209	19	48
1448	1	241	20	51
1449	0	287	19	53
1450	0	334	17	53
1451	0	368	15	48
1452	1	381	16	37
1453	1	370	19	23
1454	0	337	24	13
1455	0	291	28	16
1456	0	243	30	42
1457	1	203	30	95
1458	4	176	28	174
1459	10	164	25	267
1460	16	163	22	358
1461	22	166	20	426
1462	25	168	20	458
1463	26	166	20	449
1464	23	161	20	402
1465	19	155	20	333
1466	13	154	19	258
1467	8	163	19	194
1468	3	184	20	149
1469	0	215	21	125
1470	0	249	23	116
1471	0	278	24	115
1472	3	294	25	114
1473	8	293	24	109
1474	14	276	21	100
1475	19	249	17	89
1476	22	222	12	79
1477	22	206	6	71
1478	20	208	2	66
1479	17	230	0	63
1480	16	265	0	61
1481	18	305	3	59
1482	24	338	10	55
1483	32	354	18	52
1484	37	348	25	49
1485	36	322	31	46
1486	28	283	33	44
1487	16	240	31	43
1488	12	201	26	41
1489	30	173	20	39
1490	83	155	13	37
1491	180	146	8	35
1492	317	140	5	34
1493	475	135	5	35
1494	623	128	5	37
1495	721	119	5	39
1496	736	109	5	41
1497	656	101	5	43
1498	498	96	6	43
1499	313	95	7	42
1500	176	96	9	40
1501	166	98	11	38
1502	338	101	11	37
1503	699	102	10	38
1504	1199	103	8	41
1505	1736	103	5	45
1506	2186	103	2	49
1507	2441	103	0	53
1508	2439	103	0	54
1509	2189	101	0	52
1510	1757	98	0	47
1511	1251	93	0	39
1512	777	87	0	30
1513	413	83	0	22
1514	191	88	0	17
1515	96	104	3	15
1516	86	135	6	16
1517	113	178	11	20
1518	141	229	15	24
1519	154	276	18	27
1520	152	309	18	28
1521	144	322	16	27
1522	137	310	13	23
1523	137	278	10	18
1524	140	233	7	14
1525	141	186	6	13
1526	138	145	7	14
1527	131	115	8	17
1528	121	98	9	23
1529	113	91	9	29
1530	109	90	7	35
1531	108	91	5	39
1532	109	91	3	40
1533	109	89	1	38
1534	106	85	0	34
1535	99	82	0	29
1536	90	79	0	23
1537	81	78	1	17
1538	72	79	2	13
1539	67	82	4	11
1540	63	85	6	11
1541	62	87	8	12
1542	61	88	9	14
1543	60	87	8	16
1544	58	84	8	17
1545	55	80	6	18
1546	51	76	4	17
1547	48	73	3	16
1548	48	71	1	14
1549	51	72	0	13
1550	59	74	0	12
1551	72	76	0	11
1552	87	78	1	11
1553	101	78	6	11
1554	111	77	12	10
1555	115	73	19	10
1556	111	68	24	9
1557	100	62	26	10
1558	83	57	24	11
1559	66	52	19	13
1560	51	49	11	17
1561	41	49	5	21
1562	36	49	0	25
1563	38	51	0	27
1564	43	52	1	28
1565	51	53	4	27
1566	59	52	9	24
1567	64	51	12	21
1568	66	50	13	17
1569	64	50	13	13
1570	58	51	11	9
1571	50	54	9	7
1572	41	57	7	6
1573	34	61	6	7
1574	29	64	4	10
1575	27	66	3	14
1576	28	65	2	18
1577	31	63	1	21
1578	34	59	0	22
1579	36	53	0	21
1580	37	48	0	19
1581	36	44	0	17
1582	34	41	0	17
1583	31	39	0	19
1584	28	39	0	24
1585	26	40	0	31
1586	24	42	0	38
1587	22	42	0	43
1588	22	42	0	44
1589	22	41	0	42
1590	24	39	0	36
1591	27	37	0	28
1592	29	35	0	19
1593	30	35	0	12
1594	31	35	0	7
1595	30	35	0	4
1596	29	36	3	3
1597	28	35	9	3
1598	28	34	15	4
1599	30	33	22	5
1600	32	33	26	5
1601	34	34	27	4
1602	35	36	24	3
1603	33	40	19	2
1604	30	44	12	1
1605	25	48	6	0
1606	21	50	2	0
1607	18	51	0	0
1608	19	50	0	0
1609	24	49	0	0
1610	32	47	0	0
1611	41	44	0	0
1612	50	41	0	0
1613	55	39	0	1
1614	56	37	0	1
1615	51	35	0	2
1616	42	35	0	2
1617	31	34	0	1
1618	20	34	0	1
1619	13	34	0	0
1620	10	33	0	0
1621	12	31	0	0
1622	18	29	1	0
1623	25	27	3	0
1624	31	26	4	0
1625	34	27	6	1
1626	33	28	6	3
1627	29	29	6	5
1628	22	31	5	6
1629	14	31	4	7
1630	7	32	2	6
1631	3	34	1	5
1632	2	39	0	3
1633	4	46	0	2
1634	7	55	0	2
1635	10	65	0	2
1636	13	72	2	3
1637	15	76	4	4
1638	15	74	6	4
1639	14	67	7	3
1640	11	57	8	1
1641	9	45	7	0
1642	7	34	5	0
1643	6	26	3	1
1644	5	22	1	4
1645	5	21	0	9
1646	4	21	2	14
1647	4	22	7	16
1648	3	23	14	16
1649	1	23	22	14
1650	0	23	28	10
1651	0	21	33	5
1652	0	20	33	1
1653	0	20	31	0
1654	0	20	26	0
1655	0	21	20	1
1656	0	23	16	6
1657	0	26	12	11
1658	1	28	11	16
1659	3	31	11	20
1660	5	33	12	20
1661	7	34	12	18
1662	7	34	12	13
1663	7	32	11	8
1664	6	30	9	4
1665	4	29	7	1
1666	2	29	5	0
1667	1	30	4	0
1668	1	34	2	0
1669	0	39	1	0
1670	0	44	0	1
1671	0	49	1	3
1672	0	51	2	4
1673	0	50	4	5
1674	0	45	6	5
1675	0	37	9	4
1676	1	28	12	3
1677	2	20	14	1
1678	2	15	15	0
1679	3	13	15	0
1680	2	16	15	0
1681	1	21	14	0
1682	0	27	13	0
1683	0	31	12	1
1684	0	32	11	2
1685	0	28	11	2
1686	0	22	10	2
1687	2	16	10	1
1688	3	13	8	1
1689	4	16	6	0
1690	5	24	4	0
1691	5	37	2	0
1692	5	51	1	0
1693	5	63	1	0
1694	6	69	1	0
1695	8	67	1	0
1696	11	59	0	0
1697	14	45	0	0
1698	15	30	0	0
1699	16	17	1	0
1700	14	7	7	0
1701	11	2	17	0
1702	7	2	30	0
1703	3	4	41	0
1704	1	8	49	0
1705	0	12	50	0
1706	0	15	44	0
1707	0	17	34	0
1708	1	19	21	0
1709	2	20	10	0
1710	3	22	2	0
1711	6	22	0	0
1712	9	21	0	0
1713	13	19	0	0
1714	17	15	4	0
1715	21	10	7	0
1716	22	6	11	0
1717	21	2	14	0
1718	18	0	15	0
1719	14	0	15	0
1720	9	1	13	0
1721	5	3	10	0
1722	2	5	6	1
1723	0	6	4	3
1724	0	7	2	5
1725	0	6	2	7
1726	3	5	3	7
1727	7	3	5	7
1728	12	2	8	7
1729	17	2	10	6
1730	19	2	10	5
1731	18	3	10	4
1732	14	5	9	4
1733	9	6	6	5
1734	4	7	5	6
1735	1	8	4	7
1736	0	10	4	7
1737	0	11	6	6
1738	0	14	9	5
1739	1	18	11	4
1740	2	23	12	4
1741	2	27	12	5
1742	2	29	10	6
1743	3	29	6	7
1744	2	27	3	9
1745	2	21	0	9
1746	1	15	0	9
1747	1	9	0	8
1748	0	4	0	7
1749	0	1	3	7
1750	0	0	6	8
1751	0	0	10	9
1752	0	0	13	10
1753	0	1	17	10
1754	0	1	19	9
1755	0	1	21	7
1756	0	1	22	4
1757	0	0	21	1
1758	0	0	19	0
1759	0	2	16	0
1760	0	7	12	2
1761	0	16	8	6
1762	0	27	5	11
1763	0	40	2	15
1764	0	51	1	17
1765	0	56	0	17
1766	1	56	0	14
1767	3	48	0	10
1768	6	36	0	6
1769	9	22	2	2
1770	11	10	5	1
1771	11	2	10	4
1772	10	0	14	8
1773	8	0	18	15
1774	5	3	20	20
1775	2	6	18	24
1776	0	7	15	25
1777	0	7	10	23
1778	0	6	5	17
1779	0	4	1	11
1780	0	4	0	5
1781	1	4	0	2
1782	2	5	2	1
1783	2	7	6	4
1784	2	8	11	8
1785	2	8	17	13
1786	2	8	21	17
1787	1	7	24	18
1788	0	5	25	16
1789	0	4	23	12
1790	0	3	19	7
1791	0	2	14	3
1792	1	1	9	0
1793	4	1	5	0
1794	8	0	3	0
1795	14	0	2	3
1796	19	0	3	7
1797	25	0	4	11
1798	29	0	4	13
1799	31	0	4	13
1800	31	0	3	12
1801	29	0	2	9
1802	24	0	1	6
1803	20	0	0	3
1804	16	0	0	0
1805	13	0	0	0
1806	12	0	0	0
1807	13	0	0	0
1808	15	2	1	1
1809	18	5	1	2
1810	21	8	1	2
1811	22	10	0	3
1812	22	11	0	3
1813	21	10	0	3
1814	17	8	0	3
1815	12	5	0	4
1816	7	2	1	5
1817	3	0	2	7
1818	2	0	3	8
1819	3	0	3	11
1820	5	0	3	12
1821	8	0	2	13
1822	10	0	1	12
1823	10	0	0	10
1824	9	0	0	7
1825	6	0	1	4
1826	4	0	3	2
1827	1	0	5	2
1828	0	0	7	3
1829	0	0	9	6
1830	0	0	11	8
1831	0	0	13	9
1832	1	0	15	9
1833	5	0	18	7
1834	10	0	20	4
1835	16	0	23	2
1836	22	0	25	0
1837	24	0	26	0
1838	23	0	25	0
1839	19	0	22	0
1840	12	0	18	0
1841	5	1	14	0
1842	1	1	10	0
1843	0	1	6	2
1844	1	1	3	7
1845	5	0	1	13
1846	10	0	0	20
1847	14	0	0	26
1848	16	0	0	29
1849	15	0	0	29
1850	13	0	1	25
1851	9	0	4	19
1852	5	0	7	12
1853	2	0	11	7
1854	0	2	14	5
1855	0	5	16	6
1856	0	9	15	12
1857	0	12	13	19
1858	0	14	10	26
1859	0	14	7	31
1860	0	11	5	33
1861	0	8	4	31
1862	0	4	3	27
1863	1	1	2	21
1864	3	0	1	17
1865	5	0	0	15
1866	7	0	0	15
1867	8	0	0	16
1868	9	0	2	17
1869	10	0	7	17
1870	10	0	13	16
1871	10	0	18	13
1872	11	0	22	9
1873	12	2	22	6
1874	12	3	19	3
1875	12	6	13	1
1876	11	8	7	0
1877	8	9	2	0
1878	6	9	0	0
1879	3	8	0	2
1880	2	5	1	6
1881	0	2	4	11
1882	0	0	6	16
1883	0	0	8	20
1884	0	3	9	22
1885	0	8	9	21
1886	0	14	8	17
1887	0	19	8	12
1888	0	24	8	6
1889	0	26	9	3
1890	0	27	9	1
1891	0	27	9	2
1892	0	26	8	4
1893	0	24	5	7
1894	0	23	3	9
1895	1	20	0	10
1896	2	17	0	9
1897	2	12	0	8
1898	3	7	1	6
1899	3	4	4	5
1900	3	2	8	4
1901	2	3	10	4
1902	2	6	12	5
1903	1	11	11	5
1904	1	15	9	5
1905	2	17	5	4
1906	3	16	2	2
1907	4	13	0	1
1908	5	8	0	0
1909	7	3	1	0
1910	8	0	5	0
1911	9	0	9	0
1912	8	4	13	0
1913	7	9	16	0
1914	5	15	18	0
1915	3	19	18	0
1916	3	21	18	0
1917	4	21	16	0
1918	7	18	15	0
1919	11	13	13	0
1920	15	9	11	0
1921	18	5	9	1
1922	19	3	6	5
1923	17	2	4	10
1924	14	2	2	16
1925	10	2	0	21
1926	8	1	0	25
1927	8	1	0	25
1928	10	0	0	23
1929	13	0	0	19
1930	16	0	0	13
1931	17	0	1	9
1932	16	0	1	7
1933	12	0	1	9
1934	7	0	2	12
1935	3	0	3	18
1936	0	0	5	23
1937	0	0	8	27
1938	0	0	10	28
1939	0	0	13	26
1940	0	0	13	21
1941	0	2	12	16
1942	0	6	9	11
1943	0	10	5	7
1944	0	14	1	4
1945	0	17	0	3
1946	0	18	1	2
1947	0	16	6	2
1948	0	13	14	3
1949	0	9	24	3
1950	0	5	32	4
1951	0	2	37	7
1952	0	0	38	10
1953	0	0	34	14
1954	0	1	27	18
1955	0	1	18	22
1956	0	2	10	24
1957	0	2	4	26
1958	0	2	1	26
1959	0	1	0	26
1960	1	0	0	25
1961	4	0	2	24
1962	7	0	4	23
1963	9	0	5	22
1964	11	0	6	22
1965	11	1	7	21
1966	10	2	8	20
1967	7	5	8	18
1968	5	7	7	15
1969	3	10	6	12
1970	1	13	4	9
1971	1	16	2	6
1972	1	19	1	3
1973	2	22	1	1
1974	3	24	2	0
1975	3	25	4	1
1976	4	23	7	3
1977	3	19	10	8
1978	3	14	12	13
1979	2	9	13	18
1980	2	4	14	22
1981	1	1	15	23
1982	1	0	16	21
1983	1	0	19	18
1984	1	0	22	14
1985	3	1	24	10
1986	4	3	26	7
1987	6	5	25	5
1988	9	8	22	4
1989	10	10	18	4
1990	11	11	13	4
1991	11	11	8	4
1992	10	10	5	3
1993	8	8	3	4
1994	6	5	2	6
1995	4	2	3	10
1996	2	0	5	14
1997	1	0	6	19
1998	0	0	7	22
[truncated: 12,263 more rows]

## Sheet: E. coli 16S bisulfite seq
	G	A	T	C
0	78	191	0	1
1	78	190	0	1
2	77	190	0	2
3	76	189	0	4
4	74	188	0	7
5	71	187	0	10
6	68	186	0	13
7	66	184	0	14
8	64	182	0	15
9	64	179	0	15
10	63	175	0	16
11	63	171	0	18
12	63	167	0	20
13	62	163	1	22
14	61	161	2	24
15	59	159	4	25
16	58	157	7	26
17	58	156	10	25
18	58	154	13	25
19	58	151	16	25
20	59	148	18	25
21	60	144	19	26
22	61	140	21	27
23	61	136	21	29
24	61	133	22	30
25	61	130	23	31
26	61	127	25	33
27	61	125	27	34
28	62	122	30	35
29	62	119	34	36
30	62	115	37	36
31	63	111	40	36
32	63	108	41	36
33	64	107	41	37
34	65	107	42	38
35	67	108	42	39
36	68	109	43	40
37	70	109	46	42
38	71	108	49	43
39	72	106	54	45
40	73	104	58	46
41	74	101	62	48
42	75	100	65	50
43	76	99	66	52
44	78	99	67	54
45	80	100	66	56
46	82	101	66	57
47	84	102	66	59
48	87	104	67	60
49	91	105	69	62
50	95	107	72	63
51	100	110	75	65
52	105	113	78	67
53	110	117	81	68
54	115	121	85	69
55	120	126	89	70
56	125	132	93	70
57	131	138	98	71
58	138	144	102	72
59	146	150	106	73
60	154	155	109	75
61	162	160	111	77
62	170	166	115	79
63	179	172	120	80
64	188	180	127	81
65	197	190	136	80
66	207	202	146	80
67	218	216	157	79
68	228	231	166	79
69	239	247	175	78
70	250	263	182	78
71	260	279	190	78
72	270	294	199	78
73	280	311	210	78
74	291	328	222	78
75	302	348	234	78
76	315	369	247	78
77	328	392	259	77
78	342	415	272	75
79	357	437	285	73
80	373	458	300	72
81	388	477	317	72
82	404	495	335	73
83	420	515	353	75
84	436	536	370	77
85	453	560	387	79
86	470	585	402	80
87	488	610	418	81
88	506	635	436	80
89	524	659	455	79
90	542	682	474	79
91	559	705	491	80
92	576	729	506	82
93	593	754	519	85
94	610	781	529	88
95	627	809	539	92
96	644	839	552	95
97	661	870	567	99
98	678	902	586	103
99	696	934	604	108
100	713	967	621	113
101	731	1000	633	120
102	748	1033	640	126
103	764	1068	643	133
104	778	1103	647	140
105	788	1140	655	146
106	797	1179	668	152
107	804	1219	686	158
108	812	1259	708	163
109	819	1298	731	167
110	827	1335	752	172
111	833	1372	772	175
112	836	1409	790	178
113	836	1446	806	179
114	834	1483	823	180
115	830	1518	841	179
116	826	1548	860	178
117	823	1572	881	177
118	820	1589	902	176
119	818	1600	923	173
120	816	1606	942	170
121	812	1610	958	166
122	807	1610	971	161
123	800	1608	979	155
124	792	1602	983	149
125	783	1591	984	144
126	776	1577	981	138
127	770	1561	975	132
128	766	1543	965	125
129	762	1525	950	117
130	759	1505	931	109
131	756	1483	906	101
132	751	1456	876	96
133	746	1424	842	93
134	743	1389	806	93
135	743	1353	769	96
136	747	1317	735	98
137	756	1283	705	99
138	768	1250	680	98
139	781	1218	663	97
140	795	1186	653	95
141	811	1153	649	93
142	829	1122	651	94
143	853	1093	660	95
144	886	1068	677	98
145	929	1046	703	102
146	984	1025	741	105
147	1050	1004	794	109
148	1128	981	865	112
149	1216	956	956	115
150	1313	931	1070	118
151	1418	908	1207	120
152	1530	890	1365	122
153	1648	877	1543	124
154	1770	870	1735	126
155	1896	867	1939	128
156	2026	868	2153	131
157	2158	871	2376	135
158	2290	877	2609	139
159	2416	887	2851	143
160	2533	903	3095	146
161	2637	925	3330	148
162	2724	957	3543	150
163	2793	998	3722	151
164	2844	1052	3860	153
165	2878	1118	3954	154
166	2891	1197	4012	156
167	2881	1286	4040	158
168	2847	1384	4046	159
169	2786	1486	4032	161
170	2699	1590	3995	162
171	2589	1694	3934	163
172	2462	1797	3845	165
173	2323	1900	3731	166
174	2179	2002	3600	168
175	2034	2101	3462	170
176	1890	2191	3326	172
177	1748	2264	3200	176
178	1608	2311	3088	181
179	1470	2327	2990	187
180	1335	2312	2908	193
181	1202	2269	2843	200
182	1073	2203	2795	206
183	949	2121	2767	211
184	833	2025	2758	216
185	727	1919	2763	221
186	632	1803	2777	225
187	551	1678	2792	227
188	482	1545	2802	228
189	424	1408	2805	228
190	375	1271	2803	228
191	333	1138	2797	226
192	296	1012	2794	225
193	264	895	2794	224
194	237	790	2796	222
195	217	696	2795	219
196	205	616	2785	215
197	198	550	2762	210
198	198	499	2724	204
199	203	462	2674	199
200	213	437	2618	196
201	228	422	2560	195
202	251	413	2504	195
203	283	408	2448	197
204	323	408	2388	199
205	373	412	2318	200
206	429	422	2234	201
207	491	436	2134	199
208	557	454	2024	196
209	625	472	1908	192
210	694	488	1794	187
211	761	500	1685	182
212	826	509	1582	178
213	883	518	1484	173
214	931	530	1389	169
215	964	547	1297	165
216	982	572	1207	160
217	983	605	1123	155
218	968	642	1050	150
219	938	684	991	145
220	894	728	950	140
221	841	775	928	136
222	778	825	927	132
223	710	879	946	128
224	638	936	985	124
225	568	994	1043	120
226	501	1047	1118	116
227	444	1089	1206	111
228	397	1115	1303	107
229	361	1120	1403	103
230	338	1103	1500	100
231	326	1066	1588	96
232	326	1011	1664	92
233	335	943	1724	87
234	355	867	1767	81
235	384	785	1794	75
236	419	701	1804	68
237	457	617	1799	63
238	495	535	1783	59
239	528	456	1760	56
240	555	384	1735	53
241	575	320	1712	51
242	587	266	1694	50
243	592	220	1681	49
244	591	184	1671	50
245	584	156	1662	51
246	571	135	1651	53
247	553	119	1638	56
248	531	108	1623	59
249	509	101	1606	62
250	488	98	1588	64
251	471	98	1570	66
252	457	103	1552	67
253	447	113	1532	67
254	439	128	1512	67
255	432	150	1493	66
256	424	178	1477	66
257	416	213	1465	65
258	406	256	1456	64
259	394	307	1451	63
260	380	364	1448	61
261	363	427	1445	59
262	342	495	1443	55
263	319	566	1441	52
264	294	636	1440	50
265	272	700	1442	49
266	255	752	1444	51
267	246	789	1446	54
268	248	806	1446	57
269	261	803	1442	60
270	286	782	1434	62
271	323	745	1423	62
272	370	696	1409	61
273	426	640	1394	59
274	488	579	1376	57
275	555	515	1352	55
276	623	451	1317	54
277	691	389	1266	54
278	756	330	1196	55
279	818	278	1106	57
280	875	234	1001	59
281	927	199	887	62
282	973	172	775	65
283	1012	153	673	68
284	1042	142	587	70
285	1062	137	518	73
286	1070	140	468	75
287	1066	153	434	77
288	1048	176	412	77
289	1017	213	399	77
290	972	266	393	76
291	914	335	394	73
292	844	422	399	70
293	762	527	407	65
294	673	649	416	61
295	580	782	424	56
296	488	922	431	52
297	401	1060	435	48
298	324	1189	437	45
299	257	1301	436	42
300	204	1393	433	40
301	163	1460	429	39
302	133	1500	424	38
303	116	1514	418	38
304	110	1501	411	40
305	115	1459	403	42
306	131	1391	395	46
307	160	1298	385	50
308	199	1185	374	55
309	251	1058	360	59
310	316	924	344	62
311	395	791	325	65
312	486	663	302	67
313	588	545	275	69
314	696	440	246	69
315	805	349	217	68
316	906	273	190	67
317	993	211	169	66
318	1059	162	158	65
319	1100	126	159	63
320	1115	100	174	62
321	1102	83	201	61
322	1065	73	241	61
323	1007	67	292	60
324	932	64	351	59
325	849	63	416	59
326	764	63	482	58
327	685	63	546	57
328	618	62	603	56
329	568	62	650	54
330	536	61	684	52
331	520	61	707	48
332	517	62	722	44
333	520	63	735	41
334	526	64	750	38
335	530	65	769	37
336	534	66	789	36
337	537	66	807	37
338	545	66	816	38
339	560	65	808	38
340	588	64	780	37
341	632	62	729	35
342	694	60	658	33
343	775	57	572	30
344	875	55	480	29
345	988	54	390	28
346	1109	53	309	27
347	1228	51	244	28
348	1333	50	197	29
349	1415	49	168	30
350	1463	47	156	31
351	1472	46	158	33
352	1441	45	170	34
353	1374	46	189	35
354	1279	48	210	35
355	1168	51	231	33
356	1055	56	249	30
357	952	60	262	27
358	872	64	271	23
359	823	66	275	19
360	811	66	279	17
361	832	64	282	15
362	880	62	286	14
363	942	61	291	15
364	1005	66	296	15
365	1053	80	299	14
366	1078	107	296	13
367	1073	151	287	12
368	1039	213	271	11
369	981	295	248	11
370	906	396	222	11
371	824	517	193	12
372	745	653	163	13
373	675	800	134	14
374	617	949	109	16
375	570	1091	90	17
376	532	1217	78	18
377	497	1319	76	19
378	460	1393	87	20
379	420	1439	110	21
380	374	1456	146	23
381	324	1447	195	24
382	274	1415	257	25
383	225	1358	334	25
384	181	1279	425	24
385	142	1177	534	23
386	111	1054	657	21
387	87	918	790	19
388	72	774	925	18
389	64	632	1050	17
390	62	500	1153	16
391	64	383	1224	14
392	70	284	1258	12
393	77	205	1257	10
394	85	145	1228	8
395	92	104	1183	7
396	99	78	1135	8
397	105	68	1094	11
398	109	72	1068	17
399	111	88	1058	24
400	110	112	1060	33
401	106	142	1064	41
402	100	174	1062	48
403	95	205	1042	52
404	94	230	1001	54
405	101	247	937	54
406	120	254	854	51
407	157	251	762	46
408	216	239	670	40
409	303	219	587	33
410	421	194	519	27
411	569	167	469	22
412	740	139	433	19
413	922	112	406	19
414	1097	88	383	20
415	1244	68	360	22
416	1347	53	336	24
417	1392	43	314	26
418	1377	37	299	27
419	1307	34	299	26
420	1195	33	319	25
421	1059	34	360	23
422	916	34	419	22
423	781	34	488	22
424	663	34	557	21
425	568	33	613	21
426	493	33	649	21
427	436	34	660	20
428	389	34	650	18
429	346	34	627	17
430	304	34	603	15
431	259	33	591	13
432	212	32	601	12
433	165	30	639	13
434	122	30	705	15
435	85	31	790	17
436	56	35	879	20
437	38	43	956	22
438	28	60	1004	24
439	25	87	1012	24
440	25	129	975	23
441	26	188	900	22
442	28	264	798	21
443	29	356	684	23
444	30	458	573	26
445	32	560	477	31
446	35	650	401	38
447	39	719	346	46
448	44	758	307	53
449	50	764	278	57
450	57	738	254	59
451	68	686	230	58
452	84	620	203	54
453	109	547	174	49
454	145	477	143	43
455	192	416	112	37
456	251	365	82	32
457	318	326	55	28
458	387	298	32	25
459	450	279	14	23
460	501	269	3	20
461	531	264	0	18
462	536	263	9	17
463	515	263	32	16
464	471	261	73	16
465	408	257	135	17
466	335	248	219	18
467	258	233	323	21
468	186	212	442	23
469	123	188	568	26
470	73	163	687	27
471	38	143	788	28
472	16	133	857	27
473	4	139	885	25
474	0	166	870	22
475	0	216	814	19
476	0	287	725	17
477	0	376	616	17
478	0	473	500	19
479	0	570	388	22
480	5	658	289	26
481	16	729	206	31
482	36	777	141	35
483	68	802	94	38
484	114	808	62	40
485	174	803	43	40
486	245	795	32	39
487	323	791	26	36
488	400	793	23	32
489	466	798	23	28
490	513	798	29	24
491	534	784	47	22
492	526	748	85	20
493	493	686	151	21
494	440	601	248	23
495	379	500	376	24
496	321	393	527	26
497	275	293	683	26
498	250	206	827	26
499	249	137	936	24
500	269	86	992	22
501	305	52	987	21
502	347	29	923	19
503	385	15	814	18
504	411	7	686	19
505	418	2	571	21
506	404	0	496	27
507	369	0	482	35
508	318	0	536	46
509	256	0	645	59
510	191	1	786	72
511	131	1	926	83
512	81	1	1033	91
513	43	0	1084	94
514	19	0	1065	93
515	4	1	982	87
516	0	7	847	79
517	0	21	681	70
518	9	42	509	63
519	45	71	348	59
520	116	105	214	58
521	233	142	113	60
522	400	178	46	62
523	610	209	10	64
524	847	231	0	63
525	1083	242	5	59
526	1286	241	27	53
527	1428	228	63	44
528	1485	207	114	34
529	1449	180	180	24
530	1325	152	263	17
531	1132	125	360	11
532	899	103	467	8
533	657	86	575	6
534	436	72	672	6
535	256	62	748	8
536	127	53	794	10
537	50	45	804	13
538	12	37	779	16
539	0	30	727	20
540	0	24	656	24
541	0	21	578	28
542	0	21	502	32
543	12	23	435	35
544	47	27	377	38
545	117	31	328	39
546	230	33	284	39
547	387	32	242	38
548	581	28	200	36
549	799	22	157	33
550	1017	15	116	30
551	1211	9	78	28
552	1356	7	47	26
553	1432	8	24	27
554	1430	13	10	28
555	1355	22	2	29
556	1227	32	0	30
557	1074	40	0	30
558	932	44	0	29
559	831	42	0	27
560	791	36	0	24
561	819	26	2	20
562	904	17	10	18
563	1023	10	27	16
564	1149	5	54	16
565	1250	1	89	18
566	1300	0	127	20
567	1284	0	163	24
568	1196	8	191	27
569	1046	41	206	30
570	851	110	205	31
571	637	223	189	32
572	431	382	159	32
573	257	580	123	32
574	127	794	91	34
575	47	998	76	39
576	7	1160	91	46
577	0	1255	148	55
578	0	1268	256	65
579	2	1196	413	74
580	4	1055	610	80
581	2	866	825	81
582	0	658	1030	77
583	0	461	1192	70
584	0	292	1284	60
585	2	165	1292	50
586	5	80	1215	41
587	6	30	1074	37
588	5	7	902	38
589	4	0	741	43
590	2	0	626	52
591	0	0	583	62
592	0	0	618	73
593	0	1	714	81
594	0	0	842	87
595	0	0	963	89
596	0	0	1041	87
597	1	3	1052	81
598	3	23	985	73
599	9	66	852	64
600	20	138	674	56
601	39	241	482	51
602	66	368	305	48
603	103	507	164	48
604	148	640	70	49
605	195	746	18	50
606	238	809	0	50
607	269	821	0	48
608	283	779	1	44
609	277	692	4	38
610	254	575	3	33
611	221	445	0	28
612	190	320	0	23
613	175	214	0	19
614	186	133	0	16
615	227	80	1	12
616	297	49	3	9
617	386	34	3	5
618	477	26	2	2
619	555	20	0	1
620	602	14	0	0
621	610	13	0	0
622	577	25	3	0
623	509	63	11	0
624	418	139	24	0
625	320	263	40	0
626	228	435	60	0
627	152	646	80	0
628	95	874	101	1
629	59	1087	118	2
630	38	1254	129	3
631	28	1347	130	4
632	23	1357	122	4
633	22	1291	103	4
634	21	1175	78	4
635	21	1046	52	4
636	22	941	30	5
637	24	886	15	6
638	27	888	6	7
639	30	934	0	9
640	33	996	0	10
641	35	1039	0	11
642	36	1035	14	12
643	35	971	61	11
644	34	849	152	10
645	32	686	294	9
646	30	508	479	9
647	31	340	687	10
648	34	201	885	12
649	41	101	1039	15
650	49	40	1119	19
651	55	10	1109	22
652	56	0	1011	25
653	50	0	846	27
654	40	1	643	29
655	37	2	437	31
656	59	1	260	33
657	128	0	129	36
658	261	0	52	38
659	468	0	22	40
660	741	1	25	41
661	1055	4	46	41
662	1368	7	70	39
663	1630	9	87	35
664	1796	10	96	30
665	1831	10	103	25
666	1728	11	117	20
667	1501	12	150	16
668	1191	13	209	14
669	851	15	298	14
670	535	17	409	16
671	283	19	529	21
672	114	20	635	27
673	24	20	705	33
674	0	19	722	39
675	0	16	679	43
676	6	12	585	45
677	16	8	462	46
678	23	4	339	46
679	29	0	250	46
680	38	0	222	47
681	49	0	266	49
682	59	0	376	52
683	63	1	532	55
684	60	2	696	57
685	48	1	832	58
686	33	0	905	56
687	18	0	897	53
688	7	8	808	47
689	1	40	658	42
690	0	103	478	36
691	0	203	303	33
692	0	335	162	33
693	1	487	67	35
694	1	640	17	38
695	0	769	0	42
696	0	853	0	45
697	0	878	0	45
698	0	840	16	42
699	1	749	56	37
700	4	623	140	32
701	6	483	277	27
702	7	353	463	24
703	6	246	678	22
704	3	169	888	22
705	0	121	1055	21
706	0	95	1146	20
707	0	81	1143	17
708	2	71	1050	15
709	4	62	886	12
710	3	51	685	12
711	0	39	482	13
712	0	29	309	16
713	13	20	182	21
714	68	15	105	26
715	180	11	68	29
716	356	8	56	31
717	589	6	54	31
718	854	4	53	29
719	1111	2	47	27
720	1313	0	37	24
721	1423	0	28	22
722	1416	0	24	20
723	1293	0	27	18
724	1078	0	38	17
725	814	0	52	16
726	557	1	67	15
727	361	4	76	14
728	269	9	78	13
729	302	16	72	13
730	455	23	59	15
731	701	31	43	18
732	990	38	27	23
733	1267	43	13	29
734	1477	47	2	34
735	1578	49	0	37
736	1551	49	0	38
737	1403	48	14	35
738	1160	46	48	31
739	868	44	107	27
740	577	42	191	24
741	328	42	293	22
742	147	43	401	23
743	41	44	498	26
744	0	46	566	29
745	0	46	594	31
746	2	44	576	31
747	9	41	517	30
748	5	38	429	28
749	0	38	327	25
750	0	43	226	23
751	24	55	141	22
752	94	71	77	23
753	218	91	36	25
754	395	110	14	27
755	609	124	5	28
756	835	129	1	28
757	1036	125	0	27
758	1178	109	0	25
759	1234	86	0	21
760	1194	58	3	18
761	1065	35	13	15
762	872	26	28	13
763	652	44	43	13
764	439	101	54	13
765	263	205	56	14
766	137	353	50	15
767	63	533	37	16
768	29	720	23	17
769	20	882	10	17
770	23	992	3	18
771	29	1030	0	18
772	36	996	0	19
773	45	906	0	21
774	58	791	0	23
775	78	687	0	25
776	104	621	0	28
777	131	605	1	31
778	154	633	4	33
779	166	682	4	33
780	166	722	0	33
781	152	726	0	30
782	128	680	1	26
783	99	586	35	22
784	71	460	114	18
785	51	326	248	15
786	43	205	431	15
787	48	114	642	17
788	64	56	844	20
789	88	26	995	23
790	113	15	1060	25
791	134	15	1022	26
792	145	22	888	24
793	145	42	688	22
794	133	83	466	21
795	113	155	266	22
796	90	260	118	26
797	69	389	32	31
798	58	526	0	38
799	59	647	0	42
800	75	727	0	44
801	104	750	6	41
802	141	711	19	35
803	177	617	55	26
804	206	488	134	17
805	220	347	266	8
806	216	219	447	3
807	195	121	655	0
808	160	61	853	0
809	120	41	1002	0
810	82	54	1068	2
811	52	89	1034	5
812	32	133	906	8
813	19	177	711	11
814	9	211	490	14
815	0	230	286	17
816	0	233	131	19
817	12	222	37	21
818	66	200	0	21
819	176	173	0	19
820	349	146	0	16
821	577	124	7	12
822	833	108	10	8
823	1074	98	7	4
824	1255	91	3	1
825	1339	85	0	0
826	1308	79	0	0
827	1168	70	0	0
828	948	59	16	0
829	690	46	62	0
830	441	34	143	0
831	241	24	259	0
832	111	18	398	0
833	55	15	536	1
834	62	16	644	3
835	108	21	695	4
836	169	26	676	7
837	222	32	588	9
838	254	35	451	11
839	258	35	298	13
840	235	32	167	16
841	195	26	90	18
842	146	18	89	20
843	101	11	165	23
844	69	6	301	25
845	55	5	464	29
846	59	7	615	34
847	77	13	716	40
848	101	22	744	47
849	123	31	690	53
850	133	39	570	58
851	129	44	413	60
852	111	44	260	59
853	83	41	150	55
854	52	34	115	49
855	26	26	168	43
856	8	19	298	38
857	0	15	479	34
858	0	15	666	33
859	0	20	815	33
860	3	27	888	34
861	4	34	866	35
862	3	38	755	36
863	0	36	582	36
864	0	30	394	35
865	0	21	240	35
866	7	12	160	34
867	24	4	176	34
868	52	0	283	34
869	87	0	451	35
870	124	0	634	34
871	155	3	782	34
872	174	5	856	32
873	175	6	835	29
874	159	6	727	26
875	130	5	562	23
876	95	3	386	22
877	61	1	250	23
878	34	0	192	26
879	16	0	232	32
880	5	0	362	38
881	0	0	550	44
882	0	0	746	49
883	0	1	900	53
884	0	2	970	54
885	1	2	938	53
886	5	1	812	52
887	6	0	623	49
888	3	0	416	48
889	0	2	231	46
890	0	8	98	46
891	23	17	23	46
892	97	29	0	46
893	233	40	0	44
894	433	48	5	42
895	677	50	11	38
896	928	46	9	32
897	1136	38	3	26
898	1256	26	0	20
899	1258	15	0	15
900	1138	7	0	12
901	920	2	0	12
902	653	0	2	15
903	398	0	3	20
904	216	0	5	28
905	150	0	7	38
906	217	0	11	47
907	403	0	14	55
908	663	0	15	59
909	938	0	14	60
910	1161	0	11	56
911	1281	0	6	50
912	1270	0	2	44
913	1131	0	0	38
914	901	0	1	36
915	640	0	3	36
916	418	2	5	39
917	298	7	7	43
918	318	14	8	47
919	483	21	9	51
920	760	27	11	52
921	1083	30	14	51
922	1377	30	15	48
923	1569	26	12	43
924	1614	19	4	38
925	1502	12	0	35
926	1262	6	0	33
927	949	4	22	35
928	628	7	84	40
929	353	15	185	47
930	157	28	315	54
931	45	44	449	59
932	0	60	555	61
933	0	73	606	58
934	4	80	586	51
935	10	81	501	43
936	8	75	376	35
937	1	65	248	31
938	0	52	155	32
939	0	40	128	38
940	2	31	176	48
941	14	26	289	60
942	27	24	434	69
943	38	25	573	75
944	43	26	666	75
945	42	28	685	71
946	35	28	626	64
947	25	27	505	56
948	13	25	361	51
949	3	21	236	50
950	0	16	170	53
951	0	11	185	61
952	11	7	278	71
953	32	4	422	80
954	60	3	574	87
955	89	3	686	89
956	113	4	724	86
957	125	6	674	79
958	123	8	553	69
959	106	10	397	60
960	80	12	254	54
961	51	13	170	51
962	25	15	170	52
963	8	18	257	55
964	2	21	403	59
965	7	23	566	62
966	21	25	698	64
967	36	24	760	63
968	48	22	736	61
969	49	19	633	58
970	38	15	480	56
971	17	11	314	56
972	0	9	169	59
973	0	7	67	67
974	37	7	12	77
975	131	7	0	90
976	282	7	0	103
977	475	7	4	112
978	679	6	11	117
979	854	6	13	114
980	961	8	9	105
981	975	12	2	90
982	895	18	0	75
983	740	27	0	61
984	547	36	7	51
985	357	44	51	46
986	202	51	129	46
987	100	53	238	50
988	51	51	358	54
989	41	42	465	58
990	51	29	532	59
991	62	12	541	59
992	63	0	492	57
993	53	0	397	56
994	36	18	282	56
995	18	65	172	59
996	5	143	89	62
997	0	245	39	66
998	0	357	20	69
999	1	459	20	68
1000	3	532	22	63
1001	4	561	16	56
1002	3	541	4	47
1003	1	478	0	39
1004	0	387	11	34
1005	0	288	71	33
1006	0	200	186	37
1007	0	136	352	45
1008	0	98	544	53
1009	0	81	725	60
1010	0	76	853	64
1011	0	73	896	64
1012	0	65	842	61
1013	1	55	704	57
1014	4	53	516	53
1015	8	71	321	53
1016	13	118	157	56
1017	16	198	48	64
1018	19	301	0	75
1019	19	411	0	85
1020	18	505	7	92
1021	17	561	21	95
1022	15	565	20	91
1023	14	518	4	83
1024	12	430	0	72
1025	12	322	0	61
1026	11	216	58	53
1027	11	128	180	49
1028	11	69	357	50
1029	13	38	560	54
1030	15	27	745	61
1031	18	24	868	69
1032	19	20	897	75
1033	20	12	826	80
1034	18	1	675	82
1035	14	0	481	83
1036	9	12	290	81
1037	4	55	136	79
1038	1	131	37	78
1039	0	235	0	76
1040	0	350	0	76
1041	0	455	5	76
1042	0	528	21	77
1043	0	555	25	76
1044	0	530	13	73
1045	0	461	0	68
1046	0	365	0	61
1047	0	261	17	52
1048	0	169	102	44
1049	0	99	250	37
1050	0	57	450	34
1051	0	38	669	33
1052	0	35	861	36
1053	2	40	979	41
1054	3	45	992	45
1055	4	48	893	49
1056	4	47	706	50
1057	4	42	473	49
1058	3	35	246	47
1059	2	28	75	45
1060	3	22	0	43
1061	4	18	16	44
1062	5	17	129	48
1063	4	18	301	54
1064	0	20	489	61
1065	0	23	646	68
1066	0	23	734	73
1067	0	21	734	76
1068	5	17	649	75
1069	12	11	505	71
1070	13	5	338	66
1071	4	1	187	61
1072	0	0	76	57
1073	0	1	15	53
1074	41	7	0	50
1075	155	14	0	46
1076	349	21	6	41
1077	606	28	9	36
1078	885	33	6	30
1079	1128	37	1	24
1080	1278	39	0	18
1081	1299	40	0	12
1082	1188	41	1	5
1083	973	43	2	0
1084	706	45	1	0
1085	442	47	0	9
1086	228	49	4	40
1087	85	49	21	95
1088	14	48	51	169
1089	0	45	91	252
1090	9	41	131	327
1091	29	36	161	378
1092	44	31	169	393
1093	50	26	151	370
1094	49	21	110	316
1095	45	17	57	245
1096	43	14	10	171
1097	42	11	0	110
1098	43	8	13	67
1099	43	6	95	44
1100	43	5	231	37
1101	41	6	405	37
1102	38	9	583	39
1103	34	14	726	40
1104	30	22	796	37
1105	26	31	774	33
1106	22	41	661	30
1107	19	50	484	28
1108	18	56	287	29
1109	20	59	122	32
1110	22	58	32	36
1111	22	54	40	40
1112	20	47	144	43
1113	14	40	318	44
1114	7	33	517	43
1115	2	28	690	40
1116	2	24	796	37
1117	7	20	809	34
1118	12	17	732	32
1119	11	13	587	32
1120	2	9	412	33
1121	0	5	246	36
1122	0	2	117	40
1123	44	0	37	45
1124	152	0	1	51
1125	329	0	0	57
1126	559	0	0	64
1127	802	0	4	70
1128	1008	0	8	76
1129	1127	2	8	81
1130	1131	5	6	82
1131	1020	9	0	81
1132	821	14	0	76
1133	583	18	0	69
1134	354	21	6	61
1135	174	23	48	53
1136	59	24	125	47
1137	5	25	230	44
1138	0	27	346	43
1139	1	29	442	44
1140	11	33	493	42
1141	16	37	481	35
1142	16	39	412	21
1143	15	39	303	5
1144	16	38	186	0
1145	21	34	88	2
1146	26	29	24	39
1147	29	25	0	112
1148	28	22	0	219
1149	23	20	4	345
1150	15	17	17	467
1151	9	12	28	558
1152	4	5	35	599
1153	3	0	40	580
1154	4	0	43	508
1155	6	9	43	401
1156	8	42	40	285
1157	9	99	34	181
1158	8	175	27	106
1159	6	258	23	63
1160	4	331	23	47
1161	1	379	24	49
1162	0	390	21	58
1163	0	364	10	65
1164	0	308	0	67
1165	1	235	0	63
1166	5	161	15	58
1167	9	99	91	53
1168	13	55	226	50
1169	16	31	406	50
1170	17	22	599	50
1171	16	20	760	51
1172	14	18	846	50
1173	11	11	834	47
1174	10	1	729	44
1175	10	0	560	41
1176	12	2	369	39
1177	15	36	198	38
1178	18	101	75	39
1179	20	196	8	40
1180	20	307	0	42
1181	18	415	0	44
1182	14	495	14	46
1183	10	530	25	47
1184	7	514	22	47
1185	5	452	7	45
1186	4	360	0	41
1187	6	259	0	36
1188	8	169	31	30
1189	11	102	127	24
1190	12	62	281	20
1191	13	45	475	16
1192	12	43	672	14
1193	10	47	827	14
1194	7	49	898	14
1195	4	49	864	16
1196	2	44	730	18
1197	0	37	530	21
1198	0	29	311	24
1199	0	23	125	27
1200	0	19	13	29
1201	2	19	0	31
1202	3	22	79	32
1203	5	28	229	32
1204	5	36	409	31
1205	5	42	574	28
1206	4	43	684	26
1207	2	36	714	23
1208	1	23	662	20
1209	0	11	543	18
1210	0	9	389	17
1211	0	29	235	16
1212	0	80	110	16
1213	0	165	30	16
1214	2	276	0	15
1215	5	396	0	14
1216	10	502	6	13
1217	13	570	20	10
1218	15	585	23	7
1219	15	545	12	5
1220	13	458	0	2
1221	10	347	0	0
1222	7	235	13	0
1223	5	141	89	0
1224	3	79	222	0
1225	1	48	403	0
1226	0	41	597	0
1227	0	47	761	0
1228	0	56	851	0
1229	0	59	844	0
1230	7	56	740	1
1231	12	48	568	4
1232	10	38	373	8
1233	0	31	199	14
1234	0	27	75	18
1235	2	27	9	20
1236	54	31	0	19
1237	167	37	0	15
1238	342	42	8	10
1239	558	45	15	5
1240	777	46	15	1
1241	949	43	11	0
1242	1033	38	10	0
1243	1006	29	13	1
1244	872	21	18	3
1245	660	12	23	5
1246	416	6	25	7
1247	194	3	24	9
1248	41	3	21	11
1249	0	5	17	12
1250	53	9	14	13
1251	221	15	11	12
1252	460	20	9	10
1253	721	26	6	7
1254	946	31	3	4
1255	1085	34	1	1
1256	1104	35	0	0
1257	998	35	0	0
1258	793	33	0	2
1259	537	32	0	7
1260	292	30	0	12
1261	116	29	0	18
1262	50	26	0	21
1263	106	22	0	23
1264	268	17	0	22
1265	494	10	0	20
1266	729	5	0	17
1267	916	5	0	14
1268	1012	8	0	13
1269	998	12	0	14
1270	883	12	0	17
1271	697	6	1	21
1272	485	0	5	25
1273	289	0	12	27
1274	138	23	18	28
1275	43	100	24	25
1276	0	237	27	21
1277	0	424	25	16
1278	3	633	21	12
1279	16	821	14	10
1280	23	946	7	11
1281	20	977	2	14
1282	9	909	0	18
1283	0	760	1	23
1284	0	567	2	26
1285	9	372	2	26
1286	63	211	1	24
1287	160	101	0	20
1288	295	45	0	15
1289	448	32	0	10
1290	588	44	0	8
1291	683	64	5	9
1292	707	81	8	11
1293	657	90	6	15
1294	544	91	0	18
1295	397	87	0	19
1296	250	81	1	18
1297	128	75	36	15
1298	45	70	107	10
1299	2	67	213	5
1300	0	67	338	1
1301	0	69	455	0
1302	8	74	533	0
1303	21	78	553	0
1304	26	82	508	5
1305	20	81	411	11
1306	5	76	288	18
1307	0	67	169	25
1308	0	57	76	30
1309	52	48	20	32
1310	183	41	0	32
1311	397	39	0	29
1312	671	40	2	27
1313	956	44	7	25
1314	1189	47	8	26
1315	1307	47	7	29
1316	1278	43	9	33
1317	1103	37	14	35
1318	824	28	21	36
1319	512	20	28	34
1320	242	14	33	31
1321	80	11	33	27
1322	57	11	32	24
1323	173	13	31	23
1324	389	15	33	22
1325	645	17	38	22
1326	873	17	45	24
1327	1015	15	51	26
1328	1034	11	54	27
1329	928	7	52	29
1330	724	3	45	30
1331	477	1	35	30
1332	252	0	26	28
1333	114	0	20	25
1334	102	0	20	22
1335	228	1	26	18
1336	463	1	38	17
1337	749	2	52	18
1338	1012	2	64	22
1339	1186	1	68	29
1340	1227	1	61	35
1341	1129	1	44	41
1342	921	1	21	43
1343	658	0	4	43
1344	399	0	7	40
1345	192	0	43	36
1346	60	0	117	30
1347	1	0	225	26
1348	0	1	346	25
1349	9	4	455	27
1350	29	7	523	32
1351	40	10	529	39
1352	41	12	468	48
1353	39	11	355	55
1354	37	9	219	60
1355	38	5	99	61
1356	40	2	31	60
1357	40	0	35	56
1358	36	0	113	51
1359	29	0	244	49
1360	21	0	392	49
1361	16	2	517	53
1362	17	3	585	60
1363	20	3	581	66
1364	20	2	508	71
1365	13	1	390	73
1366	0	0	257	70
1367	0	0	139	64
1368	5	0	55	56
1369	69	3	9	47
1370	193	9	0	38
1371	372	16	0	32
1372	579	23	7	28
1373	768	29	14	26
1374	895	33	17	24
1375	926	35	14	21
1376	854	35	7	18
1377	699	33	0	14
1378	501	31	0	10
1379	304	30	0	6
1380	145	28	29	3
1381	44	28	85	1
1382	0	27	168	2
1383	0	27	266	3
1384	13	27	359	6
1385	35	25	424	9
1386	50	21	444	12
1387	56	12	413	15
1388	54	2	340	18
1389	50	0	244	20
1390	44	0	148	22
1391	40	27	71	24
1392	36	81	22	26
1393	32	160	0	28
1394	29	250	0	29
1395	26	330	0	30
1396	23	379	5	31
1397	20	383	8	30
1398	19	340	10	29
1399	17	265	13	27
1400	17	183	18	23
1401	17	123	23	19
1402	16	105	27	16
1403	16	137	28	15
1404	15	207	24	16
1405	13	293	19	21
1406	11	366	13	27
1407	9	402	9	35
1408	7	390	8	42
1409	6	334	10	46
1410	5	254	13	46
1411	5	175	16	43
1412	5	123	18	37
1413	5	116	19	29
1414	5	156	18	22
1415	5	230	16	17
1416	5	316	15	15
1417	6	386	14	15
1418	6	418	16	16
1419	6	401	19	18
1420	6	340	24	18
1421	5	255	29	17
1422	4	173	33	15
1423	3	120	35	12
1424	2	116	34	10
1425	1	164	30	9
1426	0	251	25	10
1427	0	352	19	12
1428	0	439	14	15
1429	0	486	10	20
1430	3	482	9	24
1431	5	428	9	28
1432	4	339	10	32
1433	0	239	9	35
1434	0	146	8	36
1435	0	77	5	36
1436	21	36	2	33
1437	68	22	0	30
1438	139	25	0	26
1439	226	37	0	22
1440	312	48	4	20
1441	375	53	9	20
1442	400	48	16	22
1443	382	33	22	24
1444	325	13	28	26
1445	244	0	32	27
1446	159	1	34	26
1447	86	40	33	25
1448	35	125	30	24
1449	7	258	27	23
1450	0	425	23	23
1451	0	596	22	25
1452	4	736	22	28
1453	6	809	25	32
1454	7	795	28	36
1455	6	699	31	39
1456	6	547	32	42
1457	7	381	30	42
1458	9	246	26	41
1459	9	175	20	39
1460	8	177	13	35
1461	5	239	7	30
1462	2	330	3	26
1463	2	414	0	25
1464	3	459	0	26
1465	6	451	0	31
1466	6	394	1	38
1467	3	306	3	46
1468	0	210	4	53
1469	0	128	4	55
1470	11	73	3	53
1471	53	46	1	44
1472	125	41	0	33
1473	219	47	0	20
1474	317	57	2	8
1475	396	63	4	1
1476	436	65	4	0
1477	426	63	1	1
1478	371	59	0	7
1479	284	56	0	12
1480	188	54	15	16
1481	103	53	54	17
1482	42	52	119	14
1483	8	52	205	10
1484	0	52	297	5
1485	0	51	377	1
1486	6	49	423	0
1487	12	43	426	0
1488	15	33	385	4
1489	15	24	311	8
1490	14	20	222	13
1491	13	31	138	16
1492	13	63	74	17
1493	13	120	36	16
1494	15	196	21	13
1495	19	279	19	9
1496	24	352	23	5
1497	31	397	25	2
1498	38	402	24	0
1499	42	367	18	0
1500	42	301	13	0
1501	39	220	9	0
1502	37	142	8	0
1503	42	80	9	0
1504	59	41	11	0
1505	95	24	12	0
1506	150	22	14	0
1507	217	27	14	0
1508	285	31	14	0
1509	339	31	15	0
1510	363	27	15	3
1511	345	21	15	7
1512	284	15	16	13
1513	190	12	17	19
1514	87	12	19	23
1515	10	15	21	25
1516	0	20	22	23
1517	72	27	23	20
1518	250	34	22	14
1519	511	40	20	9
1520	810	45	20	5
1521	1083	47	20	3
1522	1266	47	19	3
1523	1315	46	17	5
1524	1217	44	11	6
1525	1000	42	3	8
1526	719	41	0	8
1527	439	41	2	7
1528	212	42	26	5
1529	66	44	75	3
1530	0	48	147	2
1531	0	52	231	0
1532	3	55	310	0
1533	20	55	364	0
1534	29	50	379	1
1535	29	39	350	3
1536	29	26	286	6
1537	32	16	202	10
1538	40	18	120	13
1539	49	41	55	17
1540	56	90	15	19
1541	56	162	0	20
1542	51	246	0	20
1543	43	324	2	18
1544	35	378	7	16
1545	28	396	10	15
1546	22	373	9	14
1547	14	317	7	15
1548	6	241	6	18
1549	0	165	4	21
1550	0	102	3	24
1551	18	60	1	26
1552	58	40	0	25
1553	122	34	0	23
1554	201	36	2	19
1555	282	39	7	15
1556	345	39	13	12
1557	374	37	18	10
1558	363	35	19	11
1559	313	35	14	12
1560	238	38	5	14
1561	157	44	0	15
1562	85	49	3	14
1563	33	52	28	11
1564	6	51	78	8
1565	0	48	152	4
1566	0	43	237	1
1567	4	37	318	0
1568	9	32	376	0
1569	12	28	393	2
1570	15	25	365	6
1571	19	22	295	11
1572	24	20	201	17
1573	28	17	108	23
1574	31	16	41	27
1575	30	16	22	30
1576	27	17	59	29
1577	23	21	145	26
1578	18	26	261	22
1579	14	31	377	17
1580	12	35	461	13
1581	11	36	491	12
1582	12	35	456	14
1583	15	32	365	18
1584	20	26	243	23
1585	25	19	121	26
1586	31	14	35	28
1587	35	11	8	25
1588	37	11	49	20
1589	35	16	145	14
1590	29	23	270	7
1591	22	30	390	2
1592	14	33	473	1
1593	8	30	498	3
1594	5	21	463	8
1595	4	10	379	16
1596	4	3	271	23
1597	5	12	164	28
1598	6	43	78	32
1599	5	101	24	32
1600	3	178	1	30
1601	1	262	0	26
1602	0	332	4	21
1603	0	371	11	17
1604	0	367	15	13
1605	1	322	16	10
1606	5	251	16	9
1607	8	177	18	9
1608	12	125	21	10
1609	14	113	23	12
1610	13	144	23	14
1611	11	209	21	16
1612	8	286	19	17
1613	4	350	19	17
1614	1	381	21	15
1615	0	371	20	13
1616	0	324	12	11
1617	1	253	0	10
1618	4	174	0	10
1619	8	106	1	11
1620	13	56	53	12
1621	16	28	156	14
1622	18	18	307	15
1623	18	20	479	15
1624	16	25	632	13
1625	12	30	725	12
1626	7	31	728	11
1627	3	28	638	12
1628	0	24	477	15
1629	0	19	288	20
1630	0	15	117	25
1631	0	14	8	28
1632	2	15	0	28
1633	3	17	48	25
1634	5	20	184	19
1635	7	22	358	12
1636	7	24	524	5
1637	6	24	640	2
1638	4	23	672	2
1639	3	20	611	5
1640	3	17	471	10
1641	5	12	293	15
1642	10	7	125	18
1643	17	3	18	19
1644	25	0	0	18
1645	30	0	71	15
1646	32	0	209	10
1647	30	3	368	6
1648	25	7	499	3
1649	17	11	565	1
1650	10	13	549	2
1651	6	12	461	4
1652	4	10	326	8
1653	4	6	183	13
1654	6	3	65	19
1655	8	1	0	24
1656	10	0	0	28
1657	11	0	48	30
1658	12	0	153	28
1659	13	0	282	23
1660	15	0	409	16
1661	17	1	503	9
1662	17	2	541	4
1663	16	5	514	2
1664	14	7	427	3
1665	10	8	302	7
1666	6	7	171	11
1667	3	5	69	14
1668	3	2	22	14
1669	3	0	43	12
1670	6	1	126	8
1671	9	5	250	4
1672	14	11	383	1
1673	21	17	491	0
1674	29	20	548	0
1675	36	20	541	0
1676	39	16	474	1
1677	35	10	366	3
1678	24	5	245	5
1679	12	0	135	8
1680	9	0	56	10
1681	30	0	12	11
1682	88	2	0	12
1683	189	5	0	11
1684	325	8	4	9
1685	478	10	8	6
1686	618	12	7	4
1687	712	14	3	3
1688	735	14	0	3
1689	679	15	0	5
1690	555	15	0	7
1691	389	15	0	9
1692	221	15	1	10
1693	91	15	2	9
1694	28	16	2	7
1695	48	18	3	4
1696	146	21	4	2
1697	300	24	4	0
1698	472	28	4	0
1699	622	32	4	0
1700	714	34	3	0
1701	723	35	1	0
1702	645	33	0	1
1703	499	30	0	2
1704	322	26	0	2
1705	161	21	0	1
1706	63	18	0	1
1707	59	16	1	0
1708	156	18	2	0
1709	333	23	2	0
1710	545	31	2	0
1711	738	39	1	0
1712	863	46	1	0
1713	888	45	2	0
1714	811	37	5	0
1715	654	22	9	0
1716	459	8	13	0
1717	270	9	18	2
1718	121	40	22	6
1719	31	112	24	11
1720	0	228	24	16
1721	0	374	24	20
1722	18	525	23	21
1723	38	647	21	21
1724	47	709	19	20
1725	42	696	17	20
1726	27	608	14	20
1727	13	468	10	22
1728	11	311	6	24
1729	31	170	3	26
1730	82	68	1	26
1731	165	12	0	25
1732	271	0	0	23
1733	385	0	1	20
1734	483	6	2	17
1735	539	11	3	17
1736	534	10	2	18
1737	463	5	1	21
1738	339	2	0	25
1739	195	3	0	28
1740	76	8	0	29
1741	31	15	2	28
1742	93	21	4	24
1743	270	25	7	19
1744	539	27	9	14
1745	844	26	10	9
1746	1115	24	10	7
1747	1285	22	9	7
1748	1308	19	8	9
1749	1177	16	6	12
1750	925	13	4	15
1751	617	11	2	17
1752	329	10	1	16
1753	129	10	0	14
1754	57	12	0	11
1755	116	14	0	8
1756	276	15	1	5
1757	479	17	5	3
1758	665	17	10	2
1759	782	16	13	3
1760	803	14	11	4
1761	728	11	6	5
1762	583	7	0	6
1763	406	4	0	7
1764	237	1	10	8
1765	107	0	46	8
1766	27	1	107	8
1767	0	3	185	7
1768	3	6	265	6
1769	26	9	329	6
1770	46	9	358	6
1771	53	8	344	8
1772	42	6	291	11
1773	17	3	214	13
1774	0	0	131	16
1775	0	0	63	17
1776	40	0	17	16
1777	148	4	0	13
1778	316	8	0	9
1779	522	11	3	5
1780	725	13	14	2
1781	878	13	22	0
1782	941	12	25	0
1783	896	9	22	0
1784	756	7	12	0
1785	557	4	0	0
1786	348	3	0	0
1787	173	2	0	1
1788	57	2	36	3
1789	1	3	109	6
1790	0	4	213	10
1791	0	6	333	14
1792	10	8	440	17
1793	12	9	506	20
1794	7	8	513	22
1795	0	5	457	24
1796	0	1	356	26
1797	0	0	235	28
1798	5	6	126	31
1799	10	24	47	33
1800	12	56	4	34
1801	11	98	0	35
1802	6	143	0	35
1803	2	180	7	35
1804	0	200	13	33
1805	0	197	13	31
1806	0	172	13	28
1807	0	131	13	25
1808	0	85	16	23
1809	0	44	21	21
1810	0	16	26	21
1811	0	1	28	22
1812	0	0	27	24
1813	0	0	24	25
1814	0	2	21	25
1815	0	4	18	23
1816	0	3	17	20
1817	0	1	17	15
1818	0	0	19	10
1819	2	0	22	6
1820	4	0	25	3
1821	5	0	29	1
1822	6	1	33	1
1823	5	3	36	2
1824	3	4	38	4
1825	2	4	38	7
1826	0	4	36	10
1827	0	3	32	14
1828	0	1	26	16
1829	0	0	19	17
1830	0	0	13	17
1831	0	0	9	16
1832	0	1	9	15
1833	0	2	12	16
1834	0	2	18	18
1835	0	2	25	22
1836	0	2	31	27
1837	0	1	35	32
1838	0	0	37	34
1839	0	0	36	33
1840	0	0	34	29
1841	0	0	32	24
1842	0	0	30	20
1843	0	0	29	18
1844	0	0	28	18
1845	0	0	28	20
1846	0	0	27	24
1847	0	1	26	28
1848	0	3	25	30
1849	0	4	24	31
1850	0	4	22	30
1851	0	4	19	28
1852	1	3	17	25
1853	3	1	15	21
1854	5	0	14	17
1855	8	0	14	13
1856	10	0	16	11
1857	11	1	17	10
1858	10	4	18	12
1859	8	8	18	15
1860	6	10	15	20
1861	3	12	11	25
1862	1	11	6	29
1863	0	9	2	31
1864	0	5	0	31
1865	1	2	0	29
1866	3	0	0	26
1867	7	0	0	24
1868	11	0	0	24
1869	14	3	0	25
1870	16	5	0	27
1871	15	6	0	28
1872	13	6	0	28
1873	9	5	1	26
1874	5	4	4	23
1875	2	2	6	20
1876	0	1	6	18
1877	0	0	6	17
1878	2	0	5	17
1879	4	0	5	18
1880	7	0	7	19
1881	10	0	12	19
1882	12	0	20	19
1883	12	0	28	17
1884	13	2	36	14
1885	12	3	40	12
1886	12	4	39	9
1887	13	5	34	7
1888	14	4	26	6
1889	15	3	17	5
1890	18	2	11	5
1891	22	0	7	5
1892	27	0	6	7
1893	32	0	8	8
1894	36	0	9	11
1895	38	0	10	13
1896	38	1	9	14
1897	34	2	7	14
1898	27	2	4	13
1899	20	1	1	10
1900	13	1	0	6
1901	9	0	0	3
1902	8	0	1	1
1903	10	0	4	0
1904	15	0	8	2
1905	19	0	12	6
1906	22	0	15	10
1907	21	1	17	14
1908	18	1	16	16
1909	13	1	14	15
1910	7	1	10	13
1911	3	0	6	10
1912	0	0	3	7
1913	0	0	2	4
1914	0	0	5	1
1915	1	0	11	0
1916	1	0	19	0
1917	2	0	28	0
1918	2	0	36	0
1919	3	1	42	0
1920	4	2	44	0
1921	5	3	42	0
1922	6	3	35	0
1923	6	2	26	0
1924	7	1	16	0
1925	7	0	8	0
1926	8	0	3	0
1927	11	0	1	1
1928	14	1	2	1
1929	18	2	5	2
1930	21	4	8	2
1931	22	5	9	2
1932	21	5	9	2
1933	17	5	8	2
1934	11	5	5	2
1935	6	4	3	2
1936	1	2	1	2
1937	0	1	0	1
1938	0	0	0	0
1939	4	0	0	0
1940	9	0	0	0
1941	15	0	0	0
1942	18	0	1	1
1943	20	0	2	3
1944	18	0	4	6
1945	15	0	5	8
1946	10	0	6	11
1947	5	0	5	13
1948	2	0	3	15
1949	0	0	2	17
1950	0	0	0	19
1951	0	0	0	21
1952	0	0	0	23
1953	0	0	0	26
1954	0	0	0	27
1955	0	1	0	28
1956	0	1	0	27
1957	0	1	1	25
1958	0	1	0	21
1959	1	1	0	18
1960	2	1	0	15
1961	3	3	0	13
1962	4	5	0	12
1963	4	7	2	13
1964	3	10	6	15
1965	2	12	11	18
1966	0	12	16	19
1967	0	10	20	20
1968	0	8	21	19
1969	0	5	18	16
1970	1	2	13	13
1971	3	1	8	9
1972	7	0	3	6
1973	10	1	0	4
1974	14	3	0	3
1975	16	5	0	4
1976	16	8	0	5
1977	16	10	1	7
1978	15	11	2	9
1979	14	12	1	10
1980	14	11	1	10
1981	16	9	0	9
1982	18	6	0	8
1983	20	4	0	7
1984	22	2	0	8
1985	22	0	0	10
1986	21	0	0	14
1987	20	0	1	20
1988	19	0	2	24
1989	18	0	3	28
1990	18	0	4	29
1991	18	0	5	26
1992	18	0	5	22
1993	17	0	5	16
1994	14	0	6	11
1995	10	0	6	7
1996	6	2	7	5
1997	3	5	8	4
1998	0	8	8	5
[truncated: 12,805 more rows]
